# Supplementary material for: Chronic stress and antidepressant treatment alter purine metabolism and beta oxidation within mouse brain and serum
Source: Sci Rep. 2020 Oct 22;10:18134. doi: 10.1038/s41598-020-75114-5 (PMC7582177; doi:10.1038/s41598-020-75114-5)
Supplement: Supplementary file 1 — Supplementary information 1. [file 41598_2020_75114_MOESM1_ESM.xlsx]

## Sheet: Fig 1 - serum metabolomics
Sample	Group	1,2-DIACETYL-SN-GLYCERO-3-PHOSPHATE	1,2-DIHYDROXY-3-METHYLCYCLOHEXA-3,5-DIENECABOXYLCARNITINE	1,3-DIMETHYLURIC ACID	1,5-ANHYDROHEXITOL	1-METHYL ADENINE	1-METHYLADENOSINE	1-METHYLHISTAMINE	1-METHYL-HISTIDINE	1-METHYLNICOTINAMIDE	1-PHOSPHATYDYL-MYOINOSITOL	2,3-DIHYDROXYBENZOIC ACID	2,8-DIHYDROXYADENINE	2-AMINOADIPIC ACID	2-AMINOBUTYRATE	2-AMINOETHYLPHOSPHONATE	2-AMINOOCTANOIC ACID	2-DEHYDRO-D-GLUCONATE	2-FUROIC ACID	2-FUROYLGLYCINE	2-HYDROXY-2-METHYLBUTANEDIOIC ACID	2-HYDROXY-2-METHYLBUTYRIC ACID	2-HYDROXYBUTYRIC ACID	2-HYDROXYCAPROIC ACID	2-HYDROXYGLUTARATE	2-ISOPROPYLMALIC ACID	2-KETOHEXANOIC ACID	2-KETOISOCAPROIC ACID	2-KETO-ISOVALERATE	2-METHYL-3-KETOVALERIC ACID	2-METHYLBUTYROYLCARNITINE	2-METHYLGLUTARIC ACID	2-OCTANDIOIC-CARNITINE	2-OCTENDIOIC-CARNITINE	2-OCTENOYLCARNITINE	2-OXO-4-METHYLTHIOBUTANOATE	2-OXOBUTANOATE	2-PYRROLIDINONE	3-AMINOBUTYRATE	3-DEHYDROXYCARNITINE	3-FORMYL INDOLE	3-HYDROXY-3-METHYLGLUTARYLCARNITINE	3-HYDROXYBUTYRIC ACID	3-HYDROXYDODECANOIC ACID	3-HYDROXYISAVALERYLCARNITINE	3-HYDROXYSUBEROYLCARNITINE	3-INDOLE-ACETIC ACID	3-KETOSUBEROYLCARNITINE	3-METHOXYBENZENEPROPANOIC ACID
6	control	0.549806	-0.192499	3.36222	-1.22122	-0.452956	-1.17728	-0.505366	-0.448553	-1.46732	-0.245531	-1.34932	0.269031	-1.18562	-1.58873	-1.06535	-1.92972	-2.38588	1.81843	0.0141017	-1.79834	0.491638	-1.41557	1.54091	-0.379055	-0.500494	-1.12608	-0.692863	-0.127335	0.604221	-1.56868	-0.515484	-1.7834	-1.02404	-1.51617	-0.814913	0.199517	-0.520418	-0.841082	-0.837993	0.463398	-0.349945	-1.53558	1.22215	-1.11502	-0.130516	0.544448	-0.730449	-0.740583
8	control	0.80247	0.592309	-0.24847	0.214536	-1.13359	-1.73454	0.000810186	-0.298129	0.384198	0.486476	-0.423356	1.85273	-0.528628	0.46844	-1.25044	-1.53119	-0.477902	0.838711	-0.132443	-0.951251	0.389017	-1.38095	0.576222	-0.593905	-1.21519	0.688672	-0.69371	-0.41806	0.975142	-1.54731	-1.34317	-0.20906	-1.07497	0.346278	-0.0592687	-0.0200842	-2.52236	-0.784463	-1.74568	0.136828	-0.978834	-0.721492	0.346982	-1.25948	0.372219	0.0987886	-0.890711	0.956297
14	control	1.55945	0.900729	3.62761	-0.896005	-1.22126	-0.740802	-1.41045	0.234913	-0.0804691	-1.81905	-3.25936	-0.596193	-2.36837	-0.763723	0.379361	-1.24779	-2.63764	2.86899	0.528771	-1.44814	2.09963	-0.181404	2.58747	-0.169902	-1.34181	-0.674931	-0.630886	0.14814	1.29892	-1.53784	0.285482	-1.81068	0.343459	-2.58393	-0.329078	-1.3674	1.27305	-0.55067	-2.30066	1.23915	0.736028	-1.23626	1.55685	-0.000457814	-2.00192	-1.25575	1.23686	-1.4899
36	control	-0.0528087	-2.23349	-0.708518	0.344276	-0.260625	-0.834051	-0.0924015	0.389018	1.05924	1.10585	-0.628844	0.186696	-0.496762	0.41092	0.210963	-0.48935	-0.267339	0.223213	0.510408	-1.16747	-0.615238	-1.98545	-0.575402	0.161817	-0.38272	0.263663	1.15807	0.300763	-0.364134	-2.14355	0.0951641	-2.23821	-1.69928	-0.419573	-0.274769	0.427732	-0.550857	-0.022385	-0.402134	1.43282	-0.183428	-1.50537	-0.737216	0.0419472	0.836113	1.4602	0.391428	-0.877509
45	control	1.89266	0.199961	-0.635791	2.21508	0.934794	-0.406796	-0.216477	-0.185453	0.199576	0.744043	-0.39761	-0.989374	-1.08123	-0.170259	-1.00031	-1.11965	-0.693602	-1.1974	0.219482	-2.29093	-0.818278	-0.853935	-0.229413	-0.575035	0.219366	-0.689465	-0.703411	-0.934498	-1.72011	-0.92773	-1.568	-0.383789	-0.938511	1.26907	0.337488	0.192793	-0.937762	-1.17614	-0.765369	-1.13667	-1.0855	-0.0941557	0.879786	0.497527	0.97967	1.51182	1.2337	-1.35057
51	control	0.859609	-0.227023	0.722122	0.100478	0.0153954	0.358429	-0.357302	1.71425	0.505094	0.806271	-0.267597	0.797885	0.334491	0.60682	0.898856	-0.556547	-0.833263	-0.323951	1.32188	-0.164957	-0.538429	0.0323683	0.77213	0.341507	0.758033	0.193243	-0.622971	0.146845	0.312533	-1.15471	1.49295	-0.522197	-0.896351	1.08588	-0.385481	0.419763	2.46941	-0.542754	0.42555	0.410665	-0.388358	-0.867452	0.340112	0.28698	-0.0233329	-0.612052	-1.01471	-0.514044
56	control	-0.246867	1.08721	0.123554	-0.141146	-0.58725	-0.260523	-1.55877	-0.50456	-0.433297	0.825066	-0.292528	-1.11821	-1.13823	-0.0451085	0.530139	-1.10869	0.314686	-1.66492	0.000374786	0.109505	-1.71053	-0.212024	-1.09446	1.37406	0.698214	0.422834	2.05908	-0.80169	-0.248166	-0.645026	-0.496033	0.848616	0.475163	0.261395	0.166613	0.204528	-0.126573	0.318068	-0.556742	-0.807927	0.532986	-0.0642114	-1.05606	0.130411	-1.43584	1.54509	0.0115476	-0.66602
5	resilient	0.432688	-0.137795	0.271662	-0.699553	-0.0822606	-0.71503	1.7505	-1.74817	0.483089	0.599371	-0.491716	-0.117676	0.73686	-0.572684	-0.424057	-0.641877	-0.512983	0.931453	-2.01345	1.10653	0.719745	0.0257812	1.55117	0.0675513	-1.74982	0.979602	-0.551479	0.230148	1.44891	0.0672874	-0.791697	-1.48977	-2.03884	-0.527678	-0.999624	0.162897	0.413913	-0.189556	0.292747	1.76226	0.0501005	-0.70889	-2.16922	-1.459	0.109633	-0.306056	2.15691	0.728811
13	resilient	0.0471038	-0.192632	-0.324177	0.119678	-0.616648	-0.47444	1.0056	0.999979	-1.25664	-1.59525	-0.0904731	-0.302964	0.401118	-0.0185674	-0.347717	-0.416861	0.828808	0.401088	1.0802	1.13161	0.781501	2.26909	-0.52705	0.457362	0.388917	2.16074	-0.469809	1.16953	-0.654161	-0.694985	0.978066	-0.592165	0.790309	-1.26823	0.00503205	0.337895	0.0291524	-0.582684	-1.79985	0.706123	1.69199	-1.29065	-0.9499	-2.18043	0.596171	0.609393	-0.812499	1.62973
17	resilient	-1.00667	0.935737	0.00838311	1.94816	-0.448568	0.49271	0.929811	0.174469	-0.16647	0.268343	-0.0220483	-0.849593	-0.36139	-0.873117	0.661254	1.09744	0.716282	-0.212944	0.252964	-0.366602	0.507297	0.865313	-0.594856	-0.199948	0.819692	-1.03697	-0.657087	0.220975	0.0911882	0.610336	0.442843	-0.312016	0.880067	0.691604	0.278271	0.0395969	0.784118	-0.0909213	-0.703783	-0.386636	0.422497	1.20345	0.00873547	0.0457197	0.253025	1.15346	-0.890558	0.788177
20	resilient	-0.379658	-0.590975	-0.585251	-0.72769	-0.300341	-0.529915	0.610089	-1.17293	-1.20267	-2.03043	1.20507	0.711469	-2.09711	-0.198953	-0.963752	-0.152171	-1.24566	0.0626265	-1.24243	-0.552707	-0.0254671	-1.25863	-0.93405	-1.07388	-0.524619	-1.01582	2.08545	-0.227361	-0.586192	-0.344472	-0.519755	-0.481017	-1.5207	-1.02725	0.0174191	0.388531	-1.00421	0.030869	-0.661607	0.710268	0.352983	0.0921702	-0.824438	-1.343	0.00929562	-1.69556	-2.58782	-0.163758
37	resilient	-1.01035	1.12161	-0.237927	1.89633	1.14244	1.10781	-0.908181	-0.387168	-0.114491	0.776571	0.969255	0.0311656	0.287987	-0.630433	0.205435	0.567686	-0.147033	-0.680312	-0.314147	0.629428	-0.466173	-0.191778	0.0158487	-0.103008	0.939891	-0.633876	-0.632895	-0.359094	-1.81595	0.314029	-0.993358	0.761142	1.71388	0.655394	-1.69488	-0.0727193	-0.513989	0.302911	-0.458688	-0.814424	-0.0136294	-0.15678	-0.37253	0.898231	1.23832	0.141595	-1.38291	-1.39824
42	resilient	-1.86567	0.942713	-0.221017	-1.29141	1.03173	1.04378	-0.951987	0.379547	0.20498	-0.845989	2.12516	-0.692887	0.574665	0.400395	0.61021	0.506883	0.417874	-0.0364482	0.0914071	1.21803	-1.15452	-0.242045	-1.40766	0.29909	0.260363	-1.77657	-0.504939	0.127267	-0.25293	1.49091	0.125894	1.34664	0.520897	0.629904	-0.397576	0.209719	1.37844	-0.145551	-0.0392228	0.213637	0.379108	0.856022	0.419212	0.943045	1.5059	-0.898756	-0.664671	-0.946954
44	resilient	-0.144309	0.217122	0.507281	0.272494	0.394155	0.348509	-0.23344	0.900225	1.20231	1.03687	0.369553	-0.595352	1.30484	0.790907	0.749218	0.533175	0.127497	1.37232	0.74069	0.135303	1.11887	-0.090892	0.261378	-0.771008	1.00164	-0.500494	-0.602602	-0.411286	1.2371	-0.247657	0.479806	-0.644334	0.909307	0.566531	0.357419	0.753442	0.436714	-0.891103	1.18498	-1.77073	0.559626	-0.707257	2.30569	1.11198	-0.384158	0.828392	0.232652	-0.147016
12	resilient	-1.31323	1.35372	0.275204	-1.7748	-1.80578	-2.6197	-1.38761	-2.25602	-2.52704	-0.94283	-0.256831	-1.61558	-1.673	-2.54067	-2.96587	-1.4429	0.313961	-1.02972	-2.41723	-1.44974	-0.510766	-1.39962	-0.309632	-1.49922	-1.93635	-1.62835	1.84039	-2.56428	-0.218102	0.711581	-1.52378	1.67957	1.08758	1.42673	-0.284046	-3.76638	-1.91239	3.61875	0.663071	-1.40086	-2.36655	0.854759	0.0298486	-0.365132	-1.69387	0.120764	0.452733	-0.758896
18	resilient	-0.0688468	-0.105335	-1.42093	-0.155336	0.0763546	0.615382	0.622224	1.30027	-1.29502	0.200371	0.399379	3.06476	0.505004	0.0991596	0.0376298	-0.810808	0.159943	0.768946	1.17518	-0.254212	0.529523	0.330067	-0.815586	-0.893566	0.432949	-1.64875	-0.660637	-0.419098	-0.238154	-0.41089	-0.116052	-1.04899	-1.12636	-0.112447	0.50283	0.00495353	-0.430058	-0.675135	0.792937	0.669707	1.11419	2.29833	-0.021188	-0.53984	0.301343	0.204975	-0.377229	-0.641606
28	resilient	-0.733062	0.650155	0.0436074	-1.21933	-1.24998	-1.91559	-1.51348	-0.763358	-2.31496	-1.43367	-0.560342	0.504404	-1.09041	-2.1126	-2.40032	-0.865941	-0.891512	-1.6234	-0.669106	-1.41137	-0.513627	-1.45297	-0.288576	-0.910717	-1.89407	-0.999155	1.53708	-2.76095	-1.16094	2.085	0.343873	0.230739	0.514329	1.40429	-0.524181	-1.8147	-1.19484	1.89619	0.95822	-2.59187	-0.0111298	0.993781	0.407694	0.616925	0.316809	-1.77204	0.776383	-0.903555
31	resilient	1.23362	1.20439	-0.0316847	-0.0187706	1.31781	0.847235	0.650467	0.794461	0.357886	0.408207	-0.462653	-0.527296	0.556569	0.0088253	0.317676	-0.636132	0.302884	-0.0874248	0.602724	-0.245449	-1.02807	-0.860564	0.481743	-0.528278	1.7629	-0.6329	-0.470836	0.929749	0.347933	0.0821338	-0.21533	1.49721	1.52997	1.26364	-0.613867	0.65037	0.49105	-0.695748	0.0672391	-0.399356	-1.68238	1.57732	0.239243	0.978747	-0.810934	-0.564126	0.907639	-0.195074
40	resilient	0.244845	0.265955	-0.429752	-0.342583	0.565397	0.816186	-1.70633	1.80134	0.899968	-1.00105	0.377309	-0.156825	0.566882	0.461812	0.214678	-0.413596	1.58223	0.756259	1.38739	-0.122924	0.599989	0.84879	-0.136421	1.69156	0.492108	-0.0215834	-0.419457	0.137216	0.790279	0.759909	1.06132	1.26698	1.4097	-0.282249	-0.783955	0.626038	0.101699	-0.692151	0.736072	1.68154	0.463687	0.131529	-0.70175	-0.114806	-0.263559	-1.12	0.885089	0.239344
46	resilient	0.430939	-2.06922	-1.13928	2.10131	2.48601	1.46533	1.38578	0.945973	0.582312	2.10217	-0.110447	0.575366	1.53024	0.878954	0.95077	-0.502901	1.3454	-1.05921	0.954003	0.763614	-0.649271	0.721983	-1.60972	0.380723	1.44258	0.451324	-0.664122	1.18461	-0.538063	1.63674	-0.413116	0.811226	0.636445	0.0271184	0.794205	0.60724	-0.913754	0.0572872	0.979804	-0.0220159	2.08637	0.85597	-0.953735	2.30145	1.16711	0.697008	-0.0225918	-1.86242
48	resilient	-1.91643	-2.60942	-0.486009	1.17784	1.07109	1.62298	0.160628	0.321798	0.277166	-0.740629	1.27059	0.0786737	0.140482	1.11168	0.389578	1.70823	-0.614422	-0.0318953	0.51609	0.311929	-1.06535	0.209114	-0.526355	1.07289	1.67718	-1.51652	1.73963	2.00139	-0.267012	1.3962	0.4572	0.174281	0.026386	-0.417757	0.0456259	0.203102	1.25357	-0.025231	0.436481	-0.199568	0.398873	1.35064	-0.468492	1.14137	-0.798653	-1.9398	1.17128	-0.680144
2	susceptible	-0.0977427	-0.661687	0.253592	-0.627759	-1.64534	-0.351698	-1.13164	-0.977322	0.12533	-0.0885586	0.376137	1.13645	-0.94286	-0.817994	-1.97969	0.333278	-0.658615	-0.550553	-1.23478	0.250671	-0.371707	-0.137818	0.487447	-0.477209	-0.220151	0.155475	-0.539757	-1.16508	-0.992639	1.00487	0.600702	0.446775	0.657074	1.94144	-2.35011	-2.5647	-0.113258	1.36718	0.849621	-1.79624	-0.565616	-0.465166	1.19517	2.17701	-0.709364	-0.00610295	0.710978	1.57523
9	susceptible	-0.211927	0.2452	-0.616988	0.0240702	-1.56846	-1.52688	-1.00066	-0.755636	-1.12728	-1.30538	-0.690891	-0.868217	1.49351	-0.109511	0.857361	1.42801	-0.751749	0.869269	-0.882474	-0.388211	1.30406	0.86731	1.16619	-2.2938	-0.934472	-0.802951	-0.567617	-0.350845	2.06758	-1.29136	-1.09213	-0.405986	-1.1432	-0.625923	0.802159	0.00270441	0.334254	-0.462142	-0.642616	0.87321	-1.47608	0.520928	1.44429	-1.95132	-0.958176	-1.47229	-1.05474	1.89062
23	susceptible	-0.461208	-0.391394	-0.0221699	-0.785744	-2.13591	-0.0122676	0.344816	-0.192944	-0.545901	-0.9141	0.554663	-0.778525	0.799644	-0.154017	-0.397572	2.25187	-0.0359797	1.27392	0.436635	-1.10621	1.9207	1.1919	0.565807	-0.229198	-1.2834	0.859132	-0.699319	1.13884	-0.0791105	-0.987769	-0.106095	-0.00500512	-1.16987	-1.51031	1.73923	0.345024	-0.364553	-0.734233	-1.43907	-0.470578	-0.472472	-1.27279	1.0753	-0.924272	0.819558	-0.0424194	-0.200141	-0.194945
30	susceptible	0.705589	0.608858	-0.660216	-0.389605	0.684786	0.723185	1.38519	-1.04504	0.598351	1.58902	2.17472	0.223614	0.876647	0.652346	0.347232	0.461228	0.759641	-0.813942	-1.22064	0.962734	-1.1693	0.239478	-1.30615	0.0912337	-0.386936	0.246237	-0.556096	0.980589	-0.842619	0.0484666	-1.20251	-0.64608	-0.590935	-0.761706	-0.482794	0.383909	0.399781	0.0826672	0.467705	0.309249	0.694525	-0.232428	-0.994674	-0.312083	1.11185	0.0380796	1.77225	0.0561221
33	susceptible	1.05436	0.0202251	-0.362046	-0.484376	0.0354279	0.237142	0.507599	1.48217	0.731459	0.316664	-1.01591	-0.251803	-0.622361	0.582791	0.309721	0.659538	-0.461124	0.62982	1.39315	-0.239861	0.645746	1.4625	0.150728	-1.29347	0.759856	-0.22206	0.234498	0.616814	0.832282	0.465308	-0.132129	0.576812	0.607239	0.354091	-0.458131	0.766428	1.04387	-0.892724	1.55597	-0.127689	0.372478	1.09017	1.56382	0.392289	0.120745	-1.11083	-0.327662	0.220298
47	susceptible	-1.17563	-1.52084	0.181961	0.242067	0.558034	0.537983	0.640675	-0.134107	-0.878866	1.11665	1.45516	-1.26869	-0.947922	0.792396	0.704652	0.433777	0.401342	-0.805688	-0.219537	0.13011	-0.545058	0.492434	0.217964	0.554384	0.369933	0.188077	1.82221	-0.00440613	-1.68496	0.751773	-0.351885	0.705028	0.920411	0.605327	-0.229245	0.635721	-0.118989	0.0382303	0.224513	-0.538301	-1.14988	-0.677119	-1.44059	-0.055759	-0.0577527	1.05539	-0.462832	0.376815
50	susceptible	1.00293	-0.349403	-0.370706	-0.359491	0.849669	0.184569	-0.286541	-0.600544	0.0807074	1.17542	-0.62097	1.52632	0.25182	1.27939	-0.394269	0.592074	0.344319	-0.36057	-0.862217	1.33505	-0.772893	0.166901	-1.36921	-0.133626	-0.88037	0.276139	-0.646181	0.186616	-1.03842	-0.0706123	-0.891153	0.894529	-0.461916	0.0453667	0.363744	0.414572	-0.862292	-0.337076	-0.396081	-0.161748	-0.703072	-0.745002	-0.510853	-0.177083	2.06346	-0.13785	-0.71848	-0.263712
55	susceptible	0.0655135	-0.120972	-0.791748	-1.12685	0.254817	0.71629	-0.135733	-0.512928	0.103309	0.310072	1.24196	-0.49669	-0.288275	1.32657	-0.0874338	0.437823	-0.782755	-1.21179	-0.698644	-0.25075	-0.799902	-0.382539	-0.317461	-0.889358	0.540132	0.112719	-0.677795	0.183035	-0.371569	-0.261193	-0.569784	0.854816	0.110548	0.994052	-1.65641	0.177459	-0.106178	-0.257616	-1.11207	-0.924772	0.237991	0.219978	0.0144067	0.927604	0.395852	0.0261599	0.664456	0.0455002
4	susceptible	0.0565115	0.458756	0.814952	0.197391	0.686488	-0.060961	-1.21004	-0.836125	-0.483158	-0.886648	-0.597679	0.845958	-0.330344	0.80286	-0.106712	-0.409881	-0.278667	0.446629	-0.85194	0.8606	0.047798	0.223053	-0.224457	-0.668531	1.32766	0.0932814	1.67501	0.611356	0.787268	-0.525144	-0.402276	-0.755461	-1.13618	-0.209222	-0.289065	0.806727	-1.19666	-0.0349964	0.888465	-0.330385	-1.67646	1.71945	1.4188	0.530071	0.7758	0.639234	-0.242166	1.06424
7	susceptible	-1.00819	1.00843	0.286006	0.260278	0.192768	1.20201	0.49785	0.792935	0.836491	0.146749	0.140266	1.1643	1.20651	0.57236	1.88932	1.59688	1.10891	0.521859	0.5959	0.972903	1.60141	2.18966	1.78826	0.76466	0.717031	1.65638	-0.480383	-0.259336	1.64194	0.980211	1.43029	1.13229	0.679951	0.608053	0.0994603	-0.195889	1.13983	-0.037021	-0.366373	0.0240787	0.0774168	0.574986	0.405009	-0.273819	-0.344435	-0.0411689	1.13564	0.875924
19	susceptible	-0.938982	0.550487	1.04123	-0.269056	-0.792207	-0.89394	1.84919	-1.38462	-0.546742	-0.404632	-0.610653	1.15876	0.970817	-2.15552	0.00881039	-0.630304	-0.291886	-1.04795	-1.6751	2.1073	-0.254656	-0.838146	0.680809	1.7878	-1.50395	1.23701	-0.475898	-1.87757	-0.723996	1.09358	2.83104	0.299812	0.377202	0.844819	-0.677246	-1.81675	0.561919	2.96352	2.42539	0.0410553	0.85487	-1.42015	-0.927889	-0.0869066	0.180415	-1.82189	0.325452	1.43094
25	susceptible	0.475458	0.809618	-0.240896	-1.04143	1.0643	1.6307	1.32737	0.238532	2.13891	-0.749422	0.0445523	-0.346731	1.4099	-0.550028	0.965774	0.700411	2.51316	1.0488	-0.195433	1.18687	2.12267	0.4231	1.30162	1.90538	0.426036	1.23726	-0.442033	-0.125165	1.56656	0.38753	2.1358	1.30046	0.542591	-1.00187	2.57077	0.299911	1.42353	-0.499281	0.013181	1.43662	0.985335	-0.812791	-0.0229994	0.441987	0.249628	0.941872	0.0130368	1.60854
26	susceptible	0.402263	0.134313	0.0524748	0.0380285	-0.0494969	-0.163026	-0.487438	-0.630013	0.933556	-0.284374	-0.591269	-1.39037	0.370848	-1.22765	-0.350299	-0.455363	0.885728	-0.699415	-0.0330828	-0.48502	0.703693	-0.904078	0.217767	0.990078	-0.0987708	1.64189	1.3945	-0.447403	1.0683	-0.240303	-0.0900356	0.72814	0.83039	-0.440424	0.581676	0.185339	-0.756402	-0.399565	-0.514959	-0.269104	-0.661109	-0.0301839	-0.465879	-0.882837	-0.323834	0.804618	-1.6622	1.13047
41	susceptible	1.5783	-2.09854	-0.476746	0.0314683	0.686315	-0.0223255	-0.330141	-0.463782	1.14559	0.384219	-0.108438	-0.864784	0.832487	1.10327	1.08451	-0.341863	0.133989	-0.273542	0.0636728	0.701479	-0.727772	0.593567	0.420586	1.9797	-0.00578727	1.34865	-0.518024	1.47695	-0.97829	0.0287739	0.4307	-0.837911	-1.2645	-1.02789	2.11531	0.290856	0.557642	0.384572	0.896092	0.594826	-0.931207	-0.633329	-0.473993	-0.138547	-1.81191	0.610253	-0.734242	0.839476
43	susceptible	-2.01236	0.305543	-1.08343	0.530402	-0.187123	-0.142557	1.25949	1.59582	0.823431	1.00097	-0.631457	0.543512	0.0821019	0.838273	0.952958	1.324	1.16348	-0.303143	1.51853	0.892325	-0.566595	-0.589028	-1.13994	0.768704	-0.297106	0.355202	-0.471607	0.596487	-0.505124	-0.202194	1.15731	-0.413887	0.342983	-1.24224	1.83804	1.06255	-0.235255	0.0101719	0.99268	1.3002	1.52071	-0.074518	-1.15507	-0.804856	0.691557	0.851504	0.680446	-0.499788
54	susceptible	1.24983	-0.111828	-0.478116	1.85826	0.490013	0.632093	0.495898	1.2317	0.767367	-0.111823	0.776631	-0.843343	-0.0809242	1.34141	0.457687	1.07122	0.547883	-0.818125	1.2591	-0.111844	-1.27967	1.22503	-1.37768	-1.0058	0.12155	0.35893	-0.493497	0.866136	0.210485	0.886799	-1.01468	-0.97511	0.179779	-0.0461207	0.689364	0.819307	0.288851	0.489813	-0.10782	0.143228	1.16388	0.912101	-0.626611	0.521344	-2.34622	0.913651	0.0181636	-1.16181
[truncated: 380 more columns]
