# Supplementary material for: Chronic stress and antidepressant treatment alter purine metabolism and beta oxidation within mouse brain and serum
Source: Sci Rep. 2020 Oct 22;10:18134. doi: 10.1038/s41598-020-75114-5 (PMC7582177; doi:10.1038/s41598-020-75114-5)
Supplement: Supplementary file 2 — Supplementary information 2. [file 41598_2020_75114_MOESM2_ESM.xlsx]

## Sheet: NSDS_07122016
NSDS_07122016	IS=	-	-	-	-	-	-	-	-	-	-	-	-	-	-	-	-	-	-	-	-	-	-	-	-	-	-	-	-	-	-	-	-	-	-	-	-	-	-	-	-	-	-	-	-	-	-	-	-
-	-	-	-	-	-	-	-	-	-	-	-	-	-	-	-	-	-	-	-	-	-	-	-	-	-	-	-	-	-	-	-	-	-	-	-	-	-	-	-	-	-	-	-	-	-	-	-	-	-
-	-	-	-	-	-	-	-	-	-	-	-	-	-	-	-	-	-	-	-	-	-	-	-	-	-	-	-	-	-	-	-	-	-	-	-	-	-	-	-	-	-	-	-	-	-	-	-	-	-
Species	RetTime	NSDS_001-OL-M1	NSDS_001-OL-M2	NSDS_002-OL-M1	NSDS_002-OL-M2	NSDS_004-OL-M2	NSDS_006-OL-M1	NSDS_006-OL-M2	NSDS_008-OL-M1	NSDS_008-OL-M2	NSDS_010-OL-M1	NSDS_010-OL-M2	NSDS_013-OL-M1	NSDS_013-OL-M2	NSDS_017-OL-M1	NSDS_017-OL-M2	NSDS_018-OL-M1	NSDS_018-OL-M2	NSDS_021-OL-M2	NSDS_023-OL-M1	NSDS_023-OL-M2	NSDS_027-OL-M1	NSDS_027-OL-M2	NSDS_029-OL-M1	NSDS_029-OL-M2	NSDS_030-OL-M1	NSDS_030-OL-M2	NSDS_031-OL-M1	NSDS_031-OL-M2	NSDS_033-OL-M1	NSDS_033-OL-M2	NSDS_034-OL-M1	NSDS_034-OL-M2	NSDS_036-OL-M1	NSDS_036-OL-M2	NSDS_037-OL-M1	NSDS_037-OL-M2	NSDS_038-OL-M1	NSDS_038-OL-M2	NSDS_040-OL-M1	NSDS_040-OL-M2	NSDS_041-OL-M1	NSDS_041-OL-M2	NSDS_042-OL-M1	NSDS_042-OL-M2	NSDS_044-OL-M1	NSDS_044-OL-M2	NSDS_045-OL-M1	NSDS_045-OL-M2
-
IS-d4-9,10-diHOME	6.63151	0	0	0	0	0	0	0	0	0	0	0	0	0	0	0	0	0	0	0	0	0	0	0	0	0	0	0	0	0	0	0	0	0	0	0	0	0	0	0	0	0	0	0	0	0	0	0	0
Tetranor-12-HETE	6.57742	0.14831	0.179446	0.211111	0.151699	0.14655	0.197957	0.224025	1.72626	2.86928	0.968995	0.628508	1.03338	0.219278	0.525501	0.277916	0.39768	0.389413	1.17798	0.905808	1.0877	0.740832	0.442727	0.50081	0.75968	0.471981	0.387831	0.22788	0.353874	0.53019	0.237075	0.379227	0.19891	0	0.25282	0.487631	0.421408	0.407614	0.47002	0.246118	0.283616	0.214637	0.141308	0.384401	0.45829	0.20534	0.390763	0.27802	0.298127
9-oxoODE	7.69612	1.37661	1.65223	1.75322	1.66471	2.25225	1.16559	1.48539	2.5827	2.62469	2.97882	2.9712	2.18065	2.11685	1.74264	1.71255	2.32473	2.06841	3.61022	3.29523	2.00496	1.92237	2.31637	1.98768	2.28754	4.00991	2.63574	1.22772	1.25465	3.04931	1.69144	2.15721	3.45008	3.2023	2.35936	2.26109	2.62179	3.09734	2.70045	1.77752	2.1078	1.18952	1.36726	2.24266	2.52647	1.54076	2.68962	1.38029	1.76179
13-oxoODE	7.61537	2.54782	3.42145	4.25182	3.54128	5.43009	2.26789	2.3376	6.42412	7.80518	7.22763	7.86195	5.05469	4.59529	3.43535	4.13861	5.38601	5.48071	10.0434	9.08031	6.18889	5.43573	5.84655	4.8619	5.17104	7.51483	7.95097	2.85996	2.48912	6.21131	4.34273	5.32855	7.58505	6.27159	5.76343	4.5586	5.94861	6.75411	6.58036	3.29502	5.00177	2.19856	2.46525	5.20635	5.81902	3.62155	5.55026	2.56807	3.35043
9-HOTrE	7.69625	1.71801	2.25928	3.699	2.86647	3.14111	2.12656	2.80807	2.24783	3.05613	4.64575	5.51139	0.145419	2.9557	1.69252	2.20029	3.11437	3.16461	3.58748	5.31611	2.50006	2.14666	2.70998	2.06862	2.47632	3.49665	4.23167	2.18023	2.58887	2.22866	1.84679	2.57298	3.5317	4.07548	3.05314	2.98108	3.61785	3.84147	3.90174	2.19827	2.88117	1.83921	2.08521	2.62476	3.25596	1.9872	3.47671	2.33476	3.05829
13-HOTrE/13-HOTrE(r)	7.63888	0.408888	1.05355	1.4375	0.669209	2.04753	0.510786	0.950266	1.71748	2.37469	0.956923	1.22115	0.941776	1.30037	0.475554	1.39325	0.858664	1.01381	1.38958	2.54998	1.08372	0.731843	1.01681	0.853963	0.821914	0.958255	1.10743	0.474259	0.488827	1.00382	1.2435	0.744354	0.897572	1.19574	0.855542	0.838625	0.901806	1.24269	1.00367	0.588963	1.71604	0.878201	0.428156	1.4799	0.926197	0.696356	1.09281	0.463696	0.510695
9-HODE	7.59889	7.69289	9.92039	9.06933	7.50286	11.0291	7.32876	7.47622	9.50736	11.9713	14.3744	15.7575	9.55953	8.80465	6.29527	7.14375	9.04007	8.91321	11.9455	14.672	10.0873	8.44433	10.7786	8.54156	8.79593	16.8368	14.4094	7.39643	7.44143	18.6435	15.1035	9.52423	13.5397	12.3111	9.81347	8.5546	9.80921	10.7474	11.0859	8.41221	10.3674	9.30172	10.8874	9.29436	11.013	8.40915	13.6442	9.0326	11.7688
13-HODE	8.25447	14.2684	18.785	27.9283	26.5372	30.2572	19.4269	21.2327	22.5458	30.5423	34.861	41.4014	25.4849	26.1253	17.355	23.1339	29.6872	29.1157	40.254	39.1868	26.9365	20.9166	26.9553	18.7694	19.8055	38.7959	33.1968	18.9131	18.7478	26.5264	17.0774	22.4106	30.6707	36.3894	29.4894	21.8214	33.3299	33.3267	35.2688	21.9683	28.7633	15.6618	19.7723	24.9588	27.7053	24.5629	40.8558	19.5544	23.7339
9(10)-EpOME	8.29612	26.949	35.8492	50.439	45.1559	55.9512	37.3995	39.4452	41.4161	47.923	61.6707	69.2124	44.4652	46.5762	30.0912	38.4841	52.8066	53.4704	64.689	67.2293	48.2886	0.390867	43.0063	31.3727	35.5858	67.4445	61.8276	33.96	36.4886	42.7249	29.0272	39.4855	55.9493	64.9079	51.7402	40.5415	56.6737	58.9604	60.6583	36.7865	55.2452	28.8754	34.1706	41.791	48.186	40.1913	70.6395	36.096	46.3041
12(13)-EpOME	7.6134	14.0587	20.1392	20.3438	17.6951	22.7016	14.4982	15.2495	23.681	26.1291	32.6263	36.4267	19.0417	17.9145	12.9237	16.0882	17.8812	19.4625	26.3834	33.2846	23.1392	17.0878	22.7157	17.244	19.5484	29.3433	25.3691	18.7588	17.825	34.7478	27.1866	17.4194	27.7653	27.0593	20.761	18.6407	23.3854	23.8174	22.0515	19.2133	23.4035	20.0287	24.474	21.5855	24.0003	18.9921	30.0079	24.762	30.1685
9,10-diHOME	6.65043	5.99005	7.16443	5.71126	7.4253	11.9893	6.76994	6.59304	9.10222	7.31435	14.2781	12.256	7.79298	6.72479	7.70897	5.9958	6.39323	8.06319	8.25946	9.93154	9.11904	7.31922	6.47778	8.69138	7.08283	14.6965	13.6393	5.529	6.85993	9.975	9.31404	7.33844	10.4074	14.5513	10.9492	5.5737	5.39663	8.78016	8.71516	5.37264	5.77665	7.00304	6.95914	7.68872	10.2948	9.20424	16.3136	7.36364	6.78546
12,13-diHOME	6.57654	13.4011	17.2167	14.2535	15.9198	34.7348	16.102	15.7281	20.9913	18.0951	34.3037	30.6336	16.3216	14.6048	16.2532	13.9663	13.3297	17.6605	18.3888	22.4722	21.4835	16.6243	15.0063	19.8703	17.9132	31.6873	30.8852	14.6643	17.7178	23.1918	21.5368	17.6774	24.2523	30.1731	23.9973	13.5295	12.1498	17.5052	17.0145	12.9713	14.3866	18.139	18.0462	17.4789	22.4734	34.2335	59.2159	18.8817	18.3256
15-deoxy-delta12,14-PGJ2	6.23411	0.0188705	0	0	0	0.0139257	0	0.00861942	0.0150091	0.0182114	0.00895839	0.0165623	0	0.00623836	0	0	0	0.0153481	0	0	0	0.00209274	0	0	0.00539202	0.00953672	0	0	0.0267985	0.00556403	0.00480065	0.00316912	0	0	0.0146047	0.00694242	0.0054417	0	0.00105088	0	0	0.0058801	0.00719223	0.0355339	0.00181975	0.00251694	0	0.00116126	0.00972527
15-oxoETE	7.7585	0.5484	0.538768	0.160833	0.586262	0.581555	0.248991	0.388568	0.101877	1.37775	0.535637	0.85588	0.71091	0.775239	0.354534	0.390932	0.365146	0.144706	1.10793	0.772442	0.711471	0.867824	0.996117	0.94769	0.703038	1.34635	0.213627	0.464192	0.4346	0.558897	0.578906	0.442058	0.132774	0.627625	0.974843	0.86929	0.82867	1.55472	1.27771	0.379436	1.16782	0.373074	0.239348	0.716007	0.707969	0.237618	0.462281	0.358059	0.538059
18-HEPE	7.25476	0.152062	0.147095	0.0218231	0.0643697	0.0658563	0.0811215	0.12414	0.232585	0.128515	0.234451	0.200687	0.202613	0.163594	0.167707	0.0945715	0.104037	0.0538216	0.083029	0.139201	0.188408	0.0743187	0.0890983	0.269335	0.0958481	0.311818	0.0359228	0.0672582	0.0959153	0.151129	0.187753	0.0955966	0.180023	0.0417927	0.0911025	0.0332531	0.101972	0.18059	0.132515	0.0656927	0.0688244	0.122098	0.126948	0.129439	0.0649198	0.0553523	0.0609063	0.157133	0.203062
15-HEPE	7.31963	0.169394	0.138406	0.34071	0.174772	0.0796729	0.150547	0.0352999	0.0740966	0.663441	0.0961696	0.236934	0.413149	0.467623	0.39305	0.35421	0	0.0801019	0.244124	0.0839183	0.108678	0.046315	0.246222	0.409162	0.357521	0.342247	0.124586	0.194372	0.2562	0	0.0881335	0.156297	0.160651	0.170043	0.185191	0.181465	0.226854	0.123544	0.19556	0.296828	0.515072	0.257205	0.297143	0.102765	0.113675	0.0987855	0.332724	0.386389	0.282112
12-HEPE	7.42206	22.6945	24.9429	30.01	33.1443	23.8012	23.7797	28.211	39.1718	63.4584	40.1625	52.0121	39.6076	39.9422	29.4084	30.9119	24.9014	28.9914	42.4875	40.519	42.0875	28.0461	26.1062	43.4462	28.9057	43.2434	32.1023	40.7996	46.2317	22.6572	19.014	30.9229	30.9616	27.4593	31.2039	35.9574	39.0215	48.0673	31.5262	25.7778	44.0134	39.4436	34.3028	41.7091	45.6677	34.3187	61.9877	48.2706	56.2538
5-HEPE	7.62222	0.500516	0.625601	0.39703	0.533329	0.479792	0.648747	0.553973	0.454582	1.11916	1.16948	1.21788	0.726377	0.617821	0.503876	0.521921	0.537397	0.564666	0.927658	1.15891	1.34105	0.799688	0.616345	0.738869	0.641184	1.0696	0.496817	0.568734	0.744091	0.820439	0.611983	1.19012	0.943734	0.551151	0.612727	0.939594	0.855716	0.882154	0.655663	0.452888	0.953735	0.683021	0.653712	1.13641	0.655979	0.360066	0.287567	0.905355	1.18604
11-HEPE	7.35184	0.442375	0.427083	0.559921	0.351773	0.28166	0.318337	0.518863	0.303874	1.40368	1.12149	0.795165	0.655702	0.718875	0.428747	0.374834	0.488961	0.428486	0.54319	0.702618	0.305116	0.523723	0.453865	0.803433	0.325948	0.769271	0.431838	0.706445	0.535198	0.348082	0.342706	0.543819	0.192757	0.409809	0.403978	0.499422	0.688569	1.04437	0.486714	0.408389	0.762996	0.386285	0.488462	0.523692	0.953907	0.391642	0.686984	0.627402	0.659224
8-HEPE	7.35836	0.235284	0.17128	0.253286	0.232382	0.161642	0.176589	0.178021	0.379925	0.239855	0.238435	0.302062	0.0527582	0.346906	0	0.137689	0.135496	0.369949	0.331203	0.0590231	0.314857	0.38275	0.25249	0.313076	0.217573	0.29528	0.27394	0.326109	0.368704	0.285317	0.199023	0.112393	0.317557	0.136381	0.15216	0.100064	0.200986	0.400932	0.181666	0.208663	0.304312	0.248908	0.28918	0.350204	0.222191	0.288589	0.0576452	0.449509	0.308941
9-HEPE	7.41087	2.91419	2.51762	2.59247	3.40681	2.55052	2.59582	2.56754	4.40012	6.34377	3.71818	5.63421	4.09958	5.52677	3.4508	3.4149	3.44672	4.00896	3.77541	5.50055	5.65884	2.95235	3.23238	3.88458	2.94797	4.60209	3.06713	4.21414	3.95056	2.86475	2.42421	4.05372	3.60082	2.80616	3.84812	3.2961	5.16599	5.5611	3.43594	2.8329	5.02784	3.70887	3.46021	4.8412	4.18667	3.40681	5.24826	5.24071	5.43781
12-oxoETE	8.07827	1.13124	1.36902	1.73042	1.15411	0.804613	1.01378	0.684498	0	2.79034	3.04343	2.27362	2.30076	1.5618	3.27309	0	1.64223	1.95374	0	0	1.56573	1.25069	1.76514	0	1.43932	3.7126	0	1.54675	1.25509	0.940799	1.51418	0	1.32203	0	1.54864	0.928442	0	1.00387	2.49265	0.9587	0	0	0	0	2.23053	0	2.50247	2.22241	0
14(15)-EpETE	7.92937	0.172215	0.174999	0.27455	0.410749	0.174293	1.35713	0.388556	0.107858	1.04179	3.40911	0.633285	0.688141	0.461904	0	0.245876	0.38198	0.664185	0.84414	0	0.638914	0	0.467597	0.328249	0.264061	0.487354	0.415779	0.344718	0.2717	0	0.248774	0.544598	0.802491	0.111443	0.544319	0.343899	0.568619	0.426816	0.660688	0.715792	0.745676	0.30659	0.327717	0.481099	0.465851	0.125615	0.287403	0.402987	0.39648
17(18)-EpETE	7.79156	0.272887	0.256817	0.281122	0.177627	0.151589	0.181582	0.321451	0.21866	0.512709	0.347115	0.40893	0.208439	0.312919	0.287549	0.149924	0.187137	0.17552	0.296854	0.21984	0.353591	0.387772	0.219786	0.408494	0.154692	0.241891	0.18527	0.272702	0.254645	0.200925	0.13854	0.218664	0.295124	0.160471	0.069537	0.2156	0.342007	0.456936	0.243113	0.27892	0.428623	0.230897	0.155933	0.352173	0.347246	0.129103	0.305249	0.315231	0.294763
5-oxoETE	8.36708	0.0899267	0.0634077	0	0.0715348	0.136152	0.0237446	0.124439	0.0713414	0.15651	0.0980287	0.146692	0.176602	0.210309	0.0642237	0.0284477	0.0887426	0.0119869	0	0	0.127594	0.10091	0.0171947	0.0498277	0.0980124	0.252613	0.0628992	0.0254586	0.0254291	0.0657558	0	0.0292029	0.0362683	0.0483053	0.0274721	0.0318898	0.0329821	0	0.097405	0.141547	0.104932	0.0646917	0.0694928	0.0334414	0.0338153	0	0	0.0241901	0.0320913
14(15)-EET	8.36991	0.297898	0.429782	0.36178	0.506778	0.354422	0.345854	0.579075	0.743875	1.12667	0.43627	0.821454	0.488556	1.05377	0.302209	0.201577	0.152255	0.327389	0.683505	0.507908	0.601427	0.186481	0.381606	0.831356	0.527556	0.835792	0.690165	0.681213	0.598255	0.383864	0.281552	0.612132	0.174857	0.379897	0.517061	0.453095	0.685778	0.825905	0.642772	0.500311	0.684376	0.343392	0.323	0.503495	0.435167	0.261441	0.56414	0.72359	0.505956
11(12)-EET	9.46762	0.127127	0.0768299	0.0395761	0.0259209	0.113301	0.127725	0.0829146	0.0862013	0.17721	0.0568858	0.160484	0	0.135608	0.0793951	0.0068723	0.0216539	0.0644097	0.0855826	0.106764	0.0765253	0.0697379	0.12095	0.170637	0.0244661	0.168925	0.0987929	0.0418427	0.0702085	0.0666456	0.101549	0.276233	0.172479	0.0504604	0.116119	0.181534	0.094689	0.350121	0.288185	0.042588	0.217615	0.0153556	0.011036	0.0388659	0.12539	0.159202	0.0318408	0.110802	0.208915
8(9)-EET	9.6037	0.0130671	0.00825986	0.0293363	0	0	0.016407	0.0164042	0	0	0.0236361	0	0	0.0347465	0.0160244	0	0.0305978	0.0441621	0	0.0341305	0	0	0.0287331	0.0415792	0.0244659	0.0478602	0.0595929	0.015468	0.0344247	0.0214607	0.0136966	0.0377021	0.0297413	0.00807137	0.0273278	0.139655	0	0	0.0284415	0.0294318	0.0771747	0.0115968	0.01789	0.0333428	0	0.0369608	0.0574617	0.081511	0
5(6)-EET	9.56366	0.0540782	0.0461204	0.0181859	0.0158693	0.0185671	0.0310146	0	0.042949	0.0535496	0.0159243	0.0365748	0.0383624	0.0108277	0.0242053	0.028423	0.026554	0.0183397	0.0333925	0.0155042	0	0	0.00573481	0.0823444	0.0244646	0	0.0148602	0.0127031	0.0395909	0.0266699	0.00387404	0	0.036265	0.0531346	0	0	0.0713609	0	0.00827929	0.015589	0.0457253	0.022608	0.00680876	0	0.0338117	0	0.0574665	0.0324275	0.00690709
15-HETE	7.77008	0.697076	0.826783	0.517927	0.635327	0.505061	0.611163	0.712221	0.694484	1.73664	0.965159	0.808599	0.492436	0.865013	0.429774	0.60898	0.525793	0.73933	0.662195	0.727802	0.694163	0.646798	1.08943	1.23175	0.78717	0.410025	0.271674	1.08446	1.27305	0.235673	0.0584973	0.342034	0.951434	0.506756	0.71078	0.616152	0.788424	0.976428	0.698862	0.625871	1.08027	0.82893	0.487082	0.680766	0.818926	0.261693	0.920284	0.704449	0.895399
12-HETE	7.94006	149.381	138.488	123.536	156.351	145.354	166.479	189.895	254.961	467.101	217.304	267.223	204.984	282.405	183.266	222.207	178.318	203.106	233.119	240.092	285.421	217.617	269.601	299.964	239.017	274.529	199.112	237.242	275.003	146.252	134.111	196.326	238.019	152.276	189.971	238.486	268.713	267.986	208.883	170.066	273.039	203.192	144.55	242.404	265.341	154.207	302.449	227.493	239.407
5-HETE	8.13756	0.882479	1.00154	0.599086	0.754392	0.909445	0.894913	1.29509	1.12537	2.14744	1.06352	1.55882	1.58329	2.20536	0.998502	0.829505	0.760952	1.35138	1.29719	0.999075	2.28748	1.32054	1.30328	1.53543	1.37229	2.12604	1.71282	1.39776	1.36849	0.715853	0.682254	1.28564	1.73657	0.863182	0.74542	0.964213	1.5444	2.21535	1.16662	1.18361	1.86421	1.27775	1.12252	1.82036	1.4628	1.33787	1.61479	1.53567	1.03864
20-HETE	7.64604	0.0183083	0.0212353	0.12653	0	0.0365278	0.0773194	0.0801146	0	0.0535491	0	0.0297661	0	0.0399134	0	0	0.0305682	0.0797502	0.0345928	0	0	0.0405394	0.0453972	0.0469115	0	0.0195955	0.0357601	0	0	0.0155255	0.0367375	0.0337186	0.0345583	0	0	0.0332467	0.0356716	0	0.0568815	0.0156596	0.0327049	0.0253428	0.0469318	0	0	0.0457044	0.078404	0.028218	0.0262385
11-HETE	7.83485	4.72295	4.9541	2.84524	2.80732	3.02858	4.0161	5.62091	5.76369	8.35951	5.50833	6.28075	4.61628	4.77667	4.33511	4.00064	4.22394	5.04459	4.31122	4.50763	5.28869	4.85043	4.2536	7.07541	5.36908	6.29247	4.51142	6.16278	7.11947	2.64373	2.60087	4.35425	4.77433	3.33557	4.23934	5.32334	5.10099	7.31517	5.40637	4.02482	7.64254	4.32862	3.91887	5.24068	5.40031	3.40102	5.67409	6.26701	6.71168
16-HETE	7.5908	0.0205404	0	0.0750455	0.0692279	0	0	7.94754	0.230007	0.0254514	0	0	0.142521	0	0.108645	0.0954961	0	0	0.0202992	0	0	0.0286911	0	0	0.0169323	0	0	0.0185508	11.6242	0.21547	0	0.0727588	0.144806	0.0714668	0.0532214	0	0	0.116234	0	0.00912019	0.0693982	0	6.12891	0.0259517	0	0	0.118858	0	0.0476516
17-HETE	7.55618	0.0451962	0.0376371	0.0218212	0.0804887	0.078285	0.0745136	0.155176	0.111341	0.12927	0.0161359	0.170526	0.0139012	0.104695	0.158267	0.0984573	0	0.100674	0.06916	0.039566	0.0717296	0.131472	0.255154	0.0263876	0.031439	0.114819	0.130054	0.092475	0.0688731	0.276222	0.0349357	0.166301	0.206647	0.086211	0.0711465	0.199769	0.0234826	0.138437	0.0390437	0.0606682	0.0623189	0.109529	0.0733429	0	0.0338153	0.126998	0.228932	0.0664292	0.0196473
18-HETE	7.59645	0.18161	0.127083	0.102593	0.141748	0.235158	0.212828	0.138832	0.0919966	0.482779	0.174668	0.302947	0.201571	0.293663	0.0917575	0.311124	0.0901469	0.106163	0.200066	0.0190277	0.266759	0.20422	0.156468	0.0774915	0.241549	0.191848	0.112554	0.13668	0.213842	0.195889	0.105635	0.180954	0.0362166	0.0289827	0.264609	0.0756645	0.246451	0.296318	0.0915013	0.078629	0.311958	0.161869	0.0980125	0	0.127315	0.26175	0.300554	0.327107	0.176686
9-HETE	7.94097	5.69271	5.29345	5.15339	5.53133	5.12304	6.04204	5.77951	11.2634	15.7209	10.5218	9.43676	8.64497	10.5055	7.76134	8.31002	7.8591	8.2904	8.41565	8.83241	11.843	9.22668	8.89664	12.32	9.17778	10.1144	6.32009	8.97353	8.62951	5.70197	5.0039	7.5643	9.40357	6.4147	6.41515	9.11718	10.3401	10.5623	7.90845	5.45093	10.9895	6.25502	4.87216	9.43457	9.50967	6.67776	13.7206	8.00294	7.58555
8-HETE	8.09683	0.315807	0.64549	0.548766	0.519398	0.712304	0.60553	0.800231	1.14971	2.31146	1.20315	1.40716	0.696464	1.23159	0.833657	1.1705	0.810552	1.00223	1.23529	1.38836	1.23423	1.03719	1.43394	1.21552	0.816714	1.32466	1.01045	1.07773	0.99034	0.541777	0.742724	1.05967	0.676646	0.972076	0.988489	1.12022	0.967616	1.519	0.969081	0.924328	1.34431	0.86495	0.548048	0.813433	1.16043	0.657181	1.29833	0.893708	0.968462
5-HETrE	8.78774	0.116806	0.0618953	0.0584576	0.0364156	0.101377	0.0155326	0	0.0453662	0.294437	0	0.0714352	0.140714	0	0.0604968	0.0054056	0.0306003	0.138825	0.0128351	0.0238416	0.545365	0.0803426	0.0661589	0.188718	0.0480761	0	0.0761026	0.0927454	0.1333	0	0	0	0.05215	0.0292906	0.0818947	0.066384	0.137034	0.0792744	0.15326	0	0.251072	0	0.0803062	0.0399692	0.0129028	0.133348	0	0.129242	0.1465
8-HETrE	8.17417	0.14145	0.298883	0.192806	0.405453	0.491228	0.222217	0.387895	0.204124	1.04191	0.504658	0.772759	0.533511	0.62527	0.149157	0.303707	0.17713	0.293866	0.516534	0.611522	0.539458	0.473458	0.510336	0.405616	0.637455	0.506432	0.40512	0.450855	0.513655	0.177743	0.13056	0.25648	0.368907	0.254802	0.447566	0.427926	0.728372	0.801539	0.455207	0.370052	0.384631	0.361262	0.279124	0.719747	0.606869	0.604613	1.02096	0.464937	0.592322
15-HETrE	6.49696	22.407	19.9478	13.475	12.4307	11.8728	13.569	19.0199	32.986	58.7987	36.627	41.3373	20.6584	31.6567	20.4165	17.04	23.4631	32.7187	29.502	31.4328	37.1545	24.0107	30.7026	28.6706	28.87	49.7119	37.4185	25.5918	25.6169	41.7112	34.4399	44.2454	46.5531	29.0155	31.354	37.939	51.6467	51.6296	36.3919	21.6886	37.2653	31.1965	25.5924	35.5358	37.3828	29.7313	43.3913	26.4796	28.4455
2,3-dinor-11beta-PGF2a	3.53908	0.00679537	0.0111679	0	0	0.00760683	0	0	0	0.00607088	0	0.00753553	0	0	0.0121266	0	0	0	0	0.00578119	0.0070138	0.00316849	0	0.0150066	0	0	0	0	0	0	0.0035365	0.0174862	0.00611	0.00913013	0	0	0.00556975	0	0	0	0	0.00588785	0.00555928	0	0.0017547	0	0	0.00448343	0
tetranor-PGFM	1.76836	0.0119588	0.00843527	0	0.00264495	0	0.00594306	0	0.0144749	0	0	0.00753565	0	0.00378978	0	0.0130546	0.00738249	0.00641475	0	0.00943215	0.0036947	0	0.00290822	0.00750275	0	0	0.00103589	0.0018823	0	0.0111283	0	0.00777399	0	0	0	0	0	0	0.0053126	0.00533195	0	0	0.00758963	0.00896641	0.00656569	0.00717698	0.0115117	0	0
12-oxoLTB4	6.21138	0.184261	0	0.156784	0.0242723	0.134411	0.0189394	0.125561	0.0379225	0.0626985	0.0686025	0.0404921	0	0.020477	0.0493758	0.0233805	0	0	0.0495598	0	0.037627	0.0375307	0.0630048	0.0461285	0.0056941	0	0	0.0806323	0.221319	0	0.0257419	0.0398408	0.035775	0	0.0347544	0.0896002	0.0233903	0.0491333	0	0.0158114	0	0.129684	0.0507262	0	0.091183	0	0	0.210747	0.261815
PGA2/PGJ2	4.1824	0.0102942	0.00252427	0	0.0315313	0.0135929	0.0301023	0.0525992	0	0.031345	0.00985592	0.0942569	0.00465303	0.00820359	0.0226808	0.0281193	0.0202518	0.0151774	0	0.00575195	0.00642622	0.00901549	0.00379882	0.0345825	0	0.100206	0.0264229	0.0149353	0.030621	0.0169915	0.0124594	0.0311427	0	0.0164183	0.0220752	0.00282834	0.0108945	0.0139291	0.00427592	0	0.0456471	0.0505061	0.0195145	0.0179312	0.0197	0.00552762	0.0159278	0.0455104	0.0442539
PGB2	4.1243	0.0127181	0.0114525	0.013514	0.00523141	0	0.0117081	0.0107115	0.0355898	0.0133502	0.0146756	0.00753553	0.0058728	0.0286985	0	0	0.00737253	0.00641523	0.0102598	0	0.00542406	0.00612003	0.00127655	0.00323789	0.0289541	0	0.00355658	0.0304875	0.00459085	0.0055632	0.00480715	0	0.00652789	0.00913012	0.0191092	0.00161764	0	0.0119764	0.0159403	0.0121676	0.0177331	0	0.00869645	0.00684518	0	0.0123063	0.0172664	0.00119869	0
15-deoxy-delta12,14-PGD2	4.12408	0.00871382	0.0176622	0	0.00415228	0	0.0118841	0	0.0190487	0.0253198	0	0.00614902	0.0127972	0.0181609	0.0121265	0	0.00495712	0	0.0206461	0	0	0.0112799	0.0112345	0.010118	0.00429633	0.0307433	0.0120923	0.0112271	0.00415165	0.0133427	0	0	0.00895909	0.00611349	0	0.00833523	0.0100318	0.0090862	0.00573185	0.00430763	0	0.0187976	0	0.0271545	0.00625462	0	0.0140456	0	0.0194902
13,14-dihydro-15-keto PGA2	0	0	0	0.0234788	0.0115645	0.0091264	0.00199281	0.0115556	0.0316555	0.0589021	0.0253328	0	0.0115015	0.00623888	0.013339	0.0148105	0.0147805	0.0172405	0.00825454	0.00715727	0.0123685	0	0.0132057	0.0150054	0.0137434	0.0528844	0.0259323	0.022708	0.011147	0	0.0101823	0.0269786	0.00227531	0.00912388	0	0.0815113	0.012988	0.0546572	0.00637628	0.00532699	0.0195142	0.0127731	0.0101378	0.013012	0.0294834	0	0.0357416	0.0261173	0.0108184
Bicyclo PGE2	4.35239	0.0146865	0.0215656	0.00792751	0.0171462	0.00301321	0.0126791	0.00473287	0.00720023	0.0584493	0.00743208	0.00666041	0.0158229	0.00245547	0.0183465	0.0433886	0.0148144	0.00641381	0.00825454	0.00858557	0.0037832	0	0.00514812	0	0.0211914	0.0499186	0.0461037	0.0427741	0.0160027	0.00389744	0	0.00647724	0.00871156	0.0147695	0.0219426	0.0236172	0	0.0230272	0.0170034	0.00602427	0.00444376	0.0143618	0.01259	0.0197246	0.0131308	0.029952	0.041119	0.000979098	0.0109744
delta12-PGJ2	4.47405	0.00857847	0.0205362	0.0155685	0.0272753	0.0205952	0.023384	0.0648219	0	0.0679763	0.0142813	0.100939	0.00639074	0.01251	0.024185	0.0341947	0.0316358	0.0525896	0.00146491	0.00858463	0.0063361	0.0290254	0.0166592	0.0471218	0.0317739	0.0873127	0.0350998	0	0.035277	0.0223384	0.0215949	0.0276717	0.0593087	0.0213953	0.0220682	0.0627118	0.0108944	0.0203174	0.0297213	0.0311751	0.0425506	0.0579418	0.0155112	0.0195397	0.0174793	0	0.0207488	0.0453828	0.0108635
LTB4	6.3146	0.687974	0.550467	0.193235	0.699417	1.0361	0.312859	0.356113	1.05805	1.16949	0.491369	0.343886	0.498407	0.367444	1.12771	0.426959	0.939092	0.44374	0.949667	1.38382	1.07103	0.510571	0.580375	0.651404	0.384435	1.24786	0.675551	0.577765	1.37443	0.340867	0.526524	0.792677	0.525799	0.212292	0.864782	0.445005	0.131887	0.748054	0.765602	0.484833	0.520116	0.673268	0.682135	0.606083	0.489943	0.84383	0.998516	0.0438998	0.752162
5,6-diHETE	7.11371	0.234557	0.175466	0.0573361	0.0673223	0.134628	0.0514676	0.0729449	0.110554	0.0457741	0.0346175	0.0985675	0.17665	0.173024	0.0135868	0.0528672	0.108183	0.0390274	0.148576	0.0393974	0.156731	0.0450396	0.0280144	0.16427	0.0353659	0.423061	0.282274	0.0276351	0.0810828	0.0539741	0.025208	0.0439224	0.216849	0.134604	0.155447	0.0581835	0.105287	0.0900086	0.0253928	0.0841394	0.0214315	0.197772	0.0907442	0.054016	0	0	0.121217	0	0.0464205
5,15-diHETE	0	0	0.031487	0	0	0	0	0	0.00815606	0	0.0411595	0	0	0	0	0	0	0.0303038	0.0495416	0.0486305	0	0	0.0378357	0	0.0285231	0.031912	0	0	0	0.0291094	0	0	0.00785435	0	0.0400223	0	0.0241102	0	0.0123236	0	0.0178593	0	0	0	0.064399	0	0.0906819	0.0143569	0
Hepoxilin A3	6.84756	0.974353	1.10632	0.728148	0.904954	0.871651	0.752199	1.39801	0.954379	1.34807	1.31076	1.08229	0.515717	0.197483	0.626142	0.950537	0.569617	0.755523	1.53342	0.962014	0.555921	0.957391	0.563888	0.731218	0.674799	1.18707	0.306976	0.709815	2.51165	0.200524	0.251249	0.509519	0.356991	0.514043	1.55511	0.555551	0.233273	0.440666	1.7023	0.618716	0.460533	0.761041	0.621417	0.107804	0.641328	0	0.564455	1.78916	0.960908
14,15-diHETE	5.3936	0.0674489	0	0.028134	0.0615121	0.131075	0.0283896	0	0.0780375	0.125404	0	0.0337439	0.045689	0.0245497	0.0249482	0.0620095	0	0.0606335	0.0388899	0	0.157893	0.0375307	0	0.0966567	0.0237692	0.0583374	0.0084373	0.0239337	0.0296115	0.0173129	0.0252036	0.0334946	0	0.0770095	0	0	0	0.204926	0.139804	0.0409212	0	0	0	0.027847	0	0	0.0361705	0.0500294	0.0616879
17,18-diHETE	6.39246	0.943812	1.72633	1.45511	1.97304	2.34047	1.25425	2.01855	1.55941	1.35798	2.42077	2.37905	1.1689	1.03627	1.73063	1.47351	1.3318	0.799781	1.99703	3.51444	1.60584	1.6795	1.72593	1.38604	1.44159	2.93676	1.51251	1.54242	2.51339	0.981384	2.11694	2.22857	1.52767	1.35788	1.87847	1.1854	0.723968	2.10194	0.813182	0.930277	0.690087	3.02401	1.8096	1.25752	1.025	6.77955	7.03884	2.68501	1.80212
PGA1	5.48796	0.0176155	0.00743138	0.00554555	0.00523185	0.00759415	0.0046591	0.00487119	0.0164481	0.00375775	0.00895774	0.00507065	0.0161557	0.00623888	0	0.0111873	0	0.00770877	0	0	0.00498325	0.00346751	0.00510652	0.00751304	0.0150954	0.0270757	0.0104142	0	0.00386109	0.00966704	0.00302082	0.00492761	0.00610888	0.00913028	0.00661154	0.00485071	0.00891008	0	0	0	0.00530332	0.00585672	0	0.0179329	0	0	0	0.00982382	0.00489426
5,6-diHETrE	7.4583	0.163347	0.491346	0.120397	0.152651	0.0546708	0.199599	0.35674	0.0694637	0.349806	0.375	0.499918	0.160605	0.136561	0.15843	0.122061	0.199893	0.166336	0.288954	0.449597	0.170626	0.289227	0.209003	0.222985	0.183731	0.385533	0.278058	0.382918	0.33786	0.137546	0.0825732	0.199817	0.0943442	0.245952	0.348602	0	0.123755	0.134293	0.438802	0.195652	0.286959	0.395896	0.259558	0.0523807	0.15564	0.488261	0.631489	0.425843	0.404542
8,9-diHETrE	7.16439	0.588765	0.462728	0.152504	0.59965	1.32477	0.430803	0.529576	0.336847	0.0858627	0.143192	0.274423	0.44923	0.250337	0.28083	0.250615	0.36256	0.245585	0.560806	0.0190513	0.517741	0.274531	0.365111	0.469699	0.218944	1.23167	0.506914	0.462241	1.07578	0.270917	0.224694	0.0167258	0.217166	0.168469	0.546931	0.34918	0.204459	0.239451	0.605978	0.417611	0.454732	0.486974	0.400904	0.257927	0.283991	0.508101	1.10527	0.721249	0.783361
11,12-diHETrE	7.00313	0.566877	0.770949	0.349302	0.630644	0.939466	0.42329	0.570218	0.538364	0.295535	0.221005	0.294415	0.266864	0.31884	0.433763	0.638946	0.389326	0.350262	0.613532	1.42182	0.416748	0.559329	0.341979	0.429027	0.397439	1.0406	0.674979	0.504234	1.10789	0.127979	0.397151	0.481169	0.419384	0.338186	0.36872	0.368394	0.329737	0.427781	0.833338	0.256153	0.375913	0.770237	0.586212	0.364009	0.139339	0.11716	1.50913	0.889645	1.11856
14,15-diHETrE	6.8465	1.40715	1.54272	0.626327	1.2934	1.86459	0.813757	1.68012	0.768318	0.837091	0.573067	0.502485	0.409337	0.389382	0.718986	0.639471	0.812329	0.609729	1.2619	2.5986	0.71199	0.463806	0.859304	0.584308	0.64575	2.03062	0.854926	1.10273	2.21417	0.0403834	0.419461	0.642597	0.941624	0.701326	1.5181	1.0737	0.698295	0.95802	0.929713	0.517499	0.724688	1.20351	1.00018	0.671511	0.644201	1.45033	2.51567	1.70623	1.73534
2,3-dinor TxB2	0	0	0.00930738	0.00417005	0	0	0.00594316	0	0.00682224	0	0	0.00753565	0	0.00623888	0.00607705	0	0	0	0.00825446	0	0.00632184	0.00614752	0	0	0.0161891	0	0	0.0074839	0.00459483	0.00556422	0.00916018	0	0	0.00253314	0	0	0	0.00677273	0	0.00533239	0.00383551	0	0.00871122	0	0.00656558	0	0.0057484	0	0.00407815
17-HDHA	7.89795	0.198455	0.142755	0.0783529	0.217155	0.109452	0.0263638	0	0.203721	0.407081	0.311139	0.139163	0.193805	0.14491	0.261129	0.111784	0.156756	0.0269262	0.23143	0.245192	0.211282	0.0372606	0.0477066	0.177049	0.149305	0.133193	0.0827325	0.100777	0.0172656	0.161458	0.15062	0.153336	0.186179	0.15047	0.0227275	0.088877	0.126013	0.445724	0.111764	0.0701545	0.22551	0.102564	0.165015	0.0569833	0.1534	0.0788675	0.518117	0.119436	0.207716
14-HDHA	7.96393	3.22854	2.81959	4.80622	5.29578	3.27399	2.75585	2.97027	5.20933	11.1674	5.71	6.66518	8.02709	8.4001	5.64306	5.39236	3.56628	3.76248	7.67716	6.49734	8.22562	3.84002	5.60712	4.79199	3.56365	7.86762	4.80943	5.348	6.84314	2.73024	3.38874	4.95975	5.09578	3.49469	4.08607	4.39753	5.0736	7.41376	5.45098	4.50423	7.07464	5.37033	4.53032	5.98557	8.70559	5.65182	8.79969	6.33007	6.28572
7-HDHA	8.13778	0.089442	0.0630108	0.0363725	0.0796791	0.132448	0.0123882	0.0572093	0	0.0477228	0.0357965	0.0714306	0.043197	0	0.04324	0.0909889	0.0179206	0.0858239	0.0415072	0	0.125796	0.149022	0.166634	0.0346517	0.121741	0.348774	0.0942534	0.0589309	0.0639698	0.0800009	0.0680162	0.0829452	0.118456	0.0579583	0	0.0461547	0.0097532	0.0855346	0.103589	0.0581079	0.0823007	0.051022	0.0739576	0.0734073	0.143765	0.0813098	0.211201	0.0926986	0.0774378
4-HDHA	8.38603	0.727027	0.809917	0.364036	0.498675	0.422192	0.51296	0.507844	0.238421	1.00653	0.502049	0.810654	0.528012	0.712287	0.298706	0.222192	0.365432	0.539755	0.562355	0.240217	0.626967	0.409599	0.565064	0.622488	0.491017	0.890689	0.407608	0.624477	0.855999	0.449503	0.47687	0.666836	0.690826	0.463695	0.339342	0.141057	0.365804	0.552349	0.733824	0.427933	0.564169	0.789576	0.619599	0.829865	0.372786	0.0898568	0.316843	0.837665	0.598584
8-HDHA	8.00876	1.14496	0	0.490888	0.908513	0.154332	0.732068	0.10163	0.145104	1.6959	0	0.183539	0.930752	0.395513	0.177452	0.888081	0.7797	0.551404	1.11248	1.0962	1.69367	0.610386	0.596236	0.32243	0.716809	1.36932	0.89643	0.80317	0.99704	0.525369	0.511597	0.303532	0.451482	0.194713	0.545561	0.874899	1.09631	1.32823	0.372866	0.933865	1.10104	0.64924	0.907807	0.410667	1.0759	0.799154	0.372863	0.963879	0.994085
10-HDHA	7.95627	1.3963	1.36566	2.1423	1.92843	1.26648	1.14355	1.30537	2.48319	2.57836	2.06042	2.50332	2.83674	2.53857	2.79563	2.25073	1.65604	1.82578	2.32113	2.74725	3.11369	1.39084	2.47514	2.51012	1.57717	2.61806	1.85079	1.87282	2.8148	1.91459	1.65343	1.44145	2.36234	1.79402	1.82702	2.02501	2.2476	2.90283	1.95669	1.61221	3.39757	1.51432	1.27374	3.0671	3.18154	1.93205	3.07196	2.14937	2.56599
11-HDHA	7.96605	0.494737	0.563208	0.722493	0.792203	0.631769	0.486798	0.147408	1.19497	0.817801	1.03306	0.720655	0.821355	0.136778	0.651765	0.966414	0	0.934182	0.542402	1.01014	1.20918	0.545542	0.801668	0.731709	0.498943	0.775184	0.914357	0.863502	0.804073	0.446897	0.483802	0.563403	0.619218	0.618514	0.367715	0.464025	0.640055	1.33533	0.116432	0.865727	0.863748	0.684463	0.6689	1.10681	1.44748	0.342683	1.29141	0.802276	0.854493
13-HDHA	7.93785	0.261744	0.315037	0.230861	0.408922	0.202418	0.331513	0.214674	0.467353	0.0534139	0.318721	0.32779	0.579418	0.397571	0.216492	0.0626228	0.268755	0.137092	0.549739	0.448568	0.034186	0.158695	0.533873	0.362577	0.406074	0.631261	0.365183	0.278398	0.473591	0.226699	0.179004	0.156455	0.130418	0.408119	0.026443	0.153178	0.262418	0.345875	0.539781	0.381753	0.393828	0.410709	0.257375	0.60273	0.231408	0.199669	0.0587382	0.334302	0.349443
16-HDHA	7.83622	0.30439	0.300512	0.425011	0.31098	0.287066	0.285952	0.20541	0.205434	0.655817	0.141724	0.218061	0.31303	0.612298	0.148483	0.183481	0.305444	0.159637	0.245219	0.298276	0.428773	0.323327	0.449982	0.0312053	0.182922	0.251744	0.547379	0.153982	0.245293	0.269863	0.208951	0.28045	0.327498	0.153244	0.167012	0.151749	0.183712	0.53064	0.333091	0.260942	0.26053	0.355035	0.135734	0.248143	0.407759	0.0808449	0.246118	0.172011	0.235004
20-HDHA	7.79142	0.0278663	0.1811	0.0714421	0.0864215	0.179919	0.0698366	0.0966763	0.0946753	0	0.182084	0.0700175	0.0286197	0.0971368	0.0727333	0.181257	0.119389	0.281159	0.129641	0.111472	0.0605043	0.263709	0.141189	0.184554	0.079267	0.110063	0.138217	0.156731	0.107853	0.142113	0.0600158	0.0954158	0.120591	0.20337	0.0676637	0	0.263449	0.0647761	0.121366	0.083128	0.0659983	0.124233	0.206702	0.182992	0.251988	0.0443448	0.0688106	0.123173	0.104776
19(20)-EpDPE	8.41164	0.430378	0.646386	0.625784	0.684657	0.596997	0.591854	0.699147	0.665378	1.20759	0.514564	1.0142	0.575241	0.588429	0.666066	0.479779	0.507947	0.764972	0.46035	0.738379	1.08954	0.308471	0.725686	0.58151	0.917247	1.35464	0.639078	0.649427	0.67804	0.480314	0.473203	0.837185	0.499544	0.606194	0.611698	1.04526	0.566893	0.712223	0.818873	0.637551	0.908149	0.667109	0.626242	1.05767	0.814136	0.650489	0.539575	0.857751	0.850187
16(17)-EpDPE	8.53517	0.41667	0.376851	0.4098	0.736826	0.501407	0.451871	0.584464	0.210747	1.07137	0.633511	0.569096	0.876095	0.74771	0.431545	0.398072	0.305439	0.67972	0.45951	0.752769	0.976918	0.533661	0.544296	0.206602	0.473854	1.13853	0.513211	0.470599	0.814874	0.319639	0.51533	0.547509	0.560813	0.548143	0.67293	0.698155	0.661812	0.460339	0.73227	0.590328	0.5599	0.639555	0.500271	0.3223	0.296786	0.61906	0.806058	0.798493	0.870655
PGD3/PGE3	3.95333	0.020571	0.00464852	0.00507147	0.00426726	0.00760659	0	0.00482084	0	0.0243578	0.00841974	0.0075333	0.0115357	0	0.0121253	0.01436	0.0038241	0	0	0	0.01874	0.00612932	0.00510687	0.00749375	0	0.00959276	0.00601854	0.00953989	0.00551279	0.00555137	0	0.0064714	0.0146389	0.00479492	0	0.00694729	0.00545346	0	0.00531357	0.0149147	0.00746704	0	0.00573338	0	0	0.0344185	0	0.00538003	0.0126516
15-keto-PGE2	0	0	0	0	0	0	0	0	0	0	0	0	0	0	0	0	0	0	0	0	0	0	0	0.00750201	0	0	0	0	0	0	0	0	0	0	0	0	0	0	0	0	0	0	0	0	0	0	0	0	0
PGK2	0	0	0	0.00412886	0.00234058	0.00439607	0	0.00264625	0.013644	0.0033268	0	0	0	0.00550974	0	0	0	0.00476367	0.0053683	0.00715867	0.00435525	0.00524567	0.00270092	0	0	0.0141253	0	0	0.00459444	0	0.00892809	0.00647797	0	0	0	0	0	0	0	0.0148989	0	0	0.00384324	0	0.0131308	0	0	0.00537967	0.00314195
13,14-dihydro-15-keto PGE2	0	0	0.0518238	0.0246429	0.00620798	0.110583	0.0284729	0.0144039	0.12171	0.105199	0.0197709	0.0288154	0.00885869	0.0302068	0.0201852	0.0259199	0.0118367	0.0525139	0.0246996	0.0100293	0.0254265	0.00845253	0.0620531	0.0289431	0.00999959	0.12466	0.0695759	0.0462596	0.0109604	0.0168959	0.0108601	0.00776879	0.00466768	0.0028527	0.00648019	0.0289014	0.0357201	0.0368055	0.0302205	0.0622059	0.0116579	0.0278266	0.0309518	0.037482	0.0495016	0.0729136	0.046135	0.00973305	0.0362006
13,14-dihydro-15-keto PGD2	4.76914	0.0218959	0.0387614	0.0186961	0.0220385	0.0228294	0.0377713	0.00278025	0.0182041	0.135926	0.0301501	0.0453818	0	0.0083246	0.0237815	0	0	0.0307864	0	0.0418999	0.0553394	0	0.00853414	0.0733784	0.0386994	0.0413377	0.0183341	0.00749599	0.0351753	0.0356321	0.04006	0.0272073	0.028434	0.00636721	0.0111108	0.00531103	0.0402338	0.00678462	0.0171985	0.00639763	0.045816	0.0111524	0.0167461	0.00896655	0.0159172	0.0388218	0.010472	0.0596244	0.0174231
15-keto-PGF2a	4.25191	0.0112308	0.00931147	0.00710225	0	0.0378329	0.0073231	0.00280446	0.0204987	0.00607089	0	0.00902566	0.0127972	0.00994051	0.00606321	0.00890477	0.0102077	0.00641528	0.00990611	0.0147487	0.00188079	0	0.00415698	0.0102105	0.0118725	0.020633	0	0.036632	0.00460669	0	0.0096148	0	0.0051245	0.0122282	0.0129763	0	0.00545293	0.0125537	0.0053126	0.00299374	0.00235404	0.00746109	0.0262646	0	0.00656558	0.0198621	0.0115096	0.00448343	0.00897307
PGE2/PGD2	4.47334	0.14553	0.191919	0.111604	0.0850311	0.186424	0.133133	0.152524	0.545205	0.575883	0.20897	0.168324	0.0991385	0.188999	0.177348	0.209414	0.273881	0.294512	0.139372	0.166417	0.174513	0.146058	0.133625	0.185895	0.258736	0.420067	0.269891	0.299308	0.362376	0.130141	0.0999334	0.106484	0.159639	0.183036	0.171631	0.322761	0.233887	0.191589	0.182407	0.168664	0.145393	0.11357	0.0916856	0.299134	0.23776	0.162107	0.208207	0.193769	0.211439
PGD2	4.47668	0.0188726	0.0398071	0.099115	0.0972532	0.0694623	0.0573924	0.0775329	0.0645737	0.149945	0.110137	0.150492	0.0523877	0.115749	0.0525426	0.10282	0.118613	0.125817	0.231656	0.0742668	0.0147177	0.0796717	0.121733	0.14792	0.126139	0.143375	0.196312	0.0947634	0.0289785	0.0188983	0.0421251	0.138513	0.062016	0.243768	0.166892	0.101423	0.0699794	0.117032	0.0751578	0.0710123	0.0750388	0.0678507	0.075212	0.0697987	0.113511	0.101908	0.102805	0.0572879	0.0413491
LXA4	4.27652	0.0328907	0.0148919	0.00847951	0	0	0.017326	0.0149633	0.0400906	0.0170721	0.012193	0.0360084	0.0358306	0.0103462	0.0247764	0.025241	0.00837218	0.0742695	0.100055	0.00858704	0	0.0184009	0.042642	0.0467122	0.0408258	0.0232981	0.0401742	0.0482355	0.0580611	0.00842258	0.00480467	0.00479075	0.00231254	0.0109561	0.00647442	0.0188467	0.0602782	0.0213377	0.00531363	0.00415588	0.00627954	0.0391576	0.0252533	0	0.0703885	0.017286	0.00575076	0.0240867	0.0259282
LXB4	0	0	0	0	0	0.0091282	0	0	0.00819741	0	0.00894083	0	0.0036222	0.00623767	0.00606321	0.0063671	0	0	0	0	0.0162446	0	0	0.00750201	0	0.00177306	0.0120992	0	0	0	0.00480773	0.00703865	0.00611	0	0.006475	0	0.00543113	0	0	0	0.0016428	0	0.00122475	0.00896655	0	0	0.00114416	0	0
PGF2a	4.60432	0.0837786	0.0860081	0.0378466	0.084456	0.0993247	0.0636657	0.0704989	0.177284	0.185446	0.060975	0.0467123	0.0603071	0.0824805	0.0416634	0.107514	0.0527073	0.0684434	0.125576	0.0292597	0.0937281	0.10684	0.0568801	0.104453	0.0743431	0.0718597	0.062322	0.182176	0.133689	0.0875029	0.0642451	0.0576701	0.0808495	0.0694292	0.0903841	0.139237	0.11008	0.0750682	0.103543	0.0546442	0.10668	0.0628316	0.0872201	0.205583	0.120657	0.085996	0.0808317	0.078064	0.104518
8-iso PGF2a	4.60487	0.07222	0.120233	0.0113001	0.00989705	0.0781974	0.0514066	0.0788039	0.171116	0.183902	0.0758232	0.051158	0.0318747	0.0203411	0.00607705	0.119971	0.0488496	0.016204	0.0484319	0.021829	0.00632509	0.0119478	0.0578783	0.111375	0.0750712	0.0705561	0.0563579	0.19366	0.132738	0.011388	0.0660977	0.0292314	0.0877915	0.06022	0.0602194	0	0.0955679	0.0550735	0.089852	0.0127978	0.0885285	0.0659531	0.0184136	0.19038	0.121585	0.0853212	0.0836507	0.0206196	0.101004
5-iPF2a-VI	4.13843	0.0205549	0.0315726	0.0103617	0.00291828	0.0143555	0.00412853	0.00487466	0.00682235	0.0301465	0.00357246	0.0354889	0.0209752	0.0145089	0.0121388	0.00479078	0.0291133	0.018353	0.00824959	0.0171967	0.00632199	0	0	0.00726523	0.00995541	0	0.0248491	0.0124607	0.0255476	0.00556413	0	0.0111038	0.0061718	0.0200845	0.020111	0.0276258	0.0127946	0.035673	0.00386558	0.0265044	0.0188123	0.00587445	0.0252452	0	0.0072445	0.0157348	0.00260754	0.0241766	0.0193973
PGE1/PGD1	4.6066	0.0521151	0	0.0191238	0.00219407	0.00838526	0.0169531	0.0216791	0.00646572	0	0.0604671	0.0509142	0	0	0.0257699	0.0121693	0.0149337	0.0205068	0.0391298	0.0171656	0	0.0152689	0.00501	0.0224617	0.0332445	0.0637562	0.0233501	0.0660935	0.0205063	0.0133345	0.00921976	0.0211447	0.0366784	0.00912902	0.0578626	0.0166802	0.0479077	0.0246013	0	0.00660448	0.0364582	0.0122245	0.0831146	0.0386327	0.0265153	0.0374681	0.0454156	0.0042595	0
11-beta-PGF2a/PGF2b	4.60335	0.0670349	0.121576	0.0134858	0.0118272	0.0673132	0.0464892	0.0802501	0.151845	0.180092	0.0432421	0.0579949	0.0307214	0.0182854	0.00607705	0.124281	0.0444512	0.0633834	0.0545042	0.0208689	0.00614022	0	0.0579648	0.116603	0.00647552	0.0719795	0.0140846	0.199266	0.136005	0.011323	0.0637935	0.0286282	0.11399	0.06022	0.0629657	0.122876	0.0854885	0.0322998	0.0825633	0.0108246	0.0945568	0.0639589	0.0187319	0.172431	0.114528	0.0284862	0.0845962	0.0195488	0.0978961
13,14-dihydro-15-keto PGF2a	4.89186	0.092837	0.0249023	0.0622881	0.0206056	0.155962	0	0.0483129	0.106538	0.0262228	0	0.134539	0.0384073	0.019752	0.00911478	0.0301051	0.023116	0.0606989	0.0304856	0.042283	0.0162165	0.0310002	0.0809807	0.028248	0.0461754	0.0359959	0.0119121	0.0488158	0.0429726	0.0244815	0.0269942	0.0506456	0.033106	0.0297159	0.0765786	0.0314149	0.0740683	0.00356189	0.0334366	0.0634823	0.0678134	0.024031	0.0172212	0.119025	0.0283276	0.0122969	0	0.0391613	0
Maresin1	0	0	0.0046533	0	0	0	0.00594337	0	0.00667111	0	0.00745069	0	0	0	0	0	0	0	0	0	0.00490153	0	0.00215616	0	0	0	0	0.00623762	0	0	0	0	0.00610999	0	0	0	0	0	0	0	0	0	0	0.00896491	0	0	0	0	0.00354899
PD1	6.24887	0.0495274	0.0316301	0.0529251	0.0418928	0.0167485	0.00594315	0.0146049	0.00479606	0.0325608	0.0467562	0.0257882	0.0148746	0.0469364	0.00684014	0.0258253	0.0288613	0.00653897	0.0162962	0.0229067	0.0117799	0.0121373	0.00938523	0.0164882	0.0215865	0.0230617	0.00593531	0.0323787	0.0140586	0.0110932	0.0544956	0.00716597	0.0237431	0.0091224	0.0251121	0.00752287	0.0526267	0.0302952	0.0129542	0.0175089	0.0112322	0.0370186	0.0424221	0.00197493	0.0483943	0.0137269	0.0241725	0.0247226	0.0236009
19,20-diHDPA	7.02031	1.23087	0.888564	0.650401	1.27843	1.69626	0.679733	0.618739	0.599022	1.03747	0.491311	0.577793	0.501537	0.376843	0.458692	0.798731	0.631905	0.677769	0.608333	1.7789	0.731539	0.52803	0.504268	0.632582	0.41908	1.10717	0.739633	0.78542	1.45349	0.494426	0.652916	0.505944	0.506695	0.486108	0.865428	0.744502	0.594815	0.600689	0.962392	0.357561	0.512802	1.3219	1.30817	0.597168	0.498951	1.49931	2.56163	1.08503	1.11348
20-carboxy LTB4	3.28678	0.0148429	0	0.0286706	0	0.0611388	0	0	0.0415492	0.0751697	0.012051	0.0337439	0	0	0	0	0.025336	0	0.0495457	0	0.0372348	0.0926495	0	0.0149963	0.0285067	0	0	0	0	0.00640558	0.0256326	0.0658414	0	0.0560606	0	0.0100573	0.0236676	0.0749269	0	0	0	0.00876793	0	0.0397099	0.0268316	0.106138	0	0.0250456	0.0243495
TxB3	3.77739	0.0626938	0.0418705	0.0954501	0.100808	0.0955073	0.111798	0.104941	0.151578	0.157686	0.0772666	0.18626	0.0818283	0.0704095	0.0832054	0.108375	0.0802755	0.0687216	0.185354	0.141074	0.135987	0.0767445	0.0542146	0.154593	0.0705543	0.110496	0.0518403	0.0476882	0.109805	0.0646127	0.0196663	0.00774631	0.102532	0.0376039	0.0679761	0.20376	0.0522205	0.164018	0.0536538	0.0445509	0.107846	0.0723584	0.10145	0.0939085	0.148887	0.0750572	0.224082	0.102126	0.0303353
11-dehydro TxB2	0	0	0	0	0	0.00760683	0	0	0.00570553	0	0.00473398	0	0	0	0	0	0	0.00272506	0	0	0	0	0	0	0.00539091	0	0	0.00748231	0	0	0	0	0.001459	0.00668822	0.00648866	0	0	0	0	0	0	0	0	0.0089658	0	0	0	0	0
19/20-OH PGE2	2.29603	0.0102943	0.0014416	0	0	0	0	0	0	0	0.00179018	0.00753553	0	0	0	0	0	0	0	0	0	0	0.00510686	0.00188718	0	0	0	0.0062372	0	0.00556375	0	0	0	0.00912951	0.00648876	0	0	0	0	0	0.00217482	0	0.00574043	0	0.00656514	0.00717649	0.00200061	0	0
6-keto PGE1	3.05679	0.0188744	0	0	0.00521991	0	0.0113351	0	0.0068211	0.0083243	0.00744213	0	0.014965	0.00625249	0.00606321	0.00614368	0	0	0.00825523	0	0.00100641	0.00613291	0.00510589	0.00750338	0.00145405	0.0192005	0	0	0	0	0.00480787	0	0	0.00849003	0	0.00691559	0	0	0	0.00533195	0	0	0.00621692	0	0	0	0	0.00855583	0
TxB2	4.11788	26.9653	13.0753	13.323	13.8607	29.3288	23.5602	21.8219	27.8005	29.0777	29.526	35.1099	12.45	14.1485	20.813	24.9323	27.9236	18.4525	26.5706	14.9521	22.0805	20.1917	21.0512	29.5914	24.1182	13.0846	14.8644	26.5348	25.3196	14.5913	11.156	13.6132	19.3197	17.6824	20.3779	31.4951	27.0549	12.4503	20.967	24.1306	23.1798	11.0005	13.5863	29.7464	25.5265	22.03	16.553	24.0973	26.3943
6-keto-PGF1a	4.13883	0.199366	0.16457	0.0353478	0.168154	0.228142	0.242897	0.162009	0.296268	0.314631	0.234267	0.150377	0.105126	0.159465	0.176746	0.141494	0.144527	0.217339	0.148905	0.117708	0.271308	0.13421	0.198692	0.210526	0.116669	0.225318	0.0905208	0.477903	0.0989003	0.0620186	0.0608974	0.109959	0.00669166	0	0.193897	0.233427	0.138969	0.00223246	0.0341904	0.187893	0.237098	0.15267	0.171538	0.0817909	0.148384	0.101558	0.103217	0.181384	0.142198
19/20-OH PGF2a	2.88018	0.0103185	0	0.01704	0.0104626	0.0173183	0.00594201	0.00955569	0.0104149	0.00425443	0	0	0.00708837	0.00623888	0.00727587	0.0150907	0	0.00626471	0.00851805	0.00615624	0.00758569	0.00555764	0.00895827	0.00660763	0.00480533	0.0307202	0.0052821	0.0146461	0.0040463	0.00600051	0.00576946	0.0039682	0.00437758	0	0.0064802	0	0	0	0	0.0104668	0.00428521	0.00704933	0.0123566	0.00327894	0.00953516	0.00924342	0.00575567	0.00448257	0.0055502
6,15-diketo-13,14-dihydro PGF1a	0	0	0	0.00511062	0	0	0.00594306	0	0	0	0.00494899	0.00263463	0.00285638	0.0124769	0.0029231	0.00652783	0.0073825	0.00397262	0	0	0	0	0	0.00394909	0.00539663	0.00960032	0	0	0	0	0	0	0	0	0	0	0.00268225	0	0	0.0053324	0	0	0.00793574	0	0.00829334	0.00717578	0.00575519	0	0
RvD1	0	0	0.00930707	0.00955706	0.00523182	0.0118004	0.00948892	0	0	0	0.00745119	0	0.00754485	0	0.00505058	0	0	0.00251084	0	0	0	0	0.00743847	0.00284842	0.00914127	0	0.00605009	0.00748556	0.00458465	0	0	0.00647788	0	0.0182581	0.00648758	0	0	0	0.0254619	0	0.00522204	0.00206239	0.00262491	0	0	0	0.00575558	0.00448303	0
RvD2	0	0	0	0	0	0.00760545	0.0059368	0	0	0	0	0	0.00487947	0.00465334	0.00276527	0.013056	0	0.00641475	0.0063136	0	0	0.00736028	0.00510678	0.00529956	0	0	0.00605014	0.0062372	0.0202158	0.00556422	0	0	0	0.00913027	0.0155722	0	0.00545293	0	0	0.00401379	0.00522204	0.00587444	0	0	0	0	0.00574821	0.00369139	0.00407855
LTE4	0	0	0	0	0	0	0	0	0	0	0	0	0	0	0	0	0	0	0	0	0	0	0	0	0	0	0	0	0	0	0	0	0	0	0	0	0	0	0.00320135	0	0	0	0	0	0	0	0	0	0
LTD4	4.54755	0.0126579	0.0553283	0.00836968	0.0128376	0.0228089	0.00389769	0	0	0.0182115	0	0.00755303	0.00256499	0.0058129	0.0121265	0.0057892	0	0.00769771	0.0165095	0.0336044	0.00758461	0.00616406	0.0150725	0.0225095	0.0107912	0.0307422	0.00588883	0	0	0	0.0133163	0.00647843	0.00229217	0	0.00353963	0.00694603	0	0.00677319	0.00531354	0	0.00522204	0.00586054	0.0030957	0.0287124	0.00343129	0.00398533	0.00689929	0	0
LTC4	0	0	0	0	0	0	0	0	0	0	0	0	0	0	0	0	0	0	0	0	0	0	0	0	0	0	0.00413136	0.00268682	0.00459399	0	0	0	0	0	0	0	0	0	0	0	0	0.0057085	0	0	0	0	0.00416295	0	0.0036189
d4-9-HODE	7.5733	0	0	0	0	0	0	0	0	0	0	0	0	0	0	0	0	0	0	0	0	0	0	0	0	0	0	0	0	0	0	0	0	0	0	0	0	0	0	0	0	0	0	0	0	0	0	0	0
d8-5S-HETE	8.13602	0	0	0	0	0	0	0	0	0	0	0	0	0	0	0	0	0	0	0	0	0	0	0	0	0	0	0	0	0	0	0	0	0	0	0	0	0	0	0	0	0	0	0	0	0	0	0	0
d4-LTB4	6.20476	0	0	0	0	0	0	0	0	0	0	0	0	0	0	0	0	0	0	0	0	0	0	0	0	0	0	0	0	0	0	0	0	0	0	0	0	0	0	0	0	0	0	0	0	0	0	0	0
d4-PGE2	4.43946	0	0	0	0	0	0	0	0	0	0	0	0	0	0	0	0	0	0	0	0	0	0	0	0	0	0	0	0	0	0	0	0	0	0	0	0	0	0	0	0	0	0	0	0	0	0	0	0
PGF1a	4.44909	0.233024	0.153019	0.336673	0.189796	0.123225	0.139518	0.123171	0.422154	0.404784	0.30174	0.445149	0.289363	0.450314	0.226612	0.270112	0.268197	0.47774	0.401852	0.439453	0.380387	0.552357	0.401169	0.496602	0.296504	0.585771	0.509745	0.299702	0.200384	0.389888	0.264161	0.29228	0.384018	0.61446	0.336648	0.682947	0.398484	0.51609	0.293054	0.236228	0.556826	0.125709	0.327064	0.446355	0.362795	0.322188	0.211175	0.144908	0.180905
13,14-dihydro PGE1	4.1119	0.00640938	0.00816627	0.00852107	0.00636653	0.0673112	0.0299467	0.031675	0.0100007	0.00433304	0.00744622	0.025869	0	0.0423598	0.0124622	0.0078697	0.00903455	0	0	0.0428285	0.00421211	0.0825074	0.0062384	0	0	0.00959025	0	0.041814	0.00284571	0.00668922	0.0105769	0.00631993	0.00544527	0.0122312	0.0271084	0.0163371	0	0.00677523	0	0.00578552	0	0.00799965	0.0941979	0.00622964	0.00396553	0.00719184	0.0431047	0.00747866	0.0743485
-	-	-	-	-	-	-	-	-	-	-	-	-	-	-	-	-	-	-	-	-	-	-	-	-	-	-	-	-	-	-	-	-	-	-	-	-	-	-	-	-	-	-	-	-	-	-	-	-	-
[truncated: 68 more columns]

## Sheet: NSDS-test
		IS-d4-9,10-diHOME	Tetranor-12-HETE	9-oxoODE	13-oxoODE	9-HOTrE	13-HOTrE/13-HOTrE(r)	9-HODE	13-HODE	9(10)-EpOME	12(13)-EpOME	9,10-diHOME	12,13-diHOME	15-deoxy-delta12,14-PGJ2	15-oxoETE	18-HEPE	15-HEPE	12-HEPE	5-HEPE	11-HEPE	8-HEPE	9-HEPE	12-oxoETE	14(15)-EpETE	17(18)-EpETE	5-oxoETE	14(15)-EET	11(12)-EET	8(9)-EET	5(6)-EET	15-HETE	12-HETE	5-HETE	20-HETE	11-HETE	16-HETE	17-HETE	18-HETE	9-HETE	8-HETE	5-HETrE	8-HETrE	15-HETrE	2,3-dinor-11beta-PGF2a	tetranor-PGFM	12-oxoLTB4	PGA2/PGJ2	PGB2	15-deoxy-delta12,14-PGD2
1	1	0	0.163878	1.51442	2.98463	1.98864	0.731217	8.80664	16.5267	31.3991	17.099	6.57724	15.3089	0.00943523	0.543584	0.149579	0.1539	23.8187	0.563059	0.434729	0.203282	2.71591	1.25013	0.173607	0.264852	0.0766672	0.36384	0.101979	0.0106635	0.0500993	0.76193	143.935	0.942008	0.0197718	4.83852	0.0102702	0.0414167	0.154347	5.49308	0.480649	0.0893507	0.220167	21.1774	0.00898165	0.010197	0.0921307	0.00640923	0.0120853	0.013188
2	1	0	0.626332	2.14875	4.82499	1.55056	1.12107	9.18209	25.8051	45.5207	18.4781	7.25888	15.4632	0.00311918	0.743075	0.183103	0.440386	39.7749	0.672099	0.687289	0.199832	4.81318	1.93128	0.575022	0.260679	0.193456	0.771165	0.0678041	0.0173733	0.024595	0.678724	243.695	1.89433	0.0199567	4.69647	0.0712607	0.059298	0.247617	9.57523	0.964027	0.0703569	0.579391	26.1575	0	0.00189489	0.0102385	0.00642831	0.0172856	0.015479
3	1	0	0.393546	2.19657	5.43336	3.13949	0.936235	8.97664	29.4014	53.1385	18.6719	7.22821	15.4951	0.00767405	0.254926	0.0789295	0.040051	26.9464	0.551032	0.458723	0.252722	3.72784	1.79798	0.523082	0.181329	0.0503647	0.239822	0.0430318	0.03738	0.0224469	0.632562	190.712	1.05617	0.0551592	4.63426	0	0.0503369	0.0981549	8.07475	0.906392	0.0847127	0.235498	28.0909	0	0.00689862	0	0.0177146	0.00689388	0.00247856
4	1	0	0.429906	3.32282	7.7329	3.86416	1.03284	15.6231	35.9963	64.6361	27.3562	14.1679	31.2862	0.00476836	0.779988	0.17387	0.233417	37.6728	0.78321	0.600554	0.28461	3.83461	1.8563	0.451566	0.213581	0.157756	0.762978	0.133859	0.0537265	0.00743008	0.34085	236.82	1.91943	0.0276778	5.40195	0	0.122437	0.152201	8.21723	1.16756	0.0380513	0.455776	43.5652	0	0.000517946	0	0.0633144	0.00177829	0.0214178
5	1	0	0.12641	2.78083	6.01751	3.56431	1.02564	11.0623	32.9394	58.3241	23.9101	12.7502	27.0852	0.00730235	0.801234	0.0664476	0.177617	29.3316	0.581939	0.406894	0.144271	3.32714	0.774318	0.327881	0.115004	0.0378887	0.448479	0.0832899	0.0176996	0.0265673	0.608768	171.123	0.804301	0	3.78745	0.0623441	0.0786788	0.146796	6.41492	0.980282	0.0555926	0.351184	30.1848	0.00456506	0	0.0173772	0.0192468	0.0141196	0.00305674
6	1	0	0.438817	2.8989	6.66724	3.8716	1.12318	10.9167	34.2977	59.8093	22.9344	8.74766	17.2599	0.000525438	1.41622	0.156552	0.159552	39.7968	0.768908	0.765544	0.291299	4.49852	1.74826	0.543752	0.350025	0.0487025	0.734338	0.319153	0.0142207	0.00413964	0.837645	238.434	1.69098	0.0284408	6.36077	0.058117	0.0887402	0.19391	9.23536	1.24404	0.116267	0.628373	44.0107	0	0.0026563	0.0245667	0.0091025	0.0139584	0.00740902
7	1	0	0.264867	1.94266	4.14839	2.53972	1.1525	9.38982	25.3658	46.0158	21.3084	5.57465	13.6789	0	0.77363	0.0672585	0.40595	34.8956	0.703311	0.585692	0.256487	3.93037	0.47935	0.730734	0.353771	0.12324	0.592343	0.130101	0.0533032	0.0306572	0.853071	221.553	1.52391	0.0241822	5.83368	0.0392592	0.0614935	0.195294	8.2202	1.13432	0.125536	0.377341	29.4769	0	0.00266597	0.00790571	0.0228235	0.0149504	0.00215381
8	1	0	0.882441	2.78708	4.9622	4.89332	0.885908	17.5203	42.3795	84.4108	42.1704	15.3731	37.4397	0.00778915	0.733145	0.341928	0.522622	89.2409	1.41026	1.45914	0.573633	9.01336	1.45195	0.497581	0.533187	0	1.11767	0.105947	0.0419616	0.0583793	1.72903	400.318	2.4767	0.0258397	9.88117	0.102962	0.0377151	0.286864	15.1478	2.01158	0.136734	0.897094	63.0624	0	0	0.0351086	0.0350158	0.00779394	0.0280602
9	1	0	0.278769	1.14973	2.17934	2.20443	0.630267	7.79932	16.6587	32.8047	18.5952	7.14116	17.5127	0.00186965	0.382173	0.202699	0.251986	39.6296	0.770345	0.54157	0.293653	4.11647	0.422589	0.253436	0.230172	0.0433493	0.493135	0.0873426	0.0150005	0.00565918	0.76227	195.026	1.15995	0.0283463	4.1229	0	0.074282	0.205944	7.07711	0.61473	0.124989	0.359987	23.965	0.00224632	0.00139618	0.091777	0.0106827	0.0052862	0.00939384
10	1	0	0.516354	1.9535	4.44408	2.07965	0.76056	10.1956	22.9286	41.2024	23.0528	6.49584	14.4217	0.00385633	0.990731	0.162082	0.339867	41.6065	1.09942	0.690192	0.529794	4.34603	2.00838	0.418585	0.222398	0.02756	0.604971	0.0607217	0.0240053	0.0231661	1.05577	271.24	1.34884	0.0597652	5.51218	0.030458	0.109004	0.188288	9.93934	1.23035	0.0980364	0.782855	32.3098	0	0.00829564	0.0776736	0.00904944	0.0108797	0.00382097
11	1	0	0.162267	1.2386	2.33392	2.4349	0.416012	8.04797	19.9667	38.0466	17.5994	6.83246	15.7035	0.00172024	0.302223	0.12894	0.155988	30.539	0.47904	0.485825	0.255636	3.33782	0.949399	0.270377	0.226499	0.036888	0.607124	0.0277033	0.0172728	0.0135142	0.653191	171.11	1.04721	0.0182522	4.40941	0	0.0337085	0.157724	6.07041	0.786988	0.051784	0.284258	22.9275	0	0	0.00907074	0.00605852	0.00924422	0.00663742
12	2	0	0.14655	2.25225	5.43009	3.14111	2.04753	11.0291	30.2572	55.9512	22.7016	11.9893	34.7348	0.0139257	0.581555	0.0658563	0.0796729	23.8012	0.479792	0.28166	0.161642	2.55052	0.804613	0.174293	0.151589	0.136152	0.354422	0.113301	0	0.0185671	0.505061	145.354	0.909445	0.0365278	3.02858	0	0.078285	0.235158	5.12304	0.712304	0.101377	0.491228	11.8728	0.00760683	0	0.134411	0.0135929	0	0
13	2	0	0.210991	1.32549	2.30274	2.46732	0.730526	7.40249	20.3298	38.4224	14.8738	6.68149	15.915	0.00430971	0.31878	0.102631	0.0929237	25.9954	0.60136	0.4186	0.177305	2.58168	0.849139	0.872845	0.251517	0.0740917	0.462465	0.10532	0.0164056	0.0155073	0.661692	178.187	1.095	0.078717	4.8185	3.97377	0.114845	0.17583	5.91077	0.70288	0.00776631	0.305056	16.2945	0	0.00297153	0.0722503	0.0413507	0.0112098	0.00594207
14	2	0	1.17798	3.61022	10.0434	3.58748	1.38958	11.9455	40.254	64.689	26.3834	8.25946	18.3888	0	1.10793	0.083029	0.244124	42.4875	0.927658	0.54319	0.331203	3.77541	0	0.84414	0.296854	0	0.683505	0.0855826	0	0.0333925	0.662195	233.119	1.29719	0.0345928	4.31122	0.0202992	0.06916	0.200066	8.41565	1.23529	0.0128351	0.516534	29.502	0	0	0.0495598	0	0.0102598	0.0206461
15	2	0	0.630245	2.13761	5.01647	2.27247	0.837938	8.66874	19.2874	33.4793	18.3962	7.88711	18.8917	0.00269601	0.825364	0.182591	0.383342	36.1759	0.690027	0.564691	0.265324	3.41628	0.719659	0.296155	0.281593	0.0739201	0.679456	0.0975517	0.0330226	0.0534045	1.00946	269.49	1.45386	0.0234558	6.22225	0.00846613	0.0289133	0.15952	10.7489	1.01612	0.118397	0.521535	28.7703	0.00750332	0.00375138	0.0259113	0.0172912	0.016096	0.00720717
16	2	0	0.290877	1.24119	2.67454	2.38455	0.481543	7.41893	18.8305	35.2243	18.2919	6.19447	16.191	0.0133993	0.449396	0.0815867	0.225286	43.5157	0.656412	0.620822	0.347406	4.08235	1.40092	0.308209	0.263673	0.0254438	0.639734	0.0560256	0.0249463	0.026147	1.17875	256.122	1.38313	0	6.64112	5.82138	0.080674	0.175261	8.80152	1.03403	0.113023	0.482255	25.6044	0	0.00094115	0.150976	0.0227782	0.0175392	0.00768936
17	2	0	0.177972	1.27839	2.3319	1.96221	0.653178	10.0946	17.7171	31.523	22.2513	6.98109	18.0926	0.00653616	0.306211	0.124523	0.277174	36.8732	0.668367	0.437374	0.269044	3.58454	0	0.317154	0.193415	0.0670922	0.333196	0.0131958	0.0147434	0.0147084	0.658006	173.871	1.20014	0.0361373	4.12375	3.06446	0.0914359	0.129941	5.56359	0.706499	0.0401531	0.320193	28.3945	0.00572356	0.00379482	0.0902049	0.0350103	0.00434823	0.00939882
18	2	0	0.421345	2.38457	5.51268	2.94036	1.20305	10.1537	26.332	44.9885	22.7929	8.99175	19.9762	0.0186768	0.711988	0.0971796	0.10822	43.6884	0.896193	0.7388	0.286198	4.51394	1.11527	0.473475	0.349709	0.0336283	0.469331	0.082128	0.0166714	0.0169058	0.749846	253.873	1.64158	0	5.3205	0.0129758	0.0169076	0.0636573	9.47212	0.986932	0.026436	0.663308	36.4593	0.000877349	0.00776605	0.0455915	0.0188156	0.00342259	0.0167046
19	2	0	0.288074	1.57104	2.95925	2.69653	0.487196	10.4007	21.6441	41.2001	27.4653	7.07455	18.6036	0.00544327	0.448059	0.180097	0.33425	52.2622	1.0457	0.643313	0.379225	5.33926	1.1112	0.399734	0.304997	0.0281407	0.614773	0.159859	0.0407555	0.0196673	0.799924	233.45	1.28716	0.0272283	6.48934	0.0238258	0.0430382	0.251896	7.79424	0.931085	0.137871	0.52863	27.4625	0.00224171	0	0.236281	0.0448822	0.000599344	0.0097451
20	2	0	0.762489	1.77275	3.90594	2.93749	0.972251	11.4063	20.6019	39.6708	31.2404	10.302	27.168	0.0125537	0.617314	0.268907	0.501142	85.0037	1.3775	1.08986	0.62793	9.05525	1.93427	0.52024	0.330729	0.0477669	0.803163	0.0586164	0.0374437	0.042007	1.74955	381.019	1.9082	0.0302724	10.4185	6.14083	0.128414	0.210583	12.6965	1.04245	0.199396	0.516947	39.5438	0.00230365	0.00250884	0.0176682	0.0126191	0.0294015	0.0345068
21	2	0	0.133016	1.41	2.41209	2.4538	0.378754	9.13794	18.8005	36.1221	19.5036	7.84098	21.4529	0.000659072	0.33372	0.160168	0.184849	33.3935	0.886047	0.485194	0.234789	3.31781	0.823499	0.321235	0.319669	0.0900181	0.449243	0.0331079	0.0156829	0.013001	0.740054	185.026	1.13713	0.0332696	3.52043	0.0702534	0.0647665	0.175815	6.53275	0.739582	0.0313897	0.241559	28.7987	0	0.0021422	0.127394	0.00642426	0.00914198	0.0059783
22	2	0	0.247921	1.20994	2.20925	2.3019	0.631364	9.32923	16.0919	30.0594	20.8139	13.45	60.2915	0.00466918	0.213418	0.241546	0.13234	35.9985	0.771264	0.460627	0.223572	3.45866	0.251623	0.143653	0.132774	0.0455685	0.465331	0.0487011	0.0180852	0.0340444	0.731588	195.418	1.13344	0.0522634	3.87093	0.0050055	0.0646006	0.330657	6.9523	0.779331	0.120057	0.357314	21.1962	0.0026299	0.0102366	0.135068	0.0315371	0.0241259	0.0192354
23	3	0	0.181405	1.70896	3.89655	3.28274	1.05335	8.2861	27.2328	47.7974	19.0195	6.56828	15.0867	0	0.373547	0.0430964	0.257741	31.5772	0.46518	0.455847	0.242834	2.99964	1.44227	0.34265	0.229374	0.0357674	0.434279	0.0327485	0.0146681	0.0170276	0.576627	139.943	0.676739	0.0632652	2.82628	0.0721367	0.0511549	0.122171	5.34236	0.534082	0.0474366	0.29913	12.9529	0	0.00132247	0.0905281	0.0157657	0.0093727	0.00207614
24	3	0	2.29777	2.60369	7.11465	2.65198	2.04608	10.7393	26.5441	44.6695	24.9051	8.20828	19.5432	0.0166103	0.739814	0.18055	0.368769	51.3151	0.786871	0.853777	0.30989	5.37194	1.39517	0.574822	0.365684	0.113926	0.935271	0.131706	0	0.0482493	1.21556	361.031	1.63641	0.0267745	7.0616	0.127729	0.120305	0.287388	13.4921	1.73058	0.169902	0.623018	45.8924	0.00303544	0.00723747	0.0503105	0.0156725	0.02447	0.0221842
25	3	0	0.798751	2.97501	7.54479	5.07857	1.08904	15.066	38.1312	65.4415	34.5265	13.2671	32.4686	0.0127603	0.695759	0.217569	0.166552	46.0873	1.19368	0.958328	0.270249	4.6762	2.65853	2.0212	0.378023	0.122361	0.628862	0.108685	0.011818	0.0262496	0.886879	242.263	1.31117	0.0148831	5.89454	0	0.0933307	0.238807	9.9793	1.30516	0.0357176	0.638708	38.9821	0.00376776	0.00376783	0.0545473	0.0520564	0.0111055	0.00307451
26	3	0	0.401709	1.72759	3.78698	1.9464	0.934404	6.71951	20.2444	34.2877	14.5059	6.85239	15.1098	0	0.372733	0.131139	0.37363	30.1602	0.512898	0.40179	0.0688443	3.43285	1.63655	0.122938	0.218737	0.0463357	0.251893	0.0431337	0.00801219	0.0263142	0.519377	202.736	0.914003	0	4.16788	0.102071	0.128362	0.201441	8.03568	1.00208	0.0329512	0.226432	18.7282	0.0060633	0.00652728	0.0363781	0.0254	0	0.00606325
27	3	0	0.996755	2.65009	7.6346	3.90809	1.81685	12.3797	33.0617	57.759	28.2119	9.52529	21.9779	0	0.741957	0.163804	0.0962983	41.3033	1.24998	0.503867	0.18694	5.5797	0.782867	0.319457	0.286715	0.0637968	0.554667	0.0916447	0.0170653	0.00775209	0.710982	262.756	1.64328	0	4.89816	0	0.0556478	0.142893	10.3377	1.3113	0.284603	0.57549	34.2936	0.00639749	0.00656343	0.0188135	0.00608908	0.00271203	0
28	3	0	0.591779	2.11937	5.64114	2.42832	0.874328	9.61146	23.936	21.6986	19.9017	6.8985	15.8153	0.00104637	0.93197	0.0817085	0.146268	27.0761	0.708017	0.488794	0.31762	3.09236	1.50792	0.233798	0.303779	0.0590521	0.284043	0.0953438	0.0143666	0.00286741	0.868112	243.609	1.31191	0.0429683	4.55201	0.0143455	0.193313	0.180344	9.06166	1.23557	0.0732508	0.491897	27.3566	0.00158424	0.00145411	0.0502678	0.00640716	0.00369829	0.0112572
29	3	0	0.383632	2.37037	5.27702	2.03773	1.12366	16.8735	21.8019	35.8761	30.9672	9.64452	22.3643	0.00518234	0.568902	0.169441	0.0440667	20.8356	0.716211	0.345394	0.24217	2.64448	1.22749	0.124387	0.169733	0.0328779	0.332708	0.0840972	0.0175786	0.015272	0.147085	140.182	0.699053	0.0261315	2.6223	0.107735	0.155579	0.150762	5.35294	0.642251	0	0.154151	38.0756	0.00176825	0.00556414	0.0128709	0.0147255	0.00518518	0.00667136
30	3	0	0.289068	2.80364	6.4568	3.05234	0.820963	11.5319	26.5406	47.7174	22.5923	8.87294	20.9649	0.00158456	0.287416	0.13781	0.158474	30.9422	1.06692	0.368288	0.214975	3.82727	0.661014	0.673544	0.256894	0.0327356	0.393495	0.224356	0.0337217	0.0181325	0.646734	217.172	1.5111	0.0341385	4.56429	0.108782	0.186474	0.108585	8.48393	0.868159	0.026075	0.312694	45.3993	0.0117981	0.00388699	0.0378079	0.0155713	0.00326394	0.00447954
31	3	0	0.454519	2.44144	5.2536	3.29947	0.870215	9.1819	27.5757	48.6076	21.013	5.48517	12.8397	0.00619206	0.84898	0.0676128	0.204159	37.4895	0.897655	0.593995	0.150525	4.23104	0.464221	0.456259	0.278804	0.032436	0.569437	0.138112	0.0698276	0.0356804	0.702288	253.6	1.25431	0.0344592	5.21217	0	0.111626	0.161058	9.72866	1.04392	0.101709	0.578149	44.7929	0.00278488	0	0.0564953	0.00686141	0.000808818	0.0091835
32	3	0	0.298051	2.11519	4.5859	2.73196	0.894582	11.0267	32.7093	55.4154	24.5	12.7589	46.7247	0.00125847	0.34995	0.0581293	0.215755	48.1532	0.323817	0.539313	0.173117	4.32753	1.25123	0.206509	0.217176	0	0.41279	0.0955214	0.0472112	0.0287332	0.590988	228.328	1.47633	0.0620542	4.53755	0.0594292	0.177965	0.281152	10.1992	0.977757	0.0666738	0.812786	36.5613	0	0.00934435	0	0.0107277	0.0147863	0.00702281
33	3	0	0.528871	1.52271	3.27876	2.05537	0.588248	9.66901	19.7046	35.3539	19.6314	8.76302	21.4666	0.00425398	0.379533	0.0869552	0.197703	24.2624	0.335561	0.405576	0.181085	2.88869	0.801657	0.133821	0.179951	0.0265795	0.395194	0.078318	0.0282724	0.0283462	0.581528	187.049	0.933783	0.0238391	4.16955	0	0.0573662	0.0863303	7.04754	0.523133	0.103361	0.439329	26.8723	0.00187634	0.00215996	0.0233969	0.00768656	0.0172546	0.0109822
34	3	0	0.643774	1.54942	3.71559	2.00354	0.841107	12.0056	22.421	35.1254	24.3485	6.01122	16.4741	0.000981334	0.528412	0.251479	0.249782	34.7557	0.703735	0.786905	0.432891	3.42392	2.08172	0.381844	0.230146	0.0757106	0.64159	0.194155	0.0372565	0.0440693	0.868861	257.171	1.50813	0.0138821	6.45578	0	0.0347729	0.219664	10.0933	1.15887	0.01911	0.50074	40.99	0.00323786	0.00547422	0.0560116	0.00532677	0.0089625	0.00869166
35	3	0	0.574302	1.63534	3.66364	2.84208	1.06374	10.3741	22.7578	43.4545	24.849	8.97536	18.409	0.00358636	0.570201	0.0868277	0.0630685	45.0714	0.593159	0.578656	0.227996	4.09732	1.93669	0.406579	0.208453	0.106583	0.514488	0.0902662	0.0232861	0.0516298	0.984406	275.319	1.12489	0.022294	5.47719	0.0432186	0.0221461	0.113617	9.99456	1.05135	0.185491	0.782908	29.2576	0	0.00345129	0.0306907	0.0177414	0.0142043	0.0136859
[truncated: 66 more columns]
