# Supplementary material for: Chronic stress and antidepressant treatment alter purine metabolism and beta oxidation within mouse brain and serum
Source: Sci Rep. 2020 Oct 22;10:18134. doi: 10.1038/s41598-020-75114-5 (PMC7582177; doi:10.1038/s41598-020-75114-5)
Supplement: Supplementary file 3 — Supplementary information 3. [file 41598_2020_75114_MOESM3_ESM.xlsx]

## Sheet: AC
AC
-
-	1	2	3	4	5	6	7	8	9	10	11	12	13	14	15	16	17	18	19	20	21	22	23	24	25	26	27	28	29	30	31	32	33	34	35	36	37	38	39	40	41	42	43	44	45	46	47	48	49
Species	Control	Control	Control	Control	Control	Control	Control	Control	Control	Control	Control	Control	Control	Control	Control	Control	Suseptible	Suseptible	Suseptible	Suseptible	Suseptible	Suseptible	Suseptible	Suseptible	Suseptible	Suseptible	Suseptible	Suseptible	Suseptible	Suseptible	Suseptible	Suseptible	Suseptible	Suseptible	Resilient	Resilient	Resilient	Resilient	Resilient	Resilient	Resilient	Resilient	Resilient	Resilient	Resilient	Resilient	Resilient	Resilient	Resilient
-
IS_13C4_16:0	#N/A	#N/A	#N/A	#N/A	#N/A	#N/A	#N/A	#N/A	#N/A	#N/A	#N/A	#N/A	#N/A	#N/A	#N/A	#N/A	#N/A	#N/A	#N/A	#N/A	#N/A	#N/A	#N/A	#N/A	#N/A	#N/A	#N/A	#N/A	#N/A	#N/A	#N/A	#N/A	#N/A	#N/A	#N/A	#N/A	#N/A	#N/A	#N/A	#N/A	#N/A	#N/A	#N/A	#N/A	#N/A	#N/A	#N/A	#N/A	#N/A
AC_2:0	0.00304925	0	0.0041164	0.0107206	0	0.00383229	0	0.00325058	0.00238935	0	0.0142276	0	0	0	0.0215673	0.00305357	0	0.00167241	0.00416789	0.00314417	0	0	0.00255172	0.00260164	0	0.00466484	0	0.00311971	0	0.0147859	0	3.77008e-05	0	0.00645749	0.00880958	0.00889421	0	0	0	0.0328675	0.00212705	0	0.0056552	0.00303275	0	0	0	0.0108143	0
AC_3:0	0	0	0	0	0	0	0.00321261	0	0.00286953	0	0	0	0	0	0	0	0.00747303	0.00737401	0	0.00314417	0.00507825	0	0	0.00209957	0	0	0	0.00349822	0	0	0.00390144	0.00322007	0	0	0	0	0	0	0	0	0	0.00267262	0.00193969	0.00141228	0.00578637	0	0	0.00371335	0
AC_4:1	0	0	0.0041164	0	0	0	0	0.00325058	0	0	0	0	0	0	0	0	0	0	0	0	0.00300315	0.00172771	0.00595401	0	0	0	0	0	0	0	0	0	0	0	0	0	0	0	0	0	0	0	0	0	0	0	0	0	0
AC_4:0	0	0	0	0	0	0	0	0	0.00286953	0	0	0.00169154	0	0	0	0	0	0	0	0	0	0	0	0	0	0	0	0	0	0.00402357	0	0.00322007	0	0	0	0	0	0	0	0	0	0	0	0	0	0.00264577	0	0	0
AC_6:1	0	0	0	0	0	0	0	0	0	0	0	0	0	0	0	0	0	0	0.00416789	0	0	0	0	0	0	0	0	0	0.00406194	0	0	0	0.00213128	0	0	0	0	0	0	0	0	0	0	0	0	0	0	0	0
AC_6:0	0	0	0	0	0	0	0	0	0	0	0	0.0044057	0.0023555	0	0	0	0	0	0	0	0	0	0	0	0	0.00396119	0	0	0	0	0	0	0	0.0043399	0	0.00395409	0.00182907	0	0.00396787	0	0.00300821	0.0014235	0	0	0	0	0	0	0
AC_8:3	3.84794e-05	0	0	0	0	0	0.00113997	0	0	0	0	0.01028	0	0	0.00494673	0.00618965	0	0.00266092	0	0.00314417	0.00300315	0	0.00318756	0	0	0.00372749	0	0	0.00121809	0	0.00390144	0.00313152	0.00442063	0	0	0	0.00182907	0	0.00396787	0	0	0	0	0	0	0	0	0.00373021	0
AC_8:2	0	0	0	0.0062454	0	0	0	0	0	0	0.00342635	0	0.00181061	0	0.00494673	0.00345393	0	0	0	0	0.00300315	0	0	0	0	0	0.00245083	0	0	0	0	0	0	0	0.0028744	0.00422342	0.00130449	0	0	0	0	0	0.00988761	0	0	0.00047719	0	0	0.000820251
AC_8:1	0.00619299	0.0127288	0.0129968	0.00877098	0.00534721	0.00225743	0.00449772	0.0057178	0.00675562	0.00272501	0.00657663	0.00609725	0.00299839	0	0.00340698	0.00345393	0	0.012297	0.00780174	0	0.00454596	0.00223237	0.00466657	0.00832358	0.0216132	0.00161998	0.00563505	0.00374403	0.00897306	0.00586754	0.00237662	0.006143	0.0198945	0.0043399	0.00188696	0.0128483	0.00182907	0.0030446	0	0.00420939	0.00212705	0.00132518	0.00988761	0.00747664	0.0098717	0.00166693	0.00789785	0.0123947	0.00886644
AC_8:0	0	0.00340498	0	0	0.00414876	0.00293679	0	0.00493445	0.00962515	0	0	0.00209205	0	0.00673074	0	0	0.00463083	0	0	0	0.00054411	0.00661261	0	0.00209957	0	0.00700604	0	0	0.0050754	0	0	0.00322007	0.0044327	0.00281831	0	0.00395409	0	0	0	0	0.00212705	0.00175649	0	0.00457039	0.00246629	0	0	0	0.000820251
AC_10:3	0	0	0	0.00208245	0	0	0.00113997	0.00325058	0	0	0.00604522	0.0044057	0.00299839	0.00241464	0	0.00305357	0	0	0.00363385	0.00149301	0.0020751	0	0.00466657	0	0	0.00700604	0.00371613	0.00349822	0	0.00402357	0.0018858	0	0	0	0.00377554	0	0	0	0	0	0.00493952	0	0.00423241	0	0	0	0	0	0
AC_10:2	0.00304925	0.00531615	0.0106461	0.0106585	0.0110902	0.00337954	0	0.00325058	0.0157551	0.00306195	0.00342635	0.0044057	0.004809	0.0134835	0.0103948	0.00345393	0.0101045	0.0106979	0.0110055	0.00314417	0.0020751	0.0048849	0.00573928	0.00485329	0	0.00768868	0.00199869	0.00547731	0.0050754	0.0152559	0.00237662	0	0	0.00734991	0.0028744	0	0	0.00263413	0.00579755	0	0.00300821	0.00505389	0.00759489	0.00311171	0	0	0.023403	0.00377388	0.00226514
AC_10:1	0	0.000453141	0.00145639	0.00205295	0	0	0	0.00195769	0	0.00492303	0	0	0.00230478	0.00241464	0.00340698	0	0	0	0.0133589	0	0	0	0.00573928	0.006606	0	0.00396119	0.00498143	0	0.00170793	0.00738009	0.000299337	0	0.00448831	0	0	0.00889421	0.00247601	0	0	0	0.00493952	0.00216595	0	0	0	0	0.00233383	0	0.00254859
AC_10:0_	0	0	0	0.00438549	0.00340458	0	0.00502638	0.00700419	0.00962515	0	0.00805545	0	0	0	0.00346941	0.00345393	0.00747303	0.00258849	0.00651757	0.00314417	0.00215124	0	0	0.00383255	0	0	0	0	0	0	0.0130048	0.00322007	0.00482119	0	0.00188696	0	0.00220627	0	0	0	0.00544015	0	0.00423241	0	0	0.00316525	0	0	0.00241386
AC_14:3	0	0.00340498	0.00145639	0.00205295	0.00294254	0.00383229	0.00435258	0	0.00382193	0.00306195	0.0046382	0.0044057	0.0023555	0	0	0.00964358	0.0072761	0	0.00363385	0.00781317	0	0.00223237	0	0	0	0.00396119	0.00328365	0	0	0	0.00420078	0	0	0	0.0057488	0	0	0	0	0	0.0061854	0	0	0.00296814	0.00740541	0.00216858	0	0	0.0014772
AC_14:2	0.017538	0.015884	0.0129878	0.0121825	0.0166616	0.000577752	0.0119425	0.00246722	0.00675562	0.00492303	0.00261887	0.0044057	0.0023555	0.0216995	0.00681397	0	0	0.0099625	0.0101649	0.0120054	0.00722456	0.00487104	0.0108532	0.0201408	0.0144924	0.00583499	0.0162523	0.00727932	0.0050754	0	0.0182125	0.00635159	0	0.0119595	0.0125248	0.0220118	0.00679516	0.0116128	0	0.0118849	0.0181008	0.00562182	0.0124834	0.00446211	0.0156116	0.00383551	0.0185898	0.0161249	0.0083313
AC_14:1	0.0190387	0.0649201	0.0326037	0.0273176	0.0571434	0.0272641	0.0138767	0.0206434	0.00914497	0.0286169	0.0345088	0.0126163	0.0133867	0.064631	0.0375962	0.0136675	0.0315211	0.019698	0.0193802	0.0476708	0.0283582	0.00883112	0.0191066	0.0347702	0.00851644	0.0285825	0.0426267	0.0196882	0.0148288	0.0192956	0.029398	0.0123265	0.0091117	0.0144221	0.0327606	0.0187489	0.0186485	0.0187266	0.0090156	0.00347385	0.0414524	0.0265308	0.0147406	0.0169622	0.0209465	0.024048	0.0111539	0.0124172	0.0305274
AC_14:0	0.0359901	0.0411357	0.0311473	0.0489169	0.034766	0.0395675	0.0187802	0.0496292	0.0427328	0.0278652	0.025176	0.0434081	0.0325833	0.0440045	0.0558189	0.0245817	0.0454834	0.02124	0.0287735	0.0275527	0.0419513	0.0402565	0.0282961	0.0421706	0.0301297	0.0323419	0.0472171	0.0336491	0.0336249	0.0309735	0.0731601	0.0260969	0.0413461	0.0433985	0.0233043	0.0938566	0.0411022	0.0386815	0.0315223	0.0456146	0.0409096	0.0613795	0.0525227	0.025347	0.0346835	0.0312762	0.0372055	0.0436326	0.0349774
AC_14:3-OH	0	0.00340498	0.00146538	0	0.00464807	0	0.00321261	0.00246722	0	0.00186108	0	0	0.0023555	0	0	0.00280755	0	0.00258849	0	0.00314417	0	0.00487104	0	0	0	0	0	0.00311971	0	0	0	0.00322007	0.0093095	0	0	0.00395409	0	0	0	0	0	0.00505389	0.0056552	0	0	0.00216858	0	0	0
AC_14:2-OH	0	0	0.00188652	0	0.00414876	0	0.00209717	0	0	0	0	0	0.00530316	0	0	0	0.00239287	0.00258849	0	0.00674469	0	0	0	0.00260164	0.00328685	0.00210751	0.00444952	0	0.00336748	0	0.00627806	0	0	0	0.0028744	0	0	0	0	0.00420939	0.0019313	0	0	0	0	0	0	0	0.00241386
AC_14:1-OH	0.00283469	0.00300573	0	0	0.0168998	0.00293679	0.00209717	0.00582984	0.00525888	0.00492303	0.00536478	0.007549	0.0023555	0.000967215	0.0161192	0.00996143	0.00522126	0.00625722	0.0119696	0	0.0020751	0.00710341	0.00743765	0.00622401	0.0052296	0.013288	0.00288079	0.00498129	0.00336748	0.00402357	0.0123149	0.00730689	0.00228935	0	0.0102802	0	0.00182907	0.0047758	0.00231335	0.0144357	0.00300821	0.00442912	0	0.0130166	0.00473386	0	0.0024928	0	0.00254859
AC_14:0-OH	0	0	0.00317785	0.00192203	0.00414876	0	0.00203814	0.00325058	0	0.00186108	0	0	0.000452034	0.00241464	0	0	0	0	0	0.00207569	0	0	0.00637513	0.00362237	0.0052296	0	0.00245083	0.00311971	0.00121809	0.00340314	0.000790728	0	0	0	0.00664994	0	0.00313702	0.00173119	0	0	0	0.0014235	0	0.00363033	0.00578637	0	0.00524964	0	0
AC_16:3	0.00283469	0	0	0	0.00555855	0.00293679	0	0.00246722	0	0.000385656	0.00342635	0.00380491	0	0.0119655	0.0054481	0	0.00239287	0.00458481	0.00363385	0.00536125	0.00497687	0	0.00503511	0.000884062	0	0	0.00215392	0.00349822	0	0.0246003	0.00528086	0.00313152	0.00482119	0	0.00377554	0.00889421	0.00313702	0.00217141	0	0	0.00212705	0.00479691	0.0056552	0	0	0.00316525	0	0	0
AC_16:2	0.00924224	0.00641071	0.00317785	0.00438549	0	0.00676907	0.0128617	0.00833613	0	0.00469092	0.0046291	0.00195864	0.00181061	0.00857917	0.00885508	0.007125	0.0100218	0.0109248	0.0133589	0.0120054	0.00507825	0	0	0.0103336	0.0237552	0.00588746	0.00859561	0.00311971	0.00398516	0.0114294	0.00420078	0.00313152	0	0.00734991	0.0104825	0.0338708	0.00365814	0.0030446	0.00504773	0.00569818	0.00985762	0.00659507	0.0163932	0.00159115	0	0.00931953	0.00557693	0.00373021	0.00496245
AC_16:1	0.0138416	0.0276835	0.017631	0.0186916	0.0126754	0.0149835	0.0254516	0.0173045	0.0385248	0.0305711	0.0141661	0.0219702	0.0101565	0.0170238	0.0362405	0.0164703	0.0212463	0.00471309	0.022052	0.026484	0.0172923	0.0097698	0.0157286	0.0371052	0.030876	0.0221758	0.0226589	0.0157385	0.0102432	0.00740582	0.0358516	0.00612804	0.0185513	0.0315583	0.0135314	0.00985466	0.00822409	0.0146243	0.00811089	0	0.0184837	0.0141471	0.00604741	0.00851681	0.0249234	0.0307175	0.0283595	0.0191739	0.00891222
AC_16:0	0.072983	0.060147	0.112752	0.120946	0.133729	0.0803738	0.139046	0.111225	0.139307	0.090879	0.0688977	0.0809119	0.0933339	0.104371	0.101267	0.0944748	0.0901035	0.0933043	0.127435	0.0750048	0.0947404	0.0521704	0.0957368	0.134699	0.0756478	0.110104	0.0997545	0.102982	0.0646691	0.0877237	0.146393	0.0759809	0.0813312	0.0792561	0.1042	0.117161	0.0640604	0.114108	0.0806211	0.0949567	0.106967	0.0993641	0.103726	0.0705616	0.0670186	0.0698867	0.0740864	0.0703557	0.102796
AC_16:3-OH	0	0	0	0.00208245	0.00170553	0.00294577	0	0	0	0	0	0.00621247	0	0	0	0	0.00522126	0	0	0	0.00300315	0	0	0.00362237	0	0	0	0	0	0	0.00309572	0	0.00448831	0	0	0	0	0	0	0	0.0019313	0	0.00423241	0	0.00246629	0.00216858	0.00524964	0	0
AC_16:2-OH	0.0033583	0	0	0	0	0.00294577	0.00449772	0	0	0.00547275	0	0	0.00299839	0.00367822	0.0054481	0.00305357	0	0	0	0.00314417	0.00497687	0.0048849	0	0.00622401	0	0	0.000733384	0	0	0	0	0.00626305	0.00448831	0.0043399	0	0	0	0.0037353	0	0	0	0.00216595	0	0.00301453	0.00246629	0.00243304	0	0	0.000820251
AC_16:1-OH	0	0.00686385	0.00145639	0.00413541	0.00588508	0	0.0138076	0.00267786	0.00675562	0	0.0046291	0	0	0	0	0.0123732	0.0101045	0.00942619	0	0.0013978	0.0101895	0.00661261	0.00403072	0.00608734	0	0.0060687	0.00513666	0	0.00170793	0.00402357	0	0	0.00199536	0.00393942	0.011684	0	0.00627404	0	0.00181845	0	0.00429206	0.00324056	0	0.00363033	0.00822096	0.00216858	0	0.00373021	0.00389105
AC_16:0-OH	0	0.000453141	0	0	0.00294254	0	0.00952411	0.00325058	0	0.0108148	0.00805545	0.00609725	0.00299839	0.00305252	0.00340698	0	0	0.00258849	0.0115395	0.004669	0.00612392	0.0048849	0.00573928	0.00150794	0.00328685	0.00792238	0.00169526	0.00311971	0	0.00338225	0.00390144	0	0	0.00273225	0.000755844	0.00395409	0.00223732	0.00567873	0.0115717	0	0.00212705	0.0137473	0.0051995	0.00452399	0.00204654	0.00216858	0.0024928	0	0
AC_18:3	0.00283469	0.00300573	0.00188652	0.00646794	0.000999903	0.00351454	0.00447371	0.000409413	0.00162341	0.00306195	0.00799483	0	0.0023555	0.0046499	0.00340698	0.00618965	0.00488323	0.00552918	0	0.0107358	0.0020751	0	0.00255172	0.00710807	0.0052296	0.00210751	0.00451857	0.00176494	0.00433738	0	0.00426242	0.00606342	0.00482119	0	0.0057488	0.0207531	0.000377204	0.00263413	0	0.00618671	0.0033131	0.0060884	0.0124674	0	0	0.00166693	0.00524964	0	0.00241386
AC_18:2	0.0401789	0.0680485	0.0297689	0.0487497	0.0248027	0.0414082	0.0225543	0.0294394	0.0303066	0.0308885	0.0360379	0.0458153	0.0407466	0.0251968	0.0144891	0.0200761	0.0360929	0.0457772	0.0245017	0.028773	0.0568568	0.0451744	0.0482456	0.0672612	0.0486553	0.0635842	0.0514461	0.025558	0.0285672	0.0180291	0.0419406	0.0271738	0.0338806	0.0171055	0.0556437	0.0546239	0.0332549	0.0124529	0.0341981	0.0686915	0.0399379	0.0317371	0.0469445	0.0465835	0.0421949	0.0326165	0.0212301	0.0326937	0.0416344
AC_18:1	0.0640861	0.0843501	0.060509	0.0758309	0.0496527	0.0549796	0.0801754	0.0582526	0.0469888	0.0420826	0.0590543	0.0525094	0.0733414	0.0640089	0.0549772	0.0245388	0.0372012	0.0860794	0.0802056	0.0547828	0.0791372	0.0315578	0.0349569	0.0850975	0.0592642	0.0599301	0.0592542	0.0276229	0.0375722	0.0473039	0.0628325	0.0348305	0.0694199	0.0275957	0.0471284	0.0717583	0.0440757	0.0249171	0.0309323	0.0451171	0.0400199	0.0455212	0.0611621	0.0340698	0.0639486	0.0426327	0.0563487	0.0548324	0.0603551
AC_18:0	0.0267486	0.0303224	0.0337713	0.0356311	0.0359082	0.0269939	0.0426215	0.0193322	0.0338221	0.0172095	0.0376954	0.0413869	0.0436857	0.0237631	0.0365066	0.0210103	0.0302988	0.0355048	0.0458563	0.0274099	0.029922	0.021154	0.0173706	0.0426479	0.0249001	0.0307594	0.0217472	0.0350189	0.0419619	0.00938832	0.0429335	0.0317155	0.0662297	0.0100822	0.0342965	0.0128483	0.0214649	0.0277881	0.0105243	0.0419419	0.0394376	0.0299414	0.0366056	0.0131525	0.0166876	0.0304479	0.021238	0.0150603	0.025106
AC_18:3-OH	0	0	0	0	0.00240467	0.00608971	0	0	0	0	0	0	0	0	0	0	0	0.00471309	0	0	0	0	0	0	0	0	0.00645199	0	0	0	0.00439283	0.00313152	0	0	0	0	0	0.0030446	0	0	0	0	0.00423241	0	0	0	0.00264821	0	0
AC_18:2-OH	0	0	0	0.00432336	0.00240467	0.000577752	0.00321261	0.00257927	0.00286953	0.00303476	0.00584094	0.00821061	0.00345042	0.00858252	0	0	0	0	0.00416789	0.00616201	0	0.00672366	0.00255172	0.00150794	0	0.00924277	0.00596948	0.00311971	0	0.00340314	0.00420078	0	0.00482119	0.00273225	0.000755844	0	0	0.00787749	0	0	0.0033131	0	0	0.00155585	0.00246629	0.00249551	0.0108266	0.0157807	0
AC_18:1-OH	0.00283469	0.00340498	0.0041164	0.00640582	0.00927562	0	0.00113997	0.00325058	0.00675562	0.00540742	0.00805545	0.012683	0.00882639	0.00609287	0.00815147	0	0.00488323	0.0216951	0	0	0.0146158	0.0048849	0.00293071	0.00260164	0.0185256	0	0.00943474	0.00509879	0.00292602	0.00402357	0.00608658	0.00325595	0.0112495	0	0	0.00889421	0.00304381	0.00263413	0.0041318	0.00238142	2.43717e-05	0.00483858	0	0.00457039	0.00311482	0.00316525	0.00524964	0.00371335	0.00394769
AC_18:0-OH	0.00540852	0.00601146	0.0111546	0.00432336	0.0237169	0.00293679	0.00391094	0	0.0214125	0.00756391	0	0.00887812	0.0023555	0.0046499	0.00837874	0.007125	0	0.00471309	0.00416789	0.00314417	0.00988792	0.00500974	0.00553367	0	0	0.00588746	0	0.0132359	0.00682202	0.00738009	0.00237662	0.00597487	0.00213128	0.0140216	0.00247853	0.0177884	0.00594952	0.00567873	0.0090156	0.00148879	0.00304617	0.00623612	0.0056552	0.00273636	0	0.00316525	0.00524964	0.00371335	0.00985428
AC_20:4	0	0	0.00317785	0.00432336	0	0	0.0104947	0.00365999	0.00675562	0.0024296	0.0046382	0.0044057	0.00216572	0.00367822	0	0.00582614	0.0124974	0.015411	0.00363385	0.0104806	0.00507825	0.0113658	0.00255172	0.00383255	0	0.00512992	0.0012653	0	0.00170793	0	0.0044002	0.012795	0	0.00306082	0	0	0.00313702	0.00263413	0	0	0.0019313	0.00216595	0	0.00141228	0.00578637	0.00264577	0.00524964	0	0.00241386
AC_20:3	0	0	0	0	0.00414876	0.00383229	0	0.00246722	0	0.0024296	0.0046291	0.00180676	0.00935174	0	0	0	0	0	0	0.004669	0	0	0	0.00260164	0	0	0	0.00311971	0	0.00338225	0.00309572	0	0.00213128	0	0.00377554	0	0	0.000690693	0	0	0.0033131	0.00483858	0	0	0.00246629	0	0	0.00711621	0.00402579
AC_20:2	0.00257383	0	0.00558178	0	0.00311532	0	0	0.00365999	0.00675562	0.00234546	0.00999388	0	0	0.0046499	0	0	0.010229	0.00458481	0.000628347	0	0.00507825	0	0	0.00636123	0.00926281	0.00396119	0.000733384	0	0.00361977	0	0.00475323	0	0.00448831	0	0.0104255	0.00889421	0.00182907	0	0	0	0.0019313	0	0.0056552	0.00141228	0	0.00383551	0	4.34761e-05	0.00563233
AC_20:1	0	0	0.00189817	0.00432336	0	0	0.00525075	0.00456795	0	0.00775288	0	0.00180676	0.00722314	0.0120063	0	0	0.0072761	0.0123248	0.00416789	0.00955348	0.00507825	0.00224615	0.00184755	0.00362237	0	0.00210751	0.00371613	0.0065807	0.00406194	0	0.00237662	0.00292293	0.0114529	0	0.00476834	0	0.00182907	0.00263413	0.0115717	0	0	0.00505389	0.00423241	0.00598267	0.00327358	0.00383551	0.00774243	0.00748724	0.00254859
AC_20:0	0.00304925	0.00872113	0.00507602	0	0.00414876	0.00588256	0.00295375	0.00246722	0	0.000385656	0.00261887	0.00380491	0.00835228	0.00367822	0	0.00313608	0	0.00471309	0.00416789	0.00917915	0.0020751	0.00276359	0.00147901	0.00209957	0	0.00702502	0	0.0101162	0.00336748	0.0147602	0.00390144	0.00284335	0	0	0.00535293	0.00889421	0.00313702	0.00263413	0.00396787	0.00218814	0.00409631	0.00337341	0.00259175	0	0.00890118	0.00316525	0.00557693	0	0.00241386
AC_20:4-OH	0	0	0.0041164	0.00438549	0	0.00383229	0	0	0.00675562	0	0.0046291	0	0	0	0	0	0	0	0	0	0.0020751	0	0	0	0	0.00515236	0	0	0	0	0	0	0	0	0	0	0	0	0	0	0.00212705	0	0.0056552	3.52943e-05	0.00578637	0	0	0.00371335	0
AC_20:3-OH	0	0	0.0041164	0	0	0	0	0	0	0	0	0	0.000355113	0	0	0.00309315	0	0.00458481	0	0	0	0	0	0	0	0	0.000429961	0	0	0	0	0	0	0	0	0	0	0	0	0	0	0	0	0	0	0	0	0	0
AC_20:2-OH	0	0	0	0	0	0	0	0.000310749	0.00286953	0	0	0	0	0.0046499	0	0	0	0	0	0	0	0	0	0.00260164	0	0.00421501	0.00199869	0	0	0	0	0	0	0.00574226	0	0	0	0	0	0	0.0033131	0	0	0	0	0	0.00557693	0	0.00254859
AC_20:1-OH	0	0.00340498	0	0.00432336	0.00294254	0.00293679	0	0.00257927	0	0	0.00193843	0.00209205	0	0	0.00494673	0.00305357	0	0	0	0	0.00136379	0	0	0	0.00926281	0	0	0	0	0	0	0	0.00482119	0	0.00377554	0	0	0.00263413	0	0	0.0033131	0	0	0	0.00825265	0	0	0	0
AC_20:0-OH/22:6	0	0	0	0.00432336	0	0.00293679	0.00321261	0	0	0	0.0046291	0.00621247	0.00181061	0.00367822	0	0	0	0	0	0.00536125	0.000787454	0	0	0	0	0	0.000733384	0	0	0	0.00699716	0	0	0.00574226	0.00247853	0	0.000377204	0	0	0	0	0	0.00987561	0	0	0	0	0	0
AC_22:5	0	0	0	0.00438549	0.00414876	0	0.00659489	0	0.00627379	0.00477506	0.00342635	0.00380491	0	0	0.000429113	0	0	0.00258849	0.00279324	0	0.0020751	0.00487104	0	0.000884062	0	0.00396119	0	0	0	0.00738009	0.00237662	0	0	0	0.0028744	0	0.00223732	0	0.00504773	0.00420939	0.00212705	0.00216595	0	0	0.00578637	0	0.00557693	0	0.00394769
AC_22:4	0	0	0	0.00438549	0	0	0	0	0	0	0	0	0.00299839	0.00735645	0	0	0	0.00458481	0	0.00149301	0	0	0	0	0	0	0.000832816	0	0	0	0	0	0	0	0	0	0	0.0030446	0	0	0	0	0	0	0	0	0	0	0
AC_22:3	0	0.00231042	0.00188652	0.00438549	0	0.00293679	0	0	0	0	0	0	0.00181061	0.00735645	0	0.00345393	0	0	0	0	0	0	0	0.00123092	0	0	0	0	0	0	0	0	0	0.00273225	0	0	0	0	0	0	0	0.00267262	0	0	0	0	0.00557693	0	0
AC_22:2	0	0	0	0	0	0	0	0	0	0	0	0	0	0	0	0.00305357	0	0	0.00363385	0.00221708	0	0	0	0.00150794	0	0	0	0	0	0	0	0.00313152	0	0	0	0	0	0	0	0	0	0	0	0	0	0	0	0	0
AC_22:1	0	0	0	0	0	0.00588256	0	0	0	0	0	0	0	0	0	0.00277257	0	0	0	0	0	0	0	0	0	0	0.00245083	0	0	0	0	0	0	0	0	0	0	0.00567873	0.00396787	0	0.00212705	0	0	0.00301453	0	0	0.00557693	0	0.0014772
AC_22:0	0	0.00345887	0.00317785	0.00208245	0.00464807	0	0.00203814	0	0	0	0.00193843	0	0.004809	0	0	0	0	0	0	0	0	0.00223237	0	0.00209957	0	0	0.00288079	0	0.00170793	0.00742671	0	8.79684e-05	0	0	0	0	0.00182907	0.00263413	0	0	0	0.00267262	0	0	0.00246629	0.00433716	0	0	0
AC_22:6-OH	0	0.00300573	0	0	0	0.00225743	0	0	0.00162341	0	0.00342635	0	0	0.00367822	0	0	0	0.0132864	0.00416789	0	0	0	0	0.00209957	0	0	0.000832816	0.00661793	0.00121809	0	0	0	0	0	0	0	0.00313702	0	0	0.0203172	0.00405835	0	0.00389135	0	0	0	0	0.00709935	0.00381296
AC_22:5-OH	0	0	0	0.00194965	0	0	0	0	0	0	0	0	0	0	0	0	0	0.00266092	0	0.0013978	0	0	0	0.00123092	0.00926281	0	0.000733384	0	0	0	0	0	0	5.08118e-05	0.0028744	0	0	0.00567873	0	0	0	0	0	0	0	0	0	0	0.00336885
AC_22:4-OH	0	0	0	0	0	0	0.00449772	0	0	0	0.0046291	0	0	0	0	0	0	0	0	0	0	0.00224615	0	0	0	0	0	0	0	0	0	0	0	0	0	0	0.00182907	0	0	0	0	0	0	0	0	0	0	0	0
AC_22:3-OH	0	0	0	0	0	0	0.00449772	0	0	0	0	0	0.000355113	0	0.00270338	0	0	0	0	0	0	0	0	0.00260164	0	0	0.00245083	0	0	0.00738009	0.00309572	0	0	0	0	0	0	0	0	0.00618671	0	0	0	0.00296814	0	0	0	0	0.00241386
AC_22:2-OH	0	0	0	0	0	0	0	0	0	0	0.00261887	0	0	0	0	0	0	0	0	0	0	0	0.00573928	0	0	0.00210751	0	0	0.00240168	0	0	0	0	0	0	0	0	0	0	0	0.00662621	0	0	0	0	0.00316525	0	0	0
AC_22:1-OH	0	0	0	0	0.00294254	0	0.00321261	0.00246722	0.00162341	0	0	0.00169154	0	0	0	0	0	0	0	0	0	0	0.00255172	0.00150794	0	0	0.0025306	0	0.00170793	0	0	0	0.00448831	0	0.0028744	0	0	0	0	0.00218814	0	0.00175649	0	0	0.00161904	0.00166693	0	0	0
AC_22:0-OH/24:6	0	0	0.00317785	0	0	0.00676907	0	0	0	0.00234546	0.00121185	0	0.00181061	0	0	0	0	0	0.00320374	0	0.00136379	0	0	0	0	0.00210751	0	0	0	0	0	0	0.00213128	0	0	0	0	0	0	0	0.0019313	0	0	0	0	0.00316525	0	0	0.00241386
AC_24:5	0	0	0	0	0	0	0.00203814	0	0	0	0	0	0	0.00241464	0	0	0	0	0	0.00314417	0	0	0.00466657	0	0	0.00210751	0	0	0	0	0	0	0	0.0043399	0.0028744	0	0.00182907	0.00263413	0	0	0	0	0	0	0	0	0	0	0
AC_24:4	0.00283469	0	0	0	0	0	0	0	0	0	0	0	0.0023555	0	0	0	0	0	0.00363385	0	0	0	0	0	0.00328685	0	0	0	0	0	0	0	0	0	0	0	0	0	0	0	0	0.000567933	0.0056552	0	0	0	0	0	0
AC_24:3	0	0	0	0	0	0	0	0	0	0	0	0	0	0	0	0	0	0	0	0	0.0020751	0	0	0	0	0	0	0	0	0	0	0	0	0	0	0	0	0.00263413	0	0	0	0	0	0.00155585	0	0	0	0	0
AC_24:2	0	0.00340498	0	0	0	0	0	0	0	0	0	0	0.00230478	0	0	0	0.007135	0	0.00279324	0	0	0	0.00184755	0	0.00926281	0.00161998	0	0	0	0	0	0	0	0	0	0	0	0	0.00232763	0	0	0	0	0	0	0	0	0	0
AC_24:1	0	0	0	0	0	0	0	0	0.00238935	0	0	0	0	0	0	0.00277257	0	0	0	0	0.006917	0	0.00255172	0.00260164	0	0	0	0.00311971	0	0	0.00309572	0	0	0.00301001	0.00535293	0.00422342	0	0	0	0.00420939	0.0019313	0	0	0	0	0	0	0	0.00241386
AC_24:0	0	0	0	0	0	0	0	0.00493445	0.00286953	0	0.00656752	0.00180676	0	0	0	0	0	0.00258849	0	0.00743694	0.00343889	0	0	0.00969286	0	0	0.00371613	0.00110339	0	0	0	0	0	0.00734991	0.0104825	0	0.00182907	0	0	0	0.00212705	0.00575467	0.0056552	0.00296814	0.00825265	0	0.0024928	0	0.00241386
AC_24:6-OH	0	0	0	0	0	0	0	0.00246722	0.00675562	0	0	0.00380491	0.0023555	0.000967215	0	0	0.00522126	0	0	0	0	0	0	0	0	0	0	0	0	0	0	0	0	0	0	0	0	0	0	0	0	0	0	0	0	0	0	0.00373021	0
AC_24:5-OH	0	0	0	0	0	0	0	0	0	0	0	0	0	0	0	0	0	0	0	0	0	0	0	0	0	0	0	0	0.00240168	0	0	0	0	0	0	0	0	0	0	0	0	0	0	0	0	0	0	0	0
AC_24:4-OH	0	0	0	0	0.00294254	0	0.00449772	0.00246722	0	0	0	0	0	0	0	0.00313608	0	0.00458481	0	0	0	0.00975594	0	0	0	0	0.0012653	0	0	0	0	0	0	0	0.00377554	0	0	0	0	0	0.0019313	0	0	0.00141228	0.00246629	0	0	0	0
AC_24:3-OH	0	0	0	0.00208245	0	0.00351454	0.00113997	0.00246722	0.00101491	0	0.00342635	0	0.00181061	0	0	0	0	0.0071733	0	0	0	0	0	0.00351853	0	0.00396119	0	0	0	0.00185536	0	0.00576628	0.00711054	0.00301001	0	0	0.00182907	0.00217141	0.00232763	0	0	0	0	1.8216e-05	0	0	0.00264821	0	0.00254859
AC_24:2-OH	0	0	0	0.00432336	0	0	0	0	0	0	0.0046291	0	0.0023555	0.00367822	6.24244e-05	0	0	0	0.00416789	0.00314417	0	0	0	0	0	0	0	0	0	0	0	0.00313152	0	0	0	0	0	0.00367249	0	0	0	0	0	0	0	0	0	0	0
AC_24:1-OH	0.00283469	0	0	0.00208245	0.00240467	0.00293679	0	0.00325058	0.00669146	0	0	0	0.00299839	0	0	0.00345393	0	0	0	0	0	0	0.00255172	0.00209957	0	0.00210751	0	0	0	0	0.00237662	0	0	0.0043399	0.000755844	0	0	0	0	0	0.00212705	0.00216595	0	0.00296814	0	0	0	0	0.00241386
AC_24:0-OH/26:6	0	0	0	0	0	0.000442748	0	0	0	0	0	0.00180676	0	0	0	0	0	0	0	0	0.00197372	0	0	0	0	0	0	0	0	0	0	0	0	0.00301001	0	0	0.00313702	0	0	0	0	0	0	0	0.00327358	0	0	0	0
AC_26:5	0	0	0	0.00432336	0	0	0	0	0	0	0	0	0	0	0	0	0	0	0	0	0	0	0	0.00150794	0.00926281	0	0	0	0.00240168	0	0	0	0	0	0.0028744	0	0	0	0	0	0	0	0	0	0.00578637	0	0	0	0
AC_26:4	0	0	0	0	0	0	0	0	0	0	0	0	0	0	0.0054481	0	0	0	0	0	0	0	0	0	0	0	0	0	0	0	0	0	0	0.00273225	0	0	0.000377204	0	0	0	0	0	0	0	0	0	0	0	0.000820251
AC_26:3	0.00283469	0	0	0	0	0	0	0	0	0.00540742	0	0	0	0	0	0	0	0	0	0	0	0.00224615	0	0	0.00328685	0	0	0	0.00336748	0	0	0.00313152	0	0	0	0	0	0.00710408	0	0	0	0	0	0	0	0	0	0	0
AC_26:2	0	0	0	0	0	0	0	0	0	0.00234546	0	0	0.0023555	0	0	0.00305357	0	0	0.00363385	0	0.0020751	0	0	0	0	0	0	0	0	0	0.00390144	0	0	0	0	0	0	0	0	0	0.00212705	0	0	0	0	0	0.00247933	0	0
AC_26:1	0	0	0	0	0	0	0.00181377	0	0	0	0	0.00180676	0	0	0	0.00305357	0	0	0	0	0	0	0	0	0	0.00210751	0	0	0	0	0	0	0	0	0	0	0	0	0	0	0	0	0	0	0	0	0	0	0
AC_26:0	0	0	0	0	0	0	0	0	0	0	0	0	0	0.00241464	0	0	0	0.00266092	0	0	0	0	0	0	0	0	0	0	0.000694466	0	0	0	0	0.0043399	0	0	0	0	0	0	0	0	0	0	0.00246629	0.00316525	0.0111539	0	0
AC_26:6-OH	0	0	0	0	0	0.00383229	0.00771033	0	0	0	0	0	0	0	0	0	0	0	0	0	0	0	0	0	0	0	0	0	0	0	0	0	0	0	0	0	0	0	0	0	0.00212705	0	0	0	0	0	0.00233383	0	0
AC_26:5-OH	0	0	0	0	0	0	0	0	0	0	0.00261887	0.0044057	0.00299839	0	0	0	0	0.00266092	0	0	0	0	0	0	0	0	0	0	0	0	0	0	0	0	0	0	0	0	0	0	0	0.000567933	0	0	0	0.00243304	0	0	0
AC_26:4-OH	0.00257383	0.00231042	0	0	0	0	0	0.00287664	0	0.00234546	0	0	0.000452034	0	0.00270338	0.00277257	0	0	0	0	0	0	0	0	0	0.00924277	0	0	0.00170793	0	0	0	0	0	0.00377554	0	0.00182907	0.00217141	0	0	0	0	0	0	0	0	0	0.00709935	0
AC_26:3-OH	0	0	0.0041164	0	0.00414876	0	0	0	0.00382193	0	0	0	0	0	0	0	0	0	0	0	0.00300315	0	0	0	0	0	0	0	0	0	0.0018858	0	0	0	0	0	0	0	0	0	0	0	0	0	0	0	0.00557693	0.00373021	0.00241386
AC_26:2-OH	0	0	0	0	0	0	0	0	0	0	0	0	0	0	0	0	0	0	0	0.00314417	0	0	0	0.00622401	0	0	0	0	0	0	0	0	0	0	0	0	0	0	0	0	0	0	0	0	0	0	0	0	0
AC_26:1-OH	3.84794e-05	0	0	0	0.000999903	0	0	0	0	0	0	0	0	0	0	0	0	0.00458481	0	0	0	0	0	0	0	0.00396119	0	0	0	0	0	0	0	0	0	0	0	0	0	0	0	0	0	0	0	0	0	0	0
AC_26:0-OH	0.00283469	0	0	0	0.00294254	0	0	0	0	0	0	0.00180676	0	0	0	0	0	0	0	0	0	0.00487104	0.00255172	0.000884062	0	0	0.000733384	0	0	0	0	0	0	0	0.0028744	0	0.00313702	0	0	0	0	0.0014235	0	0.00141228	0	0	0	0	0.00241386
TOTAL	0.351657	0.476976	0.430606	0.520961	0.516544	0.382033	0.496643	0.416072	0.502169	0.368447	0.440116	0.437264	0.425512	0.504581	0.471356	0.341842	0.416384	0.518171	0.50212	0.444515	0.488423	0.319048	0.373324	0.607443	0.431526	0.510297	0.464797	0.361709	0.320752	0.37931	0.582107	0.318085	0.447098	0.345259	0.478697	0.563752	0.312052	0.360247	0.281767	0.422457	0.463449	0.422435	0.480364	0.305657	0.409429	0.341085	0.419694	0.369404	0.415159
Saturated Sum	0.150063	0.153655	0.204373	0.228928	0.254504	0.162524	0.229151	0.209279	0.267523	0.156579	0.173232	0.19629	0.190926	0.195079	0.230415	0.156835	0.185463	0.178948	0.232625	0.165905	0.195913	0.139955	0.165634	0.250057	0.139194	0.209673	0.180195	0.208963	0.159141	0.183247	0.290363	0.155618	0.200292	0.174796	0.201091	0.271305	0.151919	0.198935	0.151191	0.219058	0.211414	0.231169	0.223783	0.133348	0.156562	0.153423	0.164745	0.14729	0.183209
Mono Sum	0.111702	0.206815	0.136784	0.153934	0.166169	0.114178	0.151323	0.13175	0.130888	0.127002	0.134294	0.120822	0.123591	0.167145	0.164845	0.0955714	0.117454	0.177076	0.163104	0.139889	0.172576	0.0749659	0.110054	0.196647	0.153288	0.14591	0.161306	0.0865741	0.0911584	0.0993236	0.157008	0.0729137	0.159894	0.0892053	0.134799	0.135222	0.0882294	0.0796696	0.071862	0.0760149	0.123846	0.111175	0.0960701	0.100208	0.148905	0.109901	0.127155	0.113749	0.130451
Poly Sum	0.0898916	0.116507	0.0862708	0.133775	0.0958715	0.0951828	0.112956	0.0750433	0.103758	0.0825206	0.126749	0.112133	0.107374	0.138679	0.076096	0.0894356	0.113468	0.162148	0.103186	0.13336	0.115808	0.104127	0.0976359	0.160739	0.139044	0.152606	0.122563	0.0661728	0.0704524	0.0967391	0.127738	0.0895539	0.084781	0.0725053	0.140328	0.157226	0.0683899	0.0816431	0.0587142	0.127384	0.126258	0.080092	0.150635	0.0721013	0.100689	0.0745948	0.127793	0.108366	0.0990853
Short Sum	0.01233	0.021903	0.0333321	0.0449164	0.0239908	0.012406	0.0150167	0.0326164	0.0498895	0.01071	0.0417576	0.0333779	0.0172767	0.0250435	0.052139	0.0261125	0.0296814	0.0372908	0.0506533	0.0172139	0.0254792	0.0154576	0.032505	0.0304162	0.0216132	0.0396354	0.0187821	0.0193375	0.0261118	0.0513365	0.0277461	0.0221925	0.0401886	0.0253055	0.0221078	0.0427683	0.011474	0.00567873	0.0137333	0.0370768	0.0277168	0.0143976	0.0434298	0.0196038	0.0181244	0.00795514	0.0336347	0.0344264	0.0177345
Medium Sum	0.325376	0.446352	0.389979	0.458909	0.479115	0.346937	0.461214	0.364992	0.427114	0.345293	0.37185	0.382236	0.384628	0.462706	0.411003	0.297488	0.374347	0.443341	0.429866	0.405071	0.441309	0.286718	0.326649	0.548399	0.384814	0.443446	0.438734	0.331531	0.282849	0.326118	0.536104	0.283863	0.397668	0.282079	0.421345	0.516761	0.283097	0.334181	0.263378	0.360853	0.417372	0.397558	0.411857	0.275718	0.36906	0.324366	0.359374	0.313319	0.37576
Long Sum	0.0139511	0.00872113	0.0041164	0.0128116	0.0134384	0.012541	0.0171999	0.0184633	0.0251662	0.0100983	0.0206682	0.0136309	0.0199862	0.0131529	0.0082139	0.0182423	0.0123563	0.0375396	0.0183967	0.0168695	0.0175092	0.0168731	0.0141693	0.0286282	0.0250993	0.0251077	0.00654763	0.010841	0.0117913	0.00185536	0.0112596	0.0120293	0.00711054	0.0291219	0.0327655	0.00422342	0.0139675	0.0203876	0.00465526	0.0245266	0.0164291	0.01048	0.0152018	0.0103349	0.0189716	0.00559829	0.026685	0.0216591	0.0192511
Hydroxy Sum	0.0227179	0.0318653	0.0356063	0.0423392	0.0975039	0.0377427	0.0710941	0.0421921	0.074208	0.0432843	0.0598619	0.0634314	0.0447759	0.0424115	0.0519204	0.05083	0.0330443	0.0941061	0.0401807	0.0381679	0.0573144	0.0618483	0.0479933	0.0567671	0.0540841	0.0752643	0.0501776	0.0424127	0.0288463	0.0388748	0.0507958	0.0380502	0.0571928	0.0409084	0.0561844	0.0345908	0.034232	0.0514841	0.0311785	0.0512073	0.0452968	0.0470489	0.0345213	0.0454927	0.0494258	0.0271986	0.0555948	0.0523101	0.0454101
TOTAL	0.351657	0.476976	0.430606	0.520961	0.516544	0.382033	0.496643	0.416072	0.502169	0.368447	0.440116	0.437264	0.425512	0.504581	0.471356	0.341842	0.416384	0.518171	0.50212	0.444515	0.488423	0.319048	0.373324	0.607443	0.431526	0.510297	0.464797	0.361709	0.320752	0.37931	0.582107	0.318085	0.447098	0.345259	0.478697	0.563752	0.312052	0.360247	0.281767	0.422457	0.463449	0.422435	0.480364	0.305657	0.409429	0.341085	0.419694	0.369404	0.415159
Number of Species	27	28	32	38	38	35	40	40	35	33	40	38	46	35	29	35	25	40	34	38	42	30	34	48	23	41	42	29	35	28	40	32	30	32	42	24	39	36	22	21	46	38	31	35	34	34	34	26	42
[truncated: 23 more columns]

## Sheet: CE
CE
-
-	1	2	3	4	5	6	7	8	9	10	11	12	13	14	15	16	17	18	19	20	21	22	23	24	25	26	27	28	29	30	31	32	33	34	35	36	37	38	39	40	41	42	43	44	45	46	47	48	49
Species	Control	Control	Control	Control	Control	Control	Control	Control	Control	Control	Control	Control	Control	Control	Control	Control	Suseptible	Suseptible	Suseptible	Suseptible	Suseptible	Suseptible	Suseptible	Suseptible	Suseptible	Suseptible	Suseptible	Suseptible	Suseptible	Suseptible	Suseptible	Suseptible	Suseptible	Suseptible	Resilient	Resilient	Resilient	Resilient	Resilient	Resilient	Resilient	Resilient	Resilient	Resilient	Resilient	Resilient	Resilient	Resilient	Resilient
-
IS_TAG_17:1/17:1/17:1_	#N/A	#N/A	#N/A	#N/A	#N/A	#N/A	#N/A	#N/A	#N/A	#N/A	#N/A	#N/A	#N/A	#N/A	#N/A	#N/A	#N/A	#N/A	#N/A	#N/A	#N/A	#N/A	#N/A	#N/A	#N/A	#N/A	#N/A	#N/A	#N/A	#N/A	#N/A	#N/A	#N/A	#N/A	#N/A	#N/A	#N/A	#N/A	#N/A	#N/A	#N/A	#N/A	#N/A	#N/A	#N/A	#N/A	#N/A	#N/A	#N/A
CE_10:0+NH4_	0.693558	0.73926	0.481818	0.592422	0.419683	0.954666	0.608242	0.49424	0.654024	0.64099	0.488671	0.364694	0.496643	0.677063	0.557313	0.424014	0.91121	0.658412	0.615106	0.360464	0.585512	0.732311	0.460509	0.355785	0.319683	1.2358	0.564648	1.09143	0.388522	0.926444	0.585063	0.38305	0.631545	0.393645	0.697562	0.52087	0.526591	0.377408	0.596091	0.649479	0.531807	0.406616	0.705135	0.46902	0.536501	0.661791	0.47024	0.299613	0.49147
CE_12:0+NH4_	0.0176847	0.00732923	0.00973638	0.0138158	0.00290446	0	0.00669939	0.0135292	0	0.000715298	0.00322108	0.0216428	0.000750474	0	0.0424466	0.0159803	0	0	0.00853277	0.00610536	0.00613068	0	0.0139823	0.0211402	0	0.0101482	0.0127839	0.0254734	0.000376754	0.0118068	0	0	0.0117828	0.00141031	0	0.0167513	0.000383891	0.0213121	0	0	0.0138425	0	0.0245125	0.00768507	0	0	0.0455427	0	0
CE_14:0+NH4_	0.107877	0.125139	0.140084	0.123717	0.0453861	0.106855	0.128404	0.0771887	0.112795	0.040652	0.0767452	0.100088	0.0330208	0.11286	0.0341731	0.0925554	0.121625	0.179316	0.0627962	0.12213	0.0566261	0.133125	0.0569951	0.0520466	0.0912115	0.163056	0.0643115	0.0585093	0.0267021	0.058924	0.0829267	0.0504027	0.0983094	0.0308507	0.099424	0.121686	0.0906042	0.0640219	0.117848	0.0604791	0.025873	0.0546316	0.0853853	0.0374148	0.0851805	0.114839	0.136523	0.0605919	0.0779012
CE_16:2+NH4_	0.162779	0.202268	0.159597	0.125534	0.118688	0.168495	0.238418	0.0886204	0.231174	0.103584	0.187111	0.232067	0.0946368	0.195229	0.103494	0.108903	0.230357	0.291309	0.127576	0.1836	0.138915	0.168573	0.105689	0.0702661	0.176117	0.147015	0.0911438	0.165637	0.112568	0.288609	0.194915	0.146129	0.156435	0.0895406	0.194739	0.258414	0.158494	0.112477	0.0743645	0.135906	0.107488	0.135779	0.0931179	0.117051	0.160663	0.173073	0.341222	0.0932305	0.0928894
CE_16:1+NH4_	1.03899	1.40561	1.23624	1.589	1.05466	1.2505	1.73515	0.854474	1.83322	1.45751	2.27086	2.18997	1.29788	1.65908	1.07685	1.52227	2.64217	3.11596	1.82229	1.65702	1.39615	1.5922	1.02175	1.34645	1.68567	2.21355	1.08815	2.36915	1.18781	3.44787	1.96671	1.58832	2.14119	1.03063	1.35063	1.98394	1.0575	0.995169	1.33308	1.68371	1.08699	2.05765	1.97716	1.14374	1.35533	1.46838	2.26351	0.908696	0.940706
CE_16:0+NH4_	0.476361	0.599089	0.738709	0.719224	0.427914	0.584131	0.480758	0.468384	0.732438	0.457117	0.771949	0.893581	0.516648	0.878173	0.258674	0.604377	0.764972	0.779539	0.88297	0.542473	0.316441	0.723505	0.480469	0.358079	0.724457	0.717197	0.51278	0.776175	0.470648	0.898514	0.578455	0.543791	0.878559	0.395154	0.598311	0.726622	0.352661	0.344632	0.543934	0.787691	0.381764	0.480938	1.02244	0.312389	0.620914	0.493726	0.801296	0.455041	0.458573
CE_18:3+NH4_	4.76666	5.71789	6.87635	5.60751	4.08956	5.02545	6.7407	3.72997	6.71673	4.58595	6.97054	6.91821	4.94753	6.08657	4.67592	5.59556	6.80628	8.63826	6.3848	6.11231	3.92661	7.1101	4.01057	4.16277	4.79738	6.41229	4.17081	6.20446	4.7391	8.69767	5.01038	6.21879	6.08367	3.62286	5.30947	7.91715	3.89528	3.95546	6.1897	7.10961	4.48917	4.93888	6.17979	4.92454	5.32588	5.05117	8.78141	5.70436	3.78461
CE_18:2+NH4_	102.608	135.353	131.689	139.809	85.0098	140.774	116.034	79.1858	139.507	80.103	150.739	138.727	102.92	153.348	78.0268	101.592	141.28	148.769	146.755	112.425	65.5632	140.644	88.9422	81.8965	92.3662	135.958	74.8334	106.862	86.4541	154.24	89.8954	120.493	124.6	70.7846	134.94	143.542	77.5448	84.9741	123.79	140.891	85.3174	84.4025	150.36	87.9542	119.998	97.2887	150.376	117.233	71.2373
CE_18:1+NH4_	5.50451	8.05742	6.11881	7.9951	4.74828	7.56382	5.46632	3.97728	8.20325	4.38873	10.1937	8.29332	4.98116	7.8872	3.68193	5.56783	8.06946	10.2684	8.47299	7.04637	4.1311	7.69672	4.79865	4.66034	6.87245	8.47793	4.34544	6.73896	4.44461	10.3907	5.35614	6.57096	8.22566	4.3334	7.42793	8.30487	4.22124	4.23508	6.12741	7.52542	4.45204	5.30646	8.34112	4.39373	6.13238	5.11356	8.96388	6.63833	3.90675
CE_18:0+NH4_	0.129597	0.177337	0.159425	0.257268	0.135001	0.175459	0.173053	0.0902068	0.135479	0.0990647	0.235887	0.220595	0.111932	0.174304	0.0745324	0.204193	0.255573	0.237463	0.264578	0.245406	0.0748655	0.186693	0.131493	0.143195	0.150964	0.231157	0.0882641	0.234184	0.128498	0.196332	0.19033	0.177294	0.176401	0.155755	0.161088	0.150109	0.101552	0.0658383	0.109806	0.159512	0.101668	0.180992	0.118672	0.149771	0.161293	0.147976	0.299138	0.0799492	0.130281
CE_20:5+NH4_	14.7735	16.7442	17.0681	13.9494	12.0123	16.0541	17.6495	9.73367	18.3494	14.1072	18.8667	21.2327	14.9931	18.7752	12.225	15.1077	22.5271	23.2211	19.3792	16.3162	13.0835	20.5571	14.2489	13.3496	11.9156	20.3043	12.4172	18.0445	16.6279	24.5512	15.7429	20.2851	15.9496	11.2909	15.8363	20.5293	13.63	14.5329	13.4501	19.1029	12.899	17.034	18.878	15.8911	17.7258	18.4425	21.5651	16.2835	12.3714
CE_20:4+NH4_	64.5593	77.5665	65.9616	70.6219	46.3892	78.8616	81.4904	46.891	80.9038	51.8126	86.263	72.1914	58.1673	81.1328	40.4301	61.0544	71.0962	90.132	79.3494	63.6009	42.7014	74.5499	51.6102	45.622	48.6524	72.9764	51.3334	54.9822	54.1216	85.4841	47.5717	81.4455	62.6103	49.5508	80.7063	74.0231	48.6572	47.0129	50.2463	67.5576	53.438	46.3865	73.3523	47.2865	64.3732	57.0786	73.4042	60.5194	44.4741
CE_20:3+NH4_	3.9025	4.98928	3.96277	4.754	3.0761	5.13174	5.05409	3.31371	5.11966	3.60365	6.35826	5.25042	3.49893	4.89889	2.76797	4.24117	4.43898	6.63181	5.40382	4.30348	2.94263	4.56065	3.45956	3.28319	3.32794	4.78311	3.4689	4.20381	3.56462	7.0772	4.06432	5.47996	4.45759	3.14376	5.62747	4.79763	3.47165	3.41376	3.44721	4.51918	3.87503	3.86463	4.65348	2.948	4.22955	3.43874	5.3154	3.94046	2.97142
CE_20:2+NH4_	0.109235	0.247519	0.170514	0.182262	0.0703552	0.156021	0.134993	0.0560479	0.138841	0.114916	0.208169	0.16346	0.163022	0.103038	0.149499	0.084011	0.18552	0.254737	0.179425	0.188791	0.0734974	0.126418	0.0985471	0.0734715	0.140451	0.18145	0.10304	0.128353	0.0530309	0.205662	0.0839082	0.15979	0.167348	0.105073	0.137196	0.155951	0.0599975	0.0800883	0.166392	0.171271	0.131067	0.119258	0.174919	0.0986338	0.187989	0.106405	0.121242	0.129896	0.0973977
CE_20:1+NH4_	0.0249577	0.0767687	0.192717	0.174845	0.0690745	0.0282375	0.0542471	0.0749241	0.054587	0.029081	0.0684992	0.139789	0.14292	0.105501	0.0320123	0.0964786	0.106755	0.0704818	0.0729954	0.138591	0.100133	0.0110756	0.13775	0.0622049	0.0206623	0.0725824	0.122042	0.0424267	0.0434816	0.0544676	0.0664613	0.0405578	0.08889	0.0423427	0.0365702	0.107211	0.152392	0.0921776	0.0412659	0.0695777	0.0572259	0.0806639	0.0526993	0.0707585	0.0303584	0.0691095	0.195278	0.0728857	0.0563805
CE_20:0+NH4_	0.0508859	0.0716581	0.173517	0.186602	0.0580004	0.0611565	0.0554111	0.0640856	0.0684412	0.0246521	0.062026	0.194226	0.10652	0.056817	0.0681871	0.0679367	0.0897632	0.0622471	0.0179849	0.146213	0.111823	0.0255289	0.0524212	0.0471979	0.0854516	0.0478499	0.0572368	0.0611594	0.0203734	0.0554648	0.029378	0.0872446	0.0226582	0.0434465	0.0561678	0.160851	0.0625103	0.0302599	0.041499	0.0286443	0.0260007	0.04931	0.0140335	0.0713504	0.0297945	0.0192826	0.203164	0.0618235	0.0177826
CE_22:6+NH4_	23.1941	30.2919	24.8951	29.2238	19.2859	27.8152	31.3854	19.8323	30.9016	19.5406	30.4722	30.409	24.5071	29.2998	19.5661	22.4896	29.463	37.1039	30.178	24.8717	17.3484	28.2336	21.0904	17.1094	17.4225	29.9311	19.3081	24.8313	20.4094	31.9908	20.4801	31.8776	24.4311	15.3363	31.9782	28.5238	18.2417	22.6594	19.3518	29.6949	22.7653	21.8572	28.4467	18.3007	25.2353	23.9113	31.0533	23.8911	17.079
CE_22:5+NH4_	1.74602	1.87224	1.71069	1.97527	1.29519	1.89105	2.19183	1.43703	2.09535	1.55592	2.13866	2.15315	1.63333	2.17614	1.24319	1.68144	2.366	2.82429	2.23402	1.78841	1.41202	2.17421	1.49026	1.26717	1.14936	1.96011	1.28299	2.10753	1.47659	2.17071	1.70006	1.81408	1.88918	1.01189	1.97154	1.99541	1.42047	1.46973	1.70083	2.29646	1.73851	1.82324	2.14009	1.55609	1.62717	1.55356	2.376	1.5778	1.12208
CE_22:4+NH4_	0.0749726	0.0740086	0.113116	0.158061	0.0777577	0.0903887	0.105476	0.0800634	0.124793	0.047094	0.158725	0.146463	0.0293915	0.0581201	0.0625086	0.0658705	0.0599502	0.0761783	0.0585502	0.172879	0.0347169	0.0811429	0.0685186	0.0998598	0.0439331	0.120351	0.0605086	0.0803896	0.0529713	0.176674	0.0524343	0.0961645	0.0691769	0.0824236	0.0766973	0.0920918	0.0889808	0.0796882	0.0772268	0.140454	0.0766599	0.0797126	0.137153	0.0626858	0.0631765	0.0640811	0.130137	0.0617713	0.0810009
CE_22:3+NH4_	0.0978241	0.0572759	0.0846243	0.0647745	0.0403565	0.0480381	0	0.0399945	0.0435646	0.0279378	0.030402	0.116728	0.0451572	0.116221	0.0452647	0.00949247	0.0234628	0.0848689	0.0660554	0.0167936	0.012521	0.0421072	0.030736	0.0309575	0.0195705	0.0709061	0.0505688	0.0401048	0.0155839	0.0536565	0.0145131	0.0573325	0.0653221	0.0341688	0.0358296	0.0539998	0.0198263	0.0413538	0.00598036	0.0460532	0.0639677	0.068414	0.0294572	0.0378077	0.0579592	0.0175342	0.0651109	0.0482241	0.0343313
CE_22:2+NH4_	0.0323797	0.0191467	0.0640776	0.0241206	0.00216262	0.017882	0.0126062	0.00684811	0.018714	0.0328445	0.0406632	0.0905099	0.0293899	0.117788	0.0153565	0.0253981	0.0539589	0.0459058	0.033562	0.0284736	0.0235088	0.0228146	0.0250292	0.0107226	0.00737493	0	0.0312412	0.00341524	0.0217081	0.0156134	0.031829	0.0730578	0.0414079	0.0281569	0.0200446	0.0902745	0.012942	0.0107521	0.0394647	0.050835	0.00930822	0.0181293	0.0327521	0.0250324	0.0123785	0.0414471	0.0613824	0.0315989	0.0296768
CE_22:1+NH4_	0.0109468	0.0159996	0.0148227	0.046575	0.0266739	0.0191805	0.0136884	0.0123524	0.0167435	0.00610456	0.0209978	0.0270518	0.0165046	0.0319247	0.00861552	0.00494238	0.0162145	0.0519109	0.0487399	0.0207412	0.0180804	0.0274955	0.0211264	0.015422	0	0.0109156	0.00836826	0.0508608	0.0136343	0.015634	0.000944739	0.0136343	0.0180973	0.0212939	0.0387821	0.0380874	0.0364702	0.0102896	0.00372749	0	0	0.0238119	0.0176956	0.0087029	0	0.0100471	0.0524128	0.0145111	0
CE_22:0+NH4_	0.00671008	0.000655684	0.0171071	0.0218615	0.0259631	0.0364054	0.0126062	0.0285702	0.00717578	0.0136218	0.00322108	0.0227683	0.000750474	0.0220107	0	0.0187673	0.022432	0.00495491	0.0169122	0.0178914	0.00144251	0.0226668	0.0136663	0.0157749	0.0298649	0.00119351	0.00732876	0.0291657	0.0165289	0.0201224	0.0325692	0.0143874	0.00665455	0.00669642	0.0236145	0.039288	0.00588346	0.0126295	0.0123798	0.0130778	0	0.0191876	0.0220151	0.0196329	0.0273337	0.018116	0.0197585	0.0127638	0.0129697
CE_24:6+NH4_	0.0206998	0.024372	0.012547	0.0150666	0.0529297	0.0503637	0.0349385	0.0128434	0.0304492	0.0249975	0.0619618	0.0251997	0.0291169	0.0354002	0.0140607	0.0309892	0.0417084	0.0833744	0.0513401	0.0508491	0.0272687	0.0456975	0.0329646	0.0239744	0.011439	0.013341	0.016556	0.0167971	0.0427937	0.0448958	0.0439593	0.0364844	0.0388996	0.0155531	0.0123785	0.0730218	0.0310924	0.034916	0.0249781	0.0262381	0.022059	0.0449949	0.018533	0.022423	0.045596	0.0636373	0.0794103	0.0378256	0.0161022
CE_24:5+NH4_	0.0286177	0.0768295	0.0374436	0.100726	0.0541407	0.0181478	0.0272419	0.022827	0	0	0.0616853	0.0360736	0.0476008	0.0409287	0.0327555	0.0586872	0.0616836	0.0698125	0.0369675	0.0211843	0.0389671	0.028436	0.0507438	0.0342421	0.0228873	0.0708194	0.0266556	0	0.0377339	0.0492804	0.032961	0.0123079	0.0430262	0.0521418	0.022752	0.0342545	0.0353216	0.0543256	0.0286604	0.012764	0.0662594	0.0251254	0.0379299	0.00707754	0.0281004	0.0499878	0.103784	0.072418	0.0226419
CE_24:4+NH4_	0.0161163	0.0175012	0.0555315	0.0769275	0.0465655	0.0083133	0	0.0317922	0.00626164	0.0163556	0.0178017	0.00624052	0.00959234	0.0323884	0.0134572	0.010109	0.0202244	0.0191482	0.0199098	0.0225619	0.0119005	0.0183379	0.0125426	0.0250871	0.0273181	0.00196095	0.00864865	0.0205991	0.0269168	0	0.0303486	0.0305971	0.00665455	0.0205192	0.0103661	0.0423955	0.0134709	0.0243622	0.0238853	0.0104408	0.0433955	0.016842	0.0117161	0.0208616	0.0280821	0.000742416	0.0179234	0.0125211	0.0228197
CE_24:3+NH4_	0.00433541	0	0.0148227	0.0138158	0.00566907	0	0.0182925	0.00219406	0.00626164	0.000715298	0.0164993	0.0485407	0.0106498	0.0203408	0.00849416	0.00670549	0.0281931	0.042046	0.0254449	0.0282873	0.00858388	0.0228146	0.00678838	0.0344338	0.0161692	0.0322575	0.0232563	0.0257505	0.00667882	0	0.000906739	0.00995019	0.0522788	0.00475674	0.022752	0.0204031	0.0275788	0.00938718	0.00964815	0.0185941	0.0250293	0.0162997	0.00726216	0	0.0281349	0.00981723	0.0156623	0.0142108	0
CE_24:2+NH4_	0.00473174	0.0106587	0	0.0317974	0.00522089	0	0.0116751	0	0	0.0054084	0.0198903	0.0166847	0.00811581	0.00108067	0	0	0	0.0140412	0.0205551	0.0496015	0.0147146	0.0121868	0	0.0103856	0.0190827	0.00857848	0.00279576	0.0110359	0.00708383	0	0.0142825	0.00212423	0.0244782	0	0	0.00420231	0.00650048	0	0.00869748	0.00311017	0.0196632	0.0047857	0	0	0.0259221	0	0.0165685	0.0107737	0.0115221
CE_24:1+NH4_	0.00476717	0.016458	0.0179262	0.0224569	0.00872734	0.0258684	0.00669939	0.0159789	0.0238938	0.0175535	0	0.0261308	0.00992377	0.00825434	0.00556652	0.00184296	0.0178936	0.0140412	0.0164792	0.0235203	0.0172329	0	0.00679161	0.0280737	0.0273181	0	0.00279576	0.00882819	0	0.0217312	0.0197576	0.0323506	0.0133115	0.00436923	0.00794044	0.0273086	0.0200097	0.00569652	0.00964815	0.00311017	0.0139368	0.0063564	0.00352765	0.0250094	0.0120695	0.0100471	0.0372544	0.00687039	0.00716542
CE_24:0+NH4_	0.00476717	0.000655684	0.0193518	0.0126861	0.029299	0.0115698	0.00669939	0.019605	0.00943064	0.0116354	0.0177545	0.0201384	0.00884186	0	0.0118061	0.0180827	0.00630316	0.00982894	0.044939	0	0.00144251	0.0121868	0.0151639	0.00558115	0	0.0311291	0.0107061	0.00341524	0.00667882	0.0275493	0.0089694	0.0137043	0.0506135	0	0.0155398	0.0452255	0.00720352	0.0107521	0.0156285	0	0.00720606	0.00685914	0	0.0109411	0	0.00849307	0.0166287	0.00662764	0.00552914
Des_10:0+NH4_	0	0.00603819	0	0.0107188	0	0.00259336	0	0	0	0	0.0104085	0	0.00600057	0.0102577	0.037559	0.0105101	0.0427495	0	0.00969921	0	0	0.0121868	0.00533471	0	0	0.0221248	0	0	0	0	0	0	0	0.0243991	0	0	0	0	0	0.0195244	0	0.00620923	0	0.00376568	0	0	0.0232825	0.00687039	0.000880988
Des_12:0+NH4_	0	0	0	0	0.00411405	0	0	0	0	0	0	0	0.0062024	0.000439687	0	0	0	0	0	0	0	0	0.000850009	0.00470166	0	0	0	0	0	0	0	0	0	0	0	0	0	0	0	0	0	0	0	0	0	0	0	0	0
Des_14:0+NH4_	0	0	0	0	0	0	0	0	0	0	0	0	0	0	0	0	0	0	0	0	0	0.00641485	0	0	0	0	0	0	0	0	0	0	0	0	0	0	0	0	0	0	0	0	0	0	0	0.00293011	0	0	0
Des_16:2+NH4_	0	0	0.0118911	0	0	0	0	0	0	0	0	0	0	0	0	0.00285721	0	0	0	0	0	0	0.00491619	0	0	0	0	0	0	0.00532718	0	0	0	0	0	0	0	0	0.00507855	0.0100501	0	0	0.0109242	0	0	0.00981723	0	0	0
Des_16:1+NH4_	0.00737834	0.00272463	0.0118911	0	0.000857856	0	0	0	0	0	0	0.0227683	0.0255252	0.0192335	0	0	0	0.00178773	0	0.00695427	0.00598873	0.0113796	0	0.00985565	0	0.0101482	0.00116773	0.0110359	0.0122575	0.00532718	0.00263049	0.00841202	0	0	0.022752	0.0126354	0.000622515	0	0.0065164	0.0279232	0	0.0132127	0	0.0077175	0	0.00981723	0.00338005	0.0116631	0.00510597
Des_16:0+NH4_	0	0	0.0062592	0	0	0.00293525	0	0	0	0.00356226	0	0.0138927	0	0.0102577	0.00616679	0	0.00403797	0.0131525	0.00254674	0.00357061	0.0143739	0	0.00491619	0	0	0	0.00732876	0.000968683	0	0.00532718	0.00451566	0	0	0	0.000307057	0.00665579	0.007681	0	0	0.00947429	0	0	0.0043379	0.00754726	0.00929002	0.00299873	0.00338005	0.00406535	0.00552914
Des_18:3+NH4_	0.00985399	0	0.00386621	0.027202	0.010001	0.00873994	0.0116751	0.009576	0.00980697	0.00901606	0.0102386	0.018227	0.00960084	0.0102577	0.0105679	0.0108649	0.019022	0.0256681	0.00544162	0.00357061	0.00812568	0.00483926	0.00533471	0.0134385	0.0102591	0	0.00732876	0.0265027	0.00726785	0.0413186	0.00806266	0.00384411	0.0294365	0.00881714	0.00975087	0.0143254	0.0129543	0.000552159	0.00999442	0.0113371	0.00358408	0.0194219	0.0360576	0.0114508	0	0.0234433	0.0157161	0.00687039	0.00422498
Des_18:2+NH4_	0.162261	0.263478	0.329275	0.167122	0.181789	0.170627	0.305896	0.177486	0.323791	0.165031	0.218699	0.238369	0.246902	0.352108	0.18105	0.235655	0.265129	0.27247	0.255056	0.26203	0.144798	0.304709	0.196951	0.162218	0.337818	0.233312	0.22627	0.201524	0.195799	0.272423	0.179213	0.190572	0.339238	0.133397	0.277083	0.354737	0.165355	0.331487	0.239899	0.345117	0.122571	0.260589	0.307763	0.170411	0.253694	0.274543	0.395011	0.266221	0.128262
Des_18:1+NH4_	0.014192	0.0273579	0.0238494	0	0.0154917	0.0412311	0.0354335	0.0490525	0.0326018	0.0165313	0.009597	0.0210257	0.0187651	0.00141068	0.0236952	0.0628639	0.0690709	0.00354627	0.00969921	0.0477348	0.0224996	0.00641485	0.0117691	0.0147707	0.0402116	0.0451407	0.0408118	0.039083	0.00708383	0.0446677	0.015801	0.0318873	0.0124224	0.0155136	0.000863591	0.0304183	0.000622515	0.017929	0.0443505	0.0359274	0.00311416	0.0118718	0.0218378	0.0198494	0.0296366	0.0508766	0.0555157	0.0423526	0.0234034
Des_18:0+NH4_	0.00619656	0	0	0	0.000857856	0	0	0.00468285	0.0107058	0	0	0	0.0062024	0	0.00367108	0	0	0	0	0	0	0.00950981	0	0	0.00146631	0.00634265	0	0.00126726	0	0	0	0.00772887	0	0	0.00975087	0.010908	0.00589577	0	0	0	0	0	0	0	0	0	0	0	0
Des_20:5+NH4_	0	0.0140893	0.0141461	0.0161489	0.0049719	0.0203642	0.00146221	0.0339163	0.0341532	0.043133	0.0409986	0.0527491	0.0339969	0.0436829	0.0104519	0.0432452	0.0369704	0.0395525	0.023641	0.0492763	0.028303	0.0177944	0.0334544	0.0139119	0.037327	0.0101482	0.0273191	0.0345597	0.0211626	0.0296459	0.0185811	0.0189881	0.0165927	0.0261821	0.000863591	0.017783	0.0141433	0.0230794	0.0279755	0.0535426	0.0138606	0.0259942	0.0310643	0.0181597	0.0279699	0.00906592	0.00788679	0.027694	0.0217413
Des_20:4+NH4_	0.0919473	0.15343	0.14531	0.134929	0.100474	0.100813	0.150396	0.0869918	0.147431	0.120215	0.21533	0.103885	0.109468	0.132677	0.0410456	0.0808947	0.127642	0.11043	0.126892	0.104688	0.0913738	0.0269995	0.106933	0.115382	0.0801264	0.184332	0.0791329	0.154161	0.0915674	0.167909	0.073547	0.105234	0.192854	0.0546886	0.135865	0.0851613	0.0746832	0.119645	0.0818027	0.172684	0.122714	0.130741	0.179788	0.0872415	0.139739	0.142733	0.108795	0.0980306	0.0799727
Des_20:3+NH4_	0.0102375	0.0143759	0.0152804	0.00774072	0.00643957	0.0112823	0.0152526	0.00741073	0.0202928	0	0.0187949	0.0116495	0.0159243	0.0119686	0.00861552	0.0171013	0.0124622	0.0377939	0.0164125	0.0409163	0.00598873	0.0113796	0.00716247	0.0106048	0.0102591	0	0.0057813	0.0123032	0.0192042	0.00532718	0.0172832	0.0120584	0.0372055	0.0029027	0	0	0.0130326	0.0165537	0.014564	0.0113371	0.0211198	0.0122263	0.0134173	0.00768507	0.00962929	0.0129772	0.00658314	0.00359634	0.00552914
Des_20:2+NH4_	0	0.00867034	0	0	0	0	0.00146221	0	0	0.00392652	0	0	0	0	0	0.0070641	0	0	0	0	0.0139737	0	0	0.000889275	0	0	0	0	0	0	0.00451566	0.00412189	0	0.00328125	0	0	0	0	0	0	0	0	0	0	0	0	0	0.00785514	0
Des_20:1+NH4_	0	0	0	0	0	0	0	0	0	0	0	0	0	0	0	0	0	0	0.00254674	0	0.00580343	0	0	0	0	0	0.00116773	0	0	0	0	0	0	0	0	0.00665579	0	0	0	0	0	0	0	0	0	0	0	0	0
Des_20:0+NH4_	0	0	0	0	0.00200166	0	0	0	0	0	0	0	0.0029619	0.0102577	0	0	0	0	0.0150322	0.00739724	0	0	0	0.000889275	0	0.0157822	0	0	0	0	0	0	0	0	0.0086345	0	0	0	0	0	0	0	0	0	0	0	0	0	0
Des_22:6+NH4_	0.033044	0.0585091	0.0624477	0.0268677	0.0358203	0.0242487	0.0597494	0.0373278	0.0749914	0.0422833	0.0490902	0.074292	0.0518444	0.0548536	0.00795619	0.0413725	0.0581231	0.0454532	0.0373995	0.0181496	0.0547413	0.0401371	0.0245263	0.0450072	0.0374879	0.0492043	0.0243796	0.051217	0.00062475	0.0544393	0.0502788	0.0855602	0.0258086	0.0306204	0.0442134	0.0372807	0.0500439	0.0504312	0.0495272	0.121651	0.0355746	0.0373669	0.0199145	0.0230705	0.0522063	0.0626849	0.0368644	0.0189364	0.0290367
Des_22:5+NH4_	0.139377	0.272113	0.170256	0.205903	0.172387	0.259517	0.217546	0.101953	0.19063	0.131114	0.226116	0.132916	0.0965661	0.157186	0.0982169	0.196565	0.274878	0.295342	0.156004	0.216608	0.156195	0.139784	0.174544	0.159673	0.188549	0.267416	0.131682	0.198982	0.0882043	0.302252	0.137542	0.132773	0.284246	0.131382	0.242326	0.143438	0.219255	0.0929466	0.205738	0.158668	0.178427	0.211155	0.1306	0.113481	0.197611	0.337908	0.264339	0.144459	0.221406
Des_22:4+NH4_	0.0180515	0.0289236	0.00386621	0.0166605	0.0125626	0.0308718	0.0131373	0.00232787	0.0117359	0.013858	0.0111522	0.0102678	0	0.0191122	0.00616679	0.0171047	0	0.0272229	0	0.0273183	0.00598873	0.00483926	0.014431	0.0152353	0.0247211	0.0162066	0.0428046	0.029121	0.00667882	0.0834852	0.00773836	0.0161409	0.0124224	0	0.00845977	0	0	0.0165537	0.0667378	0.0102761	0.00730851	0.011506	0.0108554	0.00768507	0.007915	0	0.0285571	0.00359634	0.0409529
Des_22:3+NH4_	0	0	0	0	0	0	0.0209944	0.00802487	0	0	0	0	0.00992377	0	0	0	0	0	0	0	0	0	0	0	0	0	0	0	0.0114956	0	0	0	0.0133115	0.00301394	0.0086345	0.010908	0	0	0	0	0	0	0	0.00333125	0	0	0	0	0
Des_22:2+NH4_	0.00671008	0	0	0	0	0	0	0	0.0117352	0	0	0	0	0	0	0	0	0	0	0	0	0	0	0	0	0	0	0	0	0	0	0	0	0	0	0.00665579	0	0.00626074	0	0	0	0	0	0.00333125	0	0	0.0107889	0	0.00465449
Des_22:1+NH4_	0	0.0025878	0	0	0	0.00614659	0	0	0	0	0	0	0	0.00897584	0.0122866	0.00764951	0	0.011394	0.00606205	0	0	0	0	0	0.00146631	0	0	0	0.00667882	0	0	0	0	0	0	0.00770981	0	0.00476404	0	0	0.00665459	0	0.00575025	0	0	0	0	0.00336649	0
Des_22:0+NH4_	0	0	0	0	0	0	0	0	0	0.00610456	0	0.0111188	0	0	0	0	0	0	0	0	0	0	0	0	0	0	0	0	0	0	0	0	0	0	0	0	0	0	0	0	0	0	0	0	0	0	0	0	0.000741625
Des_24:6+NH4_	0.00366977	0	0	0.00397441	0.000903284	0.0185234	0	0.00272788	0	0	0	0	0	0.0101363	0	0.00285721	0	0.00175854	0.00289488	0	0	0	0.00375661	0.00995102	0	0	0.013067	0	0.00121378	0.00621482	0	0.0161803	0.0124224	0.00615091	0	0	0.00740554	0	0.00507855	0.000995117	0.0103202	0.00620923	0	0	0.00893834	0	0	0	0
Des_24:5+NH4_	0	0	0	0	0.00657236	0	0	0	0	0	0.00855632	0	0	0	0	0	0	0	0	0.0113972	0	0	0.00375661	0	0	0	0.00560013	0	0.000589031	0	0	0	0	0	0	0	0.000622515	0	0	0	0	0	0	0.00333125	0	0	0	0	0
Des_24:4+NH4_	0.0172323	0	0.010981	0.0191997	0.0419071	0.0405755	0.038917	0.0144836	0.0482772	0.0415661	0.0779276	0.0224074	0.0247657	0.0194969	0.0141602	0.0199189	0.0220814	0.0581978	0.0524452	0.0684229	0.0117922	0.0758777	0.00485974	0.0141877	0.0241292	0.0981251	0.021914	0.0628483	0.0142566	0.0296459	0.0205059	0.0113307	0.0271524	0.0382812	0.0547025	0.0304183	0.0515179	0.00516878	0.0114323	0.0579538	0.0355997	0.0058434	0.0043379	0.038094	0.0217216	0.015953	0.0330658	0.00785514	0.0244342
Des_24:3+NH4_	0.00737834	0	0.0216275	0	0	0	0	0.014873	0.0117352	0	0	0	0	0	0.00616679	0.0114542	0	0	0	0	0	0	0	0	0	0.00634265	0	0.00922262	0.00708383	0.0118068	0.00451566	0	0	0	0	0.00395853	0	0	0.00491587	0	0.00311416	0	0	0	0	0.00981723	0.014169	0.0109357	0
Des_24:2+NH4_	0	0	0	0	0	0	0	0	0	0.00610456	0	0.0151329	0	0	0.00428511	0	0	0	0	0	0	0	0	0	0	0	0	0	0	0	0	0	0	0	0	0	0	0	0.0123798	0	0	0	0.0109242	0	0	0	0	0	0
Des_24:1+NH4_	0	0	0	0	0	0.00868896	0.0116751	0	0	0	0.0086983	0	0	0	0	0.00380464	0	0	0	0	0	0	0	0	0	0	0	0	0	0	0	0	0.00417036	0	0.000370111	0	0.00568434	0	0	0	0	0	0	0	0	0.00981723	0	0	0.00552914
Des_24:0+NH4_	0	0	0	0	0	0	0.00146221	0.00272788	0.0127652	0	0	0.00710823	0	0	0	0.00380464	0	0	0	0	0	0	0.00491619	0	0	0	0	0.0101913	0	0	0	0	0	0	0	0	0	0	0	0	0	0.00566259	0.00616705	0.00378157	0.00033927	0.00981723	0.00762328	0	0.00355663
TOTAL	224.701	285.41	263.028	279.126	179.281	287.676	270.763	171.209	296.986	183.473	317.73	291.033	219.522	308.923	165.704	221.577	292.639	334.698	303.373	241.376	154.749	290.234	193.103	174.806	190.917	287.15	174.75	230.06	195.009	332.236	194.427	278.398	254.057	162.111	288.24	295.176	174.58	185.416	228.373	283.814	192.35	190.268	297.731	186.503	248.903	216.412	308.344	238.944	160.159
Saturated Sum	1.49364	1.72716	1.74601	1.93832	1.15113	1.93577	1.47334	1.26322	1.74325	1.29811	1.66988	1.86985	1.29647	1.95244	1.09453	1.46022	2.21867	1.94491	1.9411	1.45165	1.16866	1.86413	1.24072	1.00439	1.4031	2.48178	1.32539	2.29194	1.05833	2.20048	1.51221	1.2776	1.87652	1.05136	1.6704	1.79897	1.16097	0.926855	1.43719	1.72788	1.08816	1.21041	2.0027	1.0933	1.47065	1.47997	2.02658	0.987345	1.20521
Mono Sum	6.60575	9.60493	7.61626	9.82798	5.92377	8.94367	7.32321	4.98406	10.1643	5.91552	12.5724	10.7201	6.49268	9.72158	4.84096	7.26768	10.9216	13.5375	10.4518	8.94093	5.69699	9.34528	5.99784	6.13711	8.64779	10.8303	5.60994	9.26034	5.71555	13.9804	7.42845	8.28613	10.5037	5.44755	8.88584	10.5188	5.49454	5.3611	7.566	9.34566	5.61995	7.50002	10.4198	5.66951	7.55977	6.74165	11.5712	7.69867	4.94504
Poly Sum	216.602	274.078	253.665	267.36	172.206	276.796	261.966	164.962	285.078	176.259	303.488	278.443	211.733	297.249	159.769	212.849	279.499	319.216	290.98	230.984	147.884	279.024	185.864	167.664	180.866	273.837	167.814	218.508	188.236	316.056	185.487	268.834	241.677	155.612	277.684	282.858	167.924	179.128	219.37	272.74	185.641	181.557	285.309	179.74	239.872	208.19	294.746	230.258	154.008
Short Sum	0.711242	0.752627	0.491555	0.616956	0.426701	0.95726	0.614941	0.507769	0.654024	0.641706	0.502301	0.386337	0.509596	0.687761	0.637319	0.450504	0.95396	0.658412	0.633338	0.366569	0.591643	0.744498	0.480676	0.381627	0.319683	1.26808	0.577432	1.1169	0.388899	0.938251	0.585063	0.38305	0.643328	0.419455	0.697562	0.537621	0.526975	0.398721	0.596091	0.669003	0.545649	0.412825	0.729647	0.48047	0.536501	0.661791	0.539065	0.306483	0.492351
Medium Sum	200.651	254.161	237.388	248.962	159.28	258.697	238.545	150.692	265.206	163.124	286.416	259.94	194.305	278.713	145.382	198.428	261.966	296.578	272.253	215.844	136.623	261	171.365	157.084	172.989	255.639	154.708	203.892	174.06	299.062	173.136	245.887	228.684	146.183	255.373	265.796	155.555	162.163	208.221	253.195	168.757	167.821	268.435	167.567	222.88	191.588	276.372	214.547	142.439
Long Sum	23.3395	30.4969	25.1478	29.5473	19.5736	28.0215	31.6027	20.0097	31.1257	19.7072	30.8121	30.707	24.7075	29.5227	19.6848	22.6992	29.7192	37.4616	30.4864	25.1657	17.5351	28.4893	21.2572	17.3403	17.6083	30.2428	19.4645	25.0512	20.561	32.2363	20.7065	32.1282	24.7299	15.5087	32.1692	28.8423	18.4981	22.8545	19.5562	29.9498	23.0474	22.0336	28.567	18.4553	25.4864	24.1621	31.4323	24.0901	17.2273
CE Sum	224.174	284.558	262.197	278.49	178.683	286.929	269.878	170.656	296.045	182.87	316.825	290.277	218.857	308.051	165.232	220.802	291.707	333.754	302.651	240.508	154.179	289.561	192.494	174.215	190.124	286.185	174.114	229.217	194.518	331.171	193.883	277.753	253.05	161.632	287.415	294.396	173.95	184.731	227.587	282.768	191.786	189.51	296.938	185.973	248.144	215.427	307.329	238.279	159.554
Des Sum	0.527529	0.852298	0.830946	0.636466	0.597152	0.747158	0.885059	0.553563	0.940652	0.602445	0.905607	0.755809	0.66465	0.872312	0.472061	0.775588	0.932166	0.943769	0.721773	0.868034	0.569946	0.672266	0.608412	0.590716	0.79382	0.964625	0.635755	0.842988	0.491168	1.06512	0.54473	0.644831	1.00728	0.47863	0.824578	0.779649	0.629519	0.685371	0.78599	1.04646	0.563962	0.75801	0.793738	0.529934	0.758691	0.985201	1.01496	0.664369	0.604962
TOTAL	224.701	285.41	263.028	279.126	179.281	287.676	270.763	171.209	296.986	183.473	317.73	291.033	219.522	308.923	165.704	221.577	292.639	334.698	303.373	241.376	154.749	290.234	193.103	174.806	190.917	287.15	174.75	230.06	195.009	332.236	194.427	278.398	254.057	162.111	288.24	295.176	174.58	185.416	228.373	283.814	192.35	190.268	297.731	186.503	248.903	216.412	308.344	238.944	160.159
Number of Species	44	41	43	41	46	42	42	44	41	42	42	45	45	45	44	47	39	43	45	43	44	42	46	45	39	41	45	44	45	42	43	43	43	41	43	46	45	41	44	42	41	43	43	45	39	44	46	45	44
[truncated: 23 more columns]

## Sheet: Cer
Cer
-
-	1	2	3	4	5	6	7	8	9	10	11	12	13	14	15	16	17	18	19	20	21	22	23	24	25	26	27	28	29	30	31	32	33	34	35	36	37	38	39	40	41	42	43	44	45	46	47	48	49
Species	Control	Control	Control	Control	Control	Control	Control	Control	Control	Control	Control	Control	Control	Control	Control	Control	Suseptible	Suseptible	Suseptible	Suseptible	Suseptible	Suseptible	Suseptible	Suseptible	Suseptible	Suseptible	Suseptible	Suseptible	Suseptible	Suseptible	Suseptible	Suseptible	Suseptible	Suseptible	Resilient	Resilient	Resilient	Resilient	Resilient	Resilient	Resilient	Resilient	Resilient	Resilient	Resilient	Resilient	Resilient	Resilient	Resilient
-
IS_Cer_d18:1/17:0	#N/A	#N/A	#N/A	#N/A	#N/A	#N/A	#N/A	#N/A	#N/A	#N/A	#N/A	#N/A	#N/A	#N/A	#N/A	#N/A	#N/A	#N/A	#N/A	#N/A	#N/A	#N/A	#N/A	#N/A	#N/A	#N/A	#N/A	#N/A	#N/A	#N/A	#N/A	#N/A	#N/A	#N/A	#N/A	#N/A	#N/A	#N/A	#N/A	#N/A	#N/A	#N/A	#N/A	#N/A	#N/A	#N/A	#N/A	#N/A	#N/A
Cer_d18:0/12:0	0	0	0	0	0	0	0	0	0	0	0	0	0	0	0	0	0	0	0.00124386	0	0	0	0	0	0	0	0	0	0	0	0	0.0105133	0	0	0.00479834	0	0	0	0	0	0	0	0	0	0	0	0	0	0
Cer_d18:0/14:1	0	0	0	0	0	0	0	0	0	0	0	0	0	0	0	0	0	0	0	0	0	0	0	0	0.00419662	0	0	0	0	0	0	0	0	0	0	0	0	0	0	0	0	0	0	0	0	0	0	0	0
Cer_d18:0/14:0	0	0	0	0	0	0	0	0	0	0	0	0	0	0	0	0	0	0	0	0	0.00506314	0	0	0	0	0	0	0	0	0	0	0	0	0	0	0	0	0	0	0	0	0	0	0	0	0	0	0.0077636	0
Cer_d18:0/16:1	0	0	0	0	0	0	0	0	0	0	0	0	0	0	0	0	0	0	0.00664179	0	0	0	0	0	0	0	0.00231016	0	0	0	0	0	0	0	0.00306032	0	0	0	0	0	7.66308e-05	0	0	0	0	0	0	0	0
Cer_d18:0/16:0	0.0137605	0	0.0014406	0.00962652	0.0123061	0.0120941	0	0.000716073	0.0187807	0.00550516	0.00399169	0.00876746	0.00483519	0	0.00823669	0	0.00218748	0.0121011	0.00535859	0.00298352	0.00313335	0	0.00863272	0	0	0	0	0	0.018572	0	0.00500795	0.00762428	0	0.0131953	0	0.00284681	0.0112604	0.00546038	0	0	0	0	0	0.0109315	0.00352967	0.00481176	0	0.000529279	0.00571577
Cer_d18:0/18:3	0	0	0	0	0	0	0.00373625	0	0	0	0	0.00267374	0	0	0	0	0	0	0	0	0	0	0	0	0	0	0	0	0	0	0	0	0	0	0	0	0	0.00157104	0	0	0	0	0	0	0	0	0	0	0
Cer_d18:0/18:2	0	0	0	0.00887544	0	0	0	0	0	0.000922909	0	0	0	0	0	0	0	0	0	0	0	0	0	0	0	0.00100174	0	0	0	0	0	0	0.00311211	0	0	0	0	0	0	0	7.66308e-05	0	0	0	0	0	0	0	0
Cer_d18:0/18:1	0	0	0	0	0	0	0	0	0	0	0	0	0	0	0	0	0	0.00562529	0	0.00978326	0	0	0	0	0	0	0	0	0	0	0	0.00717829	0.00673804	0	0	0	0	0	0	0	0	0	0	0	0	0	0	0	0.00161438
Cer_d18:0/18:0	0	0	0	0	0	0	0	0.000716073	0	0	0	0	0	0	0	0.000343418	0	0	0	0	0	0.00749047	0	0	0	0	0	0	0	0	0	0	0	0.00599676	0.00306032	0	0	0	0	0.00904161	0	0	0.00682758	0	0	0	0.00680305	0.0077636	0
Cer_d18:0/20:5	0	0	0.00177061	0	0	0	0	0	0	0	0	0	0	0	0	0	0	0	0	0	0	0	0	0	0	0	0	0	0	0.00654653	0.00706848	0.00016152	0	0	0	0	0	0	0	0	0	0	0	0	0	0.000983224	0	0	0
Cer_d18:0/20:4	0.000404764	0	0	0.00270667	0	0	0	0	0.00736687	0	0	0	0	0	0	0	0	0	0	0	0	0	0	0.00350066	0	0	0	0	0	0	0	0	0	0	0	0	0	0	0	0	0	0	0	0.00548975	0	0	0	0	0
Cer_d18:0/20:3	0	0	0.0014406	0	0	0	0	0	0	0	0.00654166	0	0	0	0	0	0	0	0	0	0	0	0	0	0.00559515	0	0	0	0	0	0	0	0	0	0	0	0	0	0	0	0	0	0	0	0	0	0	0	0
Cer_d18:0/20:2	0	0	0	0	0	0	0	0	0	0	0	0	0	0	0	0	0	0	0	0	0	0	0	0	0	0	0	0	0	0	0	0	0	0	0	0	0	0	0	0	0	0	0	0	0	0	0	0	0
Cer_d18:0/20:1	0	0	0	0	0	0	0	0	0	0	0	0	0	0	0	0	0	0	0	0	0	0	0	0	0	0	0	0.00400252	0	0	0	0	0	0	0	0	0	0	0	0	0	0	0	0	0	0	0	0	0
Cer_d18:0/20:0	0	0	0	0	0	0.00808618	0	0	0.00385004	0	0.00654166	0	0	0	0	0.00393018	0	0.00531157	0	0	0	0	0.00202547	0	0	0	0	0	0	0	0	0	0	0	0	0	0	0	0.00214338	0	0	0	0	0.00468494	0	0	0	0.000105976	0.0046907
Cer_d18:0/22:6	0	0	0	0	0	0	0	0	0	0.00504816	0	0	0	0	0	0	0	0	0	0	0	0	0.00455336	0	0	0	0	0	0	0	0	0	0	9.23853e-05	0	0	0	0	0	0	0	0	0	0.00468494	0	0	0.00680305	0	0
Cer_d18:0/22:5	0.000404764	0	0	0	0	0	0	0	0	0	0.00654166	0	0.00549271	0	0	0	0	0	0	0	0	0	0.00455336	0	0	0	0	0	0	0	0	0	0	0	0.00306032	0	0	0	0	0	0	0	0	0	0	0	0	0	0
Cer_d18:0/22:4	0	0	0	0	0	0	0	0	0	0	0	0	0.00112237	0	0	0	0	0	0	0	0	0	0	0	0	0	0	0	0	0	0	0.00071674	0	0	0	0	0	0	0	0	0	0	0	0	0	0	0.00266099	0	0
Cer_d18:0/22:3	0	0	0	0	0	0	0	0	0	0	0	0	0	0	0	0	0	0	0	0	0	0	0	0	0	0	0	0	0	0	0	0	0	0	0	0	0	0	0	0	0	0	0	0	0	0	0	0.0077636	0
Cer_d18:0/22:2	0	0	0.00736475	0	0.00275859	0	0	0.00090888	0	0	0	0	0	0	0	0	0	0	0	0	0	0	0	0	0	0	0	0	0	0	0	0	0	0	0.0051393	0	0	0	0	0	0.000360041	0	0	0	0	0	0	0.0077636	0.00161438
Cer_d18:0/22:1	0	0	0	0	0	0.00687462	0	0	0	0.00504816	0	0	0	0	0	0	0	0	0	0	0	0	0.00202547	0	0	0	0	0	0	0	0	0	0	0	0	0	0	0	0	0	0	0	0	0.00548975	0	0	0	0.0077636	0
Cer_d18:0/22:0	0	0.00616423	0.0145072	0.0115122	0.00275859	0	0.00419524	0.0162969	0.0103458	0	0	0.00686298	0	0.0035167	0.00071319	0	0.00218748	0	0	0.0127668	0	0.00749047	0.00455336	0.00574037	0	0.0110713	0.00466887	0.00196895	0.00686933	0	0	0.0252479	0	0.00673913	0	0.0067914	0	0	0.0340672	0	0.00348226	0.00703474	0	0.0101747	0	0.00126959	0.00680305	0	0
Cer_d18:0/24:1	0	0.00139225	0	0.00887544	0	0	0.00819767	0.00090888	0.00736687	0.00444372	0.00387724	0	0.00845634	0	0	0	0.0158099	0.0114263	0.0213442	0.00762764	0.00199501	0.0044396	0	0	0.00559515	0.00618586	0.00332269	0.00434096	0	0.00526453	0	0	0.0181613	0.000382733	0.00724548	0	0.00227166	0.00366577	0	0	0.000130393	0.0114126	0.00194439	0.00476204	0.0107973	0.00621319	0	0	0.00208656
Cer_d18:0/24:0	0.0293664	0.0144312	0	0.0204879	0.0146145	0.00687462	0.00676902	0	0.00436634	0.00895893	0.00673475	0.0136986	0.0102755	0.0035167	0.0204978	8.84338e-05	0.00974221	0	0.00135717	0.0195073	0.0123525	0.00749047	0.00811538	0.00223971	0	0.0167128	0.0115032	0.00523023	0.00404501	0.0118111	0	0.0245311	0	0	0.0108207	0.0140695	0	0.00157104	0.00891528	0	0.00615497	0.00703474	0.0164981	0	0.0100509	0	0.00872564	0.0077636	0
Cer_d18:0/26:1	0	0	0	0	0	0	0	0	0	0	0	0	0	0	0	0	0	0	0	0	0	0	0	0	0	0	0	0	0	0	0	0	0	0	0	0	0	0	0	0	0	0	0	0	0	0	0	0	0
Cer_d18:0/26:0	0	0	0	0	0	0	0	0	0	0.000643677	0	0	0	0	0	0	0	0	0	0	0	0	0	0.00341423	0	0	0.00298712	0	0	0	0	0	0.00263556	0	0	0	0	0	0	0	0	0	0	0	0	0	0	0	0.00232195
Cer_d18:1/12:0	0.037688	0.0501529	0.0137654	0.0250688	0.049731	0.0269906	0.0384506	0.0260726	0.0303821	0.024236	0.0152639	0.0162205	0.0390369	0.0340775	0.0568712	0.0603109	0.0201662	0.0586483	0.0450665	0.00927412	0.0355194	0.0501316	0.0322135	0.0317785	0.0828092	0.014239	0.0502296	0.024589	0.0162751	0.0616817	0.0416004	0.0248838	0.0696724	0.0306073	0.0366683	0.0333139	0.0292072	0.0241417	0.0459933	0.00817836	0.0615239	0.0325827	0.0151582	0.0322877	0.00988099	0.0131548	0.0134728	0.037418	0.0248214
Cer_d18:1/14:1	0	0	0	0.00750938	0	0	0	0	0	0	0	0	0	0.00558517	0	0	0	0	0	0	0	0	0	0	0	0	0.00519337	0	0	0	0.00465377	0	0.0024764	0	0	0.0021138	0	0	0	0	0	0	0	0.00149791	0.00726763	0	0	0	0
Cer_d18:1/14:0	0	0	0.00106983	0	0.00393167	0	0	0	0.00736687	0	0	0	0	0	0	0	0	0.00784762	0	0	0	0	0	0	0	0.0013394	0	0	0	0	0	0	0	0	0	0	0	0	0	0	0	0	0.00808757	0.00468494	0.00479635	0.00506713	0.00872564	0	0
Cer_d18:1/16:1	0.0230229	0.0369818	0.0114461	0.0272622	0.032694	0.0146821	0.0465161	0.0109757	0.0302369	0.00877697	0.0160849	0.0123824	0.029399	0.0149183	0.011479	0.0238704	0.018207	0.0169652	0.00845643	0.0408783	0.0144257	0.0115346	0.0184775	0.0211142	0.0504249	0.00312528	0.00697794	0.0299295	0.0130096	0.00734946	0.0409584	0.0253182	0.0118857	0.0480406	0.0352134	0	0.0229926	0.0154409	0.0176256	0.00817836	0.0116645	0.0169061	0.0319471	0.000641961	0.0398855	0.012595	0.00872564	0	0.0130345
Cer_d18:1/16:0	0.0951221	0.10152	0.0852872	0.0752645	0.095064	0.0447643	0.0946749	0.0588408	0.0935668	0.12849	0.0550398	0.121672	0.0895167	0.0420278	0.078378	0.0857439	0.156108	0.152469	0.111184	0.110062	0.0545919	0.106279	0.0801658	0.109208	0.125114	0.0786362	0.0655807	0.102717	0.114159	0.117599	0.114148	0.125024	0.13488	0.08524	0.0809229	0.0956949	0.12901	0.0916354	0.134648	0.0762856	0.0821286	0.0935586	0.0809693	0.0789225	0.119169	0.112112	0.0872415	0.133281	0.0649776
Cer_d18:1/18:3	0	0	0	0	0	0	0.00464899	0	0	0	0	0.0088025	0	0	0	0	0	0	0	0	0	0	0.00155925	0	0	0	0	0	0	0	0.00129228	0.0105133	0.00864226	0.00534306	0	0	0	0	0	0	0	0	0	0	0	0	0	0	0
Cer_d18:1/18:2	0	0	0.00736475	0	0	0	0	0.00101072	0	0	0	0	0	0	0	0	0.00780301	0	0	0	0.00506314	0	0.00444142	0	0.0107338	0.00571421	0	0	0.00263154	0	0	0.0100059	0.00864226	0	0	0.00933498	0	0	0	0.00387699	0.00340563	0.00623385	0	0	0	0.00131464	0	0	0
Cer_d18:1/18:1	0	0	0	0	0.00469435	0	0	0	0.00278535	0	0.011052	0	0	0	0	0.00945757	0	0	0	0	0	0	0	0.00533644	0	0.00399811	0	0	0	0	0	0	0	0	0	0	0	0.00337299	0	0	0	0.00400784	0	0	0.00791267	0	0	0	0
Cer_d18:1/18:0	0.000664791	0.021609	0.00801839	0.0115122	0.00534824	0.021384	0.011418	0.0133327	0.0246352	0.00763421	0.0132764	0.00744767	0.0222784	0.0273624	0.0190024	0.00637859	0.0094275	0.0283915	0.0154975	0.0228276	0.00936257	0.00494341	0.0201146	0.0147714	0.0107338	0.0013394	0.0153161	0.0163644	0.013059	0.020227	0.0250065	0.0115426	0	0.00856853	0.032956	0.0108245	0.0151935	0.0144876	0.00294041	0	0.0061074	0.00213755	0.0147688	0.0123069	0.00318949	0.0252485	0.00872564	0.0150264	0.0104916
Cer_d18:1/20:5	0	0	0	0	0	0.00187825	0	0	0	0	0	0	0	0	0	0	0	0.0121011	0	0	0	0	0	0	0	0	0	0	0	0	0	0	0.0201653	0	0	0	0	0	0.00811478	0	0	0.00489112	0	0.00445881	0	0	0	0	0
Cer_d18:1/20:4	0.00724574	0.00700248	0.0126955	0	0	0.00754918	0	0.00563054	0.00736687	0	0.00673475	0	0.00490509	0	0	0	0.00162449	0	0	0	0.00506314	0	0.0124007	0.00133805	0	0	0.00198506	0.00171626	0	0	0	0.00715684	0.00863422	0.0120822	0.00355268	0.00736999	0.0104469	0.0058254	0.00687559	0	0.00339544	0.00489112	0	0.00624199	0.00311632	0.00638177	0.00738263	0	0
Cer_d18:1/20:3	0	0	0	0	0	0	0	0	0	0	0.00673475	0	0	0	0	0	0	0	0.00166314	0	0	0	0	0	0	0	0	0	0	0	0	0.000658603	0	0	0	0	0	0	0	0	0	0	0	0	0	0	0	0	0
Cer_d18:1/20:2	0	0	0	0	0.00393167	0.00161995	0	0	0	0.00550516	0	0.0161855	0	0.0124085	0	0	0	0	0.00541667	0	0.00228442	0.00848993	0	0	0.00620033	0	0	0	0.00686933	0.00111339	0.00465377	0	0	0.000923438	0	0.00736999	0.00613499	0.00187341	0.0176256	0	0	0	0	0.0053269	0	0.0039242	0	0	0.0046907
Cer_d18:1/20:1	0	0	0	0.00974033	0.00428062	0	0	0	0	0.00383954	0	0	0	0	0	0	0	0	0.00608728	0	0	0	0.00174042	0	0.0107338	0	0.00178458	0	0	0	0.00706848	0	0	0	0	0.00933498	0	0	0	0	0	0.00213755	0	0.00548975	0	0	0	0	0.00362921
Cer_d18:1/20:0	0.0215823	0.00571083	0.0237083	0.0118941	0.0249558	0.00687462	0.0137236	0.0183814	0.0122287	0.00760291	0.00444467	0.0173087	0.0177408	0.0286717	0.0143124	0.0146539	0	0.0565749	0.0164684	0.00927412	0.0144257	0.00848993	0.0132455	0.00624363	0.0144674	0.00628114	0.0332213	0	0.0219368	0.0241071	0.0138221	0.0276761	0	0.00179496	0.0353128	0.0172332	0.0062982	0.00974709	0.010507	0.00596711	0.012186	0.0225376	0.0073614	0.0160323	0.00479635	0.0155006	0.00207048	0.0144004	0.0122712
Cer_d18:1/22:6	0.000664791	0	0.00106983	0	0	0.00560655	0	0	0	0.00934471	0	0	0.00624523	0	0.00641103	0	0.00780301	0	0	0	0	0	0	0	0	0.0151816	0	0	0	0	0	0	0	0	0.00355268	0	0.00268831	0.00179895	0	0	0.00339544	0	0	0	0	0	0	0.00864604	0
Cer_d18:1/22:5	0	0	0	0	0.00582412	0	0.00304669	0.00461983	0	0	0.00431724	0.0088025	0	0.008326	0	0.00393018	0.00162449	0	0	0	0.00228442	0	0.00729642	0.00879743	0.0107338	0.00512255	0	0	0	0	0.00167258	0.0105133	0	0.0120279	0	0.0087107	0.00431193	0.00179895	0	0	0.000312464	0.00213755	0.00808757	0	0	0	0	0.0138288	0
Cer_d18:1/22:4	0.00722408	0	0	0.0191785	0	0	0.00676902	0.00697816	0	0	0	0.00212758	0.00982	0	0.00746421	0.000507134	0.00909869	0	0	0	0.00734756	0.00494341	0.00863272	0	0	0	0.00466887	0	0	0	0.0106771	0.00144061	0	0.00534306	0.00380513	0.0217816	0.00188946	0	0	0	0	0.00213755	0.00833302	0	0.00726763	0.00131464	0	0.00827131	0
Cer_d18:1/22:3	0	0	0	0	0.00277782	0	0	0	0	0	0	0.00213608	0	0	0.0075235	0	0	0	0	0	0.00428323	0	0.00288217	0	0	0.00399811	0	0	0	0	0	0	0	0	0	0	0	0	0	0	0	0	0	0.00468494	0	0	0	0	0
Cer_d18:1/22:2	0.0381786	0.0146265	0.00131491	0.0292459	0.00975579	0.00560655	0.0057675	0.00643219	0.0265144	0.0175365	0.00280502	0	0.0117379	0	0.011479	0.0318419	0.0259532	0.0207515	0.0183628	0.00927412	0.00894661	0.0314645	0.023855	0.0129181	0.0110008	0.00624179	0.00986224	0.0168315	0.0118831	0.00883399	0.0119694	0.0186248	0	0.0160318	0.0207113	0.0442204	0.0123364	0.0101631	0.00134867	0.035781	0.000312464	0.00614539	0.00787972	0.00978572	0.0234916	0	0.0106027	0.00612905	0.0080048
Cer_d18:1/22:1	0.000664791	0.0111571	0.0299455	0	0.00735798	0.00849457	0.0108477	0.00791117	0.00278535	0.0173076	0.00673475	0.0109301	0.00400031	0.00408249	0.00178025	0.00429077	0.0173804	0.0235274	0.0145437	0	0.00867986	0.00645921	0.0199072	0.0119592	0.00902779	0.00512255	0.0211706	0.0237548	0.00263154	0.00775465	0.0412055	0.0171627	0.00209719	0.0127971	0.00433589	0.0021138	0.0201874	0.00446086	0.0180609	0.0199778	0.014968	0.00400784	0	0	0.00580285	0.00506713	0.0172261	0.000882434	0.00501639
Cer_d18:1/22:0	0.305954	0.232543	0.180555	0.305445	0.266938	0.171482	0.290777	0.15499	0.16822	0.156133	0.161827	0.144129	0.152853	0.209908	0.268249	0.224005	0.213956	0.228741	0.214867	0.0942605	0.188914	0.260102	0.20947	0.123148	0.169715	0.162969	0.226922	0.150358	0.154504	0.267728	0.269835	0.195462	0.236481	0.0982388	0.23862	0.205724	0.360617	0.219756	0.334426	0.257593	0.215799	0.266256	0.138258	0.24406	0.214704	0.179254	0.322057	0.100299	0.205129
Cer_d18:1/24:1	0.192099	0.189035	0.106152	0.24055	0.198692	0.152239	0.20244	0.133932	0.203646	0.146864	0.187321	0.244703	0.181736	0.162243	0.114547	0.177872	0.293111	0.358817	0.186695	0.166281	0.210356	0.199822	0.164932	0.20058	0.149103	0.28215	0.207345	0.262008	0.161451	0.278235	0.280164	0.223023	0.122237	0.234898	0.195828	0.276163	0.222251	0.181155	0.166714	0.195962	0.187835	0.221739	0.241603	0.145835	0.196989	0.15305	0.215061	0.163348	0.19776
Cer_d18:1/24:0	0.226794	0.424857	0.395519	0.319934	0.322096	0.286326	0.256279	0.261018	0.272339	0.245744	0.327409	0.232664	0.319203	0.402903	0.350466	0.312815	0.567956	0.529504	0.380243	0.298673	0.301463	0.276443	0.370587	0.295871	0.19675	0.393906	0.339025	0.337935	0.289218	0.41618	0.399048	0.440088	0.282942	0.189889	0.376492	0.608803	0.314968	0.348432	0.306606	0.515797	0.250322	0.38144	0.417158	0.408593	0.341022	0.262504	0.404661	0.262764	0.33412
Cer_d18:1/26:1	0.000597725	0	0	0	0	0.00592923	0	0.00461983	0.00278535	0.00550516	0	0	0.00284083	0.0139094	0.0075235	0.000360591	0	0.0131752	0.00608728	0	0.00228442	0	0	0.00727099	0.0110008	0.00628114	0	0.00264151	0.00950087	0	0.00706848	0.0086189	0.00863422	0	0.00724548	0	0.00280518	0	0	0	0	0.00213755	0	0	0	0.00791072	0	0	0
Cer_d18:1/26:0	0	0	0.00670348	0.00279364	0.00393167	0	0	0.00101072	0	0.00934471	0.00673475	0.00213608	0.00400031	0.00457629	0.011479	0.0115454	0	0	0.00166314	0	0.00506314	0	0	0	0.00902779	0.00490238	0.00849204	0	0.00686933	0	0	0	0.0102049	0.00673913	0	0.00736999	0	0	0.00811478	0	0	0.00474618	0.00144396	0	0.00261336	0.00481176	0	0.0077636	0.00362921
Cer_d18:2/12:0	0	0	0	0	0	0	0	0	0	0	0	0	0	0.00905425	0	0	0	0	0	0	0	0	0	0.00533644	0	0	0	0	0	0	0	0	0	0	0	0	0.000433319	0	0	0	0	0	0	0	0	0	0	0	0
Cer_d18:2/14:1	0	0	0	0	0	0	0	0	0	0	0	0	0	0	0	0	0	0	0	0	0	0	0	0	0	0	0	0	0	0	0	0	0	0	0	0	0	0	0	0	0	0	0	0	0	0	0	0	0
Cer_d18:2/14:0	0	0	0	0	0	0	0	0.00371667	0	0.00122656	0	0	0	0	0	0	0	0	0	0	0	0	0	0	0	0	0	0	0	0	0	0	0	0	0	0	0	0	0	0.00238597	0	0	0	0	0.0053298	0	0	0	0
Cer_d18:2/16:1	0.00472663	0	0	0	0	0	0	0.000951669	0	0.00383954	0	0.00539989	0	0	0	0	0	0	0	0	0	0	0	0	0	0	0	0	0	0	0	0.00520803	0.0150729	0	0	0	0	0	0	0	0	0	0	0	0	0	0	0	0.00281024
Cer_d18:2/16:0	0.0117717	0	0	0.00887544	0.00132801	0.00592923	0.00714916	0.00898879	0	0.00601678	0	0.00876746	0.00102337	0	0.00832827	0.00759001	0	0	0.00715572	0	0.00506314	0.0106894	0	0.00264355	0	0	0	0.00116771	0	0	0	0	0	0	0.00776034	0	0	0.000429062	0	0	0	0.00825377	0.00437321	0	0	0	0.0094442	0	0
Cer_d18:2/18:3	0	0.00634858	0	0	0	0	0	0	0	0	0	0	0	0	0	0	0	0	0	0	0	0	0	0	0	0	0	0	0	0	0	0	0.00532278	0.00673913	0	0	0	0	0	0	0	0	0	0	0	0	0	0	0
Cer_d18:2/18:2	0	0	0	0	0	0	0.00215498	0	0	0	0	0	0	0	0	0	0	0	0	0	0	0	0	0	0	0	0	0	0	0	0	0	0	0	0.00702901	0	0	0	0	0	0	0	0	0	0	0	0	0	0
Cer_d18:2/18:1	0	0	0.00330879	0	0	0	0	0	0	0	0	0	0	0	0	0	0	0	0	0	0	0	0.00455336	0	0	0	0	0	0	0	0	0	0	0	0	0	0.00613499	0	0	0	0	0	0	0.00151103	0	0	0	0	0
Cer_d18:2/18:0	0	0	0.0100588	0	0.00431167	0	0	0	0	0	0.00673475	0	0	0	0	0	0	0	0	0	0	0	0	0	0	0	0	0	0	0	0	0	0	0	0	0	9.61593e-05	0	0	0	0	0	0	0	0	0	0	0	0
Cer_d18:2/20:5	0	0	0	0	0	0	0	0	0	0	0	0	0	0	0	0	0	0	0	0	0	0	0	0	0	0	0	0	0	0	0	0	0	0	0	0	0	0	0	0	0	0	0	0	0	0	0	0	0
Cer_d18:2/20:4	0	0	0	0	0	0.0011047	0	0	0	0	0	0	0	0	0	0	0	0	0	0	0	0	0.00407937	0	0	0	0	0	0	0.00337204	0	0	0	0	0	0	0	0	0	0	0	0	0	0	0	0	0	0.00496132	0
Cer_d18:2/20:3	0	0	0	0	0	0	0	0	0	0	0	0	0	0	0	0	0	0	0	0	0	0	0	0	0	0	0	0	0	0	0	0	0	0	0	0	0	0	0	0	0	0	0	0	0	0	0	0	0
Cer_d18:2/20:2	0	0.00681348	0	0	0	0	0.0110028	0	0	0	0	0	0	0	0	0	0	0	0	0	0	0	0	0	0	0	0	0	0	0	0	0	0	0	0	0	0	0	0	0	0	0	0	0	0	0	0	0	0
Cer_d18:2/20:1	0	0	0	0	0	0	0	0.000951669	0	0	0	0	0.000913891	0	0	0	0.0138325	0	0	0	0	0	0	0	0	0	0	0	0	0	0	0	0	0	0	0	0	0	0	0	0	0	0	0	0	0	0	0	0.0046907
Cer_d18:2/20:0	0	0.00126945	0	0	0	0	0	0	0	0.00550516	0	0	0	0	0.00832827	0	0	0	0	0	0.00469605	0	0.0013779	0.00533644	0	0	0	0	0	0	0	0	0	0	0	0	0	0	0.0040846	0	0	0.00453651	0	0	0	0	0	0	0
Cer_d18:2/22:6	0	0	0	0	0	0	0	0	0	0	0	0	0	0	0	0.00285144	0	0	0	0	0	0	0	0	0	0	0	0	0	0	0	0	0	0	0	0	0	0	0	0	0	0	0	0.0017706	0	0	0	0	0
Cer_d18:2/22:5	0	0	0	0	0	0	0	0	0	0	0	0	0	0	0	0	0	0	0	0	0	0	0	0	0	0.000913387	0	0	0	0	0	0	0	0	0	0	0.00431193	0	0.00891528	0	0	0	0	0	0	0	0.00416236	0	0
Cer_d18:2/22:4	0.00266215	0	0	0	0	0	0.00714916	0	0	0	0	0	0	0	0	0	0	0	0	0	0.000708587	0	0	0	0	0	0	0	0	0	0	0	0	0	0.00776034	0	0	0	0	0	0	0	0	0	0	0	0	0	0
Cer_d18:2/22:3	0	0	0	0	0	0	0	0	0	0	0	0	0	0	0	0	0	0	0	0	0	0	0	0	0	0	0	0	0	0	0	0	0	0	0	0	0	0	0	0	0	0	0	0	0	0	0	0	0
Cer_d18:2/22:2	0.00724574	0	0	0	0.00576804	0	0	0	0	0.000855454	0	0	0	0.00807725	0	0	0	0	0	0	0.00397268	0	0	0	0	0	0	0	0	0	0	0	0	0	0	0	0	0	0	0	0	0	0	0	0	0	0	0	0.00122585
Cer_d18:2/22:1	0.00651477	0	0	0	0	0	0	0	0	0	0.00654166	0	0	0	0	0	0	0	0	0	0	0	0	0	0	0.00628114	0.00175418	0	0.0109143	0	0	0	0.00532278	0	0	0	0	0	0	0	0	0	0	0	0	0	0	0	0
Cer_d18:2/22:0	0.0264425	0.0227207	0.0156094	0.0296044	0.00525968	0	0.0110028	0.00492458	0.0155284	0.0126856	0.0173716	0	0.021385	0.0010225	0.0286324	0.00285144	0	0	0.00602157	0.00522879	0.0214497	0.010592	0.0101707	0.0144656	0.0267543	0.0201523	0.0173419	0.0184689	0.00404501	0.00419319	0.0180259	0.0107369	0.018705	0.0129794	0.00932169	0.020325	0.021246	0.00663926	0	0.0310164	0.00338037	0.0100147	0.00437321	0.0233097	0.0387819	0.0184026	0.0140998	0.0109424	0.0121651
Cer_d18:2/24:1	0.0151649	0	0.0212884	0.00887544	0.00756766	0	0	0.00587625	0.00839085	0.0234507	0.0182007	0.0183664	0.0114959	0.0100767	0.00421748	0.0122359	0.0359848	0.0089892	0.00715572	0.01619	0.0208498	0.0046881	0.0107486	0	0.0153067	0.0127282	0.0241158	0.0245928	0.0269428	0.00337204	0.0319309	0.00981567	0.00864226	0.0201019	0.0229246	0.0192396	0.0305112	0.00960284	0.00890538	0.0214688	0.00212911	0.0295499	0.00390436	0.0111203	0.0176068	0.00115761	0	0.00598112	0.0158995
Cer_d18:2/24:0	0.0172293	0.0322598	0.0117029	0.00546639	0.046358	0.00703393	0.0332149	0.00471741	0.0547426	0.045714	0.0449675	0.0205392	0.0343207	0.008326	0.00919974	0.0169155	0.0671069	0.0267115	0.0268438	0.0166467	0.0206121	0.0153999	0.0138135	0.00912914	0.0107338	0.0243087	0.00333119	0.0120312	0.0368288	0.0114069	0.0297202	0.0157214	0.0396988	0.0116905	0.0195888	0.00574943	0.00617302	0.00510406	0.0129999	0.00919022	0.00372213	0.0396051	0.0115365	0.0180666	0.0212599	0.0159648	0.0225128	0.0178659	0.0236548
Cer_d18:2/26:1	0	0	0	0	0	0	0	0.000951669	0	0	0	0	0.00490509	0	0	0	0	0	0	0	0	0	0	0.00402984	0.00341721	0	0	0	0	0.00337204	0	0	0	0	0	0	0	0	0	0	0	0	0	0	0	0	0	0	0
Cer_d18:2/26:0	0	0	0	0	0	0	0	0	0	0	0	0	0	0	0	0	0	0	0	0	0	0	0	0	0	0	0	0	0	0	0.00121679	0.00520803	0	0	0	0.00415523	0	0	0	0	0	0	0	0.00151103	0	0	0	0	0
TOTAL	1.0932	1.1866	0.973107	1.2003	1.14504	0.809425	1.07993	0.766381	1.0156	0.923729	0.953824	0.932724	0.99954	1.01459	1.05512	1.01439	1.49707	1.57768	1.11542	0.851539	0.980255	1.03738	1.07112	0.906171	0.949175	1.0999	1.06911	1.04065	0.932215	1.26015	1.36781	1.28038	1.05101	0.846482	1.18679	1.44065	1.24378	0.968133	1.15963	1.2007	0.872868	1.19807	1.03051	1.08436	1.09926	0.858014	1.18797	0.859026	0.966066
Saturated Sum	0.786376	0.913238	0.767946	0.837485	0.858933	0.59784	0.767654	0.573722	0.716353	0.665441	0.670337	0.600214	0.716469	0.774963	0.882694	0.747172	1.04884	1.1063	0.832971	0.601505	0.68171	0.765542	0.774486	0.629326	0.646105	0.735858	0.778618	0.670831	0.686381	0.934933	0.917431	0.92426	0.795219	0.471679	0.856322	1.0329	0.894503	0.727403	0.905445	0.915456	0.644807	0.879738	0.726814	0.865566	0.779124	0.658102	0.915343	0.623686	0.703989
Mono Sum	0.242791	0.238566	0.17214	0.302813	0.255287	0.18822	0.268001	0.167079	0.257997	0.219076	0.249812	0.291781	0.243747	0.210815	0.139547	0.228088	0.394326	0.438525	0.257011	0.24076	0.258591	0.226943	0.222384	0.25029	0.258806	0.325872	0.273974	0.35127	0.22445	0.305347	0.41305	0.296325	0.201268	0.31622	0.275854	0.308966	0.307154	0.217698	0.211306	0.245587	0.216803	0.291899	0.279399	0.176348	0.286261	0.185993	0.241013	0.177976	0.246541
Poly Sum	0.0640306	0.034791	0.033021	0.0600065	0.030816	0.0233652	0.0442754	0.0255803	0.0412481	0.0392129	0.0336751	0.0407279	0.0393233	0.0288117	0.0328777	0.0391306	0.0539069	0.0328527	0.0254426	0.00927412	0.0399538	0.0448978	0.0742537	0.0265543	0.0442639	0.0381734	0.0165162	0.0185478	0.0213839	0.0198659	0.0373335	0.0597917	0.0545189	0.058583	0.0546107	0.0987876	0.0421199	0.0230309	0.04288	0.039658	0.0112581	0.0264366	0.0243003	0.0424437	0.0338756	0.0139185	0.0316117	0.0573637	0.0155357
Short Sum	0.037688	0.0501529	0.0137654	0.0250688	0.049731	0.0269906	0.0384506	0.0260726	0.0303821	0.024236	0.0152639	0.0162205	0.0390369	0.0431317	0.0568712	0.0603109	0.0201662	0.0586483	0.0463103	0.00927412	0.0355194	0.0501316	0.0322135	0.0371149	0.0828092	0.014239	0.0502296	0.024589	0.0162751	0.0616817	0.0416004	0.0353972	0.0696724	0.0306073	0.0414666	0.0333139	0.0296405	0.0241417	0.0459933	0.00817836	0.0615239	0.0325827	0.0151582	0.0322877	0.00988099	0.0131548	0.0134728	0.037418	0.0248214
Medium Sum	0.573592	0.474468	0.416906	0.568253	0.502045	0.318425	0.53458	0.327274	0.431579	0.394431	0.343316	0.384396	0.377024	0.365906	0.473906	0.419395	0.47939	0.570407	0.437725	0.317339	0.369759	0.478968	0.46616	0.346521	0.465431	0.323308	0.418757	0.36728	0.381084	0.468824	0.577066	0.517973	0.488177	0.352081	0.501621	0.47179	0.632468	0.392661	0.601383	0.450104	0.357655	0.467826	0.321266	0.455726	0.489041	0.393247	0.516731	0.347475	0.361772
Long Sum	0.481916	0.661975	0.542436	0.606983	0.59326	0.46401	0.5069	0.413034	0.553637	0.505062	0.595244	0.532107	0.583479	0.605551	0.524341	0.534684	0.997514	0.948623	0.631389	0.524926	0.574976	0.508283	0.57275	0.522535	0.400934	0.762356	0.600121	0.64878	0.534856	0.729641	0.749149	0.727007	0.493157	0.463793	0.643698	0.93555	0.581669	0.55133	0.512255	0.742418	0.453689	0.697665	0.694089	0.596344	0.600339	0.451612	0.657764	0.474132	0.579472
18:0 Sum	0.0439364	0.0219877	0.0265238	0.0620842	0.0324378	0.0339295	0.0228982	0.0195468	0.0520767	0.0305707	0.0342286	0.0320028	0.0301821	0.0070334	0.0294477	0.00436203	0.0299271	0.0344643	0.0359456	0.0526685	0.022544	0.026911	0.0344591	0.014895	0.0153869	0.0349717	0.024792	0.0155427	0.0294864	0.0236221	0.0120764	0.0759732	0.030647	0.0264063	0.0371847	0.0237078	0.0135321	0.0122682	0.0451259	0.00904161	0.0102809	0.0254821	0.0252701	0.0462176	0.0243779	0.0132778	0.0317958	0.0472169	0.0180437
18:1 Sum	0.957503	1.0952	0.884615	1.0854	1.042	0.761428	0.985359	0.715755	0.88486	0.793865	0.825779	0.847648	0.895314	0.970999	0.966965	0.967584	1.35022	1.50751	1.0323	0.760805	0.880359	0.969102	0.991921	0.850335	0.877576	1.00055	0.997773	0.968845	0.823998	1.21081	1.27484	1.15771	0.927595	0.768564	1.07522	1.36748	1.16134	0.934089	1.0796	1.1276	0.853356	1.08063	0.981055	0.980851	0.991905	0.809211	1.10595	0.772058	0.887576
18:2 Sum	0.0917577	0.069412	0.0619683	0.0528217	0.0705931	0.0140679	0.0716738	0.0310787	0.0786619	0.0992938	0.0938162	0.0530729	0.0740439	0.0365568	0.0587061	0.0424442	0.116924	0.0357007	0.0471768	0.0380655	0.077352	0.0413694	0.0447434	0.040941	0.056212	0.0643837	0.0465431	0.0562606	0.0787309	0.0257162	0.0808938	0.04669	0.0927645	0.051511	0.0743848	0.0494692	0.0689065	0.0217752	0.0349051	0.0640614	0.00923161	0.0919599	0.0241873	0.0572892	0.0829783	0.035525	0.0502191	0.0397508	0.0604461
TOTAL	1.0932	1.1866	0.973107	1.2003	1.14504	0.809425	1.07993	0.766381	1.0156	0.923729	0.953824	0.932724	0.99954	1.01459	1.05512	1.01439	1.49707	1.57768	1.11542	0.851539	0.980255	1.03738	1.07112	0.906171	0.949175	1.0999	1.06911	1.04065	0.932215	1.26015	1.36781	1.28038	1.05101	0.846482	1.18679	1.44065	1.24378	0.968133	1.15963	1.2007	0.872868	1.19807	1.03051	1.08436	1.09926	0.858014	1.18797	0.859026	0.966066
Number of Species	27	20	26	24	28	23	24	30	24	31	27	24	27	22	24	24	22	20	25	18	30	21	31	25	24	28	25	20	22	20	24	30	25	26	28	25	26	24	22	16	24	28	21	30	24	24	22	26	26
[truncated: 23 more columns]

## Sheet: COQ10
COQ10
-
-	1	2	3	4	5	6	7	8	9	10	11	12	13	14	15	16	17	18	19	20	21	22	23	24	25	26	27	28	29	30	31	32	33	34	35	36	37	38	39	40	41	42	43	44	45	46	47	48	49
Species	Control	Control	Control	Control	Control	Control	Control	Control	Control	Control	Control	Control	Control	Control	Control	Control	Suseptible	Suseptible	Suseptible	Suseptible	Suseptible	Suseptible	Suseptible	Suseptible	Suseptible	Suseptible	Suseptible	Suseptible	Suseptible	Suseptible	Suseptible	Suseptible	Suseptible	Suseptible	Resilient	Resilient	Resilient	Resilient	Resilient	Resilient	Resilient	Resilient	Resilient	Resilient	Resilient	Resilient	Resilient	Resilient	Resilient
-
CoQ10_NH4	0	0.00854728	0.0143157	0.0248516	0.0198905	0	0.0233502	0.00618675	0.0147952	0	0	0.027675	0.0188925	0.0217202	0	0.0153574	0.017021	0.027434	0.00853277	0.0121231	0.00391237	0.0235171	0.0103681	0.0109845	0.0242899	0.0282177	0.0133898	0	0.0088254	0	0.00288111	0.0289874	0.0133115	0	0	0	0.00680535	0.001944	0.00978532	0	0	0	0.00551039	0	0	0.0290562	0.0359631	0.0100414	0.00465449
CoQ10H2_NH4	0	0.00296196	0.0093991	0	0	0.00281925	0	0.00802487	0	0.0278839	0.0207719	0	0	0	0	0	0.00803781	0	0	0.0101781	0.00613068	0	0.00475961	0	0	0	0	0	0.00129572	0	0	0.0115364	0	0.00491586	0.0108868	0.00459442	0.00680535	0	0.00453779	0	0	0	0.00513797	0	0	0.00981723	0	0	0
CoQ9_NH4	0.024559	0.0185061	0.0496247	0.00927976	0.0557057	0.0594405	0.077834	0.0457005	0.0657532	0.0115939	0.0372992	0.0509807	0.048886	0.0709532	0.0486944	0.0268959	0.0195377	0.0920954	0.0465875	0.0452109	0.0204417	0.0341678	0.109074	0.0507885	0.0574347	0.135659	0.0530486	0.181558	0.0521256	0.0370852	0.031271	0.0435988	0.0124224	0.0186385	0.0388633	0.131843	0.0414036	0.0629487	0.0179865	0.113698	0.0827974	0.0443368	0.0358911	0.0477738	0.0480418	0.0392957	0.0794955	0.0244675	0.0734129
CoQ9H2_NH4	0.00737834	0.00867034	0	0.0206496	0.00861817	0	0	0	0	0	0.00271422	0.00468321	0.0195246	0	0	0	0	0.027434	0	0	0.0265663	0.0121868	0.0138862	0.00137574	0	0	0.00626044	0	0.00129572	0.0118068	0	0.00981935	0	0	0	0.0217933	0.00106003	0.00626074	0	0	0	0.0063564	0.00551039	0	0.0200067	0	0.0143202	0	0
TOTAL	0.0319373	0.0386857	0.0733395	0.0547809	0.0842143	0.0622597	0.101184	0.0599121	0.0805484	0.0394779	0.0607853	0.0833389	0.087303	0.0926735	0.0486944	0.0422533	0.0445965	0.146963	0.0551202	0.0675121	0.057051	0.0698717	0.138088	0.0631488	0.0817245	0.163876	0.0726988	0.181558	0.0635425	0.048892	0.0341521	0.0939419	0.0257339	0.0235544	0.0497502	0.15823	0.0560743	0.0711534	0.0323096	0.113698	0.0827974	0.0506932	0.0520498	0.0477738	0.0680484	0.0781692	0.129779	0.0345089	0.0780674
Total CoQ10	0	0.0115092	0.0237148	0.0248516	0.0198905	0.00281925	0.0233502	0.0142116	0.0147952	0.0278839	0.0207719	0.027675	0.0188925	0.0217202	0	0.0153574	0.0250588	0.027434	0.00853277	0.0223012	0.010043	0.0235171	0.0151277	0.0109845	0.0242899	0.0282177	0.0133898	0	0.0101211	0	0.00288111	0.0405238	0.0133115	0.00491586	0.0108868	0.00459442	0.0136107	0.001944	0.0143231	0	0	0	0.0106484	0	0	0.0388735	0.0359631	0.0100414	0.00465449
Total CoQ9	0.0319373	0.0271765	0.0496247	0.0299293	0.0643239	0.0594405	0.077834	0.0457005	0.0657532	0.0115939	0.0400135	0.0556639	0.0684106	0.0709532	0.0486944	0.0268959	0.0195377	0.119529	0.0465875	0.0452109	0.047008	0.0463546	0.122961	0.0521643	0.0574347	0.135659	0.059309	0.181558	0.0534213	0.048892	0.031271	0.0534182	0.0124224	0.0186385	0.0388633	0.153636	0.0424636	0.0692094	0.0179865	0.113698	0.0827974	0.0506932	0.0414015	0.0477738	0.0680484	0.0392957	0.0938157	0.0244675	0.0734129
CoQ9/CoQ10	#DIV/0!	2.36128	2.09257	1.20432	3.2339	21.0838	3.33333	3.21571	4.44423	0.415792	1.92633	2.01134	3.62105	3.26669	#DIV/0!	1.75133	0.779675	4.35698	5.45983	2.02728	4.68065	1.97111	8.1282	4.74889	2.36455	4.80757	4.42942	#DIV/0!	5.2782	#DIV/0!	10.8538	1.31819	0.933205	3.79151	3.56976	33.4397	3.11987	35.6016	1.25577	#DIV/0!	#DIV/0!	#DIV/0!	3.88806	#DIV/0!	#DIV/0!	1.01086	2.60867	2.43665	15.7725
Total	0.0319373	0.0386857	0.0733395	0.0547809	0.0842143	0.0622597	0.101184	0.0599121	0.0805484	0.0394779	0.0607853	0.0833389	0.087303	0.0926735	0.0486944	0.0422533	0.0445965	0.146963	0.0551202	0.0675121	0.057051	0.0698717	0.138088	0.0631488	0.0817245	0.163876	0.0726988	0.181558	0.0635425	0.048892	0.0341521	0.0939419	0.0257339	0.0235544	0.0497502	0.15823	0.0560743	0.0711534	0.0323096	0.113698	0.0827974	0.0506932	0.0520498	0.0477738	0.0680484	0.0781692	0.129779	0.0345089	0.0780674
Number of Species	2	4	3	3	3	2	2	3	2	2	3	3	3	2	1	2	3	3	2	3	4	3	4	3	2	2	3	1	4	2	2	4	2	2	2	3	4	3	3	1	1	2	4	1	2	3	3	2	2
[truncated: 23 more columns]

## Sheet: DAG
DAG
-
-	1	2	3	4	5	6	7	8	9	10	11	12	13	14	15	16	17	18	19	20	21	22	23	24	25	26	27	28	29	30	31	32	33	34	35	36	37	38	39	40	41	42	43	44	45	46	47	48	49
Species	Control	Control	Control	Control	Control	Control	Control	Control	Control	Control	Control	Control	Control	Control	Control	Control	Suseptible	Suseptible	Suseptible	Suseptible	Suseptible	Suseptible	Suseptible	Suseptible	Suseptible	Suseptible	Suseptible	Suseptible	Suseptible	Suseptible	Suseptible	Suseptible	Suseptible	Suseptible	Resilient	Resilient	Resilient	Resilient	Resilient	Resilient	Resilient	Resilient	Resilient	Resilient	Resilient	Resilient	Resilient	Resilient	Resilient
-
IS_DAG_17:1/17:1_	#N/A	#N/A	#N/A	#N/A	#N/A	#N/A	#N/A	#N/A	#N/A	#N/A	#N/A	#N/A	#N/A	#N/A	#N/A	#N/A	#N/A	#N/A	#N/A	#N/A	#N/A	#N/A	#N/A	#N/A	#N/A	#N/A	#N/A	#N/A	#N/A	#N/A	#N/A	#N/A	#N/A	#N/A	#N/A	#N/A	#N/A	#N/A	#N/A	#N/A	#N/A	#N/A	#N/A	#N/A	#N/A	#N/A	#N/A	#N/A	#N/A
DAG_28:2+NH4_	0	0	0.0560051	0	0	0	0.0026891	0	0	0	0.0909958	0.17448	0	0.0131138	0	0	0.0479685	0.0552886	0.0508123	0.0444955	0	0	0.000536394	0.0261759	0.106084	0	0.000679858	0.0605468	0.0384584	0.072767	0	0.0319005	0	0	0.0122632	0.00903059	0	0.0334741	0	0	0.026448	0	0	0	0.0038748	0	0.0676778	0	0.02511
DAG_28:1+NH4_	0	0.0356878	0	0	0	0	0	0	0	0.0260735	0	0.0516378	0.0204751	0	0.058869	0	0	0.11048	0	0	0.0693863	0.0537103	0.0257953	0.000768827	0.0507041	0.0197469	0	0.0605468	0	0	0.0255549	0.0319005	0	0.0738921	0.055687	0	0.0273098	0	0	0	0	0.0321345	0	0.0394925	0	0	0.100721	0.0308659	0.000560707
DAG_28:0+NH4_	0.680748	0.510702	0.572904	0.690201	0.294967	0.650687	0.156646	0.620731	0.459576	0.257304	0.119007	0.382229	0.447065	0.555352	0.0942759	0.409537	0.470671	0.564263	0.49449	0.559184	0.399449	0.416394	0.408258	0.21122	0.667916	0.514344	0.611058	0.464568	0.547878	0.244649	0.317651	0.340309	0.695108	0.337462	0.697654	0.416087	0.621383	0.63859	0.216513	0.540214	0.304303	0.351235	0.42273	0.519837	0.411131	0.347059	0.359243	0.707382	0.272593
DAG_30:2+NH4_	0.0517314	0.156317	0.140482	0.0741075	0.0241419	0.0487804	0.0475061	0.033021	0.0033049	0.06534	0.135964	0.125717	0.0422953	0.0963995	0.085557	0.0500757	0.261393	0.057031	0.131949	0.226101	0.0346935	0.00147991	0.0858362	0.0579523	0.000977451	0.130476	0.0304141	0.0358731	0	0.0424339	0	0.229362	0.128293	0.0804021	0.0948686	0.0562581	0.0316779	0.00564257	0.0128089	0.00330421	0.0444047	0.026521	0	0.113778	0.046583	0.0444758	0.224472	0.0436098	0.0282623
DAG_30:1+NH4_	0.200523	0.294901	0.309594	0.103657	0.0676158	0.114597	0.0567521	0.218154	0.161981	0.112133	0.189838	0.0919085	0.1355	0.495076	0.257622	0.0743564	0.0863504	0.0312272	0.222572	0.0889911	0.150102	0.242955	0.362865	0.144421	0.280749	0.115513	0.00988634	0.0709268	0.16516	0.166652	0.0641327	0.253715	0.239226	0.030494	0.226356	0.0612138	0.215885	0.0859071	0.129308	0.228458	0.145099	0.149752	0.0583451	0.215548	0.0507822	0.139288	0.41923	0.119427	0.0489886
DAG_30:0+NH4_	0.747712	0.645342	0.439994	0.711889	0.502446	1.06087	0.561031	0.633037	0.794385	0.965391	0.580661	0.606746	0.702153	0.276211	0.578721	0.567694	0.616874	0.609633	0.564977	0.743425	0.67849	0.46257	0.916852	0.73721	0.249416	0.653737	0.657407	1.04215	1.06315	0.770956	0.793719	0.357234	1.2004	0.550744	0.674054	0.654914	0.920021	0.83528	0.429635	0.850902	0.995049	0.434275	0.632517	0.907288	0.512193	0.49434	0.886085	0.505014	0.595077
DAG_32:4+NH4_	0	0	0	0	0	0	0	0	0	0	0	0	0	0.0482219	0	0	0	0	0	0	0	0	0	0	0	0	0.00976565	0	0	0	0	0	0	0	0	0	0	0	0	0	0	0.026521	0.0491932	0	0	0	0.0533466	0	0.0190857
DAG_32:3+NH4_	0.0108461	0.028344	0.0893544	0.0685089	0.0482837	0.0398719	0	0	0.106153	0.0147107	0.0467034	0.0597516	0.0264756	0.101745	0.278157	0.0296866	0.0467388	0	0.0217214	0.0385981	0.108556	0.0959178	0.0942936	0	0.0556264	0.0140996	0	0.0172101	0.0286029	0.154782	0.04286	0.0823541	0.107786	0.114551	0	0	0	0.0411341	0.0153949	0.0583854	0.0652759	0.0109804	0.0584113	0.0394925	0.0389731	0.0397374	0	0.0599364	0
DAG_32:2+NH4_	0.101326	0.201849	0.149326	0.123832	0.0743021	0.298883	0.274461	0.0805758	0.350617	0.4126	0.207397	0.161669	0.286467	0.0987463	0.476013	0.0809889	0.304144	0.119368	0.309824	0.210468	0.214502	0.117684	0.34962	0.202659	0.236011	0.183999	0.183228	0.23031	0.202762	0.1659	0.411599	0.369844	0.395737	0.522842	0.201084	0.155626	0.261785	0.351727	0.0883386	0.168213	0.206361	0.1671	0.138946	0.295598	0.233029	0.0932611	0.569176	0.307008	0.084596
DAG_32:1+NH4_	0.789518	0.969616	0.827205	0.517231	0.265854	0.457042	0.448736	0.477828	0.75416	0.595407	0.601213	0.290733	0.908618	1.02028	0.621837	0.519846	1.12236	0.527157	0.526747	0.839575	1.1198	0.288649	0.710964	0.520826	0.646474	0.663719	0.33551	0.900293	0.441487	0.931355	0.515167	0.869277	1.06435	0.881447	0.683205	0.938556	0.60351	0.589112	0.842956	1.16686	0.426538	0.519425	0.317523	0.555999	0.396541	0.382274	1.0899	0.790333	0.312954
DAG_32:0+NH4_	11.8043	13.5647	8.63108	11.393	14.1878	12.6083	8.47395	14.2824	12.8965	14.2592	10.59	7.38615	13.8288	11.5134	14.298	12.6952	10.8583	9.4833	12.841	8.0272	13.7357	11.8162	15.5151	13.5244	9.67661	14.2355	13.6887	12.4529	13.4823	13.7379	13.0463	11.808	8.88996	11.6149	12.2305	10.4979	14.4286	15.458	9.93252	11.0115	12.5114	14.1284	10.1594	12.3326	10.7247	12.2942	10.2401	11.3332	14.0859
DAG_34:4+NH4_	0.0311034	0	0.00121427	0	0.0548265	0.0161589	0	0.033021	0.106213	0.0597537	0.0349524	0.0467376	0.0422953	0.0488914	0.228326	0.0982005	0.100638	0.0438368	0	0.0231305	0.029737	0.0685369	0.02757	0.0884114	0.0948527	0	0.0299981	0.0590937	0.0384584	0.0526792	0.15448	0.14811	0.0123862	0.0184884	0.11072	0.140965	0	0.0366637	0	0.0574455	0.028444	0.0585926	0.192089	0.0975959	0.0453843	0.0225292	0.0418767	0	0.115981
DAG_34:3+NH4_	0.847302	0.516854	0.608186	0.890145	0.732193	0.587246	0.558899	0.54946	1.07347	0.818691	0.746804	0.678017	0.863843	0.261818	1.50831	0.69949	1.31331	0.958438	0.43391	0.58347	0.852338	0.514938	0.642456	0.600272	0.583832	0.586471	0.487201	0.442636	0.724827	1.42782	0.686451	0.837559	0.534536	0.687989	0.460219	0.730811	1.07246	0.843292	1.00422	0.718616	0.341583	0.855625	0.394668	0.627036	0.61605	0.511626	0.746362	0.623407	0.702759
DAG_34:2+NH4_	2.39909	2.54475	3.23319	2.8674	3.05552	3.34233	2.54932	1.63654	4.30956	2.49304	2.48699	2.27952	4.41745	1.98567	5.167	2.34304	3.65509	3.19648	2.07336	2.36654	3.18492	1.65595	1.73103	2.84213	2.03214	2.37508	2.29006	2.04193	2.76567	3.23974	3.47699	2.65555	2.06699	2.72254	1.52706	3.12979	4.08777	3.09194	2.66952	2.71618	1.44238	2.91287	1.8038	2.51299	2.86092	2.27378	2.63634	2.36842	1.71874
DAG_34:1+NH4_	1.16139	1.01786	1.82773	1.11629	1.06029	1.88853	1.53023	1.3533	2.63868	1.78335	1.68075	1.76991	2.15988	1.17556	3.49576	1.74867	2.84469	1.41243	0.942372	1.27963	2.14891	1.11282	1.32684	1.74942	1.09315	1.23277	1.47709	1.83897	1.10647	2.44733	2.58138	1.66448	1.82961	0.935348	1.3676	1.78262	1.9171	1.42267	1.43333	1.55143	1.24789	2.06341	0.923163	1.85736	1.31232	1.16747	1.92109	0.845031	1.70486
DAG_34:0+NH4_	17.8466	18.3696	15.8537	19.9754	20.838	18.6421	17.8982	19.9561	18.4836	18.7256	16.1918	16.6879	19.5473	18.7869	20.8246	18.336	18.5592	20.0734	18.7149	16.1794	19.0121	18.499	21.3302	20.5664	20.6535	21.0222	19.5737	18.9225	18.8184	19.2788	17.3278	17.8047	17.4084	17.9781	21.8863	20.1943	19.2849	20.947	18.8068	16.2397	19.1663	19.267	17.8659	20.0339	19.3717	19.68	21.0105	17.7676	21.4614
DAG_36:6+NH4	0	0.0850139	0	0	0.0258426	0.0274131	0	0.0662661	0.0538751	0	0	0	0.0290792	0	0	0.00651291	0	0	0.0508123	0	0.0420488	0	0	0.0269699	0	0.0473307	0	0	0	0.0485267	0	0.041177	0	0.0373401	0.0474171	0	0	0.100464	0	0	0	0	0	0	0.0228768	0.063748	0	0.0374832	0.0269645
DAG_36:5+NH4_	0.221762	0.0993096	0.4856	0.376917	0.241246	0.216129	0.445336	0.126019	0.173815	0.177436	0.282949	0.211699	0.495038	0.362146	0.755161	0.31064	0.290215	0.29976	0.187027	0.0889734	0.274227	0.0637748	0.208282	0.279708	0.165293	0.243011	0.0280283	0.287096	0.141403	0.19119	0.194448	0.431847	0.123454	0.228093	0.160946	0.296297	0.328469	0.41498	0.422458	0.289115	0.0874826	0.124134	0.322788	0.17796	0.0375601	0.258663	0.264626	0.205374	0.132782
DAG_36:4+NH4_	1.92956	1.80415	2.3965	2.51826	1.95308	2.23008	2.21778	1.24308	3.73571	1.42252	1.71973	2.24636	3.11881	1.449	4.18056	1.69311	2.20375	2.77152	1.12414	2.02824	1.93484	1.41854	2.11185	1.52194	1.21452	1.19788	1.51653	2.29308	1.62981	1.67073	1.92694	2.27883	1.41662	2.44863	1.71548	2.43192	2.13884	3.27447	2.51972	1.83378	1.21103	1.5117	1.70626	1.74029	2.13229	1.44972	2.18683	2.20561	1.68163
DAG_36:3+NH4_	2.80486	1.74772	3.20122	4.15953	2.89517	3.5998	3.35171	2.47162	6.61215	2.43234	3.23099	2.83274	5.88426	2.23341	5.63654	2.36245	5.25314	3.2237	1.253	2.96754	3.38391	2.40025	2.17237	2.49828	1.74984	2.59639	2.92389	3.66626	2.11656	4.04158	3.41364	4.10699	3.10733	3.52488	1.59042	4.20763	3.31519	3.24716	2.95098	3.75305	1.91231	2.34739	2.63516	3.3252	3.37626	2.13808	3.84816	3.00187	3.18195
DAG_36:2+NH4_	1.93752	1.75749	2.01792	3.31089	1.84515	2.68839	2.18081	1.55303	4.34684	2.16429	2.4218	1.88649	3.30618	1.82859	4.27682	1.95954	5.12756	3.68139	1.58126	2.22706	2.14057	1.34187	1.71574	1.93979	1.66075	1.66442	2.09196	3.21249	1.84489	3.52235	2.64022	3.14782	1.29316	2.64936	1.35694	3.43154	2.56628	2.60876	2.40216	2.17207	1.77178	2.45281	1.66817	2.41113	2.01933	1.5025	2.52564	1.56694	1.81584
DAG_36:1+NH4_	3.37691	3.86122	3.18144	4.83684	3.21808	4.1665	4.46428	2.67487	6.72396	3.38418	4.6851	5.33668	2.96114	5.62024	4.18208	4.38687	6.80235	7.75132	5.35046	4.22063	2.88233	4.57008	2.73281	3.4896	3.57072	4.01995	3.53978	5.85507	2.4626	6.90281	4.30075	5.56525	5.1639	3.16955	3.81292	4.28642	3.07599	3.39897	3.0145	5.5276	3.30959	4.51974	4.38291	3.16347	3.0473	3.29901	5.28297	3.29782	3.39414
DAG_36:0+NH4_	9.98275	12.0822	13.0905	13.3351	11.4242	13.5957	9.91167	11.9132	12.656	9.86675	9.22482	10.8014	15.0923	12.3362	11.7061	10.3381	12.1403	11.0838	13.3709	13.3151	10.187	12.0728	11.2728	10.881	14.6932	12.9104	10.7164	12.5094	10.0218	13.7586	9.24463	11.6666	14.9761	10.9057	11.7038	10.2257	10.6994	11.4263	12.9118	13.753	12.1996	11.2896	12.1745	12.5208	11.3884	12.8557	13.3913	11.3389	11.1543
DAG_38:7+NH4	0.162686	0.0726167	0.0895424	0.149406	0.0717808	0.105342	0.228924	0.0569536	0.180413	0.0726858	0.0931859	0.184555	0.0555067	0.0508807	0.132345	0.0637187	0.32681	0.0623288	0.0202725	0.0275292	0.0322038	0.0694925	0.0998791	0.0113163	0.0027775	0.101904	0.0550024	0.142242	0.0384584	0.095451	0.0680211	0.178566	0.0291869	0.0885352	0	0.0259017	0.0415435	0.209398	0.0878415	0.125682	0.0538992	0.0617276	0.0343176	0.0503703	0.0765723	0.0612959	0.0944825	0.0175655	0.0826732
DAG_38:6+NH4_	0.485789	0.336381	0.461464	0.276098	0.231161	0.25953	0.543239	0.294781	0.639629	0.352297	0.381132	0.167702	0.402877	0.236382	0.738081	0.277379	0.328138	0.482624	0.226977	0.473405	0.299297	0.381946	0.345521	0.387506	0.341365	0.28086	0.328663	0.290909	0.202053	0.284414	0.438995	0.693682	0.425942	0.427827	0.388085	0.572615	0.429095	0.757334	0.14805	0.32903	0.183192	0.24776	0.388691	0.305785	0.320429	0.366026	0.803621	0.489608	0.246711
DAG_38:5+NH4_	0.285014	0.262721	0.300423	0.370684	0.257755	0.311594	0.256063	0.194925	0.659277	0.312439	0.372145	0.228199	0.799624	0.275512	0.617142	0.469749	0.794702	0.36343	0.243705	0.441647	0.431673	0.244179	0.0861947	0.234417	0.167908	0.350825	0.20472	0.465727	0.217857	0.565653	0.362116	0.472351	0.251777	0.512967	0.383371	0.483398	0.377436	0.28263	0.329622	0.0535273	0.232022	0.353794	0.215324	0.288001	0.137899	0.272232	0.376855	0.37854	0.138752
DAG_38:4+NH4_	0.0138279	0.0210442	0.180518	0.271685	0.130095	0.0669246	0.0179896	0	0.10634	0.0705029	0.130278	0.081741	0.177838	0.00952174	0.296163	0.0470699	0.108033	0.0760709	0.043113	0.0704778	0.0397124	0.0537103	0.05573	0.0651256	0.0486256	0.0712175	0.0828625	0.199677	0.114398	0.216392	0.0901923	0.258314	0.103452	0.0682364	0.084116	0.111596	0.130128	0.0863973	0.202358	0.0520933	0.0395337	0.0587964	0.0408171	0.0920887	0.114599	0.0208166	0.104816	0.0912411	0.00284125
DAG_38:3+NH4_	16.7362	18.9399	22.8556	15.4781	11.125	14.5908	16.7594	10.5051	21.1439	14.1464	17.8306	16.5774	12.2142	15.6842	13.4724	13.349	18.1164	27.9027	17.7349	18.2168	9.19386	20.903	10.0252	10.9803	9.64479	14.0703	8.38144	14.2271	11.238	22.6644	14.5687	18.4088	10.9609	11.9789	18.9378	22.2517	12.1011	12.9149	15.6373	24.4941	10.5983	13.2392	15.7583	13.5194	15.7998	11.7154	24.3112	17.5958	9.69915
DAG_38:2+NH4_	0.145977	0.251204	0.0706389	0.109161	0.109042	0.22155	0.0474613	0.033021	0.211401	0.0984771	0.129316	0.0538787	0.17276	0.0604259	0.290142	0.120399	0.186708	0.113663	0.137666	0.198054	0.155128	0.117345	0.0311455	0.0887202	0	0.200781	0.134212	0.0706966	0.174129	0.0542133	0.21412	0.044826	0.0548771	0.0794	0.0572172	0.261296	0.15367	0.170912	0.187078	0.295558	0.132171	0.153214	0.101548	0.0743247	0.0888622	0.106226	0.159987	0.0444765	0.075165
DAG_38:1+NH4_	18.938	21.2801	17.064	22.461	10.7253	21.3742	11.3063	10.9923	22.6792	10.7886	24.3733	20.3415	13.4054	26.3168	9.80296	14.7423	22.2948	25.2231	26.8385	19.0477	9.19861	23.5069	12.8974	12.9691	14.574	15.4494	8.0856	18.3926	9.96808	21.362	13.3081	17.3608	18.7635	15.3752	21.6646	19.1774	12.9126	14.9247	17.6763	22.0891	13.8071	12.2838	20.3547	11.1494	15.4634	12.0441	21.1185	18.7537	9.91899
DAG_40:10+NH4_	0	0	0	0	0	0	0	0	0	0	0	0	0	0	0	0	0	0	0	0	0	0	0	0	0	0	0	0	0	0	0	0	0	0	0	0	0	0	0	0.0357888	0	0	0	0	0	0	0	0	0
DAG_40:9+NH4_	0.121239	0.1179	0.0318731	0.0518287	0.0222101	0.0436407	0.0652445	0.0662661	0.107254	0.0717812	0.0464134	0.175276	0.0593814	0.0997932	0.0364033	0.117469	0.0584631	0.0337594	0.0230291	0.104094	0.0578789	0.0535242	0.0318145	0.0694305	0.00198597	0	0.0864877	0	0.0589309	0.0604959	0.159164	0.0414569	0.108457	0.0170752	0.132318	0.0553155	0	0.170562	0.0667957	0.0573604	0.061028	0.15944	0.0491932	0.0687833	0.0599295	0.0369393	0.104887	0.0580204	0.113691
DAG_40:8+NH4_	1.16193	1.13763	0.711253	1.48011	0.984776	1.1507	1.45255	0.920544	1.94714	0.889225	1.0656	0.855782	1.55646	0.638832	0.916004	0.723446	1.348	0.77864	0.746191	0.804875	1.00458	0.765401	1.02119	0.918329	0.241538	0.929384	0.819532	1.53619	0.397132	0.670386	0.779037	0.857997	0.73415	1.57452	1.11495	1.43751	0.708243	1.9193	0.500572	0.594783	1.05604	0.541422	0.587282	1.10457	0.968895	0.823463	1.04221	1.06673	0.717938
DAG_40:7+NH4_	0.541967	0.535487	0.318398	0.600472	0.327952	0.721061	0.673846	0.680434	1.26809	0.618809	0.497378	0.378762	1.43822	0.428649	0.865865	0.630247	1.63293	0.898994	0.538782	0.577656	0.749553	0.499819	0.537663	0.786307	0.205373	0.671456	0.497244	1.02068	0.457228	0.564745	0.753126	0.77044	0.921494	0.633042	0.261506	0.422663	0.410361	1.09613	0.103365	0.398773	0.402131	0.519783	0.460419	0.417578	0.902354	0.742424	0.603103	0.674309	0.483771
DAG_40:6+NH4_	0.304981	0.386806	0.321744	0.413224	0.154641	0.446418	0.358062	0.23339	0.377704	0.338731	0.242141	0.307808	0.391679	0.422876	0.282583	0.3398	0.638799	0.431748	0.393503	0.312623	0.32499	0.471598	0.400795	0.354586	0.175698	0.474325	0.253079	0.56794	0.297133	0.513233	0.572417	0.365175	0.0384174	0.450531	0.358648	0.511139	0.415081	0.677597	0.56502	0.370335	0.370337	0.25509	0.471781	0.356853	0.328754	0.388698	0.397636	0.314961	0.286613
DAG_40:5+NH4_	39.4725	42.7974	31.7026	27.4273	24.5829	35.4717	40.925	23.5935	43.5915	30.4352	41.3811	36.2709	29.115	49.7809	34.5124	31.2147	47.3399	47.4922	45.7088	35.0111	22.4295	42.5384	29.8198	31.7338	28.1991	36.3616	22.5749	40.7067	31.876	50.4302	30.6936	46.5196	30.6734	28.6083	38.4958	39.7749	30.8539	36.8321	33.5066	46.8994	28.1065	32.6572	37.242	32.0794	37.9767	35.9571	43.9049	40.9927	26.4078
DAG_40:4+NH4_	143.422	176.141	109.409	141.212	82.0818	159.864	151.734	80.8549	156.318	91.0358	150.929	115.065	96.3944	188.803	83.092	100.858	135.377	168.305	158.513	108.406	63.835	133.177	87.9978	86.8383	90.8013	113.149	88.6493	109.082	79.4979	136.314	82.4687	155.987	98.2803	109.784	159.806	127.372	86.1243	87.5815	89.8582	161.891	91.7281	74.5535	117.67	78.6308	127.181	101.358	134.919	133.58	80.0598
DAG_40:3+NH4_	13.8712	16.3647	7.65656	11.029	7.92301	13.4889	10.1745	7.32616	12.9393	9.85186	15.9525	10.4837	7.64126	11.9742	7.16374	10.9007	12.4144	16.5461	19.761	9.79229	6.4557	10.6566	9.89803	10.6051	8.25933	9.39641	9.4647	8.52259	9.82955	14.2411	12.9879	17.5034	8.61793	7.93261	19.9586	9.53124	8.90013	10.9099	5.95804	11.436	9.06139	10.4056	11.196	5.70479	10.2925	7.7959	10.726	11.0435	8.53579
DAG_40:2+NH4_	0.308224	0.684267	0.392589	0.41495	0.218721	0.325382	0.353231	0.101198	0.660818	0.201503	0.391057	0.372905	0.388904	0.882225	0.240491	0.397178	0.207851	0.531023	0.548923	0.487615	0.214556	0.436845	0.181369	0.171173	0.430396	0.238836	0.32684	0.246239	0.163009	0.325433	0.406251	0.434012	0.495033	0.207773	0.60946	0.259277	0.397709	0.118943	0.233231	0.484506	0.322296	0.2877	0.302638	0.0570384	0.368984	0.309667	0.470902	0.405576	0.204076
DAG_40:1+NH4_	0.305629	0.125827	0.556529	0.382832	0.15667	0.124187	0.195801	0.0827561	0.204166	0.0494234	0.259765	0.471093	0.398385	0	0.11554	0.115062	0.0954435	0.0552886	0.155193	0.267136	0.215736	0.0803257	0.477731	0.150751	0.0383178	0.0353445	0.161414	0.21631	0.186527	0.200976	0.0598295	0.250352	0.111316	0.102466	0.138391	0.602554	0.0358665	0.188518	0.0245285	0.0965048	0.131705	0.148035	0.11548	0.14255	0.037318	0.0866231	0.255518	0.198433	0.211078
DAG_40:0+NH4_	0.202768	0.120674	0.45997	0.189183	0.116851	0.136824	0.0820229	0.113856	0.0611501	0.0331131	0.230919	0.173661	0.242016	0.0505513	0.058869	0.0172597	0.278387	0.0862559	0.19476	0.322261	0.247919	0.0259419	0.050513	0.0629202	0.22798	0.0796602	0.0907437	0.132606	0.0701746	0	0.115594	0.0988296	0.282679	0.171329	0.0911184	0.266709	0.127623	0.137427	0.126154	0.225288	0.133091	0.10013	0.132934	0.116037	0.123181	0.0582141	0.207504	0.2033	0.0617158
DAG_42:11+NH4_	0.041697	0	0	0.04163	0	0	0	0.00367593	0	0.0359547	0	0	0.00296969	0	0.000400065	0	0	0	0	0.00438232	0	0	0	0.0248895	0.0304741	0.117201	0.00693456	0	0	0	0.0352395	0	0.0432881	0.0293285	0.0427567	0.00554081	0	0	0.0769872	0	0.0353795	0.026521	0	0	0.0209564	0.0397374	0.0533203	0.041805	0
DAG_42:10+NH4_	0.141705	0	0.0560051	0	0.0256092	0.00595024	0.0824475	0	0.0309901	0.0359547	0.0471589	0	0.0385084	0.0304211	0.153171	0.0236715	0.100995	0	0	0.047871	0	0	0.0160435	0.0485429	0	0.044711	0.0152927	0.034761	0.00419682	0	0	0	0	0	0.0172723	0	0.0415435	0.0366959	0.0507839	0.12953	0.000193301	0	0.0643427	0.0318632	0.0286108	0	0.106667	0.0352318	0.0162457
DAG_42:9+NH4_	0	0	0.000523602	0.0160807	0	0	0	0	0.0309901	0	0.0418379	0.0251801	0.00268742	0	0	0.0584527	0	0	0.0898664	0.0276279	0.0127269	0	0	0.015465	0.0490873	0	0	0	0	0	0	0.00129963	0.0930769	0.0316151	0	0.0349315	0.0226272	0	0	0	0.0395337	0.0898527	0.0543298	0.00405701	0	0	0.0331073	0	0
DAG_42:8+NH4_	0	0.0440421	0	0	0.0241419	0.0383059	0.0323454	0	0.0542308	0	0	0	0	0.050743	0	0.0371782	0	0.0255666	0.0424862	0	0	0	0.0141863	0	0	0	0.0326945	0	0	0	0	0.0413569	0	0.0288191	0	0	0	0	0.000587166	0.0177893	0	0	0	0.0369252	0.02638	0.0372846	0	0.0374832	0
DAG_42:7+NH4_	0.0699771	0.364933	0.0452863	0.0685089	0.158183	0.124218	0.0568261	0.077536	0.103953	0.138445	0.132547	0.105053	0.100965	0.247232	0.0949466	0.170427	0.155367	0.133526	0	0.178803	0.069137	0.154813	0.0529265	0.0233539	0.0147604	0.201848	0.0478836	0.302633	0.0935546	0.123849	0.0204461	0.141794	0	0.0432346	0.195882	0.318453	0.100396	0.174665	0.0384274	0.259672	0.109522	0.0506532	0.184096	0.0753539	0.0598095	0.206241	0.0836645	0.219917	0.124252
DAG_42:6+NH4_	65.5924	84.3251	55.6667	65.4541	35.6047	56.1351	62.2644	39.4631	66.851	42.2462	61.9231	54.6813	43.9111	77.8181	46.8346	46.4364	67.7601	70.1466	66.206	49.2682	26.7908	62.1583	42.0124	38.7947	39.3169	51.256	35.798	52.3393	37.1916	57.6841	43.5265	69.8126	40.0898	37.5531	78.7745	59.0827	42.3245	50.1101	40.6436	69.2585	48.1655	40.235	59.6037	39.316	52.1745	49.7714	54.8968	55.2009	33.3423
DAG_42:5+NH4_	4.46063	5.68931	3.28921	4.91886	2.70972	4.42449	4.93045	2.88224	5.22037	3.05417	5.18453	4.47593	2.84622	5.05586	3.22362	4.13124	5.47922	7.50764	5.69993	3.67748	2.74542	3.94933	3.01856	2.99297	2.56663	4.73849	2.57097	3.63836	2.57583	4.83376	4.11579	6.095	3.53098	2.53045	5.69706	4.63083	2.67437	3.86092	2.976	5.64706	3.84825	4.21457	5.34452	3.70894	3.6817	3.98004	5.31771	4.81553	2.80154
DAG_42:4+NH4_	1.15353	1.6076	0.875311	1.14119	0.582993	1.37683	0.689324	0.936957	1.51574	0.598655	0.966082	0.917158	0.887915	1.58509	0.910022	0.674552	1.12603	0.484861	1.27036	0.974543	0.49032	1.38599	0.836011	0.857456	0.826398	0.591025	0.775566	0.676164	1.01482	1.18014	0.623514	1.08825	0.743219	0.897506	1.21806	0.653715	0.85165	0.474572	0.825551	0.546184	0.709694	0.819647	0.918852	0.633421	1.19442	0.60364	1.23024	1.12455	0.654981
DAG_42:3+NH4_	0	0.0947269	0.0193365	0.0145065	0.0226524	0.253086	0.0997782	0.0720609	0.184046	0.0504077	0.0243249	0	0.0182001	0.0573618	0.0403683	0.0586311	0.0111606	0.0652987	0.0451843	0.0595987	0	0	0.0387931	0.0442689	0.0209078	0.0423448	0.0119141	0.0543767	0	0.0856226	0.0384727	0.0533727	0.126307	0.030494	0.104156	0.18538	0.0281318	0.0284915	0.0100058	0.0755879	0.00799204	0.106504	0	0.0394925	0.141267	0.0372343	0.106618	0.0307286	0.0597049
DAG_42:2+NH4_	0.234543	0.0633711	0.273886	0.108999	0.0699204	0	0	0	0.266537	0.0359547	0.053176	0.103168	0.0422953	0.102803	0.0931825	0.0185669	0.153407	0	0.0980569	0.0467464	0.113525	0.0280516	0	0.0179543	0	0.0286119	0.0326945	0.00457711	0	0.158398	0.0699728	0.0629981	0.0528838	0.0888245	0.193506	0.240965	0.0644633	0.0964287	0	0.225288	0.019101	0.0247915	0.0237601	0.0655126	0	0.0665291	0.113843	0.27088	0.0824614
DAG_42:1+NH4_	0.041697	0.0652739	0.166374	0	0.0297171	0.117139	0.0351527	0.0365908	0.0538751	0.0359547	0.0774502	0	0.0280612	0.0505513	0.0412094	0.068749	0.0568705	0	0.0281878	0.148028	0	0.154386	0.0270866	0.0314888	0.124528	0.0640622	0	0.141276	0.0367467	0.0604959	0.0332361	0.0389994	0.053893	0.0331487	0.0438805	0.0732316	0	0.124842	0.0507839	0.100185	0.0435174	0	0.107538	0.0674989	0.0388258	0.0102327	0.00742217	0.0619331	0.0445612
DAG_42:0+NH4_	0.0614634	0.0133665	0.153078	0.0293947	0.0292534	0.0617648	0.0351527	0.00987516	0.0200457	0.0250892	0.0803518	0.108067	0.0342432	0	0.0896231	0	0.0282375	0.0588498	0.0109405	0.012454	0.112522	0.0690885	0.0492189	0.0428438	0	0.0122623	0.0508077	0	0	0.120315	0.0123129	0	0.0190679	0.0585778	0.0472379	0.0473956	0.0322553	0.0561323	0	0.100185	0.0705807	0.0760647	0.274263	0	0	0	0.0188746	0	0.0269645
TOTAL	365.203	432.137	310.242	361.18	241.286	377.519	358.529	239.454	413.868	265.66	378.105	316.715	287.083	441.02	282.824	284.772	388.523	433.859	405.566	305.065	207.804	359.096	263.765	261.231	255.792	313.385	239.741	319.475	243.344	385.68	267.686	402.304	276.259	278.85	409.432	352.038	265.855	292.793	269.687	408.928	266.911	254.919	327.603	251.624	326.256	285.953	369.435	344.903	236.964
Saturated Sum	41.3263	45.3067	39.2012	46.3242	47.3935	46.7562	37.1187	47.5292	45.3713	44.1324	37.0176	36.1461	49.8938	43.5187	47.6501	42.3638	42.9519	41.9595	46.1919	39.159	44.3731	43.362	49.5428	46.026	46.1685	49.4281	45.3889	45.5242	44.0038	47.9113	40.858	42.0757	43.4717	41.6168	47.3307	42.303	46.1142	49.4987	42.4234	42.7207	45.3803	45.6467	41.6622	46.4305	42.5314	45.7294	46.1136	41.8554	47.658
Mono Sum	24.8136	27.6505	23.9329	29.4178	15.5235	28.2422	18.0373	15.8358	33.216	16.7751	31.8674	28.3535	20.0175	34.6785	18.5759	21.6559	33.3029	35.111	34.064	25.8917	15.7849	30.0098	18.5615	19.0563	20.3787	21.6005	13.6093	27.476	14.3671	32.0716	20.8881	26.0347	27.2258	20.6016	27.9926	26.922	18.7883	20.7348	23.1717	30.7602	19.1115	19.7163	26.2596	17.1913	20.3465	17.129	30.1954	24.0975	15.6361
Poly Sum	299.063	359.18	247.108	285.437	178.369	302.521	303.373	176.089	335.281	204.752	309.22	252.215	217.171	362.823	216.598	220.752	312.268	356.788	325.31	240.014	147.646	285.724	195.661	196.148	189.245	242.357	180.743	246.475	184.973	305.697	205.94	334.193	205.561	216.632	334.109	282.813	200.953	222.559	204.092	335.447	202.42	189.556	259.681	188.002	263.378	223.095	293.126	278.95	173.67
Short Sum	36.6721	38.8566	32.74	38.5317	41.2062	39.7554	32.5584	39.8742	42.1383	40.5886	33.7031	30.7931	43.4286	36.4774	47.973	37.6528	40.2877	37.2423	37.3286	31.2102	41.7386	35.3468	43.5281	41.2723	36.428	41.7477	39.3848	38.6404	39.4237	42.7338	39.444	37.4843	34.5728	36.5492	40.2276	38.768	43.4724	44.3804	35.5814	35.3112	36.9515	41.0038	33.0166	40.1485	36.6242	37.49	40.3662	35.5012	41.1769
Medium Sum	256.733	301.013	216.956	250.855	160.822	275.227	257.745	156.098	297.398	178.814	275.871	225.506	195.741	319.544	183.37	195.441	273.364	318.194	294.746	219.409	135.731	255.849	174.172	177.064	176.415	214.541	161.013	223.643	163.004	278.699	179.767	287.484	196.933	200.976	282.87	247.997	176.243	193.449	189.433	297.257	176.911	168.272	228.011	167.497	232.265	193.711	267.1	247.563	158.634
Long Sum	71.7976	92.2677	60.5457	71.7933	39.2569	62.5369	68.2259	43.482	74.3318	46.2568	68.5305	60.4158	47.9132	84.9982	51.4811	51.6779	74.8713	78.4223	73.491	54.4457	30.3345	67.8999	46.0652	42.8939	42.9496	57.0965	39.3428	57.1915	40.9168	64.2467	48.4755	77.3357	44.7525	41.3251	86.3343	65.2731	46.1399	54.9628	44.6728	76.3599	53.0492	45.6436	66.5754	43.979	57.3664	54.7523	61.9682	61.839	37.153
TOTAL	365.203	432.137	310.242	361.18	241.286	377.519	358.529	239.454	413.868	265.66	378.105	316.715	287.083	441.02	282.824	284.772	388.523	433.859	405.566	305.065	207.804	359.096	263.765	261.231	255.792	313.385	239.741	319.475	243.344	385.68	267.686	402.304	276.259	278.85	409.432	352.038	265.855	292.793	269.687	408.928	266.911	254.919	327.603	251.624	326.256	285.953	369.435	344.903	236.964
Number of Species	45	46	47	44	47	46	44	43	48	47	47	45	49	46	47	47	46	44	46	48	45	44	47	49	45	46	47	45	42	45	45	48	45	49	47	46	43	47	44	47	48	47	45	47	47	46	49	47	48
[truncated: 23 more columns]

## Sheet: FFA
FFA
-
-	1	2	3	4	5	6	7	8	9	10	11	12	13	14	15	16	17	18	19	20	21	22	23	24	25	26	27	28	29	30	31	32	33	34	35	36	37	38	39	40	41	42	43	44	45	46	47	48	49
Species	Control	Control	Control	Control	Control	Control	Control	Control	Control	Control	Control	Control	Control	Control	Control	Control	Suseptible	Suseptible	Suseptible	Suseptible	Suseptible	Suseptible	Suseptible	Suseptible	Suseptible	Suseptible	Suseptible	Suseptible	Suseptible	Suseptible	Suseptible	Suseptible	Suseptible	Suseptible	Resilient	Resilient	Resilient	Resilient	Resilient	Resilient	Resilient	Resilient	Resilient	Resilient	Resilient	Resilient	Resilient	Resilient	Resilient
-
IS_FFA_d4-16:0	#N/A	#N/A	#N/A	#N/A	#N/A	#N/A	#N/A	#N/A	#N/A	#N/A	#N/A	#N/A	#N/A	#N/A	#N/A	#N/A	#N/A	#N/A	#N/A	#N/A	#N/A	#N/A	#N/A	#N/A	#N/A	#N/A	#N/A	#N/A	#N/A	#N/A	#N/A	#N/A	#N/A	#N/A	#N/A	#N/A	#N/A	#N/A	#N/A	#N/A	#N/A	#N/A	#N/A	#N/A	#N/A	#N/A	#N/A	#N/A	#N/A
FFA_14:0_	62.0865	78.0067	69.815	72.3236	106.187	67.3278	71.6013	76.9936	67.1952	73.9308	88.1789	72.8371	63.7359	74.8062	67.6064	72.9586	88.0982	73.4008	68.6783	76.4742	88.0486	74.0012	100.084	92.6366	85.5886	62.7433	67.3284	77.9998	71.0998	77.1755	85.2964	71.8368	87.8831	60.7675	70.5371	76.4	75.18	72.9968	67.962	75.6583	64.4698	82.6482	76.0325	52.2792	74.836	52.6231	73.3115	59.369	100.742
FFA_14:1_	4.78431	6.89112	4.88997	5.71794	6.09443	4.5744	4.62492	6.47688	4.37271	5.03918	6.88797	5.21068	4.24618	6.52135	5.36219	5.2366	6.53977	4.805	4.56443	6.71181	6.44563	5.11441	6.8083	6.33123	6.04214	4.86254	6.15326	6.12458	5.54152	4.69764	8.03458	5.63456	6.32738	4.71525	5.67898	5.29573	5.78965	5.01621	4.24841	5.59394	5.72365	6.15682	5.88566	3.58304	4.7896	3.45084	4.8492	2.9261	7.01234
FFA_16:0_	402.789	414.399	436.25	421.937	404.784	439.104	405.677	407.439	417.271	405.605	432.709	406.831	408.636	423.42	428.397	424.455	465.14	410.565	398.312	408.284	400.815	416.488	407.978	414.317	404.695	412.177	404.187	431.762	407.547	458.433	433.252	428.24	421.966	391.578	422.902	423.821	410.748	400.119	417.956	430.417	405.668	407.051	438.387	401.87	420.881	391.085	416.003	398.838	390.036
FFA_16:1_	90.1498	123.101	106.782	125.413	88.0742	109.59	114.975	105.978	120.165	110.908	144.886	112.822	112.426	148.125	115.077	109.422	157.251	130.078	93.2572	137.788	131.824	122.935	109.566	123.517	118.568	102.841	107.009	139.582	86.1446	147.386	148.993	122.541	148.571	90.7818	109.897	123.361	115.447	87.91	89.1309	112.304	91.397	116.199	104.924	76.3413	105.746	67.729	115.564	63.0283	103.987
FFA_18:0_	441.132	443.778	457.82	504.76	436.889	464.182	512.887	452.934	433.11	450.293	463.589	494.776	430.384	450.897	430.151	454.63	481.246	529.891	440.341	480.069	515.629	446.674	498.817	533.45	533.093	447.456	526.37	464.432	502.692	477.543	447.394	443.148	504.948	431.819	457.113	500.607	508.77	489.943	454.221	458.964	453.416	523.791	481.56	432.685	446.698	424.569	493.548	447.238	467.636
FFA_18:1_	304.612	343.328	339.976	371.034	253.279	340.768	328.472	323.949	345.148	314.21	369.027	343.22	325.737	338.275	332.183	326.254	405.491	351.345	296.016	363.285	338.105	342.81	332.24	354.801	330.023	308.964	334.786	343.489	316.917	388.029	349.837	351.455	371.716	308.338	324.329	369.335	335.534	317.082	316.858	331.064	285.108	332.807	345.464	282.317	317.169	260.082	347.369	282.077	301.648
FFA_18:2_	307.595	336.103	328.178	373.418	303.808	333.565	351.917	320.196	323.863	301.391	356.615	344.682	314.231	340.312	318.486	320.761	363.065	350.05	293.122	364.562	324.886	330.936	357.425	365.837	350.413	301.637	349.654	309.795	328.883	353.064	323.497	331.994	369.69	304.442	317.497	373.829	351.53	325.589	309.046	330.283	286.606	315.806	333.972	290.475	308.771	260.848	349.934	284.497	330.086
FFA_18:3_	37.8439	53.7064	69.3854	72.6338	28.2026	41.9734	43.563	40.2092	47.4943	36.6712	61.4383	61.2243	46.6813	60.3442	59.0864	43.678	60.0371	38.4295	29.9085	67.2022	36.095	45.1259	48.4384	52.8231	37.0472	33.4347	44.0066	40.6887	39.6231	46.623	47.7826	49.0771	51.2213	42.1484	38.2291	76.2559	51.7443	38.058	38.2616	44.0053	29.1644	33.0944	32.2157	40.7539	37.328	27.2169	55.8836	34.6133	39.5928
FFA_20:0_	43.8349	46.9463	44.7332	46.6144	13.8727	53.9467	43.366	50.7021	46.9673	46.2613	53.16	46.7136	43.4355	45.2026	44.4309	48.3226	52.9977	51.3554	47.0975	40.9409	43.7976	47.7848	32.496	37.5476	54.7285	41.6094	31.2577	48.2433	43.9104	48.1456	48.0178	41.5218	47.354	39.4902	47.3731	45.8306	42.6784	48.854	47.6704	49.321	38.6184	51.8117	53.7635	35.2514	45.1297	35.9922	46.5563	44.2109	26.5158
FFA_20:1_	27.6191	46.1028	29.0654	37.2911	9.40052	35.6012	29.0445	35.1038	36.9314	27.4394	42.3093	31.9792	31.4556	37.2376	33.6534	35.4484	41.3808	33.1315	28.9198	33.2963	30.3585	30.8468	26.512	34.1462	37.445	28.9598	27.4388	30.111	27.4851	35.511	37.9503	36.1279	30.7932	25.1565	33.4576	36.5445	33.716	32.7871	27.2508	32.8121	22.2159	33.2595	39.6902	24.4622	28.7356	17.0041	28.7605	25.9542	22.1471
FFA_20:2_	14.7705	18.2111	14.7128	15.5105	4.48336	18.2208	12.1967	16.7503	18.477	14.2464	18.5371	15.9552	14.7121	15.6278	15.3387	16.7645	21.3085	15.9639	13.1313	16.161	12.6177	16.4609	11.7005	14.1547	17.0364	15.0507	12.0135	14.9465	11.452	19.5394	16.5924	18.8428	15.1107	14.0913	14.0685	18.364	15.2095	15.2646	14.1645	15.5763	9.86175	14.7878	15.4248	11.2582	14.5528	8.7474	13.9978	11.8751	10.3047
FFA_20:3_	23.2251	23.8951	24.3487	25.1252	7.41397	31.0397	23.169	25.195	30.1535	22.4206	31.3223	24.1403	25.3477	23.5121	21.2046	27.5299	29.4483	25.8212	18.3635	23.9022	20.0621	26.2232	20.6358	21.8745	21.7862	22.7403	21.3772	22.9088	22.0996	36.1538	27.2215	29.3737	23.3969	21.5408	21.3317	26.2661	24.2631	24.3042	21.3052	21.4515	16.2428	23.086	22.9935	17.7729	22.8567	15.5906	23.633	19.7268	17.4265
FFA_20:4_	92.0319	89.1084	91.0233	90.6855	36.1108	106.518	92.3164	91.9464	94.622	88.5454	107.953	91.4893	88.5567	89.5269	73.8443	95.3781	98.1389	91.9939	84.7209	89.2046	80.562	97.5638	78.0652	76.5849	92.8758	86.9763	75.4264	86.8349	84.7383	99.5722	90.1797	94.8835	87.3474	83.7028	91.7066	96.3768	82.9906	95.885	91.2374	87.1535	75.6911	91.3191	96.6851	70.4814	93.3463	71.9935	86.0921	87.4552	62.2894
FFA_20:5_	39.769	40.3789	42.475	39.3702	17.6864	47.0432	42.093	40.8662	42.2216	40.3588	50.6866	42.6951	41.0513	38.9915	33.1946	44.4664	45.0812	42.1677	39.0019	39.845	38.987	47.0584	36.3779	37.3616	44.5116	41.5951	33.445	43.2245	39.9811	47.3546	42.6187	40.2754	42.2832	35.9648	38.3794	44.0562	38.0048	44.7623	44.7724	39.1573	35.5778	43.3862	45.8255	33.0443	44.0819	35.9455	38.1094	39.2033	31.4691
FFA_22:0_	5.76987	6.89314	6.20931	7.35692	1.08487	7.76601	5.50068	7.13942	6.83054	6.31127	6.96926	7.41018	6.17338	6.79443	6.3693	6.90352	7.24793	7.40153	6.63013	6.80596	5.35581	6.46812	3.43548	3.46701	8.59002	6.02519	3.34268	7.08089	5.50965	6.57994	6.9805	6.35375	7.27352	6.04352	6.84232	7.92012	5.91496	6.36254	7.29542	6.92259	5.7629	6.43196	7.56237	5.44843	6.0554	5.45325	7.73585	6.28002	2.25482
FFA_22:1_	2.54968	3.3181	2.95477	3.56692	0.382484	3.51713	2.03643	2.91048	3.57684	2.21406	3.55792	3.34094	2.33598	3.1019	3.53259	2.81047	3.1055	2.67815	2.79571	2.82202	2.05071	2.38679	1.38836	1.46829	3.055	2.43403	1.38523	2.9869	1.96071	2.4739	2.47815	3.12906	2.99615	2.19159	3.02287	3.51231	1.95384	2.42086	2.35049	2.9835	2.12013	2.37266	2.90804	1.65249	2.23638	1.76852	2.8551	2.72261	1.18687
FFA_22:2_	1.09602	1.17584	0.997743	0.993356	0.181885	1.29121	0.922223	0.990834	1.11166	0.811305	1.0859	1.05657	0.886768	1.14894	1.30645	0.904483	1.43351	0.924528	0.860489	1.13909	0.841215	0.962328	0.368423	0.540302	1.00604	0.76917	0.637992	0.937081	0.792732	0.949904	0.885839	1.32643	1.21197	1.16067	1.03949	0.974575	0.758606	0.825304	1.04467	1.29405	0.673139	0.716134	0.815728	0.898289	0.985902	0.630989	1.26303	0.862465	0.387911
FFA_22:3_	0.786537	1.08671	0.994916	0.860427	0.15648	1.17179	0.696724	1.03687	1.24541	0.843551	1.15862	0.941759	1.13562	0.7219	1.14937	0.941945	1.45498	1.11573	0.72689	1.04463	0.792532	0.908904	0.461833	0.752971	0.941243	0.755057	0.519979	0.822202	0.84853	1.36239	0.927074	1.32999	1.07674	0.948519	0.775932	0.985758	0.650281	0.756299	1.01699	0.997647	0.6475	0.961989	0.892814	0.87622	1.21664	0.648608	0.904681	0.823018	0.383864
FFA_22:4_	2.94053	3.95126	3.64754	3.57784	0.97698	4.15389	3.53748	3.47824	4.24068	3.74401	4.66456	3.92168	4.18954	3.74276	3.71449	3.92226	5.52037	3.80518	3.17736	3.81543	2.80633	4.07838	2.4386	2.78578	4.28023	3.69139	2.67135	3.77086	2.76172	6.05568	4.05236	4.61874	3.78882	3.76128	3.35295	4.71844	3.59455	3.64951	2.98636	3.05738	2.62767	3.11219	3.71632	3.01849	3.46806	2.3121	3.42036	3.29729	2.22974
FFA_22:5_	14.1675	15.1566	13.9857	16.2785	3.58724	16.3115	14.7789	13.7418	20.1917	14.9977	19.9203	16.4488	17.3278	15.3401	13.5243	16.5983	23.3922	16.6413	13.6625	13.8877	11.661	17.4515	10.7231	13.0447	14.1032	15.4646	10.4069	16.2567	12.6629	21.9038	19.0153	17.2469	13.2899	13.5532	11.3128	19.7067	13.2294	17.1015	11.1819	13.93	10.447	13.8857	12.9183	12.1964	15.3657	11.1263	15.1242	13.007	8.73033
FFA_22:6_	30.1994	30.8078	29.5536	39.2217	9.07522	38.1656	34.8429	33.8945	39.3071	27.4636	40.2452	35.4478	34.4361	29.1097	25.791	32.0143	36.7006	34.1637	24.241	32.0206	20.949	35.5253	25.0152	25.2703	33.6382	32.4409	22.9191	27.8597	25.1917	37.503	30.2311	30.6385	28.6052	29.1001	27.4577	39.1117	25.4139	37.6618	21.8404	24.9044	25.1195	23.5611	27.5664	23.5679	28.7066	24.8313	30.2665	26.7288	20.0711
FFA_24:0_	6.07326	6.97958	8.08261	9.16304	1.05058	8.32539	6.24434	7.92535	6.9446	7.35629	6.67167	8.09801	6.62049	7.18502	5.61269	7.21722	7.21838	7.16609	7.55198	9.64222	6.54931	6.57009	2.92683	3.63629	10.1273	7.09605	2.89503	9.56175	5.65704	8.25502	6.70893	7.88562	10.4545	7.088	7.22675	9.16256	6.61207	6.27191	6.91339	7.32415	6.66052	6.45548	8.17161	5.65047	6.21077	6.25132	10.3469	6.49888	2.37859
FFA_24:1_	1.56063	1.48823	1.73505	2.14112	0.210924	2.52834	1.15316	1.73596	1.69563	1.38525	1.72346	1.92064	1.55701	1.31337	1.31064	1.89509	1.78516	1.82298	1.57474	1.56081	1.14419	1.63403	0.57566	0.716395	2.24711	1.3933	0.833327	1.67312	1.13154	1.71152	1.31851	1.52616	1.8364	1.40367	1.75006	2.24561	1.37037	1.40649	1.35251	1.57146	1.40218	1.64533	1.56494	1.25603	1.51172	0.903255	1.98861	1.36563	0.55467
FFA_26:0_	1.45181	1.4807	1.94475	1.92283	0.236075	1.68169	1.39607	1.82415	1.47905	1.99402	1.32334	1.26933	1.40916	1.42538	1.41823	1.5424	1.62093	1.54675	1.71521	2.01284	1.87883	1.20827	0.718565	0.905339	1.91513	1.53019	0.744837	1.91925	1.28638	1.48654	1.49351	1.61758	2.41684	1.67527	1.80366	2.19868	1.851	1.30616	1.45013	1.71668	1.85292	1.6465	1.75904	1.35263	1.22143	1.35417	2.10407	1.38444	0.719909
FFA_26:1_	0.160689	0.112348	0.196107	0.190439	0.0448931	0.234102	0.187612	0.17363	0.169045	0.252781	0.202632	0.219711	0.180815	0.173565	0.101457	0.217698	0.257505	0.170652	0.216953	0.197143	0.281182	0.145449	0.0553965	0.13781	0.286369	0.168989	0.0607972	0.265403	0.204617	0.1764	0.20851	0.147878	0.387832	0.191268	0.258243	0.278989	0.153787	0.158671	0.165978	0.188515	0.262268	0.186767	0.237565	0.0651181	0.16866	0.113087	0.193601	0.139322	0.045927
TOTAL	1959	2136.4	2129.76	2287.11	1733.27	2178.6	2147.2	2069.59	2114.78	2004.69	2314.82	2174.65	2026.89	2162.86	2041.85	2100.27	2404.96	2226.43	1918.59	2222.67	2122.54	2127.36	2115.25	2218.11	2214.04	1982.82	2086.87	2133.27	2046.12	2327.69	2180.97	2140.77	2281.95	1921.65	2057.34	2307.16	2153.11	2076.49	2001.68	2098.65	1877.34	2136.18	2160.94	1828.56	2032.07	1728.27	2169.81	1864.12	1949.84
Saturated Sum	963.138	998.483	1024.85	1064.08	964.103	1042.33	1046.67	1004.96	979.798	991.752	1052.6	1037.93	960.394	1009.73	983.985	1016.03	1103.57	1081.33	970.327	1024.23	1062.07	999.195	1046.46	1085.96	1098.74	978.637	1036.13	1041	1037.7	1077.62	1029.14	1000.6	1082.3	938.461	1013.8	1065.94	1051.75	1025.85	1003.47	1030.32	976.448	1079.84	1067.24	934.537	1001.03	917.328	1049.61	963.819	990.284
Mono Sum	431.436	524.341	485.599	545.355	357.487	496.813	480.493	476.328	512.059	461.448	568.594	498.713	477.939	534.748	491.221	481.285	615.81	524.031	427.345	545.661	510.21	505.872	477.146	521.118	497.667	449.623	477.667	524.232	439.385	579.985	548.82	520.562	562.629	432.778	478.394	540.573	493.965	446.782	441.357	486.517	408.23	492.626	500.675	389.677	460.357	351.05	501.58	378.213	436.582
Poly Sum	564.425	613.581	619.303	677.675	411.683	639.454	620.033	588.305	622.928	551.493	693.628	638.003	588.556	618.378	566.64	602.959	685.581	621.076	520.916	652.784	550.26	622.295	591.65	611.03	617.639	554.555	573.078	568.044	569.034	670.082	603.004	619.607	637.022	550.413	565.151	700.645	607.389	603.857	556.858	581.811	492.659	563.716	593.026	504.343	570.68	459.892	618.629	522.089	522.971
TOTAL	1959	2136.4	2129.76	2287.11	1733.27	2178.6	2147.2	2069.59	2114.78	2004.69	2314.82	2174.65	2026.89	2162.86	2041.85	2100.27	2404.96	2226.43	1918.59	2222.67	2122.54	2127.36	2115.25	2218.11	2214.04	1982.82	2086.87	2133.27	2046.12	2327.69	2180.97	2140.77	2281.95	1921.65	2057.34	2307.16	2153.11	2076.49	2001.68	2098.65	1877.34	2136.18	2160.94	1828.56	2032.07	1728.27	2169.81	1864.12	1949.84
Number of Species	25	25	25	25	25	25	25	25	25	25	25	25	25	25	25	25	25	25	25	25	25	25	25	25	25	25	25	25	25	25	25	25	25	25	25	25	25	25	25	25	25	25	25	25	25	25	25	25	25
[truncated: 23 more columns]

## Sheet: GLYCOLIPID
GLYCOLIPID
-
-	1	2	3	4	5	6	7	8	9	10	11	12	13	14	15	16	17	18	19	20	21	22	23	24	25	26	27	28	29	30	31	32	33	34	35	36	37	38	39	40	41	42	43	44	45	46	47	48	49
Species	Control	Control	Control	Control	Control	Control	Control	Control	Control	Control	Control	Control	Control	Control	Control	Control	Suseptible	Suseptible	Suseptible	Suseptible	Suseptible	Suseptible	Suseptible	Suseptible	Suseptible	Suseptible	Suseptible	Suseptible	Suseptible	Suseptible	Suseptible	Suseptible	Suseptible	Suseptible	Resilient	Resilient	Resilient	Resilient	Resilient	Resilient	Resilient	Resilient	Resilient	Resilient	Resilient	Resilient	Resilient	Resilient	Resilient
-
IS_d18:1/15:0-MonHex	#N/A	#N/A	#N/A	#N/A	#N/A	#N/A	#N/A	#N/A	#N/A	#N/A	#N/A	#N/A	#N/A	#N/A	#N/A	#N/A	#N/A	#N/A	#N/A	#N/A	#N/A	#N/A	#N/A	#N/A	#N/A	#N/A	#N/A	#N/A	#N/A	#N/A	#N/A	#N/A	#N/A	#N/A	#N/A	#N/A	#N/A	#N/A	#N/A	#N/A	#N/A	#N/A	#N/A	#N/A	#N/A	#N/A	#N/A	#N/A	#N/A
d18:0/12:0-MonoHex	0	0	0	0	0	0	0.0128024	0	0	0	0	0	0	0	0	0	0	0	0	0	0	0	0	0	0	0	0	0	0	0	0	0	0	0	0	0	0	0	0.0146035	0	0	0	0	0	0	0.00967618	0	0.000335311	0
d18:0/14:1-MonoHex	0	0	0	0	0	0	0	0	0	0	0	0	0	0	0	0	0	0	0	0	0	0	0	0	0	0	0	0	0	0	0	0	0	0	0	0	0	0	0	0	0	0	0	0	0	0	0	0	0
d18:0/14:0-MonoHex	0	0.0173446	0	0	0	0.0045614	0	0.0203932	0	0.0212641	0.0341747	0	0.0133749	0.0104862	0.0144101	0.0217036	0	0.0276349	0	0.019259	0.0244353	0	0.0188188	0.00789156	0.0133597	0	0.0160542	0	0.00528862	0.00561297	0.010834	0.0214473	0.0165669	0.0381598	0	0	0.0227326	0.00918621	0.00415884	0	0.000957971	0.0150849	0.0219142	0.000824511	0.0310677	0.0105176	0	0.0203761	0.0194139
d18:0/16:1-MonoHex	0.000344328	0.0480176	0	0.00501198	0	0.00197391	0	0	0	0.0101717	0.0167422	0	0.00184141	0.0171742	0.0341023	0.0195006	0.0205885	0.0555313	0	0.0150155	0	0.029989	0.00462768	0.0138801	0.00357029	0.015689	0.0373258	0	0.0140673	0	0.0110557	0	0	0	0	0	0	0.0101456	0	0	0.00686732	0.0147895	0.0149144	0.0120942	0	0.00169018	0	0	0
d18:0/16:0-MonoHex	0	0	0.0205111	0	0.0081029	0	0.00793455	0.00416134	0.0277704	0.00195634	0	0.0230621	0	0	0.000305278	0.0002139	0.0273933	0	0.0729374	0.0342745	0.00427016	0	0.0109736	0.0035104	0	0	0	0	0	0	0	0	0	0.0158964	0.00933196	0	0	0.00440798	0	0	0	0	0	0	0.00499078	0.00169018	0	0	0.00416225
d18:0/18:3-MonoHex	0.00103551	0.0489258	0	0	0.0051842	0.00460579	0.00793455	0.00416134	0.0110807	0.0110925	0.0320192	0	0.0242053	0	0.00084293	0.0124719	0.032977	0.0116921	0	0.0203093	0.0239971	0.00926249	0.018031	0.0217147	0.00357029	0	0.0120786	0.0116586	0.00983903	0	0	0.0205664	0	0.0364911	0.0140912	0.0204877	0.0148517	0.00732704	0.018873	0	0.023244	0	0.0142736	0.0122524	0.0116452	0.041878	0	0.000335311	0.0135192
d18:0/18:2-MonoHex	0	0	0	0	0	0	0	0.00836157	0	0.0110925	0	0	0	0	0	0	0	0	0	0	0	0	0.00723306	0	0	0	0	0	0	0	0	0	0	0	0.0140912	0	0	0	0	0	0	0	0	0.0120942	0	0	0	0	0
d18:0/18:1-MonoHex	0	0.0163128	0	0	0	0	0	0	0	0	0	0	0	0	0	0	0	0	0	0	0	0	0.00321748	0	0	0	0	0	0	0	0	0	0	0	0	0	0	0	0	0	0	0	0	0	0.011816	0	0	0	0
d18:0/18:0-MonoHex	0	0	0	0	0	0	0	0	0	0.0107008	0	0	0	0	0	0	0	0	0	0	0	0	0	0	0	0	0	0	0	0	0	0	0	0	0	0	0	0	0	0	0	0.00425519	0	0	0	0	0	0	0
d18:0/20:5-MonoHex	0.0717126	0.0143601	0.0185921	0.019266	0.0894139	0.0171844	0.0255468	0.049387	0.0581134	0.0942775	0.0455664	0	0.100572	0.0545614	0.0740086	0.051078	0.0430314	0	0.0427656	0.0336842	0.0543617	0.0344346	0.0204827	0.0464853	0.045771	0.0504344	0.0648595	0	0.0580288	0.031904	0.110656	0.0408398	0	0	0.0500012	0.0204877	0.048918	0.0314137	0.10095	0.0817841	0.0414772	0.0416835	0.0281164	0.115568	0.0428837	0.0500852	0.0169237	0.00193791	0.0848668
d18:0/20:4-MonoHex	0	0.0173446	0	0	0.027317	0.0126628	0.00793455	0	0.0245077	0.0116696	0.0149575	0	0	0.0127108	0	0	0	0.00876963	0	0.0185158	0.0162326	0.0156055	0.00723306	0.0093601	0	0	0.0227652	0	0.0204837	0	0	0	0	0.0757978	0	0	0.017031	0	0	0	0.0155733	0.00517593	0	0.000199023	0	0	0.00457228	0	0
d18:0/20:3-MonoHex	0	0	0	0	0.00717457	0	0	0	0	0	0	0.0246931	0	0	0	0	0	0	0	0	0	0	0.00784516	0.0093601	0	0.0114676	0	0	0	0	0	0	0	0	0	0	0	0	0	0	0	0	0	0	0	0	0	0	0
d18:0/20:2-MonoHex	0	0	0	0	0	0	0	0	0	0	0	0	0	0.0127108	0	0	0	0	0	0	0	0	0	0	0	0.00286411	0	0	0	0	0	0	0	0	0	0	0	0	0	0	0	0	0	0	0	0	0	0	0
d18:0/20:1-MonoHex	0	0	0	0	0	0	0	0	0	0	0	0	0	0	0	0	0	0	0	0	0	0	0	0	0	0	0	0	0	0	0	0	0	0	0	0	0	0	0	0	0	0	0	0	0	0	0	0	0
d18:0/20:0-MonoHex	0	0	0	0	0	0	0	0	0	0	0.0489882	0	0	0	0	0.000757829	0	0	0	0	0	0	0	0	0	0	0.00485776	0	0	0	0	0	0	0	0	0	0	0	0	0	0	0.00389558	0	0	0	0	0	0	0
d18:0/22:6-MonoHex	0	0	0	0	0	0	0	0	0	0	0	0	0	0	0	0	0	0	0	0	0	0	0	0	0	0	0	0	0	0	0	0	0	0	0	0.00624797	0	0	0	0	0	0	0	0	0	0	0	0	0
d18:0/22:5-MonoHex	0	0	0	0	0	0	0	0	0	0	0	0	0	0	0	0	0	0	0	0	0	0	0	0	0	0	0	0	0	0	0	0	0	0	0	0	0	0	0	0	0	0	0	0	0	0	0	0	0
d18:0/22:4-MonoHex	0	0	0	0	0	0	0	0	0	0.00185959	0	0	0	0	0	0	0	0	0	0	0	0	0	0	0	0	0	0	0	0	0	0	0	0	0	0	0	0	0	0	0	0	0	0.00961624	0	0	0	0	0
d18:0/22:3-MonoHex	0	0	0	0	0.0081029	0	0	0	0	0	0	0	0	0	0	0	0	0	0	0	0.010559	0	0.00462768	0	0	0	0	0	0	0	0	0	0.0129166	0	0	0	0	0	0	0	0	0	0	0	0	0	0	0	0
d18:0/22:2-MonoHex	0	0	0	0	0	0	0	0	0	0	0	0	0	0	0	0.0121974	0	0	0	0	0.00916793	0	0	0	0	0	0	0.00573518	0	0	0	0	0	0	0	0	0	0	0	0	0	0	0	0.00961624	0	0	0	0	0
d18:0/22:1-MonoHex	0	0	0	0	0	0	0	0.016029	0	0	0.0167422	0	0	0	0	0	0	0	0	0	0.00491807	0	0.00723306	0.0120552	0	0.0123387	0.0069869	0	0	0	0	0.0227071	0	0	0	0	0	0	0	0	0.0155733	0.00517593	0	0	0	0.010992	0	0.0203761	0
d18:0/22:0-MonoHex	0.000344328	0	0	0	0.00319146	0.0196506	0.0105532	0	0	0.00195634	0	0	0.0151937	0	0	0	0	0.0245522	0	0	0.0148291	0.0131743	0	0	0	0	0	0.0082922	0	0.0176834	0	0.0227071	0.0129166	0	0	0.0170676	0	0.0102853	0	0.0145711	0	0.00815077	0	0	0.00654987	0	0.0169237	0	0
d18:0/24:1-MonoHex	0.000344328	0	0	0	0	0	0	0	0	0	0	0	0.0312081	0	0	0	0	0	0	0	0.0114525	0.0131743	0	0	0	0	0	0	0	0	0.010834	0.000454362	0.00505227	0	0	0	0	0.00626715	0.0146035	0	0	0.00836371	0	0.000824511	0	0	0.0169237	0	0.00523893
d18:0/24:0-MonoHex	0	0	0.0093892	0	0	0	0	0	0	0.0116696	0.00886533	0	0	0	0.0177896	0	0	0	0	0	0	0.00926249	0.00462768	0.0189291	0	0	0	0.0082922	0.00455041	0	0	0	0	0.000313982	0	0	0	0.0106751	0	0	0	0.00913579	0	0.000824511	0	0	0	0	0
d18:0/26:1-MonoHex	0	0	0	0	0	0	0	0	0	0	0	0	0	0	0	0	0	0	0	0	0	0	0	0	0	0	0	0	0	0	0	0	0	0	0	0	0	0	0	0	0	0	0	0	0	0	0	0.0016026	0
d18:0/26:0-MonoHex	0	0	0	0	0	0	0	0	0	0	0	0	0	0	0	0	0	0	0	0	0	0	0	0	0	0	0	0.00691007	0	0	0	0	0	0	0	0	0	0	0	0	0	0	0	0	0	0	0	0.000335311	0
d18:1/12:0-MonoHex	0	0	0	0.0163007	0	0	0.00514592	0	0.0153875	0	0.0167422	0	0	0	0	0.0121974	0.0220839	0	0	0	0	0	0.00419443	0	0	0.0106241	0	0	0	0	0	0	0	0	0.0153419	0	0	0.00960967	0	0	0	0.00507415	0	0	0	0	0	0	0
d18:1/14:1-MonoHex	0.0152569	0.00445691	0	0.0239413	0.0112001	0.0131197	0	0.0131554	0.0148657	0.00994403	0	0.04972	0	0	0.0151591	0.0517608	0	0.0155469	0	0	0	0	0.0297995	0.00301638	0.00768043	0.0130271	0.00319539	0.00769423	0.0235274	0.0233468	0.0124797	0.0201324	0.0242328	0.0207734	0	0	0.0155103	0.0173543	0.0188337	0.0175435	0.0160488	0.00913579	0	0.00165722	0.0135187	0.00896446	0.0126853	0.00322113	0
d18:1/14:0-MonoHex	0	0	0	0	0	0	0	0	0	0	0	0	0	0	0	0.00950615	0	0	0	0	0	0	0	0	0	0	0	0	0	0	0.00279568	0	0	0	0	0	0	0	0	0.0162247	0.000630071	0	0	0	0	0	0	0	0
d18:1/16:1-MonoHex	0	0.00473881	0.00940491	0.0164348	0.00506901	0.00345967	0.0346808	0.00712518	0	0.0210365	0	0.0899115	0.0214028	0	0	0.0526975	0.00394289	0	0.00970176	0	0	0.0124264	0	0.0238648	0.00917551	0.00830477	0.0109205	0.0139905	0.00481639	0	0	0	0.00473216	0	0.00690936	0	0	0	0	0.0105416	0.0154188	0.00487249	0.0303541	0	0.007071	0	0	0	0.00578533
d18:1/16:0-MonoHex	0.0943134	0.253166	0.123927	0.195321	0.165145	0.0899967	0.208644	0.107076	0.194932	0.235935	0.191553	0.392964	0.205788	0.289403	0.107234	0.283806	0.364694	0.408505	0.365879	0.201917	0.238899	0.168795	0.322533	0.122655	0.0845109	0.165994	0.224784	0.220318	0.163495	0.304821	0.344873	0.32921	0.195403	0.149406	0.130842	0.435447	0.256232	0.274495	0.14512	0.281523	0.16997	0.337081	0.217108	0.213254	0.299868	0.184867	0.197304	0.136345	0.0939573
d18:1/18:3-MonoHex	0.00152916	0.00445691	0	0	0	0	0	0	0.0225251	0	0.00987138	0	0	0.00776395	0	0	0	0	0	0	0	0	0.00419443	0	0	0	0.00835989	0	0	0	0	0	0	0	0.00839527	0	0	0	0	0	0	0	0.00254843	0	0.0133147	0	0	0	0.00818843
d18:1/18:2-MonoHex	0	0	0.0131076	0.00398818	0.0138278	0.0164854	0	0	0	0.0110925	0.0064137	0	0.0242053	0.0395692	0.0147714	0	0	0	0.0355096	0.019259	0	0	0	0.0093601	0.00308715	0.0106241	0.00590647	0.0109982	0	0	0.0118148	0.0245598	0	0.00475741	0	0	0	0.00334253	0	0.011578	0	0.0243878	0	0.0134118	0	0.0022599	0	0.00279206	0.00818843
d18:1/18:1-MonoHex	0	0	0	0	0	0.0103271	0	0.00906515	0	0	0	0	0.0123911	0	0	0.0121974	0	0	0	0	0	0	0	0	0	0	0	0.0116586	0.00806051	0.0233468	0	0	0.00402025	0	0	0.0144407	0	0.00334253	0	0	0.000630071	0.00913579	0	0	0.00579373	0	0	0	0.00935695
d18:1/18:0-MonoHex	0	0.00445691	0	0	0.0551177	0.0326078	0.0202921	0.0106382	0.0250208	0.0110925	0	0.0766047	0.0222872	0.0637166	0	0	0	0.0302195	0	0.0109049	0.0196891	0	0.032988	0.019976	0.00917551	0.0396997	0.013276	0.0276838	0.0240267	0	0.0118148	0	0	0	0	0	0	0.0146233	0.0440369	0	0	0.0128244	0.0433462	0.00915209	0.00579373	0	0.00410683	0	0.007303
d18:1/20:5-MonoHex	0	0	0	0	0.0081029	0.0103271	0	0.00251726	0	0	0	0	0	0	0	0	0	0	0	0.00449318	0	0	0	0.0093601	0	0.0236512	0	0	0.0276874	0	0.0100678	0	0.00473216	0.0148842	0	0	0	0.00774461	0	0	0.0153727	0	0.0176668	0.0115104	0.0245963	0	0	0	0
d18:1/20:4-MonoHex	0	0	0.018862	0	0.0057249	0	0.0141644	0.0278719	0.0148657	0	0	0	0	0.0235981	0	0	0	0	0	0.015666	0	0	0.00723306	0	0	0.0140166	0	0.0216848	0	0.0212505	0.0100678	0	0.0195006	0.00261445	0.0140912	0.0049717	0	0.00774461	0	0	0	0.00913579	0.0142736	0.0206625	0.0127803	0	0	0	0
d18:1/20:3-MonoHex	0	0	0	0	0.00274233	0	0	0.0106382	0	0	0	0	0	0.0147558	0	0	0	0	0	0	0.0197269	0	0	0	0	0.0130271	0	0.00499915	0.00740341	0.012976	0	0	0	0	0	0	0	0	0	0	0	0.00446071	0	0	0	0.00827152	0	0	0
d18:1/20:2-MonoHex	0.0153026	0	0	0	0	0	0	0	0.00659808	0	0	0	0	0	0	0.00950615	0	0	0	0	0	0	0	0	0	0	0	0	0	0	0.00279568	0	0	0.015639	0.0102461	0.0170676	0	0	0	0.0175435	0	0.00446071	0	0	0	0	0	0.0193926	0.00312986
d18:1/20:1-MonoHex	0	0.0163128	0	0	0	0	0	0	0	0	0	0	0	0	0	0.00947773	0	0	0	0	0	0	0	0	0	0.0140166	0	0	0	0	0	0	0	0	0	0	0	0	0	0	0	0	0	0	0.011816	0.00896446	0.0169237	0	0
d18:1/20:0-MonoHex	0.0556045	0.0447938	0.012109	0.0806549	0.0502124	0.0140365	0.0474832	0.0220276	0.0545003	0.0479861	0.0813569	0.142031	0.0550728	0.0172395	0.0177896	0.0485082	0.0643832	0.0129568	0.173066	0.0493394	0.0247811	0.0765305	0.0372093	0.0185134	0.0365557	0.0281999	0.0648078	0	0.0549704	0.0625499	0.0515977	0.00311147	0.00402025	0.0170271	0.0539531	0.0838663	0.0743196	0.0347518	0.0157452	0.0762601	0.0229161	0.0737605	0.0443767	0.0242211	0.00878721	0.0360566	0.0860114	0.0235073	0.065733
d18:1/22:6-MonoHex	0	0.0163128	0	0.00398818	0	0	0.0141644	0	0	0.00945228	0.0260067	0	0	0	0	0	0	0	0.00970176	0.0162948	0.0255915	0.00807378	0	0.0093601	0.00308715	0.0130271	0	0	0.00481639	0	0	0	0	0	0.0273677	0	0	0.00348086	0	0	0	0	0	0.0134118	0	0	0	0	0.00578533
d18:1/22:5-MonoHex	0	0.0133038	0	0	0	0	0	0	0	0.0116696	0	0	0	0.00776395	0.00124478	0.0121974	0	0	0	0	0	0	0.00511034	0.00301638	0	0.0106241	0.0109205	0	0	0	0	0	0.014017	0.0190799	0	0	0	0	0	0	0.000630071	0	0	0.0115104	0	0	0	0	0
d18:1/22:4-MonoHex	0.0318738	0	0	0	0.0057249	0	0	0.00712518	0	0.00945228	0	0	0.0114737	0	0	0	0	0	0	0	0	0	0.00511034	0	0.00917551	0	0	0	0.00740341	0.00416836	0.0118148	0	0.00402025	0	0.0102461	0.0173344	0	0	0.0033696	0	0	0.00971947	0	0	0	0	0	0.00279206	0
d18:1/22:3-MonoHex	0	0.0173446	0	0	0	0	0	0	0.0153875	0	0	0	0.00415115	0	0.0135266	0.0011191	0.00394289	0.0188653	0	0	0.0142599	0	0	0	0	0	0	0	0.00481639	0.014256	0	0	0	0	0	0	0	0	0	0	0	0.00913579	0	0	0.00570928	0	0	0	0.00578533
d18:1/22:2-MonoHex	0.0153026	0.0133038	0	0.0395549	0.0152775	0.0113379	0	0.00251726	0	0.0116696	0.0349703	0.0547414	0.00734936	0	0.0177896	0	0.024388	0	0	0.019259	0.005092	0.00807378	0.0301542	0.0275144	0.0434809	0.0106241	0.0200224	0.025891	0.032849	0.0212505	0	0.0504259	0	0.00214296	0.0102461	0.0336949	0	0.00521646	0.020548	0	0	0.0108391	0.0337473	0	0.0135187	0.00526308	0	0	0
d18:1/22:1-MonoHex	0	0	0.0252941	0.0185805	0.0323825	0.0727139	0.0255173	0.0281035	0.0480677	0.065257	0.0221365	0.0280705	0.0251782	0.0225198	0.0147714	0.0011191	0	0.0381835	0	0.0380211	0.0287166	0.0330334	0.0228977	0.0518568	0.0244967	0.0197359	0.0452251	0.0152323	0	0.0815555	0.0226727	0.0750287	0.0165669	0	0.0171217	0.0204877	0.040108	0.0231846	0.0172984	0	0.0320177	0.066056	0.0176668	0.0144853	0.00579373	0.0372337	0.0319167	0	0.0212108
d18:1/22:0-MonoHex	0.35971	0.467524	0.235388	0.368578	0.428682	0.307168	0.274043	0.330153	0.427986	0.411198	0.387	0.340648	0.308966	0.41828	0.226786	0.407946	0.42332	0.458006	0.539749	0.332412	0.479569	0.306919	0.384675	0.410591	0.116277	0.301893	0.426432	0.477092	0.369084	0.30555	0.398095	0.47202	0.290013	0.215785	0.458339	0.48638	0.450101	0.416859	0.357813	0.735501	0.366279	0.531139	0.332137	0.366804	0.310845	0.260844	0.27037	0.310425	0.395465
d18:1/24:1-MonoHex	0.174157	0.147898	0.0983474	0.151423	0.204466	0.202618	0.111091	0.247821	0.241519	0.153922	0.259177	0.286704	0.24946	0.254125	0.104756	0.212553	0.319069	0.159988	0.529983	0.200457	0.220944	0.231592	0.171652	0.336925	0.186501	0.357562	0.404771	0.203437	0.178942	0.277358	0.260358	0.429764	0.174313	0.218467	0.199881	0.311603	0.233247	0.338136	0.192982	0.17869	0.163876	0.277341	0.180227	0.253091	0.223372	0.116493	0.181758	0.243576	0.184533
d18:1/24:0-MonoHex	0.155811	0.197191	0.0966804	0.13911	0.187734	0.144291	0.188779	0.103672	0.250229	0.205977	0.329081	0.217145	0.22008	0.251363	0.131656	0.212842	0.263765	0.270378	0.337447	0.1657	0.265578	0.251996	0.19392	0.225805	0.15885	0.244266	0.20766	0.205638	0.198442	0.259295	0.171183	0.146086	0.145195	0.252162	0.17713	0.276207	0.271063	0.309523	0.230098	0.324855	0.205516	0.329591	0.218419	0.232055	0.283529	0.132832	0.0839521	0.198796	0.245308
d18:1/26:1-MonoHex	0	0	0	0	0.00506901	0	0	0	0	0	0	0	0	0	0.0189808	0	0	0	0	0	0	0	0	0.00661314	0	0.00830477	0	0	0.00740341	0	0	0	0	0	0	0	0	0	0	0	0	0.0174995	0	0	0	0.0022599	0	0	0
d18:1/26:0-MonoHex	0	0.0163128	0.012109	0	0.00309716	0.00966004	0	0	0	0	0	0	0.0123911	0	0	0	0	0	0	0	0	0	0.00723306	0	0	0.00382953	0.00835989	0	0.00740341	0	0	0	0	0	0	0	0.0125149	0	0	0	0	0	0	0	0	0.00827152	0	0	0.0035765
d18:2/12:0-MonoHex	0	0	0	0	0	0	0	0	0	0	0	0	0	0	0	0	0	0	0	0.00918705	0	0	0	0	0	0	0	0	0	0	0	0	0	0	0	0	0	0	0	0	0	0	0	0	0.0106676	0	0	0	0
d18:2/14:1-MonoHex	0.0752052	0.150399	0.0526009	0.0236185	0.0299945	0.0557483	0.0400164	0.0637641	0.122749	0.0450143	0.0570971	0.153278	0.035452	0.0876504	0.0225154	0.0832845	0.0751784	0.0541156	0.054247	0.0664691	0.0406499	0.0710845	0.0217035	0.0223199	0.0472613	0.0907952	0.0284172	0.0368582	0.0351892	0.0544759	0.0278368	0.0748612	0.0292156	0.0966775	0.0461021	0.136675	0.0149313	0.040301	0.108782	0.166605	0.023719	0.0174995	0.0492116	0.0245131	0.0133147	0.0260901	0.0513386	0.046787	0.056735
d18:2/14:0-MonoHex	0	0	0.00401179	0.0400532	0.00541792	0.00235927	0.0168782	0	0	0.00965193	0.0149575	0	0.00283082	0	0	0.00448145	0	0	0.00661598	0	0	0	0.00370659	0	0	0.0130271	0	0	0	0	0	0.007419	0	0.00504404	0.0136702	0	0.0102177	0	0	0	0	0.00138363	0	0	0.00338589	0.00154111	0	0	0
d18:2/16:1-MonoHex	0	0	0	0	0	0	0	0	0	0.0110925	0	0	0	0	0	0	0	0	0	0	0	0.0243223	0	0	0	0.0026115	0	0	0	0	0.0102805	0.007419	0	0	0.00173052	0	0	0	0	0	0	0	0.0176668	0	0	0	0	0	0
d18:2/16:0-MonoHex	0	0.015725	0.00401179	0	0.00242337	0.00235927	0	0.0107318	0.00448919	0	0.0167422	0	0.00817009	0	0	0	0	0.0363989	0	0	0	0	0.00370659	0.00706833	0.0158048	0	0.0109205	0.00340131	0.0122891	0	0.0237837	0	0.0165669	0.0120484	0	0	0.0125149	0.0129413	0	0.0140556	0.00498241	0.00836371	0.0142736	0.0093174	0	0.00749911	0	0	0.00618354
d18:2/18:3-MonoHex	0.022289	0	0	0	0	0	0	0	0	0	0	0	0	0	0.0135672	0	0.0119415	0	0	0	0	0	0	0	0	0	0	0	0	0	0	0.00732369	0	0	0	0.0170676	0	0	0	0	0	0	0	0	0	0	0	0	0
d18:2/18:2-MonoHex	0.00562233	0.00303933	0	0	0	0	0	0	0	0	0	0.0246931	0	0	0	0	0	0	0	0	0	0.0156055	0	0	0	0	0	0	0	0	0	0	0	0	0	0	0	0	0	0	0	0	0	0	0	0	0	0.0075818	0
d18:2/18:1-MonoHex	0	0	0	0	0	0	0	0	0	0	0	0	0	0	0	0	0	0	0	0	0	0	0.00723306	0	0	0	0	0	0	0	0	0	0	0	0	0	0	0	0	0	0	0	0	0	0	0	0	0	0
d18:2/18:0-MonoHex	0	0	0.00409684	0	0.0105263	0	0	0	0	0	0	0	0	0	0	0.00689695	0	0.00720657	0	0	0	0	0	0.0149599	0	0	0	0	0	0	0.0118148	0	0	0	0	0	0	0	0	0	0	0	0	0	0	0	0	0	0
d18:2/20:5-MonoHex	0	0	0	0	0	0	0	0	0	0	0	0	0	0	0	0	0	0.00720657	0	0	0	0	0	0	0	0	0	0	0	0	0	0	0	0	0	0	0	0	0	0	0	0.00836371	0	0	0	0	0	0.0075818	0
d18:2/20:4-MonoHex	0.0319693	0	0	0	0	0	0	0	0	0	0	0	0	0	0	0.0121974	0	0	0	0	0	0	0.00244313	0	0	0	0.00824669	0	0.00740341	0	0	0	0	0	0	0	0	0	0	0.0245843	0	0	0	0	0	0	0.00923419	0	0
d18:2/20:3-MonoHex	0	0	0	0	0	0	0	0	0	0	0	0	0	0	0	0	0	0	0	0	0	0	0.00546209	0	0	0	0	0	0	0.00787211	0	0	0	0	0	0	0	0	0	0	0	0	0	0	0	0	0	0	0
d18:2/20:2-MonoHex	0	0	0	0	0	0	0	0	0.0123283	0	0	0	0	0	0	0	0	0	0	0	0	0	0	0	0	0	0	0	0	0	0	0	0	0	0	0	0	0	0	0	0	0	0	0	0	0	0	0	0
d18:2/20:1-MonoHex	0	0	0	0	0	0.00235927	0	0	0	0.0116696	0	0	0	0	0	0	0	0	0	0	0.00979341	0	0	0	0	0	0	0	0	0	0	0	0	0	0	0	0	0	0	0	0	0	0	0	0	0	0	0	0
d18:2/20:0-MonoHex	0.0120921	0	0.00401179	0	0	0	0.0227188	0.00925663	0.0180468	0.0116696	0.0119838	0.0295796	0	0	0	0.00689695	0	0	0	0.0185158	0	0	0.0137489	0	0	0	0.0195274	0	0	0	0	0	0	0	0.00173052	0.0204877	0.0102177	0	0	0.0167353	0	0	0.00955299	0.0093174	0	0	0	0	0.011349
d18:2/22:6-MonoHex	0	0	0	0	0	0.00875797	0.0141644	0	0	0	0	0	0	0	0	0.0121974	0	0.0188653	0	0	0	0	0.0109736	0	0	0.0118106	0	0	0	0	0.0118148	0	0	0	0	0	0	0	0	0	0.00686732	0.0105194	0	0	0	0.00204797	0	0	0.00316052
d18:2/22:5-MonoHex	0	0	0	0	0	0	0	0	0	0	0	0	0	0	0	0	0	0	0	0	0	0	0	0	0	0	0	0	0	0	0	0	0	0	0	0	0	0	0	0	0	0	0	0.0074084	0	0	0	0	0
d18:2/22:4-MonoHex	0	0	0.00401179	0	0	0	0.0128024	0	0	0	0	0	0	0	0	0	0	0	0	0	0	0	0	0	0	0	0	0	0	0	0	0	0	0	0	0	0	0	0	0	0	0	0.00975551	0	0	0	0	0	0
d18:2/22:3-MonoHex	0	0	0	0.00783981	0	0	0	0.00727568	0	0	0	0	0	0	0.00984331	0	0	0	0	0	0	0	0	0	0	0	0	0	0	0	0	0	0	0	0	0	0	0	0	0	0	0	0	0	0	0	0	0	0
d18:2/22:2-MonoHex	0	0	0	0	0	0	0	0	0	0	0	0	0.0227865	0	0.0154793	0	0	0	0	0	0.00850323	0	0	0.00789156	0	0.0140166	0	0	0.00740341	0	0	0	0	0	0	0	0.000279092	0.00581276	0	0	0.00252312	0	0.0142736	0	0	0	0.0394886	0	0
d18:2/22:1-MonoHex	0	0	0	0	0.00717457	0	0	0	0	0	0	0	0	0	0	0	0	0	0	0	0	0	0	0	0	0	0.00824669	0	0	0	0	0.0201927	0	0	0	0	0	0	0	0	0.00686732	0.016121	0.00975551	0	0	0.00749911	0.014993	0	0
d18:2/22:0-MonoHex	0.0375916	0.00323156	0.0101533	0.017962	0.0125925	0.0126628	0.0463293	0.00925663	0.0225251	0.0237929	0	0.0364724	0.0135214	0.0445556	0.0365349	0.0160929	0.0121946	0.0140139	0.0355096	0	0.00979341	0.0402684	0.0335103	0.0243843	0	0.0118106	0.0452611	0.0246314	0.001556	0.0233468	0.0748721	0.0275164	0.0172051	0.0146993	0.0337318	0.0450157	0.0133257	0.0311129	0	0.0460427	0.0248092	0.0167398	0.0317474	0.0341394	0.0393866	0.0208413	0.00715204	0.0156978	0.0530491
d18:2/24:1-MonoHex	0	0	0.00614147	0.0164348	0.0126418	0	0	0.00925663	0.0531699	0.0308985	0.0149575	0.0542727	0.0242053	0	0.0135672	0.00448145	0.0134669	0.0146125	0	0	0.00151668	0.0156055	0.017963	0.0105571	0.00839417	0.0130271	0.0146729	0.0228677	0.0385514	0.0206007	0	0	0	0.0267476	0.0459885	0	0.0206633	0	0	0	0	0	0	0.00700223	0	0.00749911	0	0.0235073	0.0254366
d18:2/24:0-MonoHex	0.0166667	0.0502339	0	0	0.0223304	0.0114803	0	0.0217578	0.00657151	0.0238465	0.00436374	0.0152085	0.0210271	0.00369574	0.0253226	0.0192391	0.0254084	0.0444556	0.0355096	0	0.0197269	0.0086173	0.0168772	0.0110531	0.0119336	0.0415746	0	0.011209	0	0	0.0118148	0.0174937	0	0.0445198	0.0337318	0.00977318	0.000883937	0.0120799	0	0	0.0222861	0.0266405	0.0274223	0.0441972	0.0274661	0.00827152	0	0.0514989	0.0246547
d18:2/26:1-MonoHex	0	0	0	0	0	0	0	0	0	0	0	0	0	0	0	0	0	0	0	0	0	0	0	0	0	0	0	0	0	0	0	0	0	0	0	0	0	0	0	0	0	0	0	0	0	0.00749911	0	0	0
d18:2/26:0-MonoHex	0	0	0	0	0	0	0	0	0	0	0	0	0	0	0.0290464	0.00448145	0	0	0	0	0	0	0	0	0	0	0	0	0	0	0	0	0	0	0	0	0	0	0	0	0	0	0	0.0074084	0	0	0	0	0
d18:0/12:0-DiHex	0	0	0	0	0	0	0	0	0	0	0	0	0	0	0	0	0	0	0	0	0	0	0	0.00598855	0	0	0	0	0	0	0	0.0529832	0	0.0190799	0	0	0	0	0	0	0.0154188	0	0	0.00961624	0	0	0	0	0
d18:0/14:1-DiHex	0	0	0	0	0	0	0	0	0	0	0	0	0	0	0	0	0	0	0	0	0	0	0	0	0	0	0	0	0	0	0	0	0	0	0	0	0	0	0	0	0	0	0	0	0	0	0	0	0
d18:0/14:0-DiHex	0	0	0	0	0	0	0	0	0	0	0	0	0	0	0	0	0	0	0	0	0	0	0	0	0	0	0	0	0	0	0	0	0	0	0	0	0	0	0	0	0	0	0	0	0	0	0	0	0
d18:0/16:1-DiHex	0	0	0	0	0	0	0	0	0	0	0	0	0	0	0	0	0	0	0	0.00587326	0	0	0	0	0	0	0	0	0	0	0	0	0	0	0	0	0	0	0	0	0.00686732	0	0	0	0	0	0	0	0
d18:0/16:0-DiHex	0	0	0	0	0	0	0	0	0	0	0	0	0	0	0	0	0	0	0	0	0	0	0	0	0	0	0	0	0.00877872	0	0	0	0	0	0	0	0	0	0.0146035	0	0	0	0	0	0.011816	0	0	0	0.00523893
d18:0/18:3-DiHex	0	0	0	0	0.0051842	0	0	0	0	0	0	0	0	0	0	0	0	0	0	0.0150155	0	0	0.00488139	0	0	0	0	0	0	0	0	0	0	0	0	0	0	0	0	0	0	0	0	0	0	0	0	0	0
d18:0/18:2-DiHex	0	0	0	0	0	0	0	0	0	0	0	0	0	0.00668795	0.00084293	0	0	0	0	0	0	0	0	0	0	0	0	0	0.0122891	0	0	0.00154804	0	0	0	0	0.00894002	0	0	0	0	0	0	0	0	0	0	0	0
d18:0/18:1-DiHex	0.0162534	0	0	0	0	0	0	0	0	0.00185959	0	0	0	0.0369463	0	0	0	0	0	0	0	0	0	0.00504898	0.00768043	0	0	0	0	0	0	0.0255097	0.00505227	0.0190799	0	0	0	0	0	0.00863011	0	0	0	0	0	0	0	0.0242295	0
d18:0/18:0-DiHex	0	0	0	0	0	0	0	0	0	0	0	0	0	0	0.000305278	0	0	0	0	0	0	0	0	0	0	0	0	0	0	0	0	0	0	0	0	0	0	0	0	0	0	0	0	0	0	0	0	0	0
d18:0/20:5-DiHex	0	0	0	0	0	0	0	0	0	0	0	0	0	0.00668795	0	0	0	0	0	0	0	0	0	0	0	0	0	0	0	0	0	0	0	0	0	0	0	0	0	0	0	0	0	0	0	0.00169018	0	0	0
d18:0/20:4-DiHex	0	0	0	0	0	0	0	0	0	0	0	0	0.00184141	0	0	0	0	0	0	0	0	0	0	0	0	0	0	0	0	0	0	0	0	0	0	0	0	0	0	0	0	0	0	0	0	0	0	0	0
d18:0/20:3-DiHex	0	0.0173446	0	0	0.00717457	0	0	0	0	0.00195634	0	0	0	0.0357637	0.0380632	0	0.0205885	0	0	0.0185158	0.00653447	0	0.00702087	0	0	0	0	0	0	0	0	0.0428998	0	0.000257358	0.0113389	0	0	0	0	0.0282185	0	0	0	0	0	0	0	0.0256186	0
d18:0/20:2-DiHex	0	0.0356262	0	0	0	0	0	0	0	0	0	0	0	0.0199296	0	0	0.0220839	0	0	0	0	0	0	0.00416365	0	0	0	0	0	0	0	0	0	0	0.00595179	0.00624797	0	0	0	0	0	0	0	0	0	0.00224608	0	0	0
d18:0/20:1-DiHex	0	0	0	0	0	0	0	0	0	0	0	0	0	0.0199296	0	0	0	0	0	0	0	0	0	0	0	0	0	0	0	0	0	0.0201927	0	0.000313982	0	0	0	0	0	0	0	0	0	0	0	0	0	0.00038684	0
d18:0/20:0-DiHex	0	0	0	0	0.0081029	0	0	0	0	0	0	0	0	0	0	0	0	0	0	0	0	0	0	0	0	0	0	0	0	0	0	0	0	0	0	0	0	0	0.018873	0	0	0	0	0	0	0	0	0	0
d18:0/22:6-DiHex	0	0	0	0	0	0	0	0	0	0	0.007358	0	0	0	0	0	0	0	0	0	0	0	0	0	0	0	0	0	0	0.012035	0	0	0	0	0	0	0	0	0	0.0175435	0	0	0	0	0	0	0	0	0
d18:0/22:5-DiHex	0	0	0	0	0	0	0	0	0	0	0	0	0	0	0	0	0	0	0	0	0	0	0	0	0	0	0	0	0.00274133	0	0	0	0	0.015639	0	0	0	0	0	0	0	0	0	0	0	0	0	0	0
d18:0/22:4-DiHex	0.0166667	0.0173446	0	0.0164348	0.00778172	0	0.0141644	0	0.00912019	0	0	0	0.00901161	0	0.0138724	0.0097806	0	0	0.00725596	0.0329519	0	0	0.0142539	0	0	0.00552603	0.0200215	0	0.0204837	0.00561297	0.010193	0.0217408	0.0165669	0	0	0	0.0125149	0.0153151	0	0	0.000809529	0.00815077	0	0.00148009	0	0.010992	0	0.0203761	0
d18:0/22:3-DiHex	0.0166667	0	0	0	0	0	0	0	0	0	0.0099231	0	0	0	0	0	0	0.0116921	0	0	0	0	0	0	0	0	0	0	0	0	0	0	0	0.00106618	0	0	0	0	0	0	0	0.00389558	0	0.0104408	0	0	0	0	0
d18:0/22:2-DiHex	0	0	0	0	0	0	0	0	0	0	0	0	0	0	0	0	0	0	0	0	0	0	0	0	0.0133597	0	0	0	0	0	0	0	0	0	0	0	0	0	0	0	0	0	0	0	0	0	0	0	0
d18:0/22:1-DiHex	0	0	0	0	0	0	0	0	0	0	0	0	0	0	0	0	0	0	0	0	0	0	0	0	0	0	0	0.0116586	0	0	0	0	0	0	0	0	0	0	0	0	0	0	0	0.0120942	0	0	0	0.00138912	0
d18:0/22:0-DiHex	0	0	0	0	0	0	0	0	0	0	0	0	0	0	0	0	0	0	0	0	0	0	0	0	0.0133597	0	0	0.00691007	0	0	0.0017088	0	0	0	0	0	0	0.00440798	0	0	0	0	0	0	0.00499078	0	0	0	0
d18:0/24:1-DiHex	0	0	0	0	0	0.00197391	0	0	0	0	0.007358	0	0	0	0	0	0	0	0	0	0	0	0	0	0	0	0	0	0	0	0	0	0	0	0	0	0	0	0	0	0.000426668	0	0	0	0	0	0	0	0.00523893
d18:0/24:0-DiHex	0	0	0	0	0	0	0	0	0	0.00195634	0	0	0	0	0	0	0	0	0	0	0	0	0	0	0	0	0	0	0	0	0	0	0	0	0	0	0	0	0	0	0	0	0	0	0	0	0	0	0
d18:0/26:1-DiHex	0	0	0	0	0	0	0	0	0	0	0	0	0	0	0	0	0	0	0	0	0	0	0	0	0	0	0	0	0	0	0	0	0	0	0	0	0	0	0	0	0	0	0	0	0	0	0	0	0
d18:0/26:0-DiHex	0	0	0	0	0	0	0	0	0	0	0	0	0	0	0	0	0	0	0	0	0	0	0	0	0	0	0	0	0	0	0	0	0	0	0	0	0	0	0	0	0	0	0	0	0	0	0	0	0
d18:1/12:0-DiHex	0	0	0	0	0	0	0	0	0.0148657	0	0.0167422	0	0.0193449	0	0.00420945	0.012161	0	0.0155469	0	0	0	0	0.00419443	0	0	0	0	0	0	0	0.0100678	0	0	0.00214296	0	0	0	0	0	0.011578	0.00686732	0	0	0.00915209	0.011816	0	0	0	0.00312986
d18:1/14:1-DiHex	0.00152916	0.00445691	0	0	0	0.0175382	0	0	0	0.0116696	0	0	0	0	0	0.0121974	0	0	0	0	0.0142599	0	0	0	0	0	0.00417413	0.00599906	0	0	0	0	0	0	0	0.00414176	0	0	0	0	0.00747686	0.00836371	0	0	0.007071	0.0152789	0	0.0235073	0.00936183
d18:1/14:0-DiHex	0	0	0	0.00467524	0	0	0.00879276	0	0	0	0	0	0	0	0	0	0	0	0	0	0	0	0.0109736	0	0	0	0	0	0	0	0	0	0	0	0.00843257	0	0	0	0	0	0	0	0	0	0	0	0	0	0
d18:1/16:1-DiHex	0.0152569	0.0133038	0	0	0.00717457	0.00966004	0.00514592	0.00197856	0	0	0	0	0	0.00947557	0	0.0121974	0.0221982	0.00758289	0.0355096	0	0.00488964	0	0.0123434	0.0121887	0	0.0220553	0	0	0	0	0.010193	0.00311147	0	0	0	0.00414176	0.0169922	0.00974801	0.0172984	0	0	0	0.00315425	0.0128281	0.007071	0	0.0337159	0	0.0185553
d18:1/16:0-DiHex	0	0.0173446	0	0	0.101503	0.020541	0.0256637	0.0108788	0.0148657	0.0322143	0	0.0951536	0.00246211	0	0	0.0011191	0.020101	0.0155469	0.00970176	0.0209683	0.0213918	0.00807378	0.0288247	0.00703822	0.0144505	0.0130271	0.00835989	0.0142324	0.0172746	0.0237958	0	0.0227071	0	0.018159	0.0396082	0.0185824	0.0111246	0.0268689	0.0172984	0	0.0153727	0.034553	0.0433462	0.0112735	0.00579373	0.0192635	0	0.0235073	0.0206801
d18:1/18:3-DiHex	0.0166667	0.0220834	0.00675302	0.0449541	0.0207108	0	0	0.0106382	0.0148657	0.0238831	0	0	0.0275849	0.0300936	0	0.0121974	0.0221982	0.0226366	0.0355096	0.0209683	0.00488964	0.018829	0.0253237	0	0.00308715	0.0258848	0.0186361	0.0256492	0	0.0355065	0	0.0749857	0	0.00261445	0.0102461	0	0.0111246	0.0390621	0.00308848	0.0350961	0.0542646	0.00836371	0	0.0379526	0.0135187	0	0.0143189	0.0235073	0
d18:1/18:2-DiHex	0	0.0173446	0	0.00467524	0.0081029	0	0.0229571	0.00251726	0	0.0116696	0	0.0208925	0.00246211	0	0	0.0311813	0	0	0.0355096	0.00449318	0.0219303	0	0	0.00661314	0.0186347	0.0114311	0.00590647	0	0.0133799	0	0.0226788	0.0201324	0	0	0.0342771	0.0173344	0.00447733	0.00348086	0.0172984	0	0.0154188	0	0	0.0224379	0	0.00300318	0	0	0.00935695
d18:1/18:1-DiHex	0.0319195	0	0	0	0.0220994	0.0103271	0	0.0197033	0.00659808	0.0397978	0.0149575	0	0.0131628	0.0305899	0	0	0	0	0	0	0	0	0.0160839	0.0132072	0.00917551	0.0433295	0.0141159	0.0116586	0	0	0.0220078	0.0201927	0	0.015639	0.0102461	0	0.0136257	0.00521646	0.00308848	0.0291215	0	0.0139785	0.0303541	0.00961624	0.0133147	0	0.0184257	0.0203761	0.0035765
d18:1/18:0-DiHex	0	0	0.0178749	0	0.00506901	0	0	0	0.00659808	0.0116696	0	0.0455857	0	0	0.00420945	0	0	0	0	0	0	0.0124264	0.00999775	0	0	0	0	0.00769423	0.00481639	0.0233468	0	0.00311147	0.014017	0	0.0153046	0	0	0	0.0172984	0	0.00686732	0	0	0	0.016499	0	0.0036383	0	0.00578533
d18:1/20:5-DiHex	0.0523728	0.0304582	0.0120525	0.0204229	0.0144013	0.0199871	0	0.00712518	0.0148657	0.0127053	0.0260067	0.007178	0.0225431	0.0147558	0	0	0	0	0.0355096	0	0.0161905	0.00278623	0.00511034	0.00557558	0	0	0	0	0.0155333	0	0.0052076	0.0403251	0.0195006	0	0.035763	0	0.0227326	0.0149645	0.0360513	0	0	0.00446071	0	0	0	0.00827152	0	0	0.00661092
d18:1/20:4-DiHex	0	0.0163128	0.00873874	0.03034	0.0165701	0.00787819	0	0.00251726	0.0255427	0.00945228	0	0	0.0250052	0.00947557	0.0270937	0.0343121	0	0.0528187	0.00970176	0	0.010559	0	0.0182067	0.020268	0.00917551	0.0254477	0.01829	0	0.00740341	0.0233468	0.0129887	0.0428395	0.00402025	0.015639	0.0140912	0.0173344	0.00548395	0	0.0172984	0.011578	0	0.00836371	0.0202152	0.0424815	0.007071	0.0022599	0	0	0.0310445
d18:1/20:3-DiHex	0.0152569	0.0513672	0.0192972	0.0378465	0.0328822	0.0422093	0	0.00964244	0.0167532	0.00262476	0.0397942	0	0.0210271	0.0817957	0.00290448	0.012161	0.0508262	0.0620545	0.0452114	0.0185158	0.0270234	0	0.0331987	0.0093601	0.0133597	0.0106241	0.0405075	0	0.0122891	0	0.0100678	0.0201927	0.014017	0.018159	0.0224865	0.0519464	0.0104471	0.0268689	0.020548	0	0.00828198	0.0190824	0	0.0282197	0.018887	0.00900569	0	0	0.00818843
d18:1/20:2-DiHex	0	0	0	0	0.00309716	0.0126628	0.0128024	0	0.045681	0.0116696	0.00717895	0	0.0123911	0.0300936	0.00420945	0.0225109	0.0283309	0.0226366	0	0	0.00916793	0.0156055	0.00999775	0.0165874	0	0.0203667	0.0109205	0.00769423	0.0153983	0	0	0.0469756	0.0165669	0	0	0.0427938	0.014789	0	0	0.011578	0	0.0139785	0	0.033449	0	0	0.0394886	0	0
d18:1/20:1-DiHex	0	0.0163128	0	0.0519402	0.0099169	0.0161225	0	0.0248224	0.0460594	0	0	0.0295796	0	0	0.0177766	0.0011191	0	0	0.0828558	0	0.005092	0	0.00511034	0.0093601	0	0	0	0.0109982	0.00324412	0	0	0	0	0.015639	0.0140912	0	0.0125149	0.00960967	0.0033696	0	0.0153727	0.0174995	0	0.00131768	0.00878721	0	0	0	0.0151423
d18:1/20:0-DiHex	0	0	0	0.019266	0	0	0	0	0	0.0138538	0	0.00599222	0	0	0	0.00947773	0	0	0	0.015666	0.00916793	0	0	0.00301638	0	0	0	0	0	0.00416836	0	0	0	0	0.00839527	0	0	0	0	0.00752255	0.0236802	0	0	0	0.00878721	0.00827152	0	0	0
d18:1/22:6-DiHex	0.0319693	0	0.00940491	0.0331713	0.0139424	0.00263927	0.0141644	0	0.0326802	0.032655	0.00717895	0.00599222	0.0188231	0.0158341	0.0135672	0.0011191	0.0260268	0	0.00970176	0.00449318	0.0058646	0.0406699	0.00775313	0.0129378	0	0	0.0214974	0	0.00740341	0	0	0.0216111	0.0164992	0.0372389	0.0312129	0.0398245	0.0169922	0.0129611	0.0033696	0	0.0236802	0.0144074	0.0142736	0.00131768	0.00878721	0.0112244	0	0	0.0140094
d18:1/22:5-DiHex	0.0485862	0	0.0252941	0	0.00949593	0	0.0384661	0.0305822	0	0	0.0182281	0.069019	0.028288	0	0.0151591	0.0227862	0	0	0	0.015666	0.0107235	0.0156055	0.0301308	0.0172517	0	0.0305022	0.00771561	0.00923321	0.0133799	0	0.00241192	0.0418038	0.014017	0.017782	0.00690936	0	0.00664727	0.00521646	0	0.0191006	0.0314215	0.00487249	0.0160805	0.0108093	0.0366337	0.00896446	0.014993	0.0438834	0.024313
d18:1/22:4-DiHex	0.0153026	0	0.0111219	0	0	0	0.0128024	0	0	0	0.0167422	0	0	0	0	0.0011191	0	0	0	0	0	0	0	0.00557558	0.0133597	0.00355919	0.0150946	0	0	0	0	0	0	0	0	0	0.00548395	0.0140118	0	0	0	0	0.0176668	0.00961624	0	0.010992	0	0	0.0124868
d18:1/22:3-DiHex	0	0	0	0	0.0152775	0	0	0	0	0.0258824	0	0	0	0	0	0	0	0	0	0	0	0.00807378	0	0	0	0.00382953	0	0	0	0	0	0	0.0165669	0	0	0	0	0	0	0	0	0	0.0142736	0	0	0	0	0	0.00834516
d18:1/22:2-DiHex	0	0	0	0	0	0.0295465	0	0	0	0.00276131	0	0	0	0	0	0	0	0	0	0	0	0	0	0	0.00527496	0	0	0	0.0122891	0	0	0	0	0	0	0	0	0	0	0	0	0.00464532	0.0142736	0	0	0	0	0	0
d18:1/22:1-DiHex	0	0.00445691	0	0	0.0138278	0	0	0	0	0.00994403	0	0	0.00246211	0.00947557	0	0	0	0	0	0	0	0	0	0	0	0	0	0.00499915	0	0	0	0	0	0	0.0171217	0.0049717	0	0	0	0	0.0153727	0	0	0	0	0	0.0036383	0	0
d18:1/22:0-DiHex	0	0	0.00132463	0.0163007	0	0.00787819	0	0	0.0153875	0	0	0.0208925	0	0.0235981	0.00420945	0	0	0	0	0.0185158	0	0	0	0.00557558	0	0	0.0174618	0.0166578	0.00324412	0	0	0.0201324	0	0	0	0	0	0	0	0.0162247	0.00686732	0	0	0	0	0.00674579	0	0	0
d18:1/24:1-DiHex	0	0.0296167	0.00874381	0	0.0564281	0.00263927	0	0.032773	0.0225251	0.0116696	0	0	0	0	0	0.0132801	0.00435426	0.0544586	0	0.0341818	0	0.018829	0	0	0.0130504	0	0.00771561	0.032683	0.0399136	0	0	0	0	0	0	0	0.00664727	0	0	0.011578	0.0154188	0	0	0.0345321	0.00579373	0.00900569	0	0	0.00818843
d18:1/24:0-DiHex	0	0	0	0.00866342	0.0162691	0	0	0.0106382	0	0	0	0	0.00901161	0	0	0	0	0.00909877	0	0	0.00488964	0	0	0.00557558	0	0.0106241	0	0.0139905	0	0.0233468	0.0220078	0	0	0	0.0102461	0	0	0.00626715	0.0157452	0	0.00141466	0.00836371	0.0337473	0.0120942	0	0	0	0	0
d18:1/26:1-DiHex	0	0	0	0	0	0.00345967	0	0	0	0	0	0	0	0	0	0	0	0.00758289	0	0	0.00488964	0	0	0	0	0	0	0	0	0	0	0	0	0.0190799	0	0	0	0	0	0	0	0	0	0	0	0	0	0	0
d18:1/26:0-DiHex	0	0	0	0	0	0	0.0128024	0	0	0	0	0	0	0	0	0	0.024388	0	0	0	0	0	0	0	0	0	0	0	0	0	0	0	0	0	0	0	0	0	0	0	0.00686732	0	0	0	0	0	0	0	0
d18:2/12:0-DiHex	0	0	0	0	0	0	0	0	0	0	0	0	0	0	0	0	0	0	0	0	0	0	0.00546209	0	0	0	0	0	0.00740341	0	0	0	0	0	0	0	0	0	0	0	0	0.00775732	0	0	0	0	0	0	0
d18:2/14:1-DiHex	0.00562233	0	0	0	0	0	0	0	0	0	0	0	0	0	0	0	0	0	0	0	0.0017468	0	0	0	0	0	0	0	0	0	0	0	0	0	0	0	0.000883937	0	0	0.00717228	0	0	0	0	0	0	0	0	0
d18:2/14:0-DiHex	0.0153026	0	0	0	0	0	0	0.00836157	0.0180468	0	0	0	0	0	0	0	0	0	0	0	0	0	0	0	0	0	0	0	0	0	0	0	0	0	0	0	0	0.00103679	0	0.00511818	0	0	0	0	0	0	0	0	0
d18:2/16:1-DiHex	0	0.0173446	0.00741919	0	0	0	0	0	0	0	0.0048844	0	0	0.0158341	0	0	0	0	0	0	0	0	0	0	0	0	0	0	0.00202531	0	0.010193	0	0	0	0	0	0	0	0	0	0.0154188	0	0	0	0	0	0	0	0
d18:2/16:0-DiHex	0.031528	0.064172	0.0101108	0.0170302	0.0213964	0.0227945	0.00627723	0.00836157	0	0.0329161	0.028726	0.0845065	0.0490142	0.0173056	0.0332688	0.0374501	0.0464719	0.0666555	0.0828558	0.0284461	0.0359477	0.042353	0.0631395	0.0363986	0.0237338	0.0267242	0.0229196	0.0152907	0.0217172	0.0221281	0.0477714	0.0227071	0.0297042	0.0347189	0.0307919	0.0170676	0.022841	0.0689364	0.0102052	0.0315992	0.0625371	0.0790079	0.00975551	0.00961624	0.0324011	0.0305379	0.00923419	0.0181102	0.0152544
d18:2/18:3-DiHex	0	0	0	0	0.0081029	0	0	0	0	0	0	0	0	0	0	0.00884954	0.024388	0	0	0	0	0.0086173	0.00244313	0	0	0	0	0	0	0	0	0	0	0	0	0	0	0	0	0.0196966	0.0111867	0	0	0.00310152	0	0	0	0	0
d18:2/18:2-DiHex	0.0111024	0	0	0	0	0	0	0	0	0.0110925	0	0	0	0	0.0177896	0	0	0	0	0	0	0	0	0	0.00425319	0	0	0	0	0	0	0.0376864	0	0	0.0166101	0	0.000721684	0	0	0.0245843	0	0	0	0	0	0	0	0	0.011349
d18:2/18:1-DiHex	0	0	0	0	0	0	0	0	0	0	0	0	0	0	0	0	0.0121946	0	0	0	0.010559	0	0	0	0	0	0	0	0	0	0	0.0201927	0	0	0	0	0.0102177	0	0	0.00511818	0	0	0	0	0	0	0	0	0
d18:2/18:0-DiHex	0	0	0	0	0	0	0	0	0	0.00965193	0	0	0	0.0153611	0	0	0	0	0	0	0	0.0156055	0.00828679	0	0	0	0.00824669	0	0	0	0	0	0	0	0	0	0	0	0	0	0	0	0	0.0120942	0	0	0	0	0
d18:2/20:5-DiHex	0	0	0	0	0	0	0	0	0	0	0	0	0	0	0.0177896	0	0	0	0	0	0	0	0	0	0	0	0	0	0	0	0	0	0	0	0	0	0	0	0	0	0	0	0	0	0	0	0	0	0.00935695
d18:2/20:4-DiHex	0	0.0163128	0	0	0.0081029	0	0	0	0	0	0.0048844	0	0	0	0	0	0.024388	0	0	0	0	0	0	0	0	0.0026115	0	0	0	0	0	0	0	0	0	0	0	0	0	0	0	0	0	0	0	0	0	0	0
d18:2/20:3-DiHex	0	0	0	0	0.00611895	0	0	0	0.0153875	0.00259999	0	0	0	0	0	0	0	0.00720657	0	0	0	0	0.00546209	0.00595935	0	0.0127077	0	0	0.00740341	0	0	0.0227071	0	0	0	0	0	0	0	0	0	0	0.00975551	0	0	0	0	0.0203761	0
d18:2/20:2-DiHex	0	0.0187643	0	0.00783981	0	0	0	0	0	0	0	0	0	0	0	0	0.0121946	0	0	0	0	0	0	0	0	0	0	0.00408163	0	0	0	0	0	0	0	0	0	0	0	0	0	0	0	0	0	0	0	0.00657187	0.00706596
d18:2/20:1-DiHex	0	0	0	0	0	0	0	0	0	0.0101541	0	0	0	0	0	0	0	0	0	0	0	0	0	0	0	0	0	0	0	0	0	0	0	0.0120484	0	0	0	0	0	0	0	0	0	0	0	0	0	0	0
d18:2/20:0-DiHex	0	0	0	0	0	0	0	0	0.00448919	0	0	0	0	0	0	0	0.0131874	0	0	0.0114039	0	0	0	0	0	0	0	0	0	0	0	0	0	0	0	0	0	0	0	0	0	0	0	0	0	0	0	0	0
d18:2/22:6-DiHex	0	0	0	0.0164348	0.0081029	0	0	0	0	0	0	0	0	0	0	0	0	0	0	0	0	0	0	0	0	0	0	0	0	0	0	0	0	0	0	0	0	0.00103679	0	0	0	0	0	0.0093174	0	0	0	0	0
d18:2/22:5-DiHex	0	0	0	0	0.0081029	0.00875797	0.00991636	0	0	0	0.0301558	0	0	0	0	0	0	0	0	0	0.00916793	0	0	0	0	0	0	0	0	0	0	0.00732369	0	0	0	0.00977318	0.000721684	0	0	0	0	0.00151136	0	0.00310152	0	0	0	0	0
d18:2/22:4-DiHex	0	0	0	0	0	0	0	0	0	0	0	0	0	0	0	0	0	0	0	0	0	0.0156055	0	0	0	0	0	0	0	0	0	0.0146503	0	0	0	0	0	0	0	0	0	0	0	0.00390071	0	0	0	0	0
d18:2/22:3-DiHex	0	0	0	0	0	0	0	0	0	0	0.0167422	0	0.0137749	0	0	0	0	0	0	0	0	0	0	0	0	0	0	0	0	0	0	0	0	0	0	0	0	0	0	0	0	0	0	0	0	0	0	0	0
d18:2/22:2-DiHex	0	0	0	0	0	0	0	0.0023702	0	0	0	0	0	0.00194456	0	0	0	0	0	0	0	0	0	0	0	0	0	0	0	0	0	0	0	0	0	0	0.000279092	0	0	0	0	0	0	0	0	0	0	0	0
d18:2/22:1-DiHex	0	0	0	0.00783981	0	0	0	0	0	0	0	0	0	0	0	0	0	0	0.00661598	0	0	0	0	0	0	0	0	0	0	0	0	0.0146503	0	0	0	0	0	0	0	0	0	0	0	0	0	0	0	0	0
d18:2/22:0-DiHex	0	0	0	0	0.00242337	0	0.00991636	0	0	0	0.0167422	0.0295796	0	0	0.00984331	0	0	0	0	0	0	0	0	0	0	0	0	0	0	0	0	0.0146503	0	0	0.0166101	0	0	0	0	0	0.0111867	0	0.0221555	0	0.011463	0.00154111	0	0	0.00316052
d18:2/24:1-DiHex	0	0	0.0111219	0	0	0	0	0.00836157	0	0	0	0.0152085	0	0	0	0	0	0	0	0.0185158	0.0213918	0.018829	0.00828679	0.00266555	0.00425319	0.0248377	0.00631302	0	0.000522908	0	0	0	0.0195059	0	0	0	0.0125149	0	0	0	0	0.0181004	0	0	0.011463	0	0.0104233	0	0
d18:2/24:0-DiHex	0	0	0	0.019266	0.0115369	0	0	0.0106382	0	0.0127541	0	0.0258895	0	0	0.0135672	0.00349265	0	0.00600594	0	0	0	0.00843841	0.00244313	0.00706833	0	0.0153192	0.00368865	0	0.00740341	0.00787211	0	0	0.00790285	0.0146993	0	0	0	0.000840822	0	0	0.0154188	0	0	0	0	0.010992	0.023066	0	0.00316052
d18:2/26:1-DiHex	0	0	0	0	0	0	0	0	0	0	0	0	0	0	0	0	0	0	0	0.0185158	0	0	0	0	0	0	0	0	0	0	0.00263235	0	0	0	0	0	0	0	0	0	0	0	0	0	0	0	0	0	0
d18:2/26:0-DiHex	0	0	0	0.0101222	0	0	0	0	0	0	0	0	0	0	0	0	0	0	0	0	0	0	0	0	0	0	0	0	0	0	0	0	0	0	0	0	0	0	0	0	0	0	0	0	0	0	0	0	0
d18:0/12:0-TriHex	0	0	0	0	0	0	0	0	0	0	0	0	0	0	0	0	0	0	0	0	0.010559	0	0	0	0	0	0	0	0	0	0	0	0	0	0	0	0	0	0	0	0	0	0	0	0	0	0	0	0
d18:0/14:1-TriHex	0	0	0	0	0	0	0	0	0	0	0	0	0	0	0	0	0	0	0	0	0	0	0	0	0	0	0	0	0	0	0	0	0	0	0	0	0	0	0	0	0	0	0	0	0	0	0	0	0
d18:0/14:0-TriHex	0	0	0	0	0	0	0	0	0	0	0	0	0	0	0	0	0	0	0	0	0	0	0	0	0	0	0	0	0	0	0	0	0	0	0	0	0	0	0	0	0	0	0	0	0	0	0	0	0
d18:0/16:1-TriHex	0	0	0	0	0	0	0	0	0	0	0	0	0	0	0	0	0	0	0	0	0	0	0	0	0	0	0	0	0	0	0	0	0	0	0	0	0	0	0	0	0	0	0	0	0	0	0	0	0
d18:0/16:0-TriHex	0	0	0	0	0	0	0	0	0	0	0	0	0	0	0	0	0	0	0	0	0	0	0	0	0	0	0	0	0	0	0	0	0	0	0	0	0	0	0	0	0	0	0	0	0	0	0	0	0
d18:0/18:3-TriHex	0	0	0	0	0	0	0	0	0	0	0	0	0	0	0	0	0	0	0	0	0	0	0	0	0	0	0	0	0	0	0	0	0	0	0	0	0	0	0	0	0	0	0	0	0	0	0	0	0
d18:0/18:2-TriHex	0	0	0	0	0	0	0	0	0	0	0	0	0	0	0	0	0	0	0	0	0	0	0	0	0	0	0	0	0	0	0	0	0	0	0	0	0	0	0	0	0	0	0	0	0	0	0	0	0
d18:0/18:1-TriHex	0	0	0	0	0	0	0	0	0	0	0	0	0	0	0	0	0	0	0	0	0	0	0	0	0	0	0	0	0	0	0	0	0	0	0	0	0	0	0	0	0	0	0	0	0	0	0	0	0
d18:0/18:0-TriHex	0	0	0	0	0	0	0	0	0	0	0	0	0	0	0	0	0	0	0	0	0	0	0	0	0	0	0	0	0	0	0	0	0	0	0	0	0	0	0	0	0	0	0	0	0	0	0	0	0
d18:0/20:5-TriHex	0	0	0	0	0	0	0	0	0	0	0	0	0	0	0	0	0	0	0	0	0	0	0	0	0	0	0	0	0	0	0	0	0	0	0	0	0	0	0	0	0	0	0	0	0	0	0	0	0
d18:0/20:4-TriHex	0	0	0	0	0	0	0	0	0	0	0	0	0	0	0	0	0	0	0	0	0	0	0	0	0	0	0	0	0	0	0	0	0	0	0	0	0	0	0	0	0	0	0	0	0	0	0	0	0
d18:0/20:3-TriHex	0	0	0	0	0	0	0	0	0	0	0	0	0	0	0	0	0	0	0	0	0	0	0	0	0	0	0	0	0	0	0	0	0	0	0	0	0	0	0	0	0	0	0	0	0	0	0	0	0
d18:0/20:2-TriHex	0	0	0	0	0	0	0	0	0	0	0	0	0	0	0	0	0	0	0	0	0	0	0	0	0	0	0	0	0	0	0	0	0	0	0	0	0	0	0	0	0	0	0	0	0	0	0	0	0.00598654
d18:0/20:1-TriHex	0	0	0	0	0	0	0	0	0	0	0	0	0	0	0	0	0	0	0	0	0	0	0	0	0	0	0	0	0	0	0	0	0	0	0	0	0	0	0.018873	0	0	0	0	0	0	0	0	0	0
d18:0/20:0-TriHex	0	0	0	0	0	0	0	0	0	0	0	0	0	0	0	0	0	0	0	0	0	0	0.00702087	0	0	0	0	0	0	0	0	0	0	0	0	0	0	0	0	0	0	0	0	0	0	0	0	0	0
d18:0/22:6-TriHex	0	0	0	0	0	0	0	0	0	0	0	0	0	0	0	0	0	0	0	0	0	0.0131743	0	0	0	0	0	0	0	0	0	0	0	0	0	0	0	0	0	0	0	0	0	0	0	0	0	0	0
d18:0/22:5-TriHex	0.000375021	0.0173446	0	0	0	0.00850366	0	0	0	0.00195634	0	0	0	0	0	0	0	0	0	0	0	0	0	0	0	0	0	0	0	0	0	0	0	0	0	0	0	0	0	0	0	0	0	0	0	0	0	0	0
d18:0/22:4-TriHex	0	0	0	0	0	0	0	0	0	0	0	0	0	0	0	0	0	0	0	0	0	0	0	0	0	0	0	0	0	0	0.00198069	0	0	0	0	0	0	0	0	0	0	0	0	0	0	0	0	0	0
d18:0/22:3-TriHex	0	0	0	0	0	0	0	0	0	0	0	0	0	0	0	0	0	0	0	0	0	0	0	0	0	0	0	0	0	0	0	0	0	0	0	0	0	0	0	0	0	0	0	0	0	0	0	0	0
d18:0/22:2-TriHex	0	0	0	0	0	0	0	0	0	0	0	0	0	0	0	0.000274457	0	0	0	0	0	0	0	0	0	0	0	0	0	0	0	0	0	0	0	0	0	0	0	0	0	0	0	0	0	0	0	0	0
d18:0/22:1-TriHex	0	0	0	0	0	0	0	0	0	0	0	0	0	0	0	0	0	0	0	0	0	0	0	0	0	0	0	0	0	0	0	0	0	0	0	0	0	0	0	0	0	0	0	0	0	0	0	0	0
d18:0/22:0-TriHex	0	0	0	0	0	0	0	0	0	0	0	0	0	0	0	0	0	0	0	0	0	0	0	0	0	0	0	0	0	0	0	0	0	0	0	0	0	0	0	0	0	0	0	0	0	0	0	0	0
d18:0/24:1-TriHex	0	0	0	0	0.00717457	0	0	0	0	0	0	0	0	0	0	0	0	0	0	0	0	0	0	0	0	0	0	0	0	0	0	0	0	0	0	0	0	0	0	0	0	0	0	0	0	0	0	0	0
d18:0/24:0-TriHex	0	0	0	0	0	0	0	0	0	0	0	0	0	0	0	0	0	0	0	0	0	0	0	0	0	0	0	0	0	0	0	0	0	0	0	0	0	0	0	0	0	0	0	0	0	0	0	0	0
d18:0/26:1-TriHex	0	0	0	0	0	0	0	0	0	0	0	0	0	0	0	0	0	0	0	0	0	0	0	0	0	0	0	0	0	0	0	0	0	0	0	0	0	0	0	0	0	0	0	0	0	0	0	0	0
d18:0/26:0-TriHex	0	0	0	0	0	0	0	0	0	0	0	0	0	0	0	0	0	0	0	0	0	0	0	0	0	0	0	0	0	0	0	0	0	0	0	0	0	0	0	0	0	0	0	0	0	0	0	0	0
d18:1/12:0-TriHex	0	0	0	0	0	0	0	0	0	0	0	0	0.00901161	0	0	0	0	0	0	0	0	0	0	0.00962952	0.00917551	0	0	0	0	0	0	0	0	0	0	0	0	0	0	0	0	0	0	0	0	0	0	0	0
d18:1/14:1-TriHex	0	0	0	0	0	0	0	0	0	0	0	0	0	0	0	0.0121974	0	0	0	0	0	0	0	0.00789156	0	0	0	0	0	0	0.010193	0	0	0	0	0	0	0	0	0	0	0.00507415	0	0.00165722	0	0	0	0	0.00935695
d18:1/14:0-TriHex	0.0166169	0	0	0.0139052	0	0	0	0	0	0	0	0	0	0	0	0	0	0	0	0	0	0	0	0	0	0	0	0	0	0	0	0	0	0.0190799	0	0	0	0	0	0	0	0	0	0	0	0	0	0	0
d18:1/16:1-TriHex	0	0	0	0	0.0081029	0	0	0	0	0.00994403	0	0	0	0	0	0.0216387	0	0	0	0	0	0	0	0.00661314	0	0	0	0	0	0	0.0100678	0	0	0	0	0	0.00447733	0	0	0	0.00141466	0	0	0	0	0	0	0	0
d18:1/16:0-TriHex	0.00140401	0.0336575	0.00198572	0	0	0.0126628	0.0330502	0	0.0148657	0	0.0110492	0	0.0151937	0	0.00420945	0.0121974	0	0	0	0	0.00563153	0	0.00511034	0.00661314	0	0.0130271	0.00319539	0.0116586	0.00740341	0	0.0124797	0.0201324	0.00473216	0.0347189	0.00690936	0	0	0.0119045	0	0	0.00831695	0.00487249	0.00570268	0.0379126	0.00579373	0	0	0	0.00818843
d18:1/18:3-TriHex	0	0	0	0	0	0	0	0	0	0	0.00717895	0	0	0.0300936	0	0	0	0	0	0	0	0	0	0	0	0	0	0	0	0	0	0	0	0	0	0	0	0	0	0	0	0	0	0	0	0	0	0	0
d18:1/18:2-TriHex	0	0	0	0	0	0	0	0	0	0.0116696	0	0	0	0	0	0.00950615	0	0	0	0	0	0	0.00419443	0	0	0	0	0	0	0	0	0	0	0	0	0	0	0	0	0	0	0	0	0.00131768	0	0	0	0	0.00661092
d18:1/18:1-TriHex	0	0	0	0	0	0	0	0	0	0	0	0	0	0	0	0.0121974	0	0	0.0355096	0	0	0.0156055	0	0	0	0.0130271	0	0	0	0	0.0118148	0	0	0	0	0	0	0	0	0	0	0	0	0	0	0	0	0	0
d18:1/18:0-TriHex	0	0	0	0.019266	0	0	0	0	0	0	0	0	0	0	0	0	0	0	0	0	0	0	0	0.0093601	0	0	0.00417413	0	0	0	0	0.0201324	0	0	0	0	0	0	0	0	0.00686732	0	0	0	0	0	0	0	0
d18:1/20:5-TriHex	0	0	0	0	0.00309716	0	0	0.00251726	0	0	0	0	0	0	0	0	0	0	0	0	0	0	0	0	0	0	0	0	0	0	0	0	0	0.018159	0	0	0	0	0	0	0	0.00487249	0	0	0	0	0	0	0
d18:1/20:4-TriHex	0	0	0	0	0	0	0	0	0	0	0	0	0	0	0	0	0	0	0	0	0	0	0	0	0.00527496	0	0.010911	0	0	0	0	0	0	0	0	0	0	0	0	0	0	0	0	0	0	0	0.0143189	0	0
d18:1/20:3-TriHex	0	0	0	0	0	0	0	0	0	0.0110925	0	0	0	0	0	0	0	0	0	0	0	0	0	0	0	0	0	0	0	0.00254529	0	0	0	0	0	0	0	0	0	0	0	0	0	0	0	0	0	0	0
d18:1/20:2-TriHex	0	0	0	0	0	0.00787819	0	0	0	0	0	0	0	0	0	0	0	0	0	0	0.00916793	0	0	0	0	0.0140166	0.00771561	0	0	0	0	0	0	0	0	0	0.0125149	0	0	0	0	0	0	0	0	0	0	0	0.00661092
d18:1/20:1-TriHex	0	0	0	0	0	0	0	0.00251726	0	0	0	0	0	0	0	0	0	0	0	0	0	0	0.00930477	0	0	0	0.00835989	0	0	0	0	0	0	0	0	0	0	0	0.0157452	0	0	0	0.0160805	0	0	0	0	0	0.00818843
d18:1/20:0-TriHex	0	0	0	0	0	0	0	0	0	0	0	0	0	0	0	0	0	0	0	0	0	0	0	0.0093601	0	0.0106241	0	0	0	0	0	0	0	0	0	0	0	0	0	0	0.0153727	0	0	0	0	0	0	0	0
d18:1/22:6-TriHex	0	0	0	0	0	0	0	0	0	0	0	0	0	0	0	0	0	0	0	0	0	0.018829	0	0	0	0	0	0	0	0	0	0	0	0	0	0	0	0	0	0	0	0	0	0	0	0	0	0	0
d18:1/22:5-TriHex	0	0	0	0	0	0	0	0	0	0	0	0	0	0	0	0	0	0.0155469	0	0	0	0	0	0	0	0	0	0	0	0	0	0	0	0	0	0	0	0	0	0	0	0	0	0	0	0	0	0.0193926	0
d18:1/22:4-TriHex	0	0	0	0	0	0	0	0	0	0	0	0	0	0	0	0	0	0	0	0	0	0	0	0	0.0133597	0	0	0	0	0	0	0	0	0	0	0	0	0	0	0	0	0	0	0	0	0	0	0	0
d18:1/22:3-TriHex	0.0166169	0	0	0	0	0	0	0	0	0	0	0	0	0	0	0	0	0	0	0	0	0	0	0.00301638	0	0	0	0	0	0	0	0	0	0	0	0	0	0	0	0	0	0	0	0	0	0	0.014993	0	0.00818843
d18:1/22:2-TriHex	0	0	0	0	0	0	0	0	0	0	0	0	0.0151937	0	0	0	0	0	0	0	0	0	0	0	0	0	0.0192804	0	0.00481639	0	0	0	0	0	0	0	0	0.00960967	0	0	0	0	0.0176668	0	0	0	0	0	0
d18:1/22:1-TriHex	0	0	0	0	0	0	0	0	0	0	0	0	0	0	0	0	0	0	0	0	0.00916793	0	0	0	0	0	0	0	0	0	0	0	0	0	0	0	0	0	0	0	0	0	0.012992	0	0	0	0	0	0
d18:1/22:0-TriHex	0	0.00445691	0	0	0	0	0	0	0	0	0	0	0	0	0	0	0	0	0	0	0	0	0	0	0	0	0	0	0	0	0	0	0	0	0	0	0	0	0.018873	0	0	0	0.0160805	0	0	0	0	0	0
d18:1/24:1-TriHex	0	0	0	0	0.00274233	0	0	0	0	0.00276131	0	0	0	0	0	0	0	0	0	0	0	0	0	0.00661314	0	0	0	0	0	0	0	0	0.00473216	0	0	0	0	0.00348086	0	0	0	0	0	0	0	0	0	0	0
d18:1/24:0-TriHex	0	0	0	0	0	0	0	0	0	0	0	0	0	0	0	0	0	0	0	0	0	0	0	0.0093601	0	0	0	0	0	0	0	0	0	0	0	0	0	0	0	0	0	0.00464532	0	0	0.011816	0	0	0	0
d18:1/26:1-TriHex	0	0	0	0	0	0	0	0	0	0	0	0	0	0	0	0	0	0	0	0	0	0	0.00723306	0	0	0	0	0	0	0	0	0	0	0	0	0	0	0	0	0	0	0	0	0	0	0	0	0	0
d18:1/26:0-TriHex	0	0	0	0	0	0	0	0	0	0	0	0	0	0	0	0	0	0	0	0	0	0	0	0	0	0	0	0	0	0	0	0	0	0.018159	0	0	0	0	0	0	0	0	0	0	0	0	0	0	0
d18:2/12:0-TriHex	0	0	0	0	0.00717457	0	0	0	0	0.0110925	0	0	0	0	0	0	0	0	0	0	0	0	0	0	0	0	0	0	0	0	0	0	0	0	0	0	0	0	0	0	0	0	0	0	0	0	0	0	0
d18:2/14:1-TriHex	0	0	0	0	0.00242337	0	0	0	0	0	0	0	0	0	0	0.00884954	0	0	0	0	0	0	0	0	0	0	0	0	0	0	0.0102805	0	0	0	0	0	0	0	0	0	0	0	0	0	0	0	0	0	0
d18:2/14:0-TriHex	0	0	0	0	0.00273694	0	0.0128024	0	0	0	0	0	0	0	0	0	0	0	0	0	0	0	0	0	0	0	0	0	0	0	0	0	0	0	0	0	0	0	0	0	0	0	0	0	0	0	0	0	0
d18:2/16:1-TriHex	0	0	0	0	0	0	0	0	0	0	0	0	0	0	0	0	0	0	0	0	0	0	0	0	0	0	0	0	0	0	0	0	0	0	0	0	0	0	0	0	0.00686732	0	0	0	0	0	0	0	0.00618354
d18:2/16:0-TriHex	0	0	0	0	0	0	0	0	0	0	0	0	0	0	0	0	0	0	0	0	0.0017468	0	0	0	0	0	0	0	0	0	0	0	0	0	0	0	0	0	0	0	0	0.00847342	0	0	0	0	0	0	0
d18:2/18:3-TriHex	0	0	0	0	0	0	0	0	0	0	0	0	0	0	0	0	0	0	0	0	0	0	0	0	0	0	0	0	0	0	0	0	0	0	0	0	0	0	0	0	0	0	0	0	0	0.00996556	0	0	0
d18:2/18:2-TriHex	0	0	0	0	0	0	0	0	0	0	0	0	0	0	0	0	0	0	0	0	0	0	0	0	0	0	0	0	0	0	0	0	0	0	0	0	0	0	0	0	0	0	0	0	0	0	0	0	0
d18:2/18:1-TriHex	0	0	0	0	0	0	0	0	0	0	0	0	0	0	0	0	0	0	0	0	0	0	0	0	0	0	0	0	0	0	0	0	0	0	0	0	0	0	0	0	0	0	0	0	0	0	0	0	0
d18:2/18:0-TriHex	0	0	0	0	0.00273694	0	0	0	0	0	0	0	0	0	0	0	0	0	0	0	0	0	0	0	0	0	0	0	0	0	0	0	0	0	0	0	0	0	0	0	0	0	0	0	0	0	0	0	0
d18:2/20:5-TriHex	0	0	0	0	0	0	0	0	0	0	0	0	0	0	0	0	0	0	0	0	0	0	0	0	0	0	0	0	0	0	0	0	0	0	0	0	0	0	0	0	0	0	0	0	0	0	0	0	0
d18:2/20:4-TriHex	0	0	0	0	0	0	0	0	0	0	0	0	0	0	0	0	0	0	0	0	0	0	0	0	0	0	0	0	0	0	0	0	0	0	0	0	0	0	0	0	0	0	0	0	0	0	0	0	0
d18:2/20:3-TriHex	0	0	0	0	0	0	0	0	0	0	0	0	0	0	0	0	0	0	0	0	0	0	0	0	0	0	0.00824669	0	0	0	0	0	0	0	0	0	0.000883937	0	0	0	0	0	0	0	0	0	0	0	0
d18:2/20:2-TriHex	0	0	0	0	0	0	0	0	0	0	0	0	0	0	0	0	0	0	0	0	0	0	0	0	0	0	0	0	0	0	0	0	0	0	0	0	0	0	0	0	0	0	0	0	0	0	0	0	0
d18:2/20:1-TriHex	0	0	0	0	0	0	0	0	0	0	0	0	0	0	0	0	0	0	0	0	0	0	0	0	0	0	0	0	0	0	0	0	0	0	0	0	0	0	0	0	0	0	0	0	0	0	0	0	0
d18:2/20:0-TriHex	0	0	0	0	0	0.0114803	0	0	0	0	0	0	0	0	0	0	0	0	0	0	0	0	0	0	0	0	0	0	0	0	0	0	0	0	0	0	0	0	0	0	0	0	0	0	0	0	0	0	0
d18:2/22:6-TriHex	0	0	0	0	0	0	0	0	0	0	0	0	0	0	0	0	0	0	0	0	0	0	0	0	0	0	0	0	0	0	0	0	0	0	0	0	0	0	0	0	0	0	0	0	0	0	0	0	0
d18:2/22:5-TriHex	0	0	0	0	0	0	0	0	0	0	0	0	0	0	0	0	0	0	0	0	0	0	0	0	0	0	0	0	0	0	0	0	0	0	0	0	0	0	0	0	0	0	0	0	0	0	0	0	0
d18:2/22:4-TriHex	0	0	0	0	0	0	0	0	0	0	0	0	0	0	0	0	0	0	0	0	0	0	0	0	0	0	0	0	0	0	0	0.0201927	0	0	0	0	0	0	0	0	0	0	0	0	0	0	0	0	0
d18:2/22:3-TriHex	0.0166667	0	0	0	0	0	0	0	0	0	0	0	0	0	0	0	0	0	0	0	0	0	0	0	0	0	0	0	0	0	0	0	0	0	0	0	0	0	0	0	0	0	0	0	0	0	0	0	0
d18:2/22:2-TriHex	0	0	0	0	0	0	0	0	0	0	0	0	0	0	0	0	0	0	0	0	0	0	0	0	0	0	0	0	0	0	0	0	0	0	0	0	0	0	0	0	0	0	0	0	0	0	0	0	0
d18:2/22:1-TriHex	0	0	0	0	0	0	0	0.00925663	0	0	0	0	0	0	0	0	0	0	0	0	0	0	0	0	0	0	0	0	0	0	0	0	0	0	0	0	0	0	0	0	0	0	0	0	0	0	0	0	0
d18:2/22:0-TriHex	0	0	0	0	0	0	0	0	0	0	0	0	0	0	0	0	0	0	0	0	0	0	0	0	0	0	0	0	0	0	0	0	0	0	0	0	0	0	0	0	0	0	0	0	0	0	0	0	0
d18:2/24:1-TriHex	0	0	0	0	0	0.00966004	0	0	0	0	0	0	0	0	0	0	0	0	0	0	0	0	0	0	0	0	0	0	0.00086799	0	0	0	0	0	0	0	0	0	0	0	0	0	0	0	0	0.00827152	0	0	0
d18:2/24:0-TriHex	0	0	0	0	0	0	0	0	0	0	0	0	0	0	0	0	0	0	0	0	0.00979341	0	0	0	0	0	0	0	0	0	0	0	0	0	0	0	0	0	0	0	0	0	0	0	0	0	0.00715204	0	0
d18:2/26:1-TriHex	0	0	0	0	0	0	0	0	0	0	0	0	0	0	0	0	0	0	0	0	0	0	0	0	0	0	0	0	0	0	0	0	0	0	0	0	0	0	0	0	0	0	0	0	0	0	0	0	0
d18:2/26:0-TriHex	0	0	0	0	0	0	0	0	0	0	0	0	0	0	0	0.00950615	0	0	0	0.00883253	0	0	0	0	0	0	0	0	0	0	0	0	0	0	0	0	0	0	0	0	0	0	0	0	0	0	0	0	0
TOTAL	1.58776	2.07193	0.934005	1.58846	1.95625	1.38132	1.40934	1.3795	2.03243	1.96861	1.9943	2.49527	1.8122	2.11531	1.23469	1.97049	2.12569	2.11477	2.68007	1.62049	1.9094	1.6958	1.88298	1.80573	1.03574	1.96162	2.06833	1.59726	1.60922	1.75693	1.88498	2.59931	1.21461	1.66825	1.77096	2.22897	1.78626	1.95221	1.57674	2.3357	1.63781	2.27429	1.73232	1.89519	1.70886	1.21642	1.26998	1.41003	1.68899
Saturated Sum	0.796985	1.18961	0.567695	0.986475	1.13352	0.726191	0.970909	0.698003	1.13658	1.15481	1.21907	1.58131	1.00274	1.155	0.680696	1.14097	1.30739	1.44718	1.65927	0.945342	1.2007	0.962461	1.23418	1.00032	0.507187	0.950265	1.10999	1.0799	0.919147	1.08352	1.20752	1.22357	0.754244	0.925819	1.0641	1.40989	1.16809	1.27081	0.924472	1.59781	1.0214	1.53079	1.09108	1.05327	1.15351	0.760259	0.708911	0.798934	0.994754
Mono Sum	0.335889	0.473628	0.219074	0.315225	0.437888	0.433701	0.216451	0.493733	0.555554	0.456806	0.414052	0.706746	0.416764	0.50372	0.241629	0.540749	0.470993	0.407602	0.754423	0.397049	0.389988	0.484491	0.34469	0.544677	0.321239	0.658662	0.60044	0.389735	0.357131	0.480684	0.4429	0.754409	0.287423	0.444466	0.359192	0.496461	0.402334	0.466786	0.410874	0.435	0.365654	0.509006	0.382377	0.385713	0.345997	0.267741	0.392742	0.408959	0.392089
Poly Sum	0.454886	0.408695	0.147236	0.286757	0.384841	0.221424	0.221984	0.187765	0.340303	0.356998	0.361177	0.207209	0.39269	0.45659	0.312365	0.288763	0.347306	0.259991	0.266377	0.278101	0.318711	0.248852	0.304111	0.260731	0.207311	0.352695	0.357903	0.127625	0.332945	0.192724	0.234561	0.62133	0.172941	0.297962	0.347663	0.322614	0.215834	0.21461	0.241394	0.302886	0.250751	0.234486	0.258861	0.456205	0.209346	0.188421	0.168331	0.202139	0.302148
Short Sum	0	0	0	0.0163007	0.00717457	0	0.0179483	0	0.0302532	0.0110925	0.0334844	0	0.0283565	0	0.00420945	0.0243584	0.0220839	0.0155469	0	0.00918705	0.010559	0	0.013851	0.0156181	0.00917551	0.0106241	0	0	0.00740341	0	0.0100678	0.0529832	0	0.0212229	0.0153419	0	0	0.00960967	0.0146035	0.011578	0.0222861	0.0128315	0	0.0187683	0.0224836	0.00967618	0	0.000335311	0.00312986
Medium Sum	1.20881	1.61437	0.682067	1.17354	1.39754	0.984136	1.03623	0.934582	1.39549	1.45996	1.29647	1.87485	1.19763	1.5903	0.862228	1.45293	1.42713	1.51378	1.75773	1.14431	1.3072	1.03871	1.42016	1.12665	0.640492	1.20681	1.39365	1.09224	1.1056	1.15642	1.38426	1.93091	0.841408	1.01564	1.23006	1.58531	1.21173	1.23785	1.10534	1.79145	1.15375	1.53685	1.25823	1.26035	1.11415	0.882077	0.94671	0.890381	1.15757
Long Sum	0.378948	0.457565	0.251938	0.398614	0.551534	0.39718	0.355165	0.444918	0.606695	0.497563	0.664346	0.620421	0.586207	0.525017	0.368252	0.493192	0.676479	0.585445	0.922343	0.466991	0.591639	0.657091	0.448963	0.663464	0.38607	0.744183	0.674679	0.505028	0.49622	0.600508	0.490645	0.615409	0.373201	0.631387	0.525558	0.643656	0.574527	0.704748	0.456798	0.532667	0.461771	0.724607	0.474089	0.616076	0.572228	0.324667	0.323275	0.519316	0.528291
18:0 Sum	0.123743	0.249966	0.0484924	0.0407128	0.183905	0.0711166	0.0868704	0.102493	0.130592	0.195439	0.242695	0.0477552	0.197249	0.233588	0.194543	0.127978	0.166663	0.139872	0.122959	0.213415	0.191317	0.138077	0.148128	0.158388	0.100671	0.0983199	0.184949	0.0594569	0.156551	0.0728484	0.157263	0.293597	0.0690715	0.222095	0.104806	0.070539	0.124988	0.109431	0.205538	0.150747	0.127215	0.127757	0.0792187	0.207545	0.12576	0.141458	0.0553434	0.117299	0.143665
18:1 Sum	1.18236	1.48274	0.767821	1.3633	1.58029	1.16178	1.13065	1.09836	1.62404	1.51527	1.52937	1.97883	1.42416	1.69538	0.782013	1.60411	1.68801	1.69816	2.33576	1.22719	1.53774	1.27277	1.502	1.49702	0.819432	1.58243	1.69867	1.41947	1.30294	1.54778	1.48462	1.96872	1.02544	1.18495	1.42545	1.90257	1.52917	1.66868	1.25222	1.82364	1.29592	1.92605	1.42778	1.50321	1.43355	0.924866	1.04256	1.09502	1.30923
18:2 Sum	0.281658	0.339223	0.117692	0.184441	0.19206	0.14842	0.191822	0.178649	0.277804	0.257897	0.222237	0.468689	0.190782	0.186347	0.258135	0.238398	0.271014	0.276743	0.221354	0.179886	0.180337	0.284952	0.232851	0.150326	0.115634	0.280873	0.184707	0.11834	0.149736	0.136296	0.243095	0.336987	0.120101	0.261203	0.240698	0.25586	0.132098	0.174099	0.118987	0.361312	0.21467	0.220482	0.225326	0.184435	0.149548	0.150097	0.172082	0.197713	0.236099
Containing 18:2 Sum	0.281658	0.356567	0.130799	0.193105	0.213991	0.164905	0.214779	0.189528	0.277804	0.303421	0.228651	0.489581	0.21745	0.232604	0.273749	0.279085	0.271014	0.276743	0.292373	0.203638	0.202267	0.284952	0.244279	0.166299	0.137356	0.302929	0.19652	0.129338	0.175405	0.136296	0.277588	0.383227	0.120101	0.265961	0.289066	0.273194	0.145515	0.180922	0.136285	0.37289	0.230089	0.244869	0.225326	0.233697	0.149548	0.15536	0.172082	0.200505	0.260256
Containing 20:4 Sum	0.0319693	0.0499703	0.0276008	0.03034	0.057715	0.020541	0.0220989	0.0303892	0.0649161	0.0211218	0.0198419	0	0.0268466	0.0457845	0.0270937	0.0465095	0.024388	0.0615883	0.00970176	0.0341818	0.0267915	0.0156055	0.0351159	0.0296281	0.0144505	0.0420758	0.0602129	0.0216848	0.0352905	0.0445973	0.0230565	0.0428395	0.0235209	0.0940513	0.0281825	0.0223061	0.022515	0.00774461	0.0172984	0.0361623	0.0155733	0.0226754	0.0344889	0.063343	0.0198513	0.0022599	0.0281254	0	0.0310445
Containing 22:6 Sum	0.0319693	0.0163128	0.00940491	0.0535942	0.0220453	0.0113972	0.0424931	0	0.0326802	0.0421073	0.0405437	0.00599222	0.0188231	0.0158341	0.0135672	0.0133165	0.0260268	0.0188653	0.0194035	0.020788	0.0314561	0.080747	0.0187267	0.0222979	0.00308715	0.0248377	0.0214974	0	0.0122198	0.012035	0.0118148	0.0216111	0.0164992	0.0372389	0.0585806	0.0460725	0.0169922	0.0174787	0.0033696	0.0175435	0.0305475	0.0249268	0.0142736	0.0240469	0.00878721	0.0132723	0	0	0.0229552
monohex Sum	1.19408	1.60651	0.782762	1.18806	1.45116	1.09452	1.16962	1.1633	1.69324	1.57103	1.70247	2.0398	1.49459	1.65364	0.991799	1.62561	1.75177	1.7377	2.24862	1.30895	1.60705	1.39785	1.51118	1.51985	0.841719	1.60252	1.75486	1.38617	1.3398	1.57322	1.63803	1.84129	1.01121	1.29913	1.40431	1.99481	1.53966	1.66136	1.30781	2.03464	1.20505	1.96699	1.41475	1.50244	1.44928	1.0279	1.06258	1.1388	1.37108
dihex Sum	0.342002	0.409967	0.149258	0.367223	0.468899	0.236616	0.193872	0.20191	0.324332	0.349063	0.273603	0.455469	0.27821	0.431578	0.238681	0.258512	0.373921	0.361524	0.395939	0.302706	0.256277	0.250348	0.338929	0.217424	0.166208	0.308408	0.251585	0.19943	0.256338	0.181159	0.19013	0.697564	0.193937	0.278996	0.359735	0.23416	0.228718	0.26585	0.215434	0.301058	0.393915	0.279356	0.249052	0.351861	0.241965	0.170286	0.170942	0.25184	0.2586
trihex Sum	0.0516794	0.055459	0.00198572	0.0331713	0.0361888	0.050185	0.0458526	0.0142912	0.0148657	0.0485162	0.0182281	0	0.039399	0.0300936	0.00420945	0.0863672	0	0.0155469	0.0355096	0.00883253	0.0460666	0.0476089	0.0328635	0.0684572	0.0278102	0.0506948	0.0618831	0.0116586	0.0130878	0.00254529	0.0568165	0.0604575	0.00946433	0.0901168	0.00690936	0	0.0178762	0.024995	0.0534911	0	0.0388389	0.0279379	0.0685225	0.0408875	0.0176097	0.0182371	0.0364639	0.0193926	0.0593142
Total	1.58776	2.07193	0.934005	1.58846	1.95625	1.38132	1.40934	1.3795	2.03243	1.96861	1.9943	2.49527	1.8122	2.11531	1.23469	1.97049	2.12569	2.11477	2.68007	1.62049	1.9094	1.6958	1.88298	1.80573	1.03574	1.96162	2.06833	1.59726	1.60922	1.75693	1.88498	2.59931	1.21461	1.66825	1.77096	2.22897	1.78626	1.95221	1.57674	2.3357	1.63781	2.27429	1.73232	1.89519	1.70886	1.21642	1.26998	1.41003	1.68899
Number of Species	43	47	35	39	69	49	38	48	42	64	44	31	47	41	45	59	34	37	27	39	54	40	67	62	39	55	53	40	55	31	45	52	35	46	46	32	46	49	34	35	55	61	43	59	48	49	31	36	59
[truncated: 23 more columns]

## Sheet: PA
PA
-
-	1	2	3	4	5	6	7	8	9	10	11	12	13	14	15	16	17	18	19	20	21	22	23	24	25	26	27	28	29	30	31	32	33	34	35	36	37	38	39	40	41	42	43	44	45	46	47	48	49
Species	Control	Control	Control	Control	Control	Control	Control	Control	Control	Control	Control	Control	Control	Control	Control	Control	Suseptible	Suseptible	Suseptible	Suseptible	Suseptible	Suseptible	Suseptible	Suseptible	Suseptible	Suseptible	Suseptible	Suseptible	Suseptible	Suseptible	Suseptible	Suseptible	Suseptible	Suseptible	Resilient	Resilient	Resilient	Resilient	Resilient	Resilient	Resilient	Resilient	Resilient	Resilient	Resilient	Resilient	Resilient	Resilient	Resilient
-
IS_PA_12:0/12:0	#N/A	#N/A	#N/A	#N/A	#N/A	#N/A	#N/A	#N/A	#N/A	#N/A	#N/A	#N/A	#N/A	#N/A	#N/A	#N/A	#N/A	#N/A	#N/A	#N/A	#N/A	#N/A	#N/A	#N/A	#N/A	#N/A	#N/A	#N/A	#N/A	#N/A	#N/A	#N/A	#N/A	#N/A	#N/A	#N/A	#N/A	#N/A	#N/A	#N/A	#N/A	#N/A	#N/A	#N/A	#N/A	#N/A	#N/A	#N/A	#N/A
LPA_10:0_	1.25713	0.737074	0	0	3.03118	2.27448	1.45088	1.44825	1.06756	1.6313	0.80188	0	2.94579	1.35635	0.896361	2.05776	0	1.23792	1.57216	0	2.42334	1.38436	1.44704	0.965403	2.2368	1.29687	0.658541	0.996286	1.5397	1.07531	1.06577	2.17498	0.29711	1.16569	0.66472	0	1.71198	4.5846	1.37792	0.403363	0.639372	0.156531	1.1832	0.842405	1.39066	1.66494	0	1.42332	1.82136
LPA_12:0_	0.268564	3.7126	0	0.447913	0	0.641203	2.61426	2.89535	1.87884	2.5668	0.537944	0	1.70071	1.21336	0.510598	1.72471	0	1.80015	2.11477	0.301248	3.11198	1.2366	1.14495	3.68504	1.86171	1.45669	1.37657	0.28434	1.26018	3.64881	2.69785	2.06376	0.92974	1.62758	1.94353	0	1.32696	2.89988	1.80995	2.4086	1.29336	2.37358	1.41512	1.18206	4.90225	2.01986	0	3.28157	3.69478
LPA_14:0_	13.0408	13.2138	1.57147	1.39951	14.4098	10.7429	11.644	12.791	9.76189	13.596	13.1455	0.162086	25.0084	16.8375	12.5634	15.0943	11.6932	9.85548	17.6404	0.678122	19.4846	15.2675	8.78257	12.2184	17.1808	8.0705	9.28961	5.86267	8.39438	22.8544	22.0277	15.9665	10.781	16.0047	13.1199	3.59305	9.48488	18.3943	9.50207	21.3206	16.0391	14.8843	10.232	12.4889	21.7634	13.7764	1.25021	15.0344	17.8433
LPA_16:0_	195.211	163.482	8.46926	4.94825	87.9214	140.439	161.738	236.604	202.225	228.147	128.044	9.03572	391.344	209.76	205.97	211.985	103.771	137.309	236.385	18.2529	292.777	157.121	116.771	161.574	189.401	119.097	100.523	70.6057	149.062	265.023	241.228	138.321	84.0827	243.695	162.841	17.1102	179.475	300.431	143.071	205.251	217.258	212.751	136.551	165.625	296.224	182.921	13.1615	237.833	260.604
LPA_16:1_	10.9961	12.576	0.283505	0.71666	11.3952	8.59299	7.39219	14.69	14.4404	13.1438	9.59627	0.390116	23.1247	14.2554	16.3857	12.9186	9.99348	11.4723	8.94492	1.69648	33.103	10.2911	9.66133	10.4707	11.6458	8.20681	6.15388	5.28068	7.3138	18.4365	26.3707	13.3908	6.15925	17.8482	9.5768	0.969031	10.5021	14.2613	6.67443	12.3449	8.68317	13.3481	8.77193	7.60883	15.6928	9.91096	0.369051	7.60888	15.61
LPA_18:0_	110.946	88.2734	5.35155	3.95605	71.599	81.9443	80.6465	154.524	101.262	160.49	61.1551	4.08564	174.098	85.1235	123.616	131.436	41.8614	81.9478	128.985	9.94141	234.697	76.959	104.521	126.907	89.7291	64.1578	84.7116	39.1813	98.712	132.679	128.652	85.1778	45.2209	162.701	90.5232	9.6404	109.521	224.759	75.8538	110.052	132.863	148.795	70.2329	110.12	156.778	119.462	5.53356	170.803	182.889
LPA_18:1_	36.4179	44.0893	1.74783	2.21073	27.3324	25.4447	32.346	55.2068	44.6721	58.2851	33.2792	1.31518	84.8518	49.0805	53.7931	48.3198	22.1162	28.8998	43.999	6.01088	82.4069	28.3524	39.9757	51.1791	28.7645	21.0627	31.6793	15.4989	34.1764	48.9574	62.7587	33.3733	19.034	53.2284	35.148	4.02438	43.1598	68.818	22.6964	45.0879	34.8524	50.2367	27.2172	32.0022	56.1963	31.8952	3.10245	37.8879	93.6497
LPA_18:2_	57.9433	56.128	2.69848	1.87548	19.9022	39.019	50.9658	79.2246	64.346	66.9253	46.8681	1.63887	102.658	61.0725	74.7315	65.5566	27.1655	40.7334	63.4089	5.49292	93.0057	41.4896	68.1269	73.5226	49.5789	30.8478	36.1546	16.3327	45.0808	67.4172	68.5027	35.352	25.5228	76.8275	55.4226	4.07355	63.0289	100.136	30.4059	54.8749	47.683	55.0126	28.0802	45.2335	80.6972	41.7883	2.09707	55.7789	112.85
LPA_18:3_	6.65544	7.25898	0.61569	0.228117	1.91696	4.39692	5.17384	5.53799	6.40597	8.85388	4.63523	0.625673	10.0609	7.94997	7.12947	6.55922	2.24046	3.41374	4.3197	0	11.8387	4.67287	7.87383	8.78817	4.71186	3.6701	1.71876	1.92847	5.02678	9.22245	10.3767	5.67506	2.56659	5.65742	4.35098	0.267933	5.62491	11.8876	5.16632	6.17342	6.34775	5.49835	3.8297	6.31059	9.31129	5.59128	0.304492	6.23984	14.2698
LPA_20:0_	3.33216	3.21207	0.491705	0.107085	0	3.04044	3.23281	6.98143	3.68883	7.078	3.57847	0.183349	9.29613	4.54702	6.33783	2.71462	1.40128	1.8986	4.8322	0	13.7639	3.39514	2.67398	2.73591	4.25299	3.61683	2.64738	1.66443	3.38288	4.36903	3.12992	2.3345	2.80225	5.40169	2.79549	0.335483	2.4893	8.48992	2.58444	5.08278	4.7426	5.2828	3.1462	3.19429	4.26822	3.93954	0.683856	4.46171	3.00395
LPA_20:1_	1.89772	3.66404	0.61569	0.432439	3.61841	1.36556	1.38269	3.65541	3.13991	3.01819	1.16404	1.05812	2.88315	1.72502	1.49055	1.77017	0.286188	1.37705	3.09067	0.133012	3.89349	2.7421	1.59821	2.98208	1.57398	0.579288	0.88907	0.754398	1.0314	1.52513	3.15384	3.46857	0.851099	3.2338	1.50774	0.133254	3.00637	2.61842	1.51757	2.82002	2.05375	4.56601	0.563803	1.46853	2.71653	2.69621	0	2.53618	9.60644
LPA_20:2_	1.67978	0.932585	0.24742	0.198596	0	0.496604	0.40998	1.21039	1.64443	0.927003	0.63005	0	2.15069	1.64169	1.87178	0.697263	0.84482	0.771911	2.07148	0.301248	3.13478	0.0336538	2.94351	1.66955	0.737056	0.0597593	1.05796	0.276426	0.773837	1.83895	0.751224	1.28985	1.51643	0.976797	1.24767	0	0.831815	1.87499	0.956996	1.57536	0.330725	1.01988	0.982374	1.14913	3.44938	0.735141	0.0778003	2.78382	0
LPA_20:3_	1.54508	1.9306	0	0	0	0.986082	1.22779	2.24374	2.52987	2.43772	0.435373	0	5.50478	5.57403	2.86405	2.22005	1.69664	0.979272	1.62558	0.674073	1.05506	0.860698	2.17375	2.02027	0.777007	1.63878	0.504575	0.693162	2.18846	3.67355	3.033	0.783904	0.433797	2.08564	1.19638	0.509166	1.8204	2.50333	0.691396	1.09754	1.79936	1.60036	0.452083	0.888516	2.17053	0.822827	0.112756	1.64936	2.21687
LPA_20:4_	8.60094	7.05356	0.251643	0.447913	3.42392	6.21255	7.86107	10.6317	8.58603	10.4002	5.13387	0.591358	13.6531	7.72497	10.6614	8.34129	3.10311	6.67967	8.41841	1.34356	8.66106	6.61086	8.64079	7.25033	6.41945	4.11415	5.14754	3.90201	6.04744	9.29624	8.50091	6.51812	2.60815	8.68286	8.37794	0.14012	6.09378	14.9019	4.86426	9.22401	7.8314	9.48424	3.63294	6.55678	14.6154	5.90943	1.41638	14.3271	21.2417
LPA_20:5_	4.4575	3.6232	0.240461	0	0	3.11105	3.40227	5.57694	5.78959	6.38388	2.66948	0.717632	10.0252	3.23318	4.91602	5.23417	4.97802	3.7494	4.56303	0.636122	5.51652	6.12537	2.92841	6.69163	5.33652	3.86222	3.35708	2.57426	3.84354	4.68613	6.94514	4.57817	3.12032	7.97745	5.16	0.0663465	4.16847	9.62457	3.34305	5.60887	5.92196	6.01109	3.06622	7.55679	5.57999	5.66149	0.777867	9.72019	6.79202
LPA_22:0_	12.9938	5.40286	0.363399	0.870667	0	0.802214	1.12914	2.23605	1.4344	2.16079	1.6254	1.27381	1.04531	12.7579	8.20978	0.604354	4.24192	0.971419	3.66815	0.334874	0.100116	0.454332	1.07829	0.571935	1.24232	1.13451	0.290848	0.842909	0.310507	2.4424	0.923839	3.93357	2.4982	11.4166	4.59223	0.965478	0	0.848095	2.70863	4.06328	0.581585	1.74493	0.69159	0.940743	1.1496	0.778124	1.97815	14.1792	5.49226
LPA_22:1_	0.604749	0.392953	0.174742	0	1.72688	0	0.37857	0.551838	0.574741	0.710337	0.570001	0	0	0.740713	0.309854	0.464479	0	0.846238	0.169988	0	0.0255477	0	0	0.527363	0.25365	0.269669	0	0.253122	0.233399	0.576122	0.666413	0.745717	0	1.34349	0.448293	0	0	0.505498	0	0.668405	0.095076	0	0	0.122645	0.443433	0.113986	0	0.81562	2.12265
LPA_22:2_	0.580206	1.47625	0.187697	0	0	0.16168	0	0	0	0.112193	0.128571	0	1.31872	3.26162	1.867	0.117384	0.382421	0.541891	0.944773	0.632013	0	0	0	0.459737	0	0.44728	0.862705	0.092113	0.227461	0.268159	0	1.62532	0	1.2818	2.13031	0.0647901	0	0.389474	1.5077	0	0.330725	0	0.121657	0.2797	0.271758	0.103321	0.900313	2.67179	2.04908
LPA_22:3_	0.422387	0.0566728	0	0	0	0	0	0.331103	0	0.312137	0	0	0.0527208	0	0.510598	0.293479	0	0	0	0	0	0	0	0	0	0	0	0	0	0.0952691	0.301676	0	0	0	0.0605773	0	0	0.0622554	0	0	0	0	0.267277	0	0	0	0.218115	0.0972672	0
LPA_22:4_	0.319872	0.086556	0	0.268748	0	0.0569024	0	0.229264	0	0.645138	0.339595	0	0.170137	0	0.747278	0.625008	0	0.306655	0.435282	0	0	0.0347505	0	0.340924	0	0.327297	0	0	0.388999	0.71528	0.0844383	0	0	1.05581	0.335587	0	0.183117	0.378517	0.590968	0.417876	0.250457	0.22566	0.581638	0	0.460199	0.386959	0	0.510737	2.21687
LPA_22:5_	1.03932	1.10901	0.161414	0	1.80354	0.940852	0.604482	0.904169	0.654566	1.66093	0.980503	0	2.77695	0.484088	2.1538	2.68556	1.38829	1.27117	1.67209	0	0	1.01756	1.06818	0.249846	0.865312	0.358244	0	0.671176	0.443628	1.65065	0.947923	2.89547	0.93248	2.00515	1.18355	0.201448	0.321607	1.91732	1.60835	0.745022	1.27279	2.69187	0.656169	0.84006	2.92501	0.668343	0	0.80748	0
LPA_22:6_	3.51512	2.78653	0.368271	0.312169	0.0218228	4.79046	1.79104	6.54059	6.26209	7.06987	2.65765	0.0489999	7.20166	8.15252	4.08979	4.34413	1.68103	1.86121	3.72637	0.77558	3.00137	2.75932	3.56794	4.61542	2.7048	1.68233	2.49592	0.885738	2.58427	2.85825	3.85067	1.82202	0.45968	5.17439	4.166	0.655741	3.01232	9.97915	2.03198	2.82187	4.40197	3.48641	1.26916	2.86538	5.27002	5.37896	0.917828	6.25438	10.8614
LPA_24:0_	0.913752	0.656693	0	0	0	0.395115	0.734122	0.795747	0	0.57679	0.339595	0	0.313814	0	0.747278	1.15232	0.77575	1.00838	1.07966	0	0	0.376512	0	1.74693	0.813406	0.0786345	0.636598	0.401841	0	0.493536	0.0642571	0	0.515812	1.40554	0.161214	0	0.986305	1.80547	0.570147	1.03485	0.427269	0.350799	0.130312	0.535098	1.10428	0.0913863	0	0	1.93423
LPA_24:1_	0.6135	0.795484	0.25559	0.194226	0	0	0	0.16327	0	0.184213	0.208937	0	0.608724	0.740713	1.68498	0.203177	0.840172	0.404982	0.165552	0	0.833835	0	0	0.550773	0.289973	0	0	0.253122	0	0	0.148759	0.773911	0	0.365671	0.34991	0	0	0.630861	0.464626	0	0.117277	0	0	0.228089	0	0.253251	0.392362	1.21348	0
LPA_26:0_	0	0	0	0	0	0.794069	0	0.295459	0	0.81751	0	0	0.194639	0	0.510598	0	0	0	0.466861	0	1.16439	0.387949	0.868864	0.39215	0.182394	0.143586	0	0.253122	0	0	0.134816	0	0.316728	0.598883	0.298556	0	0.368662	1.2351	0	0	0.534968	0.360283	0.205264	0.120432	0.605333	0.253251	0	0	0
LPA_26:1_	0	0	0	0.155121	0	0	0	0.332865	0	0	0	0	0	0	0.00149209	0	0	0	0.466861	0	0	0	0	0	0.103818	0	0.26232	0	0	0	0	0	0	0	0.00807571	0	0	0	0.401678	0.520269	0.000966457	0	0	0	0	0	0	0	0
LPA_p16:0	0	0	0	0.19671	0	0	0	0	0	0	0	0	0	0	0	0	0	0	0	0	0	0	0	0	0	0.0262912	0	0	0	0	0	0	0.231037	0	0.34991	0	0.357053	0	0	0	0	0	0	0	0	0	0	0	0
LPA_p18:0	0	0	0	0	0	0	0	0	0	0	0	0	0	0	0	0	0	0	0	0	0	0	0	0	0	0	0	0	0	0	0.0831177	0	0	0	0	0	0	0	0	0	0	0	0	0	0	0	0	0	0
LPA_p20:0	0	0	0	0	0	0	0	0.27569	0	0	0	0.111717	0	0	0	0	0	0	0	0	0	0	0	0	0	0	0	0	0	0	0	0	0	0	0	0	0	0	0	0.37945	0	0.0338852	0	0	0	0	0	0	0
PA_10:0/14:0	3.11796	6.53911	3.28458	2.14251	0.777571	2.93626	3.42226	3.81749	3.25983	6.34414	2.89816	1.85711	5.37217	5.74019	4.72203	4.84529	3.64052	1.95408	1.8861	4.16845	5.24835	4.42765	3.63917	3.38026	2.85283	3.22762	2.18883	2.173	2.26068	2.7792	2.36637	3.8681	3.40505	4.62989	2.98981	2.28619	1.01921	3.09479	2.54027	3.63136	2.31342	4.60847	3.97652	2.55027	3.73505	3.72905	2.21816	6.62818	5.79408
PA_12:0/14:0	1.44035	1.83721	1.76482	0.97206	1.80354	1.37139	0.883525	1.80995	1.59062	3.45842	1.43043	1.03846	1.67266	3.88031	2.76343	1.04828	0	2.19426	0.811287	0.876109	2.17504	0.876509	1.15921	1.50569	1.27492	1.63666	1.9596	0.498143	0.827528	3.70357	1.63978	2.64897	1.21217	1.62506	1.35642	2.52683	1.4559	1.75269	0.732793	1.85898	0.880618	0.874713	1.00948	1.65341	0.871276	0.407261	0.600431	2.91408	0
PA_14:0/14:0	2.76842	2.47915	4.61462	1.68254	0.682638	4.25426	2.88711	4.92872	5.28657	5.41722	3.73039	2.47757	3.22995	4.52713	1.61767	3.08706	4.26098	1.8969	3.83156	2.67213	5.1972	3.61931	2.12433	3.21867	2.72371	3.06905	3.29866	3.0265	3.37718	2.84352	2.90319	0.908623	4.32304	0.68044	3.0144	1.69386	3.41063	4.10959	3.53386	2.40069	2.15284	5.91544	2.60553	2.58136	3.06809	1.88631	2.56919	3.18975	8.0327
PA_14:0/16:1	3.03555	0.993378	2.30405	1.64707	3.42392	3.26886	4.04794	3.48713	3.52518	4.67799	3.50578	2.73399	6.18498	3.42307	2.96715	3.1868	1.4178	1.89473	2.51754	3.40237	4.25452	3.75775	1.80625	2.86131	3.5174	1.98106	2.26371	2.64989	3.60143	2.89314	5.34979	1.92187	3.232	5.76754	1.39194	2.78742	2.5593	4.64438	2.37446	1.67066	2.77774	5.66689	1.15714	2.27556	4.47289	3.49498	1.302	4.34356	8.58181
PA_14:0/18:0	12.1844	9.26983	12.6164	9.38216	11.8718	13.9178	20.8304	18.8131	16.9875	24.1349	13.5142	11.4145	18.3356	12.5104	15.9019	18.2632	14.3902	11.5693	14.0345	11.7932	19.6925	15.528	12.5173	26.9381	15.8842	13.5906	16.2637	10.7125	10.706	14.0177	17.6682	11.4519	12.2762	24.0167	13.6844	13.1768	14.0151	21.5401	12.6054	11.312	14.6881	19.3347	13.4656	17.2525	22.8125	20.0771	12.045	17.3282	30.5601
PA_14:0/18:1	3.35384	9.19902	6.37353	6.99117	7.13062	4.33952	7.0584	9.09586	8.22141	8.74018	8.06619	5.32454	12.2909	7.35497	5.26053	10.1718	3.71811	4.37543	5.21197	7.78844	15.4737	7.99774	6.92518	10.6698	6.02314	4.23739	4.98125	5.54389	5.07861	7.14971	7.56495	6.39856	6.85579	7.17041	4.51626	5.5825	6.78903	10.2505	4.14608	4.23285	6.57601	8.00824	4.81449	7.08446	12.9448	6.57294	6.34117	7.37574	10.2738
PA_14:0/18:2	8.45108	11.7321	7.66713	5.3182	1.51987	7.64734	9.31518	12.6546	9.27242	11.5781	11.1316	7.00995	15.0396	12.1773	9.48349	10.4747	5.3436	5.31057	7.14583	7.58937	6.98117	11.085	7.27643	16.0227	7.76023	6.57959	10.973	4.66597	7.70295	9.23925	9.62618	4.23465	10.8471	13.9712	5.106	9.55282	10.1244	13.8573	8.41325	6.42838	8.21504	9.87763	6.81888	10.2084	15.4795	11.4706	7.65118	9.55481	17.5762
PA_14:0/18:3	0.764666	4.14064	0.816626	0.964817	4.03839	2.13933	2.14254	2.20546	2.94289	4.08929	2.95055	2.73757	2.56622	3.56611	1.86069	2.38496	1.40006	1.74012	2.48217	0.985894	3.56638	3.88044	3.75894	4.2946	3.29237	2.04576	3.41251	1.47872	0.903078	3.30216	2.22999	1.5904	1.23729	5.4997	0.829747	1.65628	3.44705	0.615912	1.96067	1.69058	2.43106	3.00878	0.616896	3.36914	3.77773	2.91387	1.87386	3.27484	3.69478
PA_14:0/20:0	2.03583	2.10747	0.392422	1.34082	0.682638	1.50826	2.8615	1.63055	2.43639	3.56156	1.67278	0.528248	0.531966	3.06106	4.42366	1.35535	1.87428	0.866278	0.751671	1.20829	2.14332	1.24166	1.3532	1.73606	2.65016	0.936453	0.811823	0.593103	0.256651	0.529125	1.78745	2.29062	0.881835	2.07587	1.48634	1.06363	1.04888	3.95969	0.645362	1.42171	0.446448	1.50282	1.6667	0.911658	0.540304	0.913197	1.81537	0	4.81962
PA_14:0/20:1	3.94773	3.85402	2.25909	1.28237	1.70788	3.54305	3.61308	3.99784	4.09799	5.92216	3.1618	1.50834	4.76473	5.17793	3.96506	5.26175	3.27669	1.53302	3.57724	2.8276	4.55734	3.4391	0.800719	2.3496	1.67531	1.0122	4.09452	2.54517	3.19605	1.81833	4.54546	2.64897	4.56755	5.03238	3.30224	2.6481	4.26579	2.87552	3.55948	1.93723	3.02811	4.36645	2.14596	2.95712	5.67128	4.22477	1.87963	6.39918	3.69478
PA_14:0/20:2	1.2489	1.99726	1.72825	1.26947	0	1.64296	3.42298	2.45347	0.902558	1.86546	2.14923	1.11653	2.49644	4.38788	1.93829	2.02199	3.22688	1.2353	2.62227	2.08515	1.16439	1.80315	1.03736	0.530359	0.823737	1.4173	0.642437	1.45954	0.377364	1.94645	2.44066	1.52274	2.89462	1.5831	3.32065	0.775621	2.48175	3.07225	1.69195	1.41866	0.330725	1.53447	1.46055	1.44561	2.32014	2.68263	2.68285	2.42929	5.59812
PA_14:0/20:3	3.22493	1.18099	1.6186	0.83223	1.80354	1.48779	1.85443	0.488222	1.01853	2.44242	1.20414	1.08455	2.6812	1.54974	0.666974	1.49058	0.620463	0.765917	1.01458	2.7305	1.41693	3.04517	0.137014	2.22898	1.61537	1.94738	1.11993	1.05499	1.35935	0.969151	2.0827	1.52274	1.79273	1.8127	0.464688	0.914172	1.60457	2.97323	1.46975	1.27131	2.22391	2.87431	1.37631	0.368875	3.20326	1.43223	1.32601	1.62178	2.0993
PA_14:0/20:4	18.4525	10.3285	5.35377	6.59039	16.4396	7.86294	5.70775	8.98159	10.5567	11.1455	9.79707	12.6136	9.92847	17.9693	10.6882	10.7356	10.3726	6.55333	6.66737	6.97291	29.3378	18.7506	13.746	11.2526	9.03307	10.1222	5.47988	12.1252	6.8338	12.9038	10.1153	19.8452	10.6718	9.3058	11.6975	10.9801	6.556	15.7616	11.9464	10.9853	3.12111	11.645	11.7551	6.09192	18.1429	6.90753	11.3393	16.0007	19.8742
PA_14:0/22:0	2.07236	2.18903	1.85502	0.764862	2.21312	1.45857	2.54588	3.85402	3.07995	5.46987	3.53131	2.11628	3.35618	5.37301	5.32935	4.97944	3.47085	2.00687	3.75403	1.00807	1.55333	1.7106	3.96939	2.81979	2.45654	1.3275	1.77487	1.63904	4.57402	1.68973	4.80662	2.7395	3.03585	2.93274	3.10896	1.66358	2.3176	8.01048	3.88757	4.32901	3.85594	3.98292	3.11871	2.46156	3.02716	2.48776	2.15179	6.53257	7.815
PA_14:0/22:1	1.05731	0	0.368271	0.637021	0.409583	0.861526	0.231634	1.215	0.730564	0.808103	0.189364	0.154964	0.851146	0.615635	0.701908	0.310547	0	0	1.4229	1.56121	0	0.944643	0.787091	0	0.263812	1.39426	0	0.200811	0.262994	0	0.308912	0	0	0.524602	0.34991	0.185961	1.04524	0.0492585	0.738661	0.61063	0.261121	0	0	0.630945	2.0991	0.526595	0.432856	0	0
PA_16:0/16:0	20.1002	17.1647	7.79794	8.72878	10.9413	15.6371	13.5384	19.9954	10.9392	16.165	17.2428	11.887	19.3481	33.2863	33.6537	17.2567	14.3045	6.93632	19.741	14.1396	21.3882	16.9481	15.1127	19.2635	9.98224	7.59789	10.8176	9.07192	10.5591	16.5357	14.1891	9.73155	14.1477	19.4111	11.9484	13.0328	13.4628	17.6537	11.6564	13.2286	13.099	28.2596	8.66013	15.0971	21.3518	12.8222	10.79	18.9802	7.91793
PA_16:0/16:1	26.2766	21.7087	14.5081	10.5049	11.3624	15.5041	14.8242	22.1818	21.4122	24.958	14.3908	8.15612	19.5757	27.9195	29.7573	22.9148	12.8776	10.2205	18.2624	14.3004	25.517	22.1751	17.7762	19.307	15.5536	11.4329	18.8018	8.95724	14.4355	22.8932	19.3575	18.3921	10.7921	32.4128	19.3666	14.0094	18.4297	22.3227	15.0895	22.8372	12.6532	19.4914	11.3096	23.1926	21.398	17.806	12.5416	26.1936	36.845
PA_16:0/18:0	35.7216	28.0875	22.487	14.872	13.5382	21.7345	23.0842	33.7859	23.7345	30.0295	21.4531	19.6787	29.037	38.5464	44.8855	25.6498	20.9733	17.0542	26.9878	19.0572	36.4121	25.0184	25.4628	22.5202	22.3245	21.0064	23.7857	20.1065	19.6044	22.7642	26.6068	27.1283	19.7031	32.2597	25.2874	20.9203	17.012	33.1911	24.5153	21.6008	20.5214	26.2156	18.459	21.919	33.4068	23.1945	15.6497	38.13	37.7268
PA_16:0/18:1	14.0064	13.1644	11.1831	6.773	13.3643	12.4883	11.2555	13.0265	17.044	13.0295	14.6031	9.18749	12.5991	28.7361	18.8111	13.8217	16.537	8.52474	12.694	12.5204	17.6613	11.1637	8.16055	9.31312	13.2422	12.5125	9.9416	10.8251	8.78945	15.4746	13.0331	18.1366	13.6897	18.6489	12.237	12.0291	8.84897	15.7873	13.0217	14.3131	9.73532	17.2534	8.27927	13.475	16.6803	10.1231	13.7807	20.0078	14.7445
PA_16:0/18:2	16.5457	16.9125	16.0688	9.0772	4.56631	13.2717	14.2007	15.8489	20.3386	17.3226	16.9789	10.1351	18.1411	31.253	23.5458	22.3482	16.5608	12.449	13.6535	18.7249	14.4018	17.3712	10.7218	18.5884	12.2771	12.4775	11.6988	9.36503	10.991	17.7002	15.8686	18.2699	15.0391	24.204	16.7492	12.6294	11.7277	15.2955	14.3246	17.6883	11.9286	19.5977	11.4666	16.7628	18.4475	14.3556	15.4706	22.2829	21.0936
PA_16:0/18:3	25.4717	33.4292	22.1231	11.2307	13.1774	27.1754	15.5265	23.8573	27.1808	24.565	25.6098	15.2628	26.9123	46.3338	30.1585	25.8998	24.3706	10.9214	29.018	22.2093	42.2108	28.7272	17.2107	27.2352	16.41	14.8846	16.348	13.0188	11.1328	29.9669	20.6389	18.8419	18.0217	41.5169	22.6299	21.7485	15.3631	22.1427	17.8836	17.6119	18.7283	29.4279	16.7565	47.5801	26.2626	16.8406	15.8583	31.3635	26.9237
PA_16:0/20:0	12.1414	9.78075	7.13352	6.16476	13.8635	6.65612	11.1931	12.4925	11.8044	10.1101	14.0746	7.98824	12.053	20.0397	13.6452	12.3618	9.81776	8.27498	11.1921	10.9795	12.623	9.09835	8.7747	8.17683	10.4979	8.71854	4.05939	7.01103	8.02358	10.6776	8.82749	10.9365	10.1486	13.3552	14.3193	9.14007	7.63147	13.2209	10.0781	14.7546	6.80444	11.6895	8.1897	7.04451	17.3951	10.2138	7.15219	23.3449	10.5074
PA_16:0/20:1	44.7283	30.4943	30.8855	16.595	20.5415	30.9197	28.0373	35.5968	43.8902	51.3923	27.076	15.4346	48.4551	52.9138	58.2912	43.7203	19.2596	19.0828	33.6218	23.1945	44.813	40.1081	29.8677	29.294	24.22	24.8955	34.0905	16.7277	26.438	30.9234	37.0832	33.2904	23.19	37.1772	26.7461	22.7785	29.3707	40.3625	28.229	28.9317	25.6079	41.9555	22.713	30.9569	48.8119	42.7576	19.3571	44.5883	49.4799
PA_16:0/20:2	25.9897	22.6574	20.1858	10.6358	8.25618	13.0774	11.8625	24.3317	20.2576	23.624	18.0094	12.5467	18.103	28.6683	28.9501	19.872	14.6062	9.57788	17.5158	14.2115	16.0044	22.3922	9.01494	10.0807	8.23825	14.4073	8.10596	14.4488	11.8494	18.4888	20.3504	24.1025	19.7806	24.1015	20.0398	10.066	13.2779	13.1664	23.5004	16.5948	10.7067	15.5884	14.1907	13.4864	22.1789	18.6133	14.3907	33.6263	17.3172
PA_16:0/20:3	7.27164	6.76418	11.1567	5.14501	6.03755	8.02798	7.84737	9.90989	11.8798	13.3491	10.1201	7.64633	11.3461	11.1403	9.36856	12.4138	5.28894	7.09075	7.75005	10.1014	14.8409	11.2676	5.85489	6.76857	8.31515	7.86161	7.6506	9.59204	6.30262	8.30895	15.3508	11.5834	9.83128	8.59883	12.0046	10.9038	11.3382	10.3458	9.14703	6.25473	10.5301	11.6592	6.7387	9.87587	13.7743	8.39596	8.84591	8.11431	11.5873
PA_16:0/20:4	31.4216	19.8371	15.6993	8.20673	25.1356	15.1783	12.2564	18.8215	23.0008	25.2327	15.3277	11.5199	18.1136	22.7495	25.7088	13.6992	26.0293	10.3476	14.9827	13.3746	20.1938	26.7712	16.2639	17.9275	9.15804	15.5809	6.71797	20.3787	11.076	19.3318	19.8907	19.9176	16.9568	15.7388	18.8632	12.8112	11.362	21.5807	16.4508	15.2216	10.4677	27.2644	16.0112	13.3046	20.9594	10.8326	13.3425	32.7821	42.1324
PA_16:0/20:5	10.6881	11.8555	8.25856	6.54141	10.7102	8.40873	6.66484	9.10329	10.905	12.0785	10.422	6.05786	11.6825	12.7528	15.4398	7.61516	11.1749	5.47883	6.42117	7.76728	14.0697	13.7851	5.80703	9.27207	7.47349	6.59846	5.71598	11.7821	6.62181	11.4799	5.80404	11.6366	8.04424	9.20539	10.7263	6.99824	4.61792	13.3208	9.00277	11.5425	6.35609	12.8272	9.29988	5.67094	9.50965	5.99232	7.4092	20.9253	10.0044
PA_16:0/22:0	50.8231	44.6754	22.5907	17.6868	32.9241	26.8932	27.646	39.6947	47.6669	48.4362	48.5428	17.6816	53.5248	73.654	65.9439	55.6013	24.6126	31.8639	63.2422	25.5152	65.2205	39.9888	42.7439	43.306	36.8485	33.5802	45.1018	23.1151	37.2818	31.7296	47.9416	52.4497	26.4268	48.3939	44.9389	32.7373	28.6148	87.2202	33.185	46.7311	47.4131	51.0534	30.0162	30.0159	50.4005	32.3404	19.788	69.1363	65.2984
PA_16:0/22:1	13.5299	13.1484	11.3176	6.94098	6.833	11.0767	9.16271	11.2764	11.0129	12.8239	11.2703	8.65245	12.896	16.6906	13.9765	12.065	12.545	9.54124	12.3271	11.9546	11.626	11.7814	7.24034	9.69136	11.3603	10.0185	6.79083	8.16693	6.23793	13.0154	6.80291	9.06641	14.4529	11.2521	15.3473	10.1468	6.93002	11.326	9.54845	8.7445	8.27916	11.6928	12.0883	7.93131	12.6344	6.0444	9.33086	20.0854	16.8517
PA_16:0/22:2	18.9938	19.1484	12.6717	10.4421	12.352	11.9072	13.8115	18.0327	15.6972	18.2259	12.6821	10.6807	17.3373	27.0344	18.9884	14.2772	15.8152	10.784	14.5155	14.0119	28.319	19.6439	5.00947	14.1985	15.3039	10.3803	10.3571	8.31023	7.6521	12.8727	13.0817	11.0734	13.9456	13.7026	17.0511	11.2145	8.61524	19.4419	14.94	8.71629	11.5502	17.1873	10.4959	13.1365	21.7446	10.2939	12.5671	26.3028	19.4631
PA_16:0/22:3	10.8493	11.4668	14.5042	6.81638	9.20945	12.6053	14.744	13.7408	14.5742	16.7757	16.5243	9.55557	14.709	13.684	17.5755	15.5688	9.94628	7.533	9.05047	9.78895	11.9733	12.5391	8.16675	9.7376	8.8846	9.69948	4.46255	11.044	8.74377	11.4999	12.694	6.28268	10.7983	11.4922	11.0275	9.31524	9.27243	14.5675	10.086	12.4401	6.88018	17.4705	10.1313	10.0791	14.6671	8.64428	7.92359	13.5494	10.8063
PA_16:0/22:4	17.0277	18.6345	19.6213	15.8787	30.6918	18.0434	14.4812	20.4462	20.0142	19.7522	20.9147	17.5795	20.8888	25.1332	22.2423	21.3928	15.7238	16.7649	20.4632	16.8415	25.5965	24.4856	16.7078	17.5611	18.234	14.407	16.3719	16.3969	12.7868	28.6525	21.7253	14.1786	19.6404	12.8619	14.7914	15.2155	14.2274	17.6206	18.1326	15.2632	15.2183	27.6944	17.2719	16.9298	27.4231	14.5468	17.6196	20.762	25.7728
PA_16:0/22:5	22.6638	15.7121	24.3825	18.6461	32.7424	22.3326	18.7724	21.1966	19.4715	44.1616	61.2924	27.8213	36.1219	22.7875	27.0433	24.9426	32.9223	23.9298	36.7562	22.2531	22.2652	45.0822	11.8463	29.8494	26.1359	25.0691	14.1336	23.7165	18.8042	37.374	34.615	21.9296	21.6478	14.5382	19.4142	29.2111	39.236	32.8361	30.984	26.1387	17.7006	49.75	17.4074	8.16208	26.392	11.2838	19.0453	21.9797	41.9565
PA_16:0/22:6	32.3221	25.3252	14.4358	12.9263	13.1968	24.2015	23.9911	27.0716	39.9871	31.5647	27.0436	19.2248	20.818	31.8682	33.9056	23.6161	26.6316	16.7192	23.6183	22.0337	23.4984	33.7816	18.102	17.3794	16.8801	22.3121	15.0549	25.4009	13.4901	34.4286	28.6238	29.2822	24.4146	21.0754	21.6898	17.3442	16.2692	25.7915	26.1772	35.5452	20.0248	35.641	27.7843	12.4133	29.4457	16.9718	25.1632	36.2517	55.3153
PA_18:0/18:0	27.2433	22.848	16.4734	16.4489	16.8189	14.608	26.4614	28.7544	33.2135	31.3725	19.3229	15.9654	27.0588	37.3728	51.9255	29.0456	18.8788	17.0104	21.3355	15.223	39.2827	24.0745	21.2012	20.4787	24.6235	23.0497	14.6735	17.1473	18.5317	26.3344	22.9113	17.2901	15.8572	43.3345	21.6967	20.1592	18.7978	25.1575	24.1708	22.7605	16.8133	19.7405	13.6957	27.8721	32.1849	16.7877	19.7571	48.5253	34.8496
PA_18:0/18:1	15.0685	13.6926	8.12256	8.08487	10.7553	9.77371	10.5485	11.5925	11.209	17.6307	14.2244	8.94252	12.816	20.6271	17.2602	13.5788	19.1717	7.57581	9.05787	10.9488	17.3955	16.8731	12.5913	13.5892	10.6536	11.059	6.8157	7.46546	7.46325	14.2268	10.8426	11.8766	9.51844	17.4922	12.1585	8.36997	10.1276	14.6636	9.85447	11.764	9.67455	17.5909	7.0258	9.73601	21.2242	9.07794	10.8075	15.6791	15.7524
PA_18:0/18:2	22.9631	21.8339	15.1247	7.37429	9.38593	14.1312	11.771	20.6577	16.2949	23.8635	14.5215	12.3135	19.7299	23.1962	23.9631	22.8279	17.6285	12.5775	14.5106	12.6528	27.9346	16.5688	15.1311	18.7225	18.7642	14.971	13.0465	13.0144	13.0843	11.6432	18.167	19.7266	13.8126	26.6962	15.8995	12.7117	14.1004	23.7543	14.9672	20.4282	12.5465	22.9303	13.0875	14.3953	17.8741	13.4845	15.2788	21.9572	25.3553
PA_18:1/18:1	3.03385	2.66242	1.77742	0.695953	0	1.87092	1.27622	1.64889	3.92915	3.84048	2.40394	2.8876	2.85913	7.03091	4.07905	2.63157	3.51836	1.78908	2.02259	2.19072	6.63515	2.85532	0.869444	4.91317	1.32349	1.59727	3.73431	2.44126	1.89437	4.6823	3.69231	1.74103	3.9233	3.05718	2.75253	1.52913	2.05425	3.06531	2.64669	4.15025	2.65698	1.75501	1.34192	2.01434	3.07402	1.89372	3.26798	5.46108	5.10111
PA_18:0/18:3	16.4581	14.2175	10.4139	8.33293	11.2713	15.1965	9.09573	15.2942	14.6248	16.5724	18.4524	9.14289	18.9307	23.5892	16.7681	13.263	12.2054	8.82449	15.426	8.5556	27.4423	14.2907	12.6574	18.6882	11.027	10.5739	7.23665	6.78854	6.73434	19.8545	11.1623	10.4141	11.6648	27.2861	17.2329	9.06922	6.95754	12.82	8.39818	13.0029	9.62822	16.9715	10.7158	29.4011	17.0011	11.4624	12.7188	19.7846	24.8224
PA_18:0/20:0	12.1394	10.8186	9.31612	8.96204	6.89105	8.87558	11.7132	6.58653	11.1997	7.28977	10.8623	7.57843	10.2306	16.5018	11.4607	10.1941	5.72947	8.74655	7.40108	9.5674	6.48892	12.1349	6.8143	6.29618	10.1354	6.28587	6.02567	5.61238	7.50755	10.9989	10.8134	15.1055	9.63949	13.9764	7.39092	5.87961	7.71274	11.1593	10.8368	9.66766	5.80409	10.5075	7.50304	9.27031	10.5982	10.0741	10.5321	19.2775	8.66917
PA_18:0/20:1	42.2016	29.8518	26.4072	18.9772	20.743	35.1804	29.5347	31.4001	37.6337	40.1515	22.7604	23.0016	48.2326	38.898	51.7973	40.3446	19.18	19.4005	42.3309	26.124	41.5444	32.2179	27.7474	24.8159	27.1782	25.5596	35.2962	21.5169	32.677	33.7221	31.4908	31.6716	24.8268	33.4988	30.9395	18.8343	27.3108	43.7187	27.7672	29.3347	26.5327	35.008	27.0798	29.8028	51.2219	39.5519	18.8928	45.2365	33.9308
PA_18:0/20:2	29.8963	26.4666	23.8039	15.4603	9.9367	17.7887	19.1547	28.8371	26.3591	28.3688	19.7968	14.4795	26.3459	33.2979	31.4567	25.3918	25.9342	12.8004	17.3509	18.1172	27.1277	24.5972	10.9386	10.8788	13.6117	19.0545	7.43578	19.1012	17.6744	25.3246	19.4303	25.7333	23.2572	35.1827	27.5083	9.76955	11.7323	14.7122	26.711	24.8851	11.6136	19.0581	19.6498	16.8902	35.9827	21.7321	21.125	39.9927	19.3768
PA_18:0/20:3	13.3287	8.33356	12.5167	5.92913	3.05939	10.8624	10.8705	11.1253	12.8304	10.3526	8.39389	6.43028	11.6215	12.3803	15.419	12.5857	9.83081	5.73934	9.9127	11.0178	15.6299	11.7895	11.8314	13.0383	6.41888	8.67314	10.333	7.1656	6.37077	12.0983	8.76068	7.5294	9.41704	10.2315	8.61396	9.02621	7.65586	18.2753	8.76789	9.21434	8.43339	9.73814	10.6758	8.32929	15.8855	8.10967	9.25383	10.2397	17.4347
PA_18:0/20:4	32.448	25.735	22.2817	11.2631	21.5789	25.8629	18.1551	29.2379	31.1454	30.7286	31.9593	18.8518	26.1952	41.5267	28.2892	24.9123	34.37	20.1378	31.6031	22.0446	41.5751	35.2467	26.6292	22.5708	15.7244	21.8736	16.2148	21.7653	18.7124	29.9729	26.9043	37.3495	26.6709	24.723	25.4026	18.8662	19.6256	28.0086	24.5602	25.4173	15.7959	30.0968	22.9527	15.3121	33.1646	16.3967	17.2391	37.005	63.3123
PA_18:0/20:5	17.5439	12.4488	9.03456	6.16913	6.91551	12.1863	9.58723	11.0359	12.5738	15.1213	12.018	8.26427	10.2201	19.2276	15.1577	10.1859	18.7799	10.0492	13.6069	10.8652	15.7869	15.1893	9.17854	12.238	10.1552	8.56703	6.82984	13.25	5.88183	14.9019	15.4991	8.22205	9.52258	12.474	15.7184	6.7083	8.10365	18.0286	15.7289	13.3712	9.16164	13.3683	12.141	7.18526	13.069	7.98472	11.0592	18.8872	26.684
PA_18:0/22:0	27.7759	24.4564	12.4687	9.04819	25.9966	17.1522	12.9324	27.2506	22.8499	27.9509	19.6508	9.80043	26.8623	29.574	25.6246	25.22	14.5978	17.7019	36.6503	11.9518	36.6635	14.8765	24.6183	23.8545	25.2092	18.0603	22.9479	14.1556	17.2114	20.3145	26.8564	22.1194	16.0917	33.3293	25.4974	14.3542	22.5763	36.9695	25.7547	19.3681	28.4471	24.9681	18.7389	18.5455	25.9814	19.9038	13.8512	48.2971	50.9531
PA_18:0/22:1	7.56317	8.09249	10.0161	5.50646	14.1565	9.12443	6.49258	7.01767	8.2073	8.54847	6.63938	6.47436	16.8083	15.3949	9.71582	8.54009	10.2326	6.57399	8.996	9.17116	7.74448	8.00224	6.72222	5.0977	10.2557	6.39937	6.72901	7.53096	5.70849	7.66639	6.81751	13.602	10.7411	7.57512	8.01932	8.01812	5.04516	5.98589	9.48705	6.7502	6.20951	12.3197	4.77659	5.54367	10.2665	5.65102	8.42502	16.2438	17.3854
PA_18:0/22:2	11.4115	13.3917	11.5635	9.80127	5.40354	6.82812	11.779	11.3518	15.8018	15.9036	10.96	11.0727	12.6996	19.1455	13.7867	12.2185	10.2426	6.50697	13.4485	11.3216	24.5871	11.3937	7.37555	9.28694	8.79404	8.93207	13.8094	6.80742	9.13516	11.5134	10.2747	7.53572	10.5487	14.3218	9.21247	8.47614	7.22226	11.5662	11.9357	7.99524	8.32254	15.1163	9.06287	5.98619	16.2704	7.89033	8.14618	12.6654	14.9783
PA_18:0/22:3	7.07607	7.37391	8.18517	5.74717	3.72241	8.10141	10.5275	10.3345	9.43897	12.7951	9.48668	10.721	9.04913	11.8565	10.2679	10.2122	5.56188	6.44016	8.44739	7.8904	17.1336	9.021	2.78205	7.14551	4.85255	6.88395	5.46417	7.70554	5.93068	9.92709	7.48908	6.76162	10.3116	9.38724	8.53185	6.07744	6.58474	11.2542	11.7206	7.2467	7.73832	10.0968	7.57068	8.99597	9.45318	5.67737	6.13775	10.4723	8.25298
PA_18:0/22:4	13.7099	13.2854	9.36641	6.96058	5.5051	10.9863	12.6188	12.4587	11.6373	12.2583	16.5105	8.06471	12.8806	17.6189	11.6164	16.1118	9.24384	11.2014	12.0094	14.3871	15.3949	15.0704	11.0753	10.8867	13.0304	8.55977	6.52648	9.11353	7.93593	15.2542	9.50648	8.32129	12.291	15.2486	8.22698	9.72555	9.83818	11.5037	12.9623	11.5736	7.45056	16.072	12.558	8.88601	12.8613	9.49923	13.1597	15.1085	18.8389
PA_18:0/22:5	16.7193	13.0909	11.0396	9.24181	10.1561	13.6608	12.0366	15.0117	13.8191	18.2994	16.2141	13.9788	16.9393	19.1915	13.2265	18.7637	13.7771	13.9331	16.252	12.9529	22.5166	14.4173	14.1801	14.701	14.0706	10.1858	8.46517	9.97232	11.2468	21.6759	19.7484	9.47754	15.0021	10.1768	13.7814	11.8306	12.7273	18.7571	16.1116	15.7646	11.9332	20.4626	16.0088	7.83974	18.5859	9.83074	13.4324	15.8906	17.4835
PA_18:0/22:6	38.7744	36.9794	21.8094	15.9765	40.1841	28.6794	29.7181	34.8288	38.6851	41.4528	33.4238	22.6496	30.7909	46.8912	38.117	34.5076	30.5497	25.6013	37.4061	28.5316	41.9091	42.4918	34.5511	25.1862	22.8051	27.1354	16.9747	22.9552	19.1019	36.9901	35.2524	38.1707	26.736	27.2865	27.669	24.0393	23.6663	44.6596	39.9758	39.0805	22.3207	41.4041	33.8263	20.3169	41.4534	16.5335	25.1513	49.1784	53.1685
PA_18:1/18:3	6.24606	6.22115	3.13972	3.98328	1.23821	4.69199	5.43061	6.89559	5.81963	6.03822	6.37436	4.6411	6.96244	10.9901	8.77633	5.09909	3.20441	2.81659	3.48244	4.85043	11.8255	5.34988	3.85156	9.90685	5.10092	5.20926	3.95567	5.25212	3.1235	7.98494	8.3715	4.392	4.32442	6.68807	5.38058	3.60342	5.02075	6.42079	4.12962	6.70935	3.94105	6.25527	2.92625	10.8215	6.97671	3.24207	5.35141	6.69662	8.29251
PA_18:1/20:2	17.2	15.6148	8.59493	7.25204	6.46566	11.4697	12.0185	13.4704	16.8993	15.9602	12.2244	7.03593	13.9693	22.7118	24.543	14.7428	16.4543	8.95817	5.51308	10.2031	22.2284	16.8626	9.17262	4.27029	3.65402	11.2258	4.41101	10.4552	7.14248	15.4649	12.9737	7.67333	10.748	19.7995	13.5233	7.92613	8.27914	8.71315	8.23623	12.5955	4.76542	9.81413	9.22133	8.47383	18.6094	6.72295	12.7701	20.7296	14.8232
PA_18:1/20:4	9.47988	8.55866	9.49723	4.6099	7.10012	8.37303	4.7183	7.03223	9.28662	7.46823	10.8962	4.93435	8.95266	17.1971	9.38741	5.59276	10.3841	5.49734	7.84185	8.37515	12.7569	12.0519	5.99036	8.57437	5.93594	7.6296	2.57016	9.91382	5.93301	9.99389	10.9644	8.2352	9.12434	6.29968	8.01958	4.99937	6.22177	5.58094	9.1787	11.2083	4.07134	7.965	7.05512	5.57548	13.7578	4.96924	5.17642	13.3864	19.9432
PA_18:1/22:0	10.1816	9.9925	4.57288	5.21153	4.15001	4.1795	6.3143	6.47711	9.3482	9.43569	9.75102	4.96763	10.318	10.1661	13.1636	7.48498	10.7733	6.41954	12.586	4.46278	13.4231	7.65541	6.53417	10.8121	7.0679	6.14611	5.61853	6.60833	4.8475	7.73649	11.3496	9.75175	8.61851	11.2538	6.76698	5.76969	7.35113	13.4345	9.14425	11.0095	9.57234	7.65834	5.49505	4.46955	13.8276	6.99268	6.63059	6.68146	13.264
PA_18:2/22:0	14.6572	17.391	12.0752	8.50243	17.1148	10.7931	12.3026	12.9978	14.6891	17.387	14.7964	10.1909	17.4159	20.9195	14.2349	16.8375	10.297	10.3203	16.0119	12.5207	20.5671	16.2446	15.9799	14.508	13.9824	12.7879	9.48282	7.62579	8.4442	14.421	12.0555	11.4019	9.15652	17.5526	12.736	14.0817	11.6065	19.5118	14.7652	13.2583	11.9193	11.7356	12.2615	9.2328	18.0226	9.00668	11.1956	18.9652	25.6254
PA_20:0/20:0	0.810486	0.402532	0.238562	0	2.85242	0.205055	0.0336685	0.0567421	0	0.132996	0.0936003	0.712194	0	0.48	0	0.334979	0	0	0	0.427964	0	0.913135	0.587367	0	0.289973	0	0	0.490784	0.220101	0	0.349744	0	0	0	0.272819	0	0.336709	0.505498	0	0	0.330725	0	0.581638	0	0.0863294	0.300359	0.108402	0.216757	2.21687
PA_20:0/20:1	0.703978	0.402532	0.879888	0.343996	3.18978	0.449019	1.18349	0.833247	1.32306	1.10411	1.27165	0.588105	1.7833	1.90882	0.853571	1.74453	0.840172	0.712787	1.69761	0.119655	1.75563	1.47193	1.60886	1.41634	0.0516159	0.417695	0.504694	0.496676	0.545451	0.457911	1.70583	3.01424	0.301869	2.01447	0.727282	0.281292	1.46446	1.8831	0.850417	1.07035	0.648679	0.0900608	1.05849	0.336837	1.02266	1.05042	0.53709	1.47243	2.5936
PA_20:0/20:2	0.972371	0.507488	1.07297	0	0	0.625611	0.37857	1.55361	1.51182	0.776065	0.747878	0.701287	2.09277	0.886491	1.87935	1.25797	1.40029	0.457528	1.23563	0.867603	1.05338	0.514325	0.601231	0.64437	0	0.749232	1.11051	0.253888	0.71385	0.353485	1.34341	0.599691	0.60236	1.20164	0.272819	0.280443	0.935532	0.819126	0.196039	0.878865	0.591846	0.687668	0.776846	0.771853	2.74215	0.88031	0.356617	1.81626	0
PA_20:0/20:3	0.928695	2.16554	0.548189	0.86521	0	1.27686	1.34154	1.73857	0.666989	1.40762	2.11109	0.723853	1.55582	2.65477	0.63828	2.36631	1.09892	2.09864	2.27244	0.334109	2.8118	1.24961	1.60852	1.33219	0.319185	0.542753	0.613634	0.924561	0.967251	1.04505	2.38459	0.464612	0.503114	1.28249	1.44728	0.85823	1.2516	3.65647	1.22179	1.40637	0.610888	1.40842	1.62504	0.410161	1.68791	0.745723	1.12953	1.09266	2.21687
PA_20:0/20:4	12.957	14.0355	7.03167	3.094	21.7682	10.023	7.58983	11.2551	15.2535	20.5734	18.7047	6.79282	13.0608	19.2149	12.513	18.2137	14.4504	14.0781	17.3037	7.81646	20.8232	11.8171	12.0689	12.9617	9.53503	7.26991	5.56203	5.49098	9.00738	13.2375	12.1243	7.49087	6.87495	7.83623	11.3812	7.22384	11.3221	14.0252	12.1817	12.727	9.26605	12.4454	14.7007	6.4823	14.0433	5.43391	5.49625	14.4732	17.652
PA_20:0/20:5	2.89048	5.10273	3.07099	1.54756	2.62141	2.07409	2.84681	2.34556	5.23761	5.39412	3.47639	1.36299	3.12851	4.43228	3.28777	3.15579	0.856696	5.37058	3.31134	2.95612	1.77907	3.14808	2.77658	4.23787	3.54731	1.5112	1.22354	1.01179	1.9068	5.04984	3.19079	1.99846	2.49424	3.44223	2.33319	1.58326	2.34559	3.83812	4.74084	1.62954	3.57909	2.69544	3.72279	1.51234	2.62351	1.06638	1.71662	3.92993	2.21687
PA_20:0/22:0	0.828149	0.616408	0.0878919	0.225753	0	0.205055	0.576748	0.515981	1.03909	0.0729492	1.15662	0.477517	0.806053	0	0.369258	0.613953	0	0.457528	0.784767	0.491235	1.27891	0.137813	0.705849	0.0935972	0.546344	0.347888	1.11039	0.42187	0.495107	0.228984	0.0516991	0.773911	0.503114	0.137072	0.797819	0.615926	0.367429	0.378517	0.14269	0.66345	0.576967	0	0.186119	0.819416	1.60109	1.01772	0.286475	1.54542	2.21687
PA_20:0/22:1	0	0.0896491	0.606833	0	0	0.529253	0.190192	0.275362	0	0.641792	0	0.109011	0.380374	0.740713	1.13207	0.41145	0	0.3034	0.991237	0.126717	0	1.16502	0.102527	0	0.289973	0.0981884	0.302745	0	0.311068	0.98571	0	0	0.212467	1.00136	0	0.126947	0.0192631	0.698851	0.448739	0.469286	0	1.45316	0.409307	0	0	0.313056	0.220653	0	0
PA_20:0/22:2	0.114265	0	0.369385	0.0744351	0	0.205055	0.723314	0.552189	0.158702	0.410437	0.474777	0.114759	0.283259	0.740713	0.431574	0.459238	0.840172	0.0455879	0	0.898134	2.33229	0.137813	0	1.507	0.0466442	0.269669	0.102951	0.245021	0.220101	0.50721	0.287839	0.773911	0.5914	0	0.448293	0.594352	0.308192	0.34243	0.331116	0.378321	0.256274	0.896744	0	0	0.644225	0	0.576321	0	0.376731
PA_20:0/22:3	0.327301	0.636163	0	0	1.80354	0.337207	0.552688	0.388147	0.288214	0.425675	0.60696	0.189433	0.0613926	0	0	0.326893	0	0.557221	0	0.61486	1.05338	0.765635	0	0.414363	0.270729	0.122978	0.0696325	0.184121	0.430653	0.899971	0	0	0.143033	0	0.641438	0.126947	0	0.731882	0.923436	0.84505	0	0.96856	0.267277	0.337856	0.472865	0.496599	0.453574	0.556504	0
PA_20:1/22:0	0.118959	1.18844	0.697691	0.0781331	0	0	0.339791	1.61257	0.579449	0.35039	0.148763	0.17547	0.503676	1.35635	0	0.522824	0	0.357102	0.554994	0.998447	1.0379	0.140563	0.999479	0.550773	0.786315	0.252497	0.302745	0.245021	0.514022	0.128075	0.639898	0.183816	0.501705	0	0.806804	0.375155	0.286481	0.469888	0.331116	0.337456	0.0705668	0.377592	0.492276	0.0653721	0.76839	0.375176	0.184598	1.71419	1.81612
PA_20:2/22:0	0	0	0	0	0	0.691219	0.0258988	0	0.250639	0.642803	0.342001	0	0.972064	0	0.6948	0	0	0.306655	0	1.61967	0	0.608654	0.413939	0.529036	0.887729	0.194808	0	0	0	0.353485	0.877211	0.559683	0.301869	1.2961	0	0.180711	0.834433	0.505498	0.476652	0.667366	0.330725	1.23663	0.00647972	0.243596	0.345105	0.826583	0.286475	0.0642852	0
PA_20:3/22:0	0.833597	0.717291	1.34155	0.318536	1.80354	0.341836	0.630821	0.947069	3.0485	0.776065	0.592639	0.579889	0.461383	1.26693	1.54536	0.82219	0.840172	1.22379	1.54871	0.39396	1.37166	0.883158	0.0898087	0.586955	1.17384	0.481877	1.00969	0.477476	0.715421	0.408448	0.545462	0.773911	1.55885	0.984886	0.803061	0.675175	0	1.11616	0.26233	1.57421	0.334996	1.00691	0.791212	0.402268	0.142719	0.749633	0.799893	1.30626	0.399223
PA_20:5/22:0	2.31814	3.21781	1.98249	1.18896	6.24858	2.68857	1.29722	0.796773	1.58631	1.86082	1.58584	2.99442	0.748857	2.46155	0.591361	2.57851	1.65671	1.5848	3.301	1.38235	1.16439	3.92341	1.38438	3.08307	3.26054	2.13068	0.274727	1.33668	1.48848	4.93921	1.65082	0.909911	2.10255	1.28274	1.84996	2.25138	1.48292	2.37717	1.07042	2.48753	1.29636	2.51726	3.30354	1.43225	3.06849	1.68081	1.59855	3.87966	3.47202
PA_22:0/22:0	0	0	0	0	0	0	0	0	0.21843	0.35039	0	0.0911298	0.307845	0.45153	0.126622	0	0	0	0	0.334874	0	0.140563	0	0.0649939	0	0	0	0	0.00607735	0	0	0	0	0.434504	0.328794	0.335483	0	0	0	0.324952	0	0	0	0.0727699	0	0	0	0	0
PA_22:0/22:1	0.305465	0	0	0	0	0.293927	0	0	0	0	0	0	0.425679	0.740713	0.747278	0	0.304413	0	0.715946	0	0	0	0	0	0	0	0	0.245021	0	0	0	0	0	0.640114	0.0795225	0	0	0	0	0	0	0	0.314361	0.0727699	0.130306	0	0	0.367748	0
PA_22:0/22:2	0	0.0933324	0	0	0	0	0	0	0.272039	0	0.195348	0	0	0	1.62713	0.0844759	0	0.566974	0	0.194117	0	0	0	0	0	0	0.251287	0	0	0.403242	0	0	0	0.475291	0	0	0	0	0	0	0.161135	0	0	0	0	0	0.256062	0	0
PA_22:0/22:3	1.04219	0	0	0.268748	0	0.0698123	0.050424	0.0561034	0	0.35039	0	0.185635	0.466656	0.168339	0	0	0.304413	0.313914	0.811287	0.301248	0	0	0.114704	0	0.217633	0.75306	0	0	0	0	0	0	0	0	0.34991	0.280443	0	0	0.426657	0	0	0	0	0.306379	0.322467	0	0	0.570057	0
PA_22:0/22:4	0.889878	0.391391	0.0173511	0.47746	0.672316	0.441044	0.231634	0.654296	0.369919	0.929498	0.393103	0.643404	0.497174	0.615635	0.510598	0.344668	0	0.614134	2.25375	0.114924	1.94064	0.350006	0.484901	1.39933	0.360308	0.209463	1.48505	0.351012	0.354638	1.09556	1.21504	1.28985	0.99368	0.69204	0.706379	0.881516	0.152065	0.754916	0.287305	1.21549	0.253894	0.335722	0.314361	0.964644	0.838897	0.271066	0	0.808954	1.32911
PA_p16:0/18:0	41.5509	29.3276	20.5202	15.1079	12.5749	19.9342	25.7117	31.3841	27.6077	29.6387	19.9411	16.2026	31.1433	39.6584	48.1108	29.5254	15.395	17.0563	29.1744	18.4207	34.7946	26.03	21.518	25.744	22.0994	22.4692	30.2312	16.7642	25.8248	24.3684	24.2791	27.09	16.2648	40.2866	22.2317	14.9067	23.0635	31.4428	24.4066	22.3363	22.8861	35.2654	18.2337	26.7735	33.7735	30.226	21.3984	41.0745	36.165
PA_p16:0/18:1	7.70143	6.11434	5.12854	3.81988	1.80354	4.74086	5.38063	6.68526	8.04848	5.51159	6.51109	4.39687	11.7537	16.7584	11.4851	5.76141	3.90028	3.54484	6.83762	5.77686	11.0968	8.06305	5.98613	8.14783	3.73293	5.29293	6.82429	3.99061	2.50553	5.3555	4.67105	9.13711	5.31685	8.72029	8.11402	5.91268	5.52511	7.59164	4.57873	5.86922	3.44431	9.81907	3.4973	6.13977	7.83474	4.74485	4.90217	6.6697	6.36226
PA_p16:0/18:2	20.7331	21.104	11.715	9.39622	7.7327	13.7258	11.6079	12.7514	12.8913	12.3925	10.4497	5.2064	17.8789	21.8965	27.8114	13.4824	11.7209	7.25484	9.58926	11.5675	9.6869	14.0413	10.9821	12.4582	8.87946	9.51341	12.0039	6.82001	7.48668	13.5601	11.2485	8.95987	13.5105	20.8793	11.0793	10.9332	8.81137	11.8223	9.61458	12.8649	5.90822	7.3015	5.50878	13.3463	12.4706	12.4906	7.92759	19.5062	18.1815
PA_p16:0/20:4	4.11311	2.40483	2.68797	1.19586	3.13094	2.45254	1.24864	2.08796	3.49074	2.4351	2.62898	1.99353	2.52977	3.62859	3.66382	3.75701	1.69402	1.19871	1.73066	2.57167	1.76208	4.16922	2.38942	2.50209	1.4232	2.06747	0.17833	1.95595	1.4484	1.88222	1.28437	3.25825	2.66045	6.45496	1.90967	1.65991	2.38979	2.36436	0.714401	2.12953	1.44709	3.53824	2.53887	1.82702	5.87446	2.29104	1.46353	3.07578	3.69478
PA_p18:0/14:0	1.68622	1.82649	0.24742	1.50005	0	1.02411	1.08315	1.98946	1.28671	2.18584	1.72025	2.12846	1.35523	3.65748	1.1128	2.57791	2.38671	0.844589	2.17203	2.00371	2.37992	1.4381	0.113256	2.62956	2.30933	0.931477	1.00969	0.843721	0.803351	0.590654	1.38676	1.68253	1.84581	2.5395	1.44026	0.849544	0.425993	1.88517	2.32211	3.01364	1.68856	1.7448	0.837651	1.45932	1.74711	1.62772	0.998643	2.21339	5.7157
PA_p18:0/16:0	21.5484	15.2717	12.3652	7.06476	7.59796	15.5798	13.1167	14.9378	17.1624	15.8961	19.2216	6.15518	20.7212	25.0205	30.5316	17.8767	14.8216	10.7892	18.1766	12.066	20.8154	15.3647	14.6383	14.6494	12.3798	11.1476	14.1679	10.716	12.685	16.0777	20.3888	14.3648	10.6947	30.9223	15.9106	10.3375	14.2781	20.6835	15.3342	15.6318	14.2428	20.203	9.4512	17.6786	21.3077	15.3913	13.6897	33.1786	30.9455
PA_p18:0/18:0	14.5887	13.1908	12.9555	10.4822	12.3071	13.5363	12.2296	19.9095	16.7981	20.6475	15.0518	11.2994	21.1905	25.9116	24.7713	16.0328	11.4474	12.7705	19.3138	13.1021	27.3605	18.3731	16.0738	18.8521	14.4814	11.8576	10.7279	12.2999	13.6601	15.7477	16.3748	15.2128	13.042	26.6274	13.107	9.7508	12.8157	25.7944	17.4875	15.755	12.1626	22.2599	11.2912	17.4037	20.2798	13.629	13.0788	25.3708	13.6553
PA_p18:0/18:1	8.38686	7.77675	3.01881	4.18003	7.66802	3.38789	3.89727	7.89582	9.2152	6.72482	5.22534	3.90273	7.68827	13.1316	16.4238	8.23793	8.55759	3.36342	5.32329	4.84998	9.24862	8.16891	6.6436	8.48012	5.61624	4.61171	3.04378	3.42831	4.6848	6.92421	9.78405	9.62266	6.48136	11.5518	5.78507	6.85361	4.78356	7.59339	3.08335	6.01464	3.48354	6.56682	3.46322	5.39361	8.93159	3.92605	5.57849	8.49352	15.4971
PA_p18:0/18:2	10.0317	9.94937	6.72466	5.10583	2.17012	5.25984	7.77891	9.67156	13.1656	10.6032	10.1016	2.76571	11.0516	12.2269	20.5467	10.1257	10.1237	6.00294	6.40302	7.0025	7.99174	8.0041	8.64342	9.81024	8.40951	4.78422	5.43932	5.32039	6.09861	10.4562	8.41902	9.20311	9.17043	16.8915	8.64519	5.77901	7.04375	8.94444	6.88495	8.14242	4.05496	10.7472	5.66374	7.62965	10.8819	5.82779	5.67835	14.6691	11.5207
PA_p18:0/20:0	0.0963642	0	0.130822	0	0	0.644225	0	0.113786	0	0.364351	0	0	1.03932	0	0.116489	0.081142	0.840172	0.307117	0.423004	0.837968	2.80901	0.731598	0	0.414363	0.599102	0.28905	0	0.798791	0.530464	0	0.250889	0.773911	0.188555	0.898426	0	0.10612	0.290631	0.409991	0.626754	0.66345	0.0754524	0.341594	0.20364	0.720063	0.386535	0.495833	0	0.130054	0
PA_p18:0/20:1	0.106866	0	0	0.106746	0	0.0564633	0	0.0521264	0.474706	0	0	0	0	0.615635	0.404863	0	0	0.201695	0	0.183487	1.16439	0.376512	0	0	0.656341	0	1.10211	0.188652	0	0.372656	0.0474936	0	0.345303	0.8168	1.2196	0	0.0273971	0	0.357233	0.520098	0	1.01765	0.405403	0.349967	0.927508	0	0.662301	0.534762	0
PA_p18:0/20:2	0.422387	0	0.362872	0.32785	0	0	0	0	0	0	0	0	0	0	0	0	0	0	0	0	0	0.387949	0	0	0	0	0.142459	0.0473419	0	0	0.346105	0	0.301869	0.384068	0.448293	0.0818247	0	0.378517	0	0	0.261121	0.538046	0	0	0	0.313056	0	0.0760544	2.21687
PA_p18:0/20:4	1.06567	1.3907	2.23103	0.820847	0	0.596628	0.468004	0.745216	2.36525	2.08562	1.08974	0.303273	0.762285	0	2.41817	1.48215	0.853844	1.22947	2.20617	1.37972	1.16439	1.17159	0.686393	1.56828	0.799596	0.64029	0.302745	0.686144	0.71582	2.05738	1.63285	2.76424	1.56826	2.38618	0.803896	0.543125	0.741681	2.07722	0.966349	1.57067	0.444718	1.66614	0.976311	1.10306	0.728337	1.88054	1.02963	1.32135	2.21687
PA_p18:0/20:5	1.58862	0.0707374	0.813134	0.491898	1.02113	0.512682	0.560387	0.700113	0.739405	1.62072	0	0.534835	0.0642387	0.242125	0.94151	0.359024	2.17745	0.417609	0.0605264	0.465545	0.572596	0.676963	1.10203	0.497384	0.281227	0.227844	0.171409	0	0.771442	0.975813	0.932541	0.136	1.60055	0.391622	0.9228	0.566402	0.80525	0.630861	1.14955	0	0.49948	0.463922	0.574121	0.849213	1.33897	0.767756	0.771275	0.166962	0
PA_p18:0/22:0	0.422387	0	0.368271	0.230464	0	0	0	0	0	0	0	0	0.365551	0.543266	0	0	0	0	0.337628	0.0952937	0	0	0	0.0719702	0.217633	0	0	0	0	0	0	0	0	0.731336	0	0.216177	0	0.378517	0.401678	0	0	0.480977	0	0	0	0.457271	0.286475	0.487734	0
PA_p18:0/22:5	0	0	0.368271	0.314829	0	0	0	0.377211	0.369919	0.425675	0.414511	0.172987	0.425679	0.139975	0.100736	0.260616	0	0.409965	0	0.301248	0	0	0	0	0	0	0.302745	0.300624	0.297064	0.26307	0.585667	0.773911	0.302106	1.07787	0.0661236	0.796977	0	0	0.10692	0.324952	0.261121	1.04443	0.187815	0	0.0730448	0.253251	0.662301	1.01357	2.21687
PA_p18:0/22:6	0.914067	0.897959	1.14244	0.879014	0	1.74876	0.926817	1.45238	2.59716	2.44577	2.13242	0.523207	1.73489	1.80541	1.2427	0.774534	0.351746	1.23223	1.66859	1.53679	0	1.25164	1.30462	0.538817	1.55704	1.17764	0.876225	0.584789	1.04637	1.59244	0.868024	1.45936	1.15053	1.28485	1.35731	2.53343	0.815155	0.708959	0.741213	1.543	1.34493	0.907442	1.55252	1.03458	3.13994	0.559964	0.618802	1.58153	2.09855
TOTAL	1553.1	1372.71	760.451	533.643	947.567	1114.06	1136.91	1571.35	1500.6	1719.35	1259.07	636.068	1939.08	1872.4	1825.42	1535.64	1064.88	968.622	1497.71	793.933	2068.24	1390.7	1138.78	1357.04	1163.25	984.953	954.734	817.575	1012.91	1576.73	1534.52	1249.46	992.718	1750.77	1268.72	720.819	1158.46	1910.23	1177.08	1372.94	1179.72	1625.49	1014.84	1187.87	1860.62	1171.19	727.662	1923.66	2146.22
Saturated Sum	629.059	521.579	185.957	144.734	351.299	429.205	475.941	691.168	579.48	706.092	444.339	161.931	893.489	711.386	746.398	642.721	345.187	406.33	678.746	205.448	911.049	489.255	460.414	556.811	527.287	388.209	411.09	277.29	457.608	654.517	652.407	488.539	327.363	786.614	508.098	207.397	496.375	911.965	462.342	581.449	589.582	675.682	395.678	517.151	792.741	542.888	191.374	853.518	841.142
Mono Sum	242.503	220.1	136.457	96.0998	167.162	180.941	176.958	240.23	248.873	278.007	183.714	101.331	328.974	318.19	317.216	253.748	165.055	139.849	222.422	142.691	334.115	219.092	186.001	210.743	176.922	151.041	180.567	122.52	164.69	233.374	252.503	220.532	160.569	277.316	197.339	123.691	189.21	276.587	164.889	206.512	164.714	260.451	147.091	187.31	301.321	200.735	118.856	273.753	352.982
Poly Sum	681.536	631.035	438.038	292.809	429.106	503.915	484.012	639.956	672.244	735.253	631.016	372.806	716.618	842.824	761.804	639.17	554.639	422.443	596.545	445.794	823.073	682.353	492.363	589.486	459.04	445.704	363.076	417.766	390.609	688.835	629.611	540.391	504.786	686.842	563.286	389.731	472.88	721.675	549.845	584.984	425.428	689.36	472.075	483.41	766.556	427.563	417.432	796.386	952.095
Short Sum	296.894	274.219	194.938	138.939	151.572	219.651	221.442	275.151	260.691	289.27	234.674	159.842	298.207	400.962	367.53	275.225	207.391	150.523	242.548	206.188	343.109	268.414	206.555	271.496	202.415	183.823	215.155	160.286	174.098	254.106	245.752	236.827	204.45	357.765	222.763	192.953	198.765	295.81	211.555	220.067	185.954	296.327	167.927	264.199	318.013	230.02	186.652	345.365	368.737
Medium Sum	1228.42	1078.78	558.898	390.271	781.914	880.666	906.212	1278.02	1223.17	1409.02	1012.05	469.343	1621.28	1436.76	1429.28	1243.76	844.234	804.556	1231.41	578.532	1709.82	1109	921.345	1067.86	946.538	791.828	730.12	650.13	830.086	1303.57	1276.38	995.573	776.636	1361.42	1025.41	519.534	951.377	1589.29	950.937	1133.64	982.476	1311.51	836.908	913.023	1522.04	927.408	531.941	1540.93	1743.19
Long Sum	27.7806	19.7135	6.61431	4.43296	14.0802	13.7443	9.25609	18.1789	16.7371	21.0611	12.3463	6.88348	19.5971	34.6801	28.6085	16.6541	13.2555	13.5431	23.7573	9.213	15.3044	13.2831	10.8789	17.6842	14.2957	9.30266	9.4576	7.15936	8.72383	19.0496	12.3908	17.061	11.6316	31.5915	20.5463	8.33149	8.3228	25.1271	14.5845	19.2347	11.294	17.6525	10.008	10.6495	20.5642	13.7582	9.06936	37.363	34.2865
Plasmologen Sum	134.957	109.325	80.7802	61.2211	56.0065	83.2002	84.0096	111.029	116.213	112.977	94.4881	55.6969	129.704	165.236	189.682	110.335	84.2703	66.6234	103.417	82.161	130.847	108.249	90.0811	106.364	83.4422	75.0367	86.524	64.7454	78.5584	100.224	102.583	104.438	84.6751	172.845	93.3909	71.827	82.1741	122.706	88.7761	96.7591	72.2051	123.94	64.3855	101.708	129.696	94.882	78.7465	159.564	150.487
Diacyl Sum	1418.14	1263.39	679.671	472.422	891.56	1030.86	1052.9	1460.32	1384.38	1606.37	1164.58	580.371	1809.38	1707.16	1635.74	1425.3	980.61	901.999	1394.3	711.772	1937.39	1282.45	1048.7	1250.68	1079.81	909.917	868.21	752.83	934.349	1476.5	1431.94	1145.02	908.043	1577.93	1175.33	648.992	1076.29	1787.52	1088.3	1276.19	1107.52	1501.55	950.458	1086.16	1730.92	1076.3	648.916	1764.09	1995.73
Containing 18:2 Sum	151.325	155.051	72.074	46.6497	62.3919	103.848	117.942	163.806	150.998	160.072	124.848	49.2604	201.915	182.742	194.317	161.653	98.8401	94.6484	130.723	75.5506	180.569	124.805	136.862	163.633	119.652	91.9614	98.799	63.1443	98.8885	144.437	143.888	107.148	97.059	197.022	125.638	69.7612	126.443	193.321	99.3756	133.685	102.256	137.203	82.8872	116.809	173.873	108.424	65.2992	162.714	232.202
Containing 20:4 Sum	118.539	89.3439	65.0344	36.2287	98.5773	76.5619	58.0051	88.7932	103.685	110.069	95.5376	57.6006	93.1958	130.011	103.33	86.734	101.257	65.722	90.7541	63.8786	136.274	116.589	86.4149	84.6076	58.0287	69.2981	42.1735	76.2181	59.7743	98.6757	91.4172	105.379	77.1357	81.4275	86.4555	57.2238	64.3127	104.301	80.8628	88.4837	52.4452	104.105	79.623	56.2533	121.286	54.6211	56.5031	132.372	190.068
Containing 22:6 Sum	75.5258	65.9891	37.7559	30.094	53.4027	59.4201	56.4271	69.8933	87.5315	82.5331	65.2575	42.4466	60.5454	88.7173	77.3551	63.2424	59.2141	45.414	66.4193	52.8776	68.4089	80.2844	57.5257	47.7199	43.947	52.3075	35.4018	49.8267	36.2226	75.8694	68.5948	70.7342	52.7608	54.8211	54.8821	44.5727	43.763	81.1392	68.9263	78.9906	48.0923	81.4389	64.4322	36.6301	79.3091	39.4442	51.8512	93.266	121.444
Total LPA	475.252	422.65	24.0958	18.9664	248.103	336.649	376.125	605.877	480.365	598.133	318.524	21.2383	872.988	497.232	544.571	527.12	240.461	339.337	544.767	47.2045	813.998	361.573	385.846	482.115	420.663	276.205	290.418	169.489	372.022	603.803	596.401	362.264	210.88	631.761	407.96	42.7503	447.475	803.936	320.399	493.975	496.352	539.915	303.279	408.159	687.986	436.822	33.2938	597.92	770.769
Total PA	1077.85	950.064	736.355	514.676	699.464	777.412	760.784	965.476	1020.23	1121.22	940.545	614.829	1066.09	1375.17	1280.85	1008.52	824.419	629.285	952.946	746.729	1254.24	1029.13	752.933	874.925	742.586	708.748	664.316	648.086	640.886	972.923	938.121	887.197	781.838	1119.01	860.763	678.069	710.99	1106.29	856.677	878.969	683.373	1085.58	711.564	779.712	1172.63	734.365	694.369	1325.74	1375.45
TOTAL	1553.1	1372.71	760.451	533.643	947.567	1114.06	1136.91	1571.35	1500.6	1719.35	1259.07	636.068	1939.08	1872.4	1825.42	1535.64	1064.88	968.622	1497.71	793.933	2068.24	1390.7	1138.78	1357.04	1163.25	984.953	954.734	817.575	1012.91	1576.73	1534.52	1249.46	992.718	1750.77	1268.72	720.819	1158.46	1910.23	1177.08	1372.94	1179.72	1625.49	1014.84	1187.87	1860.62	1171.19	727.662	1923.66	2146.22
Number of Species LPA	24	24	18	18	13	22	20	26	19	25	23	14	24	21	26	24	19	23	25	15	20	21	19	24	23	24	20	23	21	23	25	21	21	24	27	16	21	25	23	23	25	22	23	23	23	24	17	23	20
Number of Species PA	88	82	86	84	72	87	85	87	86	88	84	86	89	86	87	86	78	87	84	91	81	88	83	84	87	85	85	86	86	85	86	82	86	88	88	89	84	87	88	86	86	86	86	86	88	87	87	87	79
[truncated: 23 more columns]

## Sheet: PC
PC
-
-	1	2	3	4	5	6	7	8	9	10	11	12	13	14	15	16	17	18	19	20	21	22	23	24	25	26	27	28	29	30	31	32	33	34	35	36	37	38	39	40	41	42	43	44	45	46	47	48	49
Species	Control	Control	Control	Control	Control	Control	Control	Control	Control	Control	Control	Control	Control	Control	Control	Control	Suseptible	Suseptible	Suseptible	Suseptible	Suseptible	Suseptible	Suseptible	Suseptible	Suseptible	Suseptible	Suseptible	Suseptible	Suseptible	Suseptible	Suseptible	Suseptible	Suseptible	Suseptible	Resilient	Resilient	Resilient	Resilient	Resilient	Resilient	Resilient	Resilient	Resilient	Resilient	Resilient	Resilient	Resilient	Resilient	Resilient
-
IS_LPC_17:0_	#N/A	#N/A	#N/A	#N/A	#N/A	#N/A	#N/A	#N/A	#N/A	#N/A	#N/A	#N/A	#N/A	#N/A	#N/A	#N/A	#N/A	#N/A	#N/A	#N/A	#N/A	#N/A	#N/A	#N/A	#N/A	#N/A	#N/A	#N/A	#N/A	#N/A	#N/A	#N/A	#N/A	#N/A	#N/A	#N/A	#N/A	#N/A	#N/A	#N/A	#N/A	#N/A	#N/A	#N/A	#N/A	#N/A	#N/A	#N/A	#N/A
LPC_10:0_	0.631294	0.634603	2.44051	1.69666	1.07423	1.96134	1.75954	1.31953	1.63422	1.54844	1.26687	1.56349	0.699544	1.15911	0.826966	0.787906	1.03097	1.15356	0.407409	1.61459	1.00446	1.52957	0.756604	0.723459	1.08141	1.45836	0.690222	1.14782	1.74918	1.41913	0.890737	0.746881	2.15153	0.674265	0.693962	2.53175	1.26429	1.14189	1.17482	0.871434	0.964341	1.18094	1.75564	0.650578	1.39903	0.92017	1.01465	0.645564	0.825901
LPC_12:0_	0.104183	0.0198357	0.190163	0.121502	0.0842677	0.20772	0.11749	0.0684373	0.0508884	0.092683	0.127422	0.159341	0.0561321	0.0387996	0.0213432	0.0446116	0.0753961	0.0952457	0.0436661	0.124235	0.0705143	0.132944	0.0566698	0.0432918	0.126135	0.152476	0.0509647	0.108983	0.0768673	0.12657	0.0346944	0.0312515	0.142202	0.0897406	0.0540651	0.275306	0.0657523	0.0885256	0.102045	0.0549034	0.0284354	0.0913267	0.116913	0.0287968	0.174317	0.126105	0.199614	0.0890803	0.0226508
LPC_14:0_	1.42461	1.83024	2.13266	2.25781	1.4857	2.0061	2.11672	1.66345	1.69136	1.53998	2.42396	2.08676	1.76054	1.72864	1.65671	1.9229	2.48491	2.07185	1.69741	2.45709	1.62719	1.9971	1.50805	1.45655	2.18484	1.99444	1.41609	2.20926	1.59022	2.17793	1.71839	1.79247	2.16773	1.54592	2.01539	2.44849	1.86154	1.56631	2.00186	1.85856	1.58131	1.51459	2.05645	1.56783	1.95452	1.84275	2.43948	1.80316	1.60261
LPC_14:1_	30.2254	33.9215	36.9858	32.565	28.6543	33.2802	36.1555	28.5581	34.1717	25.9942	36.2403	36.1725	31.7812	34.1367	29.1818	33.0773	34.2389	38.5689	34.511	33.4941	28.8081	33.5787	27.3768	29.2567	39.3544	31.8486	29.0911	35.0128	27.1521	31.029	28.7878	30.8392	36.2054	27.9073	31.7867	35.1863	28.3648	27.8461	37.2188	35.3977	30.304	26.7036	38.0465	31.3431	34.8041	31.7866	36.1615	31.3857	28.3
LPC_16:0_	254.076	261.485	289.987	316.765	259.427	277.899	303.246	263.32	295.806	243.37	298.065	296.305	278.207	258.314	307.363	301.196	275.937	325.127	253.49	260.994	260.153	262.987	265.573	237.244	188.705	283.614	272.656	306.543	254.945	340.21	301.198	306.011	261.597	207.089	247.078	312.986	268.194	259.05	250.688	263.883	236.942	254.674	241.112	269.535	251.765	232.221	302.297	239.797	249.066
LPC_16:1_	3.81475	4.02346	4.33743	4.67067	4.09368	4.52808	5.40612	4.23927	5.5051	4.80729	6.27551	5.31743	5.45354	4.51086	5.13756	5.5951	5.08369	5.78897	4.24437	5.18057	5.5954	4.64945	3.73895	4.80342	3.981	5.32549	5.17488	7.64757	4.00072	7.77438	6.46171	5.01138	5.63456	4.36213	3.97669	5.77015	4.27196	4.37932	4.00598	4.77234	4.10314	5.80162	4.43653	5.02161	4.3962	3.71307	6.03896	3.95344	4.64147
LPC_18:0_	108.233	113.11	110.584	115.029	106.291	112.143	123.041	99.0064	107.648	99.3639	116.475	118.906	95.5176	105.119	101.294	116.946	130.8	149.551	121.01	103.172	93.1658	111.124	126.654	98.4217	86.3766	123.98	122.487	100.906	115.309	132.939	130.053	153.641	104.165	95.7006	102.29	128.371	107.879	114.27	100.808	115.123	107.285	107.699	116.473	105.428	101.222	103.901	114.819	98.867	98.141
LPC_18:1_	34.561	41.2229	36.2973	37.5949	40.5034	40.6016	41.4436	36.5289	43.1909	41.13	46.7151	39.3554	41.1423	39.4491	48.7112	46.113	47.0774	49.944	36.6266	38.4512	48.4188	41.5805	38.3957	51.0243	32.5083	47.1229	46.3745	57.4647	38.735	63.4122	58.512	49.8955	45.2081	34.8663	35.83	50.013	45.9325	37.9838	35.0226	36.7807	35.1314	51.198	38.3418	43.4916	34.3349	31.8024	44.8828	31.858	37.9387
LPC_18:2_	159.137	181.965	176.444	183.196	194.477	187.563	211.083	156.24	182.326	160.613	202.631	183.03	159.806	184.939	179.436	184.79	195.068	220.824	170.807	183.842	182.076	203.367	174.877	230.347	180.374	184.197	200.901	195.497	169.283	225.887	206.216	209.36	213.497	147.395	158.806	230.549	188.461	161.308	192.72	170.411	131.79	179.57	174.27	184.256	156.826	143.174	210.992	158.248	167.296
LPC_18:3_	2.65576	2.88927	2.69774	2.09582	2.49357	2.38378	2.81663	2.32005	2.38179	2.44876	2.80832	2.38696	2.20294	2.5531	2.95018	2.76614	2.36579	2.58739	2.20682	2.62736	2.75095	2.90327	2.32991	3.11331	2.23565	2.35479	2.88558	2.89065	2.16683	3.12728	3.00175	3.21701	3.04896	2.10325	1.81265	3.011	2.69285	2.23582	2.82578	2.26747	1.70084	2.55079	2.32145	2.87382	2.11921	1.876	2.61212	2.54534	2.44135
LPC_20:0_	3.43884	2.64825	3.09473	3.20244	2.60919	3.02678	2.66246	3.03644	3.12069	2.65744	3.004	3.17259	2.49967	2.51785	3.08288	2.89143	2.8194	2.06449	2.48511	2.26956	2.18098	2.75933	1.98707	2.14875	1.65899	2.20561	2.68416	2.40842	2.33863	2.76143	2.30441	2.29438	2.14737	1.75901	2.27629	2.53053	2.50632	2.48801	2.04064	2.83661	2.64311	2.22526	2.61824	2.27818	2.68812	2.3724	2.8294	2.18981	1.85122
LPC_20:1_	1.53197	1.58167	1.82478	1.882	1.23387	1.6399	1.40792	1.40883	1.44909	1.23582	1.79668	1.48125	1.36379	1.3499	1.43591	1.30831	1.74624	1.52166	1.17244	1.68825	1.2685	1.64961	1.22657	1.39923	1.19404	1.23713	1.38852	1.22673	1.20576	1.89718	1.36856	1.68028	1.39524	1.40651	1.36644	2.22514	1.20878	1.36695	1.20681	1.48177	1.16444	1.23472	1.34297	1.27727	1.29448	1.42784	1.68209	1.24866	0.958264
LPC_20:2_	1.84492	2.10799	1.59285	1.85581	1.47082	1.64977	1.46972	1.49414	1.49758	1.55086	1.96909	1.43093	1.34368	1.56773	1.01913	1.63952	1.909	1.70034	1.60018	1.41052	1.30807	1.75415	1.39126	1.75989	1.33797	1.75555	1.69859	1.61833	1.4752	2.29814	1.51364	1.755	1.78402	1.18333	1.62386	1.92138	1.47984	1.54801	1.29279	1.48824	1.19398	1.52068	1.85962	1.41319	1.20995	1.24869	1.92584	1.12936	1.45648
LPC_20:3_	5.5003	6.96212	4.98579	5.92137	6.59427	6.622	7.54281	6.08615	7.44253	7.46946	8.72241	6.87921	6.6167	7.75256	7.24745	7.94036	8.45814	8.74833	6.62927	5.58847	7.34092	7.38077	6.08919	9.44286	6.78316	8.31698	9.11327	9.24925	6.4142	10.8302	9.29287	9.68423	8.42327	6.45532	7.14952	8.42624	6.98796	5.70872	5.43914	6.59475	6.09963	8.00087	6.88346	7.28371	6.49148	6.12443	7.87689	6.16874	7.16431
LPC_20:4_	17.866	21.8176	15.5053	18.0662	19.9098	18.4924	22.0983	16.2859	21.3244	20.2764	26.6234	18.5781	16.511	21.4751	16.6984	21.0269	19.6454	25.3915	20.5673	17.3174	20.7718	22.6792	17.2312	26.4535	21.4944	21.4465	24.529	19.785	18.5626	26.1218	22.2469	24.0366	21.8701	18.8193	20.1947	22.9907	17.934	15.7743	14.9263	17.5936	16.0532	18.3913	19.6855	16.6669	18.4075	16.9535	22.0094	16.7161	19.0281
LPC_20:5_	3.34676	3.96515	3.13711	3.15785	4.09387	3.45993	4.47401	2.86127	4.19848	4.01773	4.91144	4.84553	3.22244	4.4707	3.79373	4.77366	5.2382	4.5628	3.84957	3.42962	5.18526	5.08627	4.22377	6.2477	4.26571	4.44637	4.2452	4.73272	4.53856	6.37542	5.50222	4.95713	5.03431	3.4903	3.16131	5.50029	4.52846	4.45478	3.55872	3.98625	3.2903	5.27315	4.15816	5.021	3.90523	4.11791	5.40319	4.31603	4.55925
LPC_22:0_	1.52305	1.95035	2.02594	2.16047	1.77227	2.05327	1.34364	2.25533	1.52552	1.49366	1.35741	1.34791	1.04871	1.22301	1.79407	2.21864	1.81886	1.5705	1.90174	0.99561	1.4343	1.81401	1.01777	1.31466	0.906205	1.46489	1.58614	1.73868	0.958486	1.68173	1.18219	1.22441	1.40661	1.08061	1.42197	1.96201	1.5271	1.44933	1.01685	1.58984	1.40605	1.56364	1.47914	1.20307	1.45657	1.79016	2.04114	0.81715	1.31976
LPC_22:1_	0.406884	0.256708	0.314469	0.404356	0.552472	0.417898	0.485675	0.400668	0.533372	0.432551	0.555465	0.375289	0.312923	0.384714	0.258273	0.609795	0.416989	0.58008	0.3744	0.44593	0.460961	0.487714	0.393498	0.541883	0.361368	0.382448	0.616341	0.368934	0.441964	0.625735	0.573927	0.299614	0.410751	0.327999	0.299671	0.604182	0.436741	0.428257	0.449579	0.293059	0.407399	0.365372	0.459335	0.348144	0.462738	0.432265	0.466463	0.17045	0.42347
LPC_22:2_	0.108079	0.0667877	0.159771	0.152907	0.0916703	0.0949668	0.104908	0.0960027	0.118206	0.0843174	0.123753	0.119548	0.115595	0.0527464	0.0529141	0.0773523	0.117367	0.115135	0.109484	0.100115	0.0769208	0.107727	0.0339197	0.0909221	0.0794675	0.118739	0.0935977	0.0862147	0.0694863	0.0940773	0.105401	0.0653455	0.0857014	0.087707	0.0788203	0.0995636	0.100105	0.0668185	0.162414	0.150857	0.0873974	0.0880163	0.106072	0.10691	0.108313	0.0435525	0.142638	0.0673047	0.0342413
LPC_22:3_	0.107079	0.156387	0.110401	0.173388	0.0898709	0.118803	0.0739679	0.0640372	0.120424	0.0623954	0.0632624	0.10472	0.042552	0.202383	0.235157	0.0741351	0.151477	0.109116	0.126218	0.0837081	0.0720889	0.102001	0.0669476	0.081904	0.0584223	0.105366	0.0904577	0.0816946	0.0527387	0.0978863	0.112734	0.156848	0.047687	0.135332	0.120522	0.195511	0.0550848	0.0643609	0.0979153	0.0947603	0.0811272	0.088399	0.0582088	0.0972802	0.0791793	0.132326	0.187795	0.100485	0.0395634
LPC_22:4_	0.510823	0.800706	0.854894	0.755773	0.585142	0.710699	0.664962	0.555995	0.579943	0.506415	0.749127	0.540191	0.541844	0.698299	0.414841	0.582131	0.758789	0.768327	0.534866	0.498636	0.696176	0.959976	0.532509	0.597904	0.481311	0.92559	0.760707	0.782143	0.513639	1.00311	0.569472	0.589516	0.891326	0.454266	0.632798	0.730364	0.725746	0.453921	0.513594	0.588039	0.513297	0.603986	0.679276	0.508698	0.476696	0.540032	0.84098	0.557555	0.479601
LPC_22:5_	3.85921	4.14063	3.13009	3.68025	3.69182	3.5086	4.2627	3.63774	4.20051	4.44931	5.04831	4.25371	3.37672	4.28726	3.70356	4.43349	5.04948	5.22003	3.96724	3.77865	4.77304	4.89966	3.36115	4.91823	3.34752	4.8147	4.63633	5.55232	3.84239	5.94311	5.97851	4.43744	4.22142	3.01288	3.9158	5.3954	4.42129	3.27225	3.1551	3.413	3.007	4.90557	4.09611	3.86494	4.34131	3.56156	5.18784	3.60302	3.95823
LPC_22:6_	30.3451	33.2041	26.7246	30.0817	33.0404	28.8856	38.4513	28.8675	34.2445	29.1947	39.7404	31.7173	27.6396	32.854	29.5363	33.8257	36.508	38.0168	30.4737	24.8955	33.7573	37.2369	28.9412	37.154	25.9778	36.9738	35.762	37.5387	29.3916	43.2347	37.6801	39.1092	31.4749	21.8341	33.0281	38.7997	29.4173	28.1843	24.4566	29.018	26.0526	31.9877	29.3221	30.7031	28.4285	27.6477	34.7862	27.0107	29.7361
LPC_24:0_	1.08868	1.1428	1.60866	1.69882	1.1365	1.07952	0.956843	1.26351	0.729368	0.901242	0.83495	0.936663	0.721536	0.97359	0.780457	1.3003	0.959684	1.17517	1.03102	0.782858	1.04137	1.02023	1.01485	0.923385	0.821051	0.984387	0.999855	0.852138	0.632498	1.01314	1.01079	0.795223	0.960018	0.62507	0.835057	1.47244	0.995571	0.864228	0.662718	0.703807	0.913265	0.961094	0.742554	0.832798	0.847825	1.10945	1.20929	0.680521	0.80557
LPC_24:1_	0.326657	0.47064	1.03058	0.952736	0.360437	0.557515	0.303589	0.614489	0.355132	0.373768	0.220813	0.490036	0.271924	0.481957	0.295839	0.467178	0.310366	0.339217	0.386247	0.407862	0.486209	0.399238	0.41741	0.367158	0.261189	0.519523	0.356177	0.366142	0.371533	0.438421	0.393753	0.420492	0.599292	0.255257	0.393541	0.750269	0.418213	0.40607	0.377295	0.387291	0.392309	0.463793	0.440258	0.376183	0.297843	0.54264	0.658616	0.362233	0.37925
LPC_26:0_	1.2504	1.27305	5.26807	4.79423	1.31621	1.24411	0.736806	1.7059	0.845994	1.13041	0.75586	2.21304	0.570029	0.87353	0.887592	1.55434	1.11063	1.3259	1.34891	1.82617	0.874195	1.20479	0.902839	0.987375	0.76784	1.06469	1.12781	1.08038	0.587882	1.40608	0.784251	0.668438	2.0854	0.664158	0.732626	3.40259	1.14077	0.77092	1.15732	0.953857	0.876965	0.893042	0.880917	0.782785	0.714857	0.986729	3.10929	0.393594	0.982025
LPC_26:1_	0.286449	0.455576	0.513928	0.685984	0.444178	0.503074	0.35952	0.457978	0.372471	0.378686	0.343782	0.415712	0.257032	0.402518	0.406525	0.435787	0.457838	0.48431	0.419049	0.450415	0.379312	0.435653	0.376937	0.520446	0.332411	0.363074	0.463244	0.409345	0.255317	0.425286	0.349828	0.390841	0.469337	0.2977	0.490239	0.691205	0.383538	0.341255	0.551517	0.407367	0.438208	0.362603	0.358448	0.262241	0.31746	0.39712	0.585128	0.281757	0.389163
LPC_O-14:0_	0.10428	0.0725489	0.0152285	0.12828	0.0505286	0.0389413	0.0917001	0.0605685	0.101459	0.0696657	0.0845692	0.116471	0.0665445	0.0792726	0.0624279	0.0792592	0.0542698	0.0260189	0.0280504	0.0266037	0.0246204	0.0988446	0.0620705	0.0787014	0.074343	0.112036	0.0392126	0.0643312	0.057191	0.0602645	0.0584318	0.0547577	0.124283	0.0322139	0.017152	0.128702	0.0482181	0.0868798	0.0325116	0.121328	0.0830618	0.0682735	0.0288986	0.0362473	0.119615	0.11415	0.108835	0	0.0368676
LPC_O-14:1_	0.521484	0.388354	0.830969	0.539607	0.45575	0.759523	0.667619	0.53969	0.501391	0.471481	0.75011	0.488951	0.399418	0.512093	0.464585	0.428154	0.511758	0.536772	0.282824	0.769855	0.410196	0.76501	0.393726	0.321246	0.6242	0.685919	0.419065	0.459186	0.592405	0.575433	0.358492	0.386189	0.910585	0.364886	0.331909	0.893134	0.585702	0.549247	0.716959	0.434855	0.348543	0.443988	0.939712	0.27052	0.641708	0.458306	0.485504	0.367496	0.363119
LPC_O-16:0_	1.68299	1.88975	2.11991	2.30177	1.38311	1.85331	1.70218	1.56118	1.70642	1.43509	1.88798	2.33154	1.54743	1.61999	1.5699	1.46657	1.46528	1.70008	1.34573	1.97299	1.45186	1.88789	1.50728	1.28979	1.44917	1.59765	1.38899	1.6605	1.50656	1.92729	1.43767	1.29881	1.63382	1.48251	1.36566	2.43105	1.493	1.40294	1.79752	1.54558	1.65228	1.16799	1.65455	1.48269	1.49526	1.38946	2.15187	1.35779	1.3074
LPC_O-16:1_	0.103452	0.149273	0.281292	0.23858	0.104023	0.0866515	0.134019	0.0948305	0.174734	0.0665504	0.10743	0.157063	0.100524	0.104433	0.0891015	0.126364	0.10414	0.153995	0.0675855	0.212848	0.114251	0.106079	0.102642	0.125394	0.0720455	0.104151	0.0989987	0.0585856	0.106486	0.113419	0.116995	0.0588793	0.183298	0.113479	0.148628	0.258535	0.106723	0.0608243	0.155301	0.0772933	0.0633973	0.0662287	0.106866	0.0865117	0.120758	0.0800254	0.181127	0.11417	0.0947532
LPC_O-18:1_	0.906053	0.867387	0.932273	0.900518	0.668717	0.882319	0.828547	0.92664	0.926294	0.622613	0.873217	0.983077	0.9086	0.778732	1.00955	0.919464	0.934502	1.00143	0.647717	0.783898	0.86232	0.831308	0.854754	0.883511	0.548117	1.01605	0.936002	0.996742	0.804078	1.11736	0.92187	0.864008	0.984431	0.866108	0.652793	1.19429	0.820707	0.905533	0.923705	0.651349	0.68716	0.866909	0.773832	0.975628	0.806631	0.838463	0.886862	0.926362	0.89488
LPC_O-20:0_	2.33581	1.75078	2.30802	3.05724	1.95334	2.33884	2.60953	2.08689	1.92025	1.78856	2.58426	2.80913	2.17988	1.9739	2.77252	1.96571	2.55344	2.40041	2.38885	2.49686	1.80438	2.3453	2.47865	2.03483	2.07367	2.18342	2.23122	1.86636	2.38652	2.21795	2.26105	2.98671	2.38952	2.09517	2.2252	3.14742	1.94677	1.99218	2.04119	2.02953	1.96877	2.05291	2.31618	2.26078	2.22967	2.09802	2.44801	2.42349	1.72889
LPC_O-20:1_	0.236417	0.234171	1.08936	1.00391	0.301815	0.249022	0.247379	0.279867	0.357506	0.274377	0.392985	1.22575	0.378004	0.496538	0.306091	0.280191	0.37914	0.422602	0.295301	0.967091	0.274992	0.257092	0.362257	0.307828	0.293121	0.320145	0.324203	0.308262	0.311716	0.374	0.412267	0.31522	0.618861	0.253366	0.252916	1.7268	0.233296	0.263873	0.37706	0.251328	0.267602	0.36908	0.322907	0.481846	0.345153	0.264511	0.828188	0.327879	0.319556
LPC_O-22:0_	1.18342	1.14582	1.7629	1.83448	1.33714	1.94574	1.12012	2.25375	1.2045	1.05236	0.8985	0.875434	0.492394	1.31212	1.02426	1.55933	1.3578	1.2627	1.15623	0.821302	0.842202	1.41254	1.04531	0.926136	0.845014	1.43601	0.94218	0.784955	0.688813	1.15471	0.974743	0.788908	2.32587	0.810702	0.934003	1.81142	1.29004	0.996436	1.32034	1.13787	1.15626	1.06422	1.47526	0.77967	1.27255	1.26923	0.881272	0.439423	1.09661
LPC_O-22:1_	0.0857181	0.0398705	0.142492	0.12051	0.052132	0.062815	0.055417	0.0460222	0.0725649	0.0643828	0.0229932	0.107051	0.0678324	0.0536364	0.192203	0.0780117	0.0509953	0.132244	0.0212255	0.0645704	0.0438685	0.0856536	0.0226321	0.065408	0.0490811	0.0374399	0.0523868	0.0630828	0.0779102	0.0363681	0.07094	0.0449266	0.0378766	0.0225609	0.0546601	0.123177	0.0331721	0.0517712	0.0537416	0.0262814	0.0163382	0.0450712	0.0598264	0.0317207	0.0727928	0.063059	0.0568514	0.0181373	0.082387
PC_24:0_	0.635052	0.869465	1.16878	1.00433	0.982954	1.24242	0.860558	1.20038	0.612707	0.728506	0.548126	0.609463	0.53101	0.477636	0.603353	1.0437	0.976492	1.25407	1.02204	0.736532	0.859044	1.09232	0.759023	0.852327	0.817769	0.826231	0.814554	0.707068	0.548931	0.947528	0.68765	0.542296	1.06065	0.432348	0.458329	1.26284	1.08801	0.750363	0.82644	0.664453	0.819234	0.945347	0.708503	0.549904	0.644542	0.994203	0.905031	0.383736	0.87355
PC_24:1_	6.66724	8.00581	9.52454	9.73207	8.84341	11.6478	7.98346	13.716	5.64569	7.33613	4.94445	5.34881	4.52812	5.95542	4.58587	9.59742	10.0906	10.4333	9.75871	6.29647	7.95231	11.7689	7.2629	7.72046	9.18665	8.1516	8.22999	7.32088	5.21867	8.03702	6.23212	3.61561	11.6513	6.00865	5.44046	8.03608	10.3404	6.74946	9.28851	6.42366	8.02108	8.6335	7.87929	5.36203	6.44603	10.2265	6.70232	3.46888	8.27495
PC_26:0_	4.04185	4.70265	6.00734	5.93659	5.6703	6.59635	4.71247	7.51463	4.64105	4.91935	3.19897	3.21815	3.51004	3.15176	3.79618	6.64981	4.83741	6.41896	5.53036	3.46263	5.16327	6.15279	4.11141	4.96463	3.2319	5.14386	4.73096	4.37164	3.09495	5.05084	4.66815	2.50635	6.35135	2.67936	2.5955	6.01529	6.48999	4.15993	5.417	3.60077	4.47145	5.4688	3.92739	3.64768	4.4498	5.20699	4.66862	1.95938	4.67413
PC_26:1_	15.3866	16.9907	18.3547	17.3745	19.9735	20.7176	18.6201	16.8943	18.422	19.5789	18.9438	17.2738	20.4372	15.771	12.6016	18.777	15.803	16.4224	18.1571	17.3449	19.4166	19.7538	19.7384	19.3763	18.0701	18.857	19.5077	18.295	19.2962	17.7402	19.3276	13.1936	17.3506	14.8881	13.7312	20.7021	19.5007	19.5823	19.4288	15.3698	19.3003	21.4402	18.6921	19.6123	19.5889	20.7959	15.7667	14.4565	20.6113
PC_28:0_	2.74787	3.02825	3.62743	2.91557	3.31833	3.90763	2.50796	4.26431	2.64744	3.03173	1.90925	2.14413	2.05955	2.38527	2.27182	3.59327	3.41127	3.69987	3.40375	2.14414	3.04824	3.46832	2.85413	3.21937	2.11689	3.49881	2.93097	2.90691	2.16212	2.81588	2.57954	2.12903	3.06688	2.30258	2.33732	3.20131	3.73522	2.86305	3.08117	2.52636	2.95631	3.10664	2.78382	2.68636	2.37036	3.51275	2.69998	1.73558	2.83837
PC_28:1_	34.9113	35.9898	36.4108	33.413	41.5072	39.6884	36.8495	39.3027	35.9799	41.3971	35.1852	32.8614	42.019	33.5585	32.6293	40.1219	31.2773	31.6754	37.6336	32.9181	44.3898	36.6559	40.7114	40.3885	31.8006	41.4489	44.461	38.805	41.5606	37.4214	40.4224	32.0458	32.0989	32.9956	36.6652	35.2933	43.3822	40.4539	36.4844	33.7551	41.0043	44.2657	35.6048	44.5043	40.1935	44.27	34.8144	31.2728	44.5893
PC_30:0_	1.18751	1.16045	1.73164	1.66534	1.52014	1.47844	0.914562	1.30155	1.06953	1.86519	1.76645	1.45933	2.24304	1.12251	1.39937	1.47143	1.28406	1.55868	1.64237	1.40637	1.56456	1.53071	1.24847	1.54194	1.20231	1.68726	1.40317	1.72489	1.31368	1.35996	1.7183	1.15759	1.19263	1.14666	1.0881	1.78435	1.87776	1.51601	1.37927	1.25162	1.3574	1.95181	0.941779	1.16878	1.06202	1.39132	1.57313	0.845165	1.34759
PC_30:1_	5.57016	7.00576	7.36608	6.39377	7.71753	7.07625	7.47801	7.15995	6.31437	8.11655	6.37345	6.89396	6.83212	6.05335	4.4248	6.84657	5.85777	8.99598	7.39058	6.32977	7.70723	6.96953	8.51726	7.97284	4.69487	8.10224	8.31324	6.86924	7.85144	7.07464	9.32411	7.35891	5.9372	5.2037	5.46893	7.82308	8.34239	8.14622	6.29929	5.50785	7.31719	8.71633	7.07542	7.35068	6.72151	7.25117	6.34067	4.93633	7.5795
PC_30:2_	1.01136	1.33687	1.3429	1.32977	1.42293	1.60079	1.50041	1.54624	1.38521	1.41476	1.27207	1.07013	1.39363	1.09037	1.041	1.42425	0.982403	1.31435	1.19282	1.14553	1.58846	1.27701	1.38098	1.54216	0.768653	1.29405	1.46184	1.31781	1.24958	1.24952	1.46934	1.13918	1.14579	0.710168	0.982706	1.42596	1.48742	1.50738	1.19577	1.1033	1.37049	1.39181	1.10354	1.17362	1.03383	1.28493	1.15019	0.903289	1.31943
PC_30:3_	0.128777	0.237851	0.32119	0.294013	0.139191	0.303059	0.260327	0.247145	0.254072	0.147269	0.140051	0.123452	0.172861	0.224625	0.0881856	0.161783	0.325228	0.37683	0.134372	0.171867	0.227313	0.370628	0.17098	0.183844	0.141484	0.224046	0.176231	0.215502	0.124937	0.293797	0.213952	0.0821516	0.242511	0.10947	0.153606	0.257776	0.206335	0.20411	0.177911	0.18875	0.19499	0.22586	0.20426	0.184615	0.182437	0.252383	0.137534	0.116841	0.136674
PC_32:0_	8.04411	7.76162	10.0237	10.0166	13.4091	9.63048	8.7286	8.9862	8.58777	15.6282	15.0077	10.1177	15.3524	7.01214	10.8007	9.72506	8.76519	10.1404	10.9791	7.78073	11.4356	9.98214	10.4579	12.2792	8.82546	15.601	12.2365	11.7319	11.4894	11.3717	14.1366	10.8373	7.63732	7.71072	8.25936	10.4776	16.7934	11.4148	10.0202	9.57236	10.3059	15.8091	6.36806	8.94702	7.69465	8.10982	8.84562	6.82519	12.1344
PC_32:1_	3.84699	3.9693	4.86183	4.79889	7.31029	5.2034	4.85856	4.49012	5.12224	7.79614	5.83683	4.94858	7.12648	3.73255	5.06779	5.60382	4.34142	5.4413	5.43056	4.57326	8.8708	5.54381	5.19679	7.79589	4.37215	7.34889	6.6535	7.45098	6.37465	5.63546	8.51095	4.45585	4.25474	3.31903	3.24108	6.18859	8.31567	6.38396	4.92779	4.21353	5.20461	10.3435	3.80642	4.90405	4.84759	5.26956	5.12525	3.14775	6.9665
PC_32:2_	1.16455	1.06826	1.26114	1.01388	1.64853	1.17509	1.06136	1.31125	1.25642	1.64258	1.14954	1.10067	1.50259	1.02327	1.3652	1.24732	1.20934	1.05179	1.22448	0.789975	1.87057	1.03573	1.17037	1.73865	0.903642	1.51326	1.56386	1.5613	1.36329	1.27565	1.59533	1.22791	0.974272	0.833344	1.06922	1.4401	1.4493	1.54414	0.943231	1.11306	1.27982	1.81168	1.08073	1.53196	1.16219	1.41803	1.10462	0.884115	1.27542
PC_32:3_	0.440271	0.364612	0.706731	0.533166	0.528579	0.586098	0.530976	0.558427	0.498611	0.739783	0.377229	0.386045	0.70988	0.347207	0.341601	0.711769	0.310248	0.520982	0.475772	0.411171	0.814873	0.539817	0.472156	0.740876	0.361445	0.788207	0.644278	0.612326	0.57416	0.616587	0.60483	0.385145	0.527385	0.3087	0.360341	0.668702	0.658602	0.626724	0.621824	0.331924	0.649938	0.753946	0.500132	0.584093	0.607497	0.52844	0.450963	0.295095	0.609575
PC_32:4_	0.246373	0.210815	0.212314	0.160351	0.227321	0.268525	0.286385	0.243196	0.199513	0.232382	0.187531	0.158581	0.221484	0.255789	0.280698	0.288944	0.219969	0.220623	0.220577	0.206508	0.29767	0.234849	0.223422	0.257287	0.19403	0.263588	0.239154	0.193233	0.206283	0.186411	0.268085	0.212374	0.181332	0.138272	0.227089	0.192248	0.273868	0.26946	0.23075	0.200688	0.223943	0.237464	0.237369	0.238702	0.231972	0.20927	0.206491	0.21095	0.233519
PC_34:0_	9.31613	9.62425	9.68891	9.68149	13.3168	10.0519	9.87636	11.01	13.4853	14.7194	11.1558	9.05196	13.6167	9.66417	14.2239	13.0934	12.4019	12.9445	11.6916	9.10216	18.2692	10.2824	10.9224	15.5004	6.20849	13.0972	15.4429	17.4525	11.7451	14.7155	18.5078	13.1321	9.55459	7.2265	8.19475	13.4764	14.221	12.331	9.45827	10.8922	11.7214	19.5587	10.3378	14.2355	11.4481	11.7284	11.7783	8.07142	13.482
PC_34:1_	97.1537	106.833	112.484	103.63	141.243	113.078	121.407	123.39	143.122	155.075	116.64	104.951	155.866	102.4	148.848	145.255	128.479	145.581	114.823	91.6583	183.844	111.581	117.833	159.107	68.0538	139.667	156.055	179.791	115.83	151.787	183.837	116.678	100.801	68.2759	86.0321	149.367	150.91	135.141	98.4264	104.306	125.829	186.385	108.227	142.816	124.02	123.818	122.992	80.6616	135.907
PC_34:2_	302.016	312.741	325.278	314.973	325.77	303.545	338.228	302.229	366.522	351.72	296.071	295.003	329.41	317.859	413.724	312.866	312.86	339.017	309.545	282.142	341.587	316.43	298.872	335.339	220.949	312.438	326.036	329.772	311.694	323.962	369.887	334.812	301.212	232.551	265.164	356.445	343.581	339.64	312.409	320.749	287.982	336.898	295.517	335.418	299.317	290.6	329.827	282.352	296.169
PC_34:3_	8.78639	8.45213	8.57762	7.6286	12.8721	7.48427	9.12309	9.92232	10.7128	13.4266	8.77994	8.39391	11.5447	7.86996	10.7994	11.4674	8.41001	10.1005	8.80792	6.57262	17.9891	9.13114	8.27684	14.5888	5.43301	11.0718	12.2137	13.7553	9.86954	9.9092	13.6142	9.32975	8.10971	5.7295	7.07828	10.8731	11.3421	12.1957	7.98523	9.54016	10.013	15.4328	7.80304	11.2541	9.56313	9.55972	9.58861	6.74433	10.5084
PC_34:4_	0.427952	0.46973	0.409785	0.409845	0.605598	0.403767	0.51517	0.559268	0.541704	0.708729	0.402998	0.385627	0.522428	0.519559	0.476821	0.640995	0.341494	0.448489	0.40275	0.433719	0.802141	0.530925	0.487916	0.663357	0.282823	0.558313	0.515318	0.643283	0.435409	0.5598	0.541066	0.51391	0.450279	0.3164	0.282691	0.582535	0.573499	0.630975	0.391593	0.382605	0.563757	0.606644	0.299382	0.560671	0.483114	0.602303	0.45648	0.394261	0.557343
PC_34:5_	0.237648	0.290179	0.277034	0.347271	0.350159	0.329505	0.344639	0.286535	0.285949	0.280668	0.222159	0.28945	0.265235	0.224303	0.200525	0.333446	0.205648	0.352305	0.207548	0.258835	0.395598	0.265741	0.251253	0.303259	0.218858	0.291293	0.341553	0.350976	0.246761	0.312156	0.40129	0.266617	0.312309	0.172271	0.189187	0.346588	0.370098	0.395613	0.279665	0.19617	0.355654	0.405782	0.294745	0.282034	0.343315	0.414648	0.294991	0.199969	0.34549
PC_34:6_	0.285168	0.462656	0.265911	0.315384	0.357373	0.419608	0.34782	0.447709	0.295551	0.381582	0.36171	0.262462	0.35661	0.316402	0.442691	0.410837	0.368461	0.440836	0.287038	0.338633	0.429766	0.435865	0.402567	0.472469	0.244001	0.356065	0.352491	0.393736	0.305114	0.414206	0.448236	0.395107	0.383636	0.286316	0.353415	0.349416	0.492388	0.422956	0.341953	0.376902	0.410348	0.468894	0.360007	0.346053	0.306527	0.471599	0.336132	0.158368	0.376002
PC_36:0_/PC_O-38:7_	4.12796	4.07646	3.6341	3.18298	5.03957	3.96756	3.36329	3.92643	4.05776	4.75699	3.71408	3.60704	4.5501	3.74839	3.68165	4.25381	3.93366	3.73815	3.94026	2.76246	5.45095	3.64731	4.80932	6.33359	1.92695	4.73781	5.28095	4.62374	4.46414	4.15295	5.22792	4.90468	2.65286	2.95591	3.38131	4.60948	4.66083	4.61654	3.28826	3.58401	3.98042	5.74869	3.41802	4.68111	3.6281	4.50213	3.10773	3.03394	4.23226
PC_36:1_	34.0395	36.7973	32.6489	28.1049	49.8341	37.2957	31.6514	36.2129	40.4795	47.5305	33.3699	29.3914	43.7056	33.7035	36.8926	40.9184	38.5865	36.7734	40.582	25.1364	54.2549	34.2227	44.0576	61.4566	19.9742	43.5393	49.9975	45.7062	42.961	37.5866	52.809	43.0601	25.6476	27.6406	28.8874	36.8848	46.7082	49.2418	29.2457	35.1249	39.0487	55.0549	32.8588	45.4222	37.8313	42.9378	29.1571	29.9787	42.083
PC_36:2_	179.592	184.202	174.315	159.507	208.005	189.516	176.965	171.551	211.012	202.855	168.769	161.676	193.025	179.763	209.841	188.885	189.147	194.877	201.762	134.499	205.897	179.809	203.058	244.968	120.309	201.702	208.425	197.097	198.296	193.447	223.98	219.31	145.261	164.463	145.928	194.61	201.693	220.334	178.051	183.034	172.956	208.56	183.752	205.335	183.484	189.302	164.302	156.565	190.132
PC_36:3_	52.0307	52.7799	51.6685	46.0632	71.3744	63.3489	47.9977	59.3209	69.2222	74.0738	55.5757	45.4992	70.1966	51.676	61.9289	64.8198	49.7806	51.2597	49.2092	39.0148	82.1789	51.3377	62.568	100.105	29.7128	66.6351	73.2065	66.3589	63.8404	63.9395	76.4881	66.4286	43.0127	47.1254	45.4875	52.6603	71.1451	72.4818	48.4746	51.126	58.3415	77.6006	46.2553	67.5481	56.079	59.9378	46.4199	44.3171	70.6187
PC_36:4_	61.9082	65.4296	55.1876	47.2356	87.1717	65.5155	58.0963	67.0009	80.3215	87.6519	64.4762	49.2918	77.564	58.9004	64.9931	75.414	48.4966	55.8654	59.693	40.9697	101.785	60.9366	69.5125	112.808	34.2216	67.7958	84.0457	67.1601	73.3187	61.5018	77.5356	68.152	46.9368	47.7831	55.5182	59.7988	79.1767	82.9869	51.2557	60.5417	68.0782	81.1926	54.0146	75.5398	66.3419	71.4021	53.7133	49.5051	79.3172
PC_36:5_	9.49967	9.95626	9.40767	8.22075	14.7748	9.2444	12.7895	9.69133	13.775	15.422	10.4998	11.1526	12.3038	9.41158	11.8878	13.2068	10.9574	12.7432	10.8308	7.98492	20.1926	11.5713	11.8834	24.7967	7.72502	13.7716	12.4902	13.8698	14.0346	13.2018	15.412	11.2583	9.62551	7.16873	7.99259	13.5965	14.9871	17.6652	9.42281	11.3291	10.9873	19.4651	10.4306	15.3085	12.4174	14.4772	13.0436	9.25608	14.1702
PC_36:6_	0.450574	0.558622	0.500039	0.45319	0.585443	0.464479	0.604999	0.568117	0.570456	0.769907	0.51881	0.61629	0.597623	0.423573	0.642216	0.570312	0.563159	0.646091	0.38112	0.532214	0.886313	0.665073	0.532439	1.05105	0.370864	0.617318	0.627371	0.653071	0.619333	0.547755	0.62472	0.577156	0.462704	0.413452	0.496863	0.697152	0.607604	0.737919	0.529747	0.575689	0.582499	0.790303	0.443109	0.515066	0.522975	0.657899	0.591075	0.444053	0.625872
PC_36:7_	1.16544	1.16911	0.842211	0.707071	0.729623	0.784897	0.679765	0.738846	0.760326	0.701645	0.764479	0.860044	0.685658	1.29609	1.7471	0.625929	1.12754	0.801908	0.856793	0.782629	0.922849	0.606931	0.772821	1.21556	0.442762	0.781549	0.876397	0.763211	0.700567	0.744982	0.870307	1.27678	0.614988	0.945379	0.975195	1.43848	0.719707	0.736244	0.784253	1.01503	0.717717	0.955749	0.567305	1.01062	0.671523	0.776923	0.831705	1.0227	0.80842
PC_38:0_/PC_O-40:7_	1.71343	1.81244	1.74887	1.90416	2.54622	1.89913	2.07292	2.0165	2.11835	2.47529	1.87786	1.92307	2.40115	1.53716	1.69639	2.19765	1.53849	1.81372	2.05056	1.4207	2.79468	1.90623	2.40733	2.85565	1.14568	2.50432	2.57262	2.18763	2.35825	1.86317	2.62754	1.79235	1.46193	1.2606	1.50138	2.2135	2.57636	2.83165	1.48808	1.67897	2.35666	2.72415	1.7173	2.27106	2.04325	2.40469	1.51548	1.40326	2.2857
PC_38:1_	4.14297	4.39743	4.71409	3.79302	6.05962	4.69176	4.49481	5.41611	4.87143	6.03533	4.5268	4.11181	5.43534	3.54769	4.46564	5.59595	3.43808	4.39148	5.4579	3.14953	7.34803	4.10051	5.75396	7.08265	2.63655	5.44352	6.64018	6.02586	5.65668	4.53103	6.85232	4.00529	3.06129	2.59461	3.5095	5.2807	5.89209	7.01532	3.73603	4.094	5.72999	7.53595	4.26661	5.09708	5.08057	5.95609	3.66078	3.17847	5.84839
PC_38:2_	10.2251	11.4239	8.91608	8.18433	14.0053	11.3579	8.94618	11.902	11.1041	13.8996	10.5846	8.75866	11.9022	9.31325	9.58557	12.2608	9.2867	10.4727	12.1215	7.14662	15.3838	9.66705	12.3973	16.8105	6.13221	12.3541	15.1219	12.1191	12.3909	10.9635	14.6588	11.9509	6.65014	7.91923	9.72253	10.1261	12.8611	14.6249	7.82844	9.65888	12.8249	17.1058	10.5282	12.2277	10.7492	12.3924	8.50372	8.04439	13.1381
PC_38:3_	15.5432	15.6814	12.9978	12.3104	21.3662	15.8968	15.5822	16.4556	18.9251	21.2414	16.9143	13.7115	18.8955	15.2173	14.2171	19.2805	15.4218	18.7749	17.7474	10.4634	23.9819	15.1743	20.442	24.8637	9.28347	21.1604	24.7074	19.2741	20.9463	18.8579	24.1185	23.1271	10.9883	14.2102	14.1623	16.5029	19.5087	22.2146	11.4021	14.9843	18.4121	25.8027	15.8326	19.5198	17.2382	21.1704	13.5747	12.9471	23.055
PC_38:4_	30.3613	31.5981	22.2762	22.0205	43.4582	27.7775	32.5598	29.9129	36.4493	40.7404	32.4687	26.01	32.546	28.6677	23.2302	33.6005	26.0325	33.5798	37.7806	18.2324	47.7608	27.0209	37.0188	47.0899	18.7328	39.5211	46.2944	34.0402	38.603	28.9838	36.7031	40.4613	19.4674	26.7516	29.809	31.3072	36.7954	42.8319	19.8029	27.6886	35.0694	42.8522	29.2104	34.3172	32.6106	40.7337	25.1958	23.866	41.1139
PC_38:5_	24.3791	23.8091	19.4577	19.0528	34.2188	23.6423	26.6826	25.7919	32.3592	37.5748	25.3233	22.0384	29.9646	22.7624	25.6861	30.1058	24.5558	24.9011	25.1959	16.5391	42.5276	24.5342	26.8122	39.8156	12.6573	34.1802	35.7105	34.5804	30.8961	27.4638	37.8414	30.4577	17.9792	17.5652	20.7109	27.8023	32.4022	38.4045	16.6316	24.472	29.6382	42.1015	22.0785	30.5739	28.1171	33.7545	23.101	19.2548	35.919
PC_38:6_	83.9047	80.8506	68.3453	70.8997	110.275	76.6977	86.943	91.3332	107.57	108.503	85.2208	68.0295	98.5645	75.8877	86.2143	97.7989	76.7793	82.4419	85.9751	55.039	123.778	79.6375	92.9062	112.811	39.2903	104.645	112.508	104.418	91.9391	85.6072	109.768	92.9938	58.823	49.7654	76.7854	86.4083	96.1231	114.739	53.7695	78.9256	98.0139	110.369	71.3841	93.4782	90.9431	99.9502	73.6518	64.6456	109.109
PC_38:7_/PC_O-38:0_	2.17271	2.26954	2.07679	1.89006	2.98568	2.23925	2.22271	2.48773	2.87303	3.14027	2.4185	1.99276	2.694	1.95079	2.26109	2.69629	2.12217	2.19996	2.33398	1.75745	3.85335	2.19382	2.72389	3.4509	0.997412	3.01893	3.03446	3.19069	2.68867	2.73385	3.31375	2.62911	1.80454	1.68094	1.70739	2.55236	2.70273	3.09891	1.58272	2.08122	2.88222	3.53382	1.89718	2.87115	2.30186	3.04821	2.18126	1.91945	2.94143
PC_38:8_/PC_O-38:1_	1.61398	2.00551	1.77991	1.71522	2.15823	1.86094	1.32269	1.86955	1.75495	2.00196	1.80409	1.7837	1.76856	1.93778	1.75843	1.93441	1.49527	1.51531	2.0126	1.48437	2.42036	1.69554	2.83294	2.74143	1.0732	2.18255	2.27701	2.04014	2.48572	1.57676	2.22452	2.00489	1.29749	1.59637	1.50417	2.75609	2.13676	2.27596	1.53301	1.62205	2.13638	2.51135	1.87064	2.26473	1.76118	2.16337	1.62765	1.80228	2.09889
PC_40:0_/PC_O-42:7_	0.597468	0.553832	0.524537	0.557	0.683762	0.559538	0.707277	0.569948	0.552216	0.612342	0.608138	0.605196	0.560209	0.499712	0.622916	0.653433	0.457301	0.63548	0.56106	0.520006	0.802057	0.51445	0.751994	0.768042	0.408246	0.586383	0.827211	0.570969	0.636639	0.457691	0.688604	0.617512	0.463366	0.518195	0.41642	0.758962	0.703143	0.781094	0.612227	0.473679	0.662469	0.741544	0.496457	0.613514	0.517466	0.618137	0.534692	0.361867	0.681024
PC_40:1_	0.611336	0.567781	0.779273	0.799367	1.24361	0.860917	0.829885	0.791397	0.850146	0.983978	0.657057	0.938029	0.816005	0.481794	0.610631	0.899557	0.57132	0.88331	0.719567	0.621836	1.09549	0.657521	0.993564	1.17737	0.576982	0.979927	1.14594	0.94735	0.988749	0.709109	1.09444	0.640555	0.676751	0.523881	0.436291	1.04748	1.12594	1.07784	0.64971	0.636314	0.832005	1.1228	0.696461	0.881217	0.733701	0.929656	0.899022	0.422965	1.01644
PC_40:10_/PC_O-40:3_	0.642011	0.558299	0.720551	0.694357	0.709866	0.715049	0.599514	0.664066	0.685216	0.721248	0.574618	0.817675	0.675697	0.53506	0.581718	0.605648	0.523911	0.661402	0.614234	0.646181	0.899236	0.567394	0.804273	0.925415	0.38725	0.719111	0.937767	0.774665	0.811273	0.577853	0.863554	0.786595	0.534605	0.374962	0.562985	0.93273	0.748034	0.753189	0.459201	0.539604	0.741488	0.881831	0.567025	0.853207	0.595868	0.782128	0.693151	0.437673	0.783432
PC_40:2_	0.54403	0.483216	0.560105	0.704461	0.792121	0.555255	0.506071	0.582868	0.554604	0.754456	0.471549	0.553013	0.638724	0.373426	0.523268	0.595547	0.396595	0.523375	0.496861	0.533598	0.778993	0.492115	0.534194	0.77534	0.343141	0.575447	0.805856	0.562333	0.491783	0.574003	0.665619	0.4141	0.353989	0.480274	0.33938	0.578665	0.73295	0.696802	0.360298	0.318717	0.547399	0.70667	0.450995	0.666631	0.534645	0.634759	0.631956	0.399387	0.636521
PC_40:3_	0.689164	0.630572	0.757986	0.648321	1.02802	0.857442	0.763025	0.766231	0.857333	1.07442	0.824733	0.760854	0.945212	0.652904	0.783404	0.860659	0.671668	0.737141	0.59761	0.61056	1.06501	0.757588	0.769418	1.05173	0.477842	0.803014	1.26906	0.784565	0.757013	0.787825	0.910654	0.768284	0.541165	0.575113	0.525757	0.752575	1.05051	0.923101	0.605191	0.703451	0.828644	1.06196	0.583744	0.793021	0.724721	0.882044	0.747303	0.543475	0.810325
PC_40:4_	1.87403	1.70044	1.36312	1.53651	2.39597	1.67869	1.86999	1.93211	2.06998	2.2786	1.72109	1.65308	1.96723	1.33399	1.77889	2.16636	1.694	1.84907	1.70222	1.32867	2.59022	1.55874	1.86562	2.30283	0.910338	1.97578	2.54144	2.15849	2.27745	1.96982	2.30892	1.68557	1.18356	1.79026	1.50529	2.05453	2.42288	2.36261	1.25091	1.69478	1.85964	2.64657	1.51827	1.81158	1.66789	2.09512	1.7868	1.29123	2.21166
PC_40:5_	6.41435	6.35229	5.121	5.54959	8.90783	6.21729	7.72337	6.59682	7.69906	8.34953	6.26167	6.52445	7.49412	5.57978	6.14539	8.14225	7.43832	8.97915	7.93656	5.24489	10.6907	6.36691	8.35018	8.87346	4.29961	9.21374	9.88227	9.60118	8.74381	6.91234	10.1488	8.43453	4.27125	4.11784	5.24777	8.13068	7.92078	10.2709	4.27828	6.94599	7.76917	10.97	6.63942	7.79884	6.9047	9.16409	6.21854	5.35293	8.82499
PC_40:6_	28.7988	29.7355	22.865	24.9905	38.832	27.4982	35.0005	30.4335	35.527	34.6696	27.3818	26.0384	31.1155	25.0995	26.9565	32.9483	32.6465	40.5122	33.6179	19.9164	43.6436	27.7572	38.6906	38.5586	16.7268	39.5029	41.63	38.1142	36.662	28.9026	42.6366	36.8451	18.8541	18.6785	25.3754	34.8343	34.6021	46.0515	21.0921	28.8448	34.8016	44.0707	28.69	34.0628	30.5915	37.7695	25.6007	22.8356	39.2192
PC_40:7_/PC_O-40:0_	6.45243	7.24393	5.4307	5.87633	8.78025	6.8828	7.12219	7.29867	8.67381	8.55287	6.96971	6.32565	7.5791	6.06426	5.73275	7.15612	6.19473	6.78335	5.33176	5.15048	10.47	5.96021	7.41761	9.2543	3.39359	8.01197	9.20664	7.80125	7.18806	8.13557	8.07521	6.90094	4.48464	4.59184	5.92226	6.48215	7.6485	9.09845	4.01724	5.45959	8.11401	8.55426	5.77082	6.46623	6.42475	7.80044	5.46066	4.56353	8.69417
PC_40:8_/PC_O-40:1_	2.43019	2.85763	2.37894	2.66625	3.44852	2.96066	3.0601	2.93937	2.96593	3.14428	2.90041	2.56555	2.86014	2.30704	2.38085	2.91652	2.25374	2.43	2.26778	2.38821	3.41864	2.6795	2.9772	3.17128	1.40471	2.869	3.44771	2.80413	2.88428	2.77214	2.7982	2.41831	2.19019	2.13615	2.25241	2.81848	3.03999	3.31606	2.17459	2.31539	3.14362	3.2235	2.22796	2.5946	2.33639	2.98031	2.34979	1.92379	2.87827
PC_40:9_/PC_O-40:2_	0.646713	0.586188	0.59916	0.578442	0.80567	0.634436	0.586288	0.669156	0.710288	0.76374	0.619834	0.708241	0.659786	0.555252	0.648343	0.71697	0.62522	0.610735	0.553553	0.607999	0.97676	0.675104	0.798361	0.926772	0.357622	0.733033	0.774411	0.650428	0.797573	0.683145	0.848024	0.73572	0.485142	0.429098	0.573883	0.880689	0.815262	0.840909	0.504314	0.626151	0.690075	0.939246	0.541342	0.757528	0.522308	0.740125	0.777646	0.420794	0.783145
PC_42:0_/PC_O-44:7_	0.122141	0.132398	0.162767	0.124999	0.159933	0.136263	0.154079	0.119717	0.123774	0.108958	0.158699	0.117027	0.110402	0.0778102	0.121254	0.120163	0.0562335	0.12121	0.157781	0.162681	0.15818	0.112736	0.137782	0.175303	0.100246	0.164437	0.150961	0.101806	0.147636	0.123028	0.172228	0.116264	0.117952	0.0673632	0.093105	0.22186	0.154329	0.140672	0.134495	0.115174	0.168806	0.188802	0.125017	0.125251	0.113296	0.172511	0.125018	0.052347	0.141119
PC_42:1_	0.149655	0.122777	0.191896	0.19096	0.19347	0.179055	0.169959	0.165002	0.145009	0.173192	0.141599	0.231958	0.22197	0.182103	0.214081	0.142487	0.123365	0.12218	0.194888	0.252964	0.257007	0.170279	0.181512	0.221466	0.157279	0.171637	0.22424	0.149934	0.136342	0.165494	0.227029	0.114564	0.164946	0.131699	0.118248	0.310001	0.189817	0.152452	0.0985628	0.181692	0.202724	0.238642	0.132926	0.177331	0.18468	0.178027	0.14729	0.166555	0.177742
PC_42:10_/PC_O-42:3_	1.02003	1.62603	1.08837	1.4887	1.32427	1.59016	1.41504	1.16491	1.33722	1.36225	1.29274	1.35181	1.16245	1.20805	0.983837	1.14204	1.67322	1.42646	0.956952	1.0303	1.62838	1.87438	1.2463	1.21094	0.79931	1.36058	1.51802	1.82011	1.11755	1.36084	1.32824	1.08728	1.22117	0.829733	1.34574	1.96445	1.45243	1.38118	1.03989	1.25763	1.20253	1.3768	1.17596	1.25943	1.12085	1.4251	1.56155	0.69272	1.30726
PC_42:11_	0.351554	0.39639	0.401303	0.428557	0.422189	0.30327	0.485962	0.390928	0.419554	0.447475	0.39618	0.549742	0.389805	0.415792	0.418387	0.393199	0.396815	0.47869	0.37843	0.430861	0.592106	0.480239	0.451965	0.428949	0.209362	0.380971	0.451939	0.527248	0.450154	0.442809	0.418427	0.337832	0.220409	0.244319	0.263254	0.750343	0.441479	0.510219	0.352001	0.263235	0.435544	0.532526	0.423636	0.375802	0.282325	0.444155	0.433048	0.297319	0.457812
PC_42:2_	0.261191	0.278885	0.283108	0.300585	0.370099	0.312266	0.368765	0.293372	0.340579	0.309538	0.283742	0.478514	0.331755	0.222986	0.305668	0.33591	0.2744	0.28756	0.291986	0.401639	0.397379	0.263419	0.323989	0.357287	0.242506	0.247118	0.404335	0.278293	0.320142	0.264481	0.419161	0.330607	0.33065	0.210912	0.190827	0.500425	0.420803	0.296015	0.253482	0.219719	0.321483	0.305366	0.26135	0.331965	0.269584	0.416408	0.380656	0.178313	0.360381
PC_42:3_	0.181605	0.176128	0.25786	0.295273	0.284949	0.261357	0.237711	0.256417	0.202328	0.270791	0.197105	0.259048	0.279912	0.187997	0.227749	0.220907	0.204766	0.200159	0.197545	0.238609	0.372945	0.28893	0.232104	0.356623	0.148378	0.214398	0.335331	0.295922	0.256952	0.20911	0.268402	0.183641	0.204375	0.148158	0.188826	0.331883	0.295889	0.289784	0.204255	0.178922	0.232903	0.296867	0.231891	0.277226	0.26729	0.271712	0.249392	0.138838	0.289452
PC_42:4_	0.173851	0.28175	0.227026	0.309774	0.402524	0.250903	0.318933	0.285615	0.248806	0.353025	0.228753	0.229424	0.322639	0.162714	0.261095	0.299056	0.216985	0.204333	0.210038	0.337588	0.44671	0.27744	0.305972	0.33451	0.161265	0.305185	0.366163	0.325637	0.374812	0.242976	0.3576	0.236142	0.180051	0.122242	0.17699	0.315162	0.270452	0.31182	0.15623	0.254928	0.343966	0.353478	0.203672	0.276033	0.292736	0.286617	0.262775	0.15912	0.282689
PC_42:5_	0.536104	0.468168	0.512373	0.704731	0.837646	0.594604	0.770843	0.71486	0.70458	0.750189	0.518694	0.615184	0.772674	0.450701	0.558142	0.750868	0.455132	0.656367	0.503115	0.539764	1.07919	0.666477	0.657415	0.885365	0.329737	0.716939	0.965667	0.781326	0.718097	0.553778	0.785056	0.575351	0.382703	0.323097	0.445542	0.705926	0.824264	0.783243	0.447399	0.540635	0.70759	0.864503	0.514079	0.627129	0.591757	0.741942	0.579158	0.361606	0.769185
PC_42:6_	1.24379	1.09193	0.931916	0.951891	1.64214	1.0756	1.14246	1.44276	1.23528	1.4464	0.999108	1.14964	1.26625	0.835416	1.36457	1.42517	0.882225	1.11849	1.09506	1.00953	1.78381	0.986857	1.26316	1.45643	0.612977	0.965027	1.50508	1.13681	1.2472	0.857654	1.32431	0.879697	0.660757	0.738551	0.903678	1.1563	1.46085	1.48367	0.700394	1.17159	1.15568	1.55848	0.895481	1.13951	1.10674	1.34339	1.04055	0.699438	1.26097
PC_42:7_/PC_O-42:0_	0.566645	0.665652	0.619194	0.717435	0.938466	0.827998	0.731091	0.77373	0.889527	0.956589	0.656714	0.631004	0.717068	0.542572	0.668614	0.721156	0.767952	0.701326	0.471065	0.597262	0.972999	0.769929	0.736867	0.885093	0.422172	0.777368	0.888396	0.728628	0.692215	1.03058	0.85738	0.621398	0.593517	0.637191	0.605548	0.839717	0.731056	0.963006	0.514341	0.703907	0.61771	0.952933	0.52968	0.644124	0.574605	0.874417	0.710326	0.489928	0.79996
PC_42:8_/PC_O-42:1_	0.353919	0.50183	0.552765	0.550987	0.62865	0.635188	0.531891	0.50361	0.595722	0.557155	0.473062	0.618566	0.501395	0.561268	0.301622	0.571591	0.706759	0.691298	0.548791	0.44342	0.714839	0.61637	0.562971	0.650088	0.384351	0.626535	0.607555	0.622418	0.485364	0.56301	0.494585	0.507498	0.4672	0.457022	0.476504	0.710833	0.564693	0.604675	0.414424	0.529202	0.507298	0.575159	0.500685	0.474768	0.498285	0.638469	0.513057	0.346861	0.572088
PC_42:9_/PC_O-42:2_	0.534696	0.748638	0.559206	0.725008	0.680479	0.720529	0.774406	0.614768	0.596473	0.650405	0.574336	0.873415	0.602854	0.45174	0.548524	0.669166	0.727676	0.862194	0.610916	0.688143	0.919615	0.83267	0.600371	0.666704	0.511301	0.625526	0.729867	0.814918	0.697538	0.775757	0.720762	0.533182	0.557295	0.516829	0.564271	0.939697	0.680729	0.721554	0.481592	0.658075	0.563511	0.798979	0.600721	0.67785	0.614443	0.777689	0.67687	0.437704	0.669341
PC_44:0_	0.163704	0.150732	0.104186	0.16966	0.122491	0.195323	0.228759	0.112176	0.143048	0.119498	0.137086	0.178058	0.111082	0.131165	0.13481	0.108704	0.145515	0.208898	0.134057	0.163568	0.154082	0.259216	0.115855	0.116705	0.169788	0.142515	0.120253	0.163033	0.070856	0.14341	0.0904405	0.135086	0.0894914	0.0836125	0.130501	0.265789	0.16744	0.134817	0.127159	0.155548	0.0983847	0.192325	0.14423	0.158528	0.0893823	0.11962	0.201411	0.100974	0.12065
PC_44:1_	0.144575	0.0690712	0.123863	0.0887327	0.0911162	0.110682	0.121613	0.0946005	0.0646656	0.124159	0.125916	0.117933	0.110492	0.114605	0.127171	0.108707	0.0812331	0.0939937	0.110984	0.162789	0.15168	0.0906191	0.154883	0.113063	0.115743	0.113597	0.113623	0.11248	0.0972722	0.102313	0.113814	0.0708651	0.162821	0.102522	0.0620354	0.222686	0.118647	0.0917147	0.0875995	0.0934848	0.107052	0.0957932	0.116003	0.0998568	0.108641	0.123955	0.102086	0.0835499	0.140681
PC_44:10_/PC_O-44:3_	0.310445	0.267289	0.327161	0.359897	0.283018	0.465851	0.48591	0.200447	0.2424	0.22393	0.305128	0.412725	0.198639	0.228794	0.179221	0.187254	0.568087	0.581591	0.199822	0.372959	0.34113	0.49033	0.27084	0.270239	0.262177	0.41075	0.312534	0.499365	0.235146	0.371922	0.24218	0.244914	0.396121	0.176581	0.294965	0.503892	0.387147	0.271038	0.327631	0.337275	0.249002	0.315989	0.29894	0.303599	0.243278	0.395006	0.516342	0.120733	0.318206
PC_44:11_/PC_O-44:4_	0.213743	0.238315	0.255085	0.296955	0.198102	0.352573	0.248561	0.151801	0.274201	0.223521	0.24836	0.26097	0.173957	0.225967	0.171905	0.197026	0.23523	0.223104	0.166962	0.288184	0.278166	0.334737	0.199562	0.175949	0.216416	0.269494	0.229732	0.317373	0.240881	0.284719	0.233528	0.204894	0.328749	0.197259	0.171065	0.382644	0.239065	0.221962	0.251861	0.212107	0.165601	0.24647	0.247798	0.247998	0.203108	0.249769	0.366263	0.137986	0.213378
PC_44:12_/PC_O-44:5_	0.145571	0.250569	0.262812	0.265475	0.230015	0.240063	0.273181	0.208383	0.219085	0.300897	0.322412	0.253363	0.174003	0.2032	0.175257	0.254898	0.220579	0.237796	0.177629	0.187276	0.368729	0.297018	0.268514	0.23548	0.187709	0.257249	0.263358	0.268298	0.234937	0.302139	0.220341	0.216396	0.279232	0.148209	0.19146	0.360275	0.226454	0.32274	0.225999	0.262162	0.287865	0.243062	0.257919	0.23245	0.241835	0.28847	0.343899	0.135527	0.268566
PC_44:2_	0.200183	0.221271	0.276209	0.213918	0.317388	0.252343	0.24682	0.272524	0.267707	0.289955	0.184319	0.347191	0.259979	0.199704	0.229577	0.257807	0.228186	0.224481	0.216826	0.216238	0.34841	0.228013	0.286712	0.291026	0.178863	0.242346	0.268431	0.246431	0.262183	0.234465	0.261237	0.139324	0.266637	0.158738	0.218355	0.385301	0.297487	0.230904	0.273015	0.197882	0.236641	0.260497	0.191788	0.232369	0.294522	0.240398	0.252659	0.213383	0.308411
PC_44:3_	0.0640314	0.103438	0.096919	0.161619	0.0811315	0.0719437	0.112024	0.0778797	0.087343	0.0848015	0.0789279	0.184948	0.0869773	0.0865802	0.0616927	0.0775251	0.0687305	0.102566	0.0372551	0.138024	0.0819118	0.120563	0.07997	0.0962155	0.0796444	0.0780512	0.088032	0.045056	0.0858473	0.0579582	0.115571	0.046491	0.0739391	0.0796819	0.0450291	0.125605	0.0957754	0.0628579	0.0788442	0.113014	0.0755748	0.0899055	0.0323067	0.107427	0.0597646	0.0706686	0.14095	0.0639256	0.103651
PC_44:4_	0.0994209	0.158329	0.168249	0.177477	0.185204	0.18117	0.135398	0.173402	0.167459	0.182144	0.141475	0.200013	0.187975	0.126014	0.11167	0.184891	0.0963968	0.13481	0.134387	0.18391	0.208452	0.135305	0.218602	0.218096	0.0945378	0.128369	0.19631	0.213309	0.187234	0.136111	0.18477	0.147939	0.10456	0.113461	0.0843386	0.327652	0.1851	0.178466	0.168182	0.144927	0.121768	0.227598	0.141413	0.177252	0.16142	0.18175	0.118646	0.0776839	0.191513
PC_44:5_	0.133771	0.162519	0.131045	0.139129	0.191428	0.137434	0.191119	0.163636	0.138853	0.163125	0.176418	0.228971	0.184541	0.0981963	0.174178	0.148693	0.144992	0.214958	0.137028	0.143575	0.223495	0.102034	0.206877	0.221331	0.116859	0.145564	0.250508	0.136842	0.207303	0.165674	0.197	0.0967614	0.106195	0.0771044	0.0634612	0.221612	0.199032	0.185751	0.0672518	0.123944	0.167561	0.235182	0.105825	0.20587	0.159406	0.161687	0.159465	0.056971	0.197488
PC_44:6_	0.131282	0.135391	0.159705	0.16367	0.183852	0.146971	0.167782	0.166467	0.0834859	0.186532	0.12788	0.187722	0.123705	0.12659	0.163881	0.128878	0.166378	0.143776	0.103068	0.118639	0.206876	0.124829	0.122049	0.128613	0.0645292	0.0960444	0.114106	0.130543	0.136003	0.0772177	0.0654736	0.0935886	0.140733	0.0904896	0.0817694	0.195818	0.138339	0.132973	0.163676	0.140074	0.116859	0.133572	0.112222	0.113944	0.122699	0.14146	0.14031	0.0738377	0.110513
PC_44:7_/PC_O-44:0_	0.127118	0.125434	0.12746	0.223206	0.14443	0.138038	0.163287	0.157078	0.13227	0.120726	0.096782	0.190292	0.125306	0.134096	0.119795	0.130911	0.152185	0.129398	0.102181	0.163729	0.200902	0.133491	0.126473	0.120682	0.0846768	0.143408	0.15597	0.150222	0.121574	0.200329	0.144003	0.0648847	0.0751826	0.0627111	0.089389	0.218929	0.131061	0.15615	0.159483	0.114411	0.132763	0.124389	0.118652	0.131559	0.152721	0.167707	0.189816	0.0831235	0.09489
PC_44:8_/PC_O-44:1_	0.180275	0.110305	0.182603	0.167939	0.132563	0.17653	0.215905	0.150797	0.138262	0.145878	0.156907	0.218913	0.127095	0.0986822	0.0933977	0.128954	0.164878	0.195343	0.11374	0.179432	0.152317	0.220193	0.144232	0.127132	0.174499	0.097757	0.166675	0.154734	0.128668	0.172967	0.125478	0.0995731	0.0826145	0.100361	0.0885422	0.283148	0.114041	0.130194	0.113819	0.10921	0.109859	0.127051	0.102535	0.120964	0.123826	0.163552	0.175985	0.0622221	0.116334
PC_44:9_/PC_O-44:2_	0.116953	0.175704	0.283124	0.264525	0.173421	0.245514	0.330555	0.13522	0.157605	0.188452	0.17316	0.290351	0.175079	0.0962298	0.0803449	0.162156	0.255979	0.290184	0.14105	0.377355	0.247305	0.277619	0.188237	0.138579	0.221707	0.213453	0.166229	0.260215	0.136702	0.195567	0.18067	0.126721	0.163655	0.0634935	0.144703	0.3471	0.151299	0.231944	0.120909	0.098867	0.168267	0.129252	0.189142	0.181701	0.150642	0.207776	0.210515	0.119667	0.231495
PC_O-28:0_	0.310213	0.395837	0.688838	0.745014	0.436087	0.467862	0.453012	0.576468	0.316381	0.365085	0.328385	0.465773	0.296189	0.407445	0.440101	0.527916	0.503709	0.572697	0.430767	0.430337	0.440727	0.510857	0.369586	0.452086	0.380145	0.454265	0.428181	0.435645	0.270468	0.504072	0.391794	0.480658	0.56887	0.357463	0.340849	0.829931	0.401551	0.401494	0.359722	0.355246	0.400063	0.385027	0.36069	0.343345	0.348579	0.477601	0.624346	0.357883	0.358265
PC_O-28:1_	0.626022	0.685564	1.01893	0.989453	0.917797	0.828541	1.0102	0.778469	0.58794	0.719584	0.641296	0.909058	0.736498	0.581181	0.583982	0.669423	0.81504	0.931172	0.708425	0.914277	0.752491	0.837647	0.742664	0.788622	0.838483	0.793789	0.839352	0.760322	0.693285	0.822147	0.863092	0.586815	0.888496	0.501735	0.654289	1.12201	0.721448	0.74663	0.795608	0.601237	0.725017	0.839977	0.787769	0.696793	0.677478	0.777697	1.04128	0.415284	0.852275
PC_O-28:2_	2.48537	2.9997	3.36755	3.24723	3.89115	3.44408	4.1376	3.581	3.21724	3.76458	3.1765	3.40109	3.63179	2.82729	2.73453	3.37417	3.36715	3.9423	3.00781	3.57334	3.8325	3.70118	3.45555	3.64705	3.83837	3.63128	4.18061	3.21051	3.73173	3.25957	3.5645	2.6168	3.1427	2.73937	2.69613	4.3176	3.80774	3.5427	3.28625	3.07783	3.13276	3.81059	3.26605	3.60803	3.13642	3.99941	3.5954	2.46141	3.953
PC_O-30:0_	0.234911	0.334255	0.528398	0.454578	0.290859	0.338184	0.343882	0.327651	0.211488	0.253438	0.301491	0.423972	0.190147	0.412906	0.244709	0.312027	0.334978	0.42403	0.273107	0.311805	0.291066	0.270941	0.281753	0.258797	0.210114	0.270556	0.28391	0.232832	0.22474	0.232888	0.280005	0.32428	0.359286	0.292721	0.2713	0.733198	0.279008	0.270362	0.259361	0.293742	0.285654	0.315038	0.218072	0.236651	0.21753	0.333935	0.513271	0.292777	0.277236
PC_O-30:1_	1.03498	1.28726	2.90142	2.34472	1.35547	2.08467	1.14606	1.51292	1.21198	1.18276	1.17163	2.01176	1.03162	1.19882	0.814924	1.40136	1.37743	1.43717	1.26525	1.80442	1.306	1.39194	1.14869	1.29505	0.906408	1.57335	1.43103	1.44383	1.14538	1.41118	1.45935	1.09777	1.62298	1.0748	1.04811	3.76608	1.56854	1.33595	1.34113	1.15302	1.40358	1.27038	1.04094	1.18879	1.26507	1.482	1.64423	0.864161	1.24428
PC_O-30:2_	0.142043	0.215961	1.04524	1.4711	0.224392	0.191982	0.158098	0.224028	0.187811	0.153967	0.180565	1.15898	0.131379	0.166461	0.120298	0.18371	0.190456	0.231826	0.173326	0.795204	0.183051	0.243752	0.141278	0.170699	0.189337	0.161471	0.197459	0.22127	0.129382	0.197172	0.215747	0.155355	0.389485	0.149834	0.117523	1.90594	0.22883	0.169882	0.210946	0.134761	0.174371	0.176134	0.155585	0.175744	0.178361	0.270405	1.32986	0.102279	0.196058
PC_O-32:0_	1.73488	1.6591	1.18995	1.27253	1.16422	0.944305	0.982328	1.10961	0.971957	1.23313	1.2446	1.09065	1.16985	1.75995	2.26737	1.04154	1.40038	1.01207	1.33049	0.889134	1.41469	1.15523	1.30808	1.34017	0.788151	1.50544	1.42607	1.04237	1.0602	1.09494	1.14775	1.70323	1.08889	1.3412	1.78173	1.43618	1.51092	1.37594	1.3243	1.5381	1.20621	1.26483	0.867869	1.41534	1.08919	1.21063	1.30423	1.66698	1.30945
PC_O-32:1_	0.891935	1.0456	1.07755	0.857937	0.988271	1.18177	0.783877	1.08349	0.855043	0.987553	0.853048	0.687553	1.04285	0.682549	0.743952	1.01549	0.950647	0.869374	1.01671	0.764757	1.04177	1.00074	0.915884	1.05847	0.720181	0.979024	1.04877	0.90775	0.985592	0.975923	1.13016	0.960863	0.936141	0.918751	0.739909	1.11344	1.15027	1.06664	1.07567	0.845594	1.06341	1.14297	0.965647	0.838014	0.921928	0.975326	0.739885	0.738639	0.986565
PC_O-32:2_	0.374031	0.408134	0.599797	0.543435	0.515849	0.552002	0.466877	0.486981	0.408061	0.484086	0.393546	0.427748	0.583385	0.369891	0.483602	0.495445	0.392927	0.457321	0.374119	0.365003	0.534594	0.417556	0.412763	0.49443	0.314437	0.512438	0.479873	0.416203	0.386795	0.509009	0.421687	0.385927	0.326527	0.310439	0.324414	0.486914	0.503529	0.372481	0.465922	0.370724	0.442305	0.514688	0.337696	0.48019	0.383348	0.440223	0.367813	0.274395	0.437032
PC_O-34:0_	0.729738	0.70608	0.711844	0.855086	0.727287	0.654272	0.626215	0.664709	0.678516	0.926266	0.773188	0.597399	0.728917	0.604431	0.789146	0.736216	0.675381	0.701493	0.734669	0.611193	0.90967	0.771098	0.768511	0.882702	0.457014	0.872608	0.931645	0.746336	0.826932	0.838163	0.938118	0.94275	0.645623	0.555288	0.712045	0.885161	0.854617	0.742088	0.673719	0.767348	0.749223	0.963788	0.645769	0.921471	0.701446	0.898442	0.702459	0.524633	0.818037
PC_O-34:1_	2.53037	2.56429	2.34953	2.16518	3.19521	2.5317	2.24854	2.57978	2.54163	3.45993	2.55178	2.16153	3.29492	2.53835	2.59379	2.82743	2.56468	2.61201	2.91814	2.16989	3.83719	2.44652	2.91285	3.64568	1.62864	3.17558	3.39213	3.33	3.09104	2.75453	3.45438	2.86299	2.2554	1.81476	2.20366	2.95711	3.31696	3.3865	2.32016	2.12382	2.60024	3.98262	2.61058	3.07085	2.80491	2.88869	2.52972	2.08511	3.05429
PC_O-34:2_	4.105	4.28833	4.05619	4.01366	5.39643	4.45971	4.22663	4.44616	4.78508	4.80544	3.93006	3.24143	4.98868	3.52213	4.57393	4.28091	3.40459	3.62852	3.95847	3.46774	5.74528	4.15437	4.76618	5.37715	2.66873	4.56148	5.09378	4.15588	4.87985	3.37484	5.87076	4.24998	3.23357	3.2827	3.14664	4.15651	5.04315	5.22063	4.67918	3.49056	4.60874	5.07567	3.29946	5.56256	4.29603	4.66942	3.66078	3.6131	4.66845
PC_O-34:3_	1.37149	1.39895	1.29837	1.15188	1.60705	1.38691	1.55969	1.51923	1.41672	1.71638	1.32488	1.17893	1.70894	1.17949	1.35846	1.35956	1.17557	1.47754	1.34733	1.21189	1.8543	1.42354	1.69288	1.74922	0.896029	1.53883	1.82028	1.44922	1.52122	1.30163	1.80368	1.41104	1.13954	1.01032	0.948488	1.33023	1.80292	1.71621	1.34754	1.18208	1.43407	1.86277	1.22069	1.77392	1.489	1.54198	1.08023	1.05049	1.44538
PC_O-34:4_	0.379758	0.44221	0.404109	0.469915	0.535946	0.57148	0.464655	0.503067	0.537537	0.62071	0.460691	0.381725	0.494226	0.436311	0.465813	0.461998	0.462089	0.435724	0.395671	0.339767	0.590225	0.511315	0.402035	0.548096	0.373447	0.473587	0.465764	0.399249	0.421965	0.470595	0.52247	0.433094	0.40477	0.38822	0.414453	0.484452	0.64105	0.521598	0.449983	0.434108	0.426881	0.541215	0.289844	0.491181	0.471689	0.482857	0.468662	0.267908	0.440966
PC_O-36:0_	1.16544	1.16911	0.842211	0.707071	0.729623	0.784897	0.679765	0.738846	0.760326	0.701645	0.764479	0.860044	0.685658	1.29609	1.7471	0.625929	1.12754	0.801908	0.856793	0.782629	0.922849	0.606931	0.772821	1.21556	0.442762	0.781549	0.876397	0.763211	0.700567	0.744982	0.870307	1.27678	0.614988	0.945379	0.975195	1.43848	0.719707	0.736244	0.784253	1.01503	0.717717	0.955749	0.567305	1.01062	0.671523	0.776923	0.831705	1.0227	0.80842
PC_O-36:1_	2.46667	2.87149	3.54297	3.41682	3.01963	2.80524	2.35266	2.79019	2.91863	3.46489	2.64139	3.26914	3.37243	2.61442	3.23116	3.25851	2.69241	2.79268	2.70946	2.71698	3.79631	2.54221	2.92688	5.45678	1.64132	2.90598	3.15626	3.26219	3.24789	2.83101	3.51805	3.16084	2.23648	2.05044	2.23896	5.45474	3.24405	3.22018	2.2586	2.55455	3.00773	4.03706	2.39581	3.45826	2.63534	3.16493	3.34947	2.39466	3.16979
PC_O-36:2_	7.21917	7.76118	7.91655	8.39389	10.0888	9.07667	8.00279	8.64606	9.09578	9.27596	7.67808	7.80989	9.20555	7.19104	8.35868	8.78508	6.97637	7.09572	7.11755	6.68589	11.3143	7.32377	10.3965	19.0734	5.34397	8.29816	9.86383	8.41534	10.0014	7.40573	10.438	8.81422	6.96046	6.95392	6.55454	10.4266	9.68134	11.3243	7.71831	7.02968	8.53093	10.2143	7.05569	10.2721	8.44231	8.81054	8.58488	6.43406	9.15929
PC_O-36:3_	2.3103	2.29735	2.65991	2.59709	3.14642	3.41908	2.67979	2.95102	3.2571	3.18137	2.41422	2.53675	3.10839	2.52818	2.62709	3.1453	2.3647	2.28628	2.25975	2.34461	4.18011	3.0917	3.00172	3.62693	1.79489	3.06285	3.49966	3.1241	2.93485	2.78125	3.48649	2.62696	2.68626	2.01017	2.12973	3.51762	3.33293	3.31395	2.66557	2.3249	2.71255	3.6551	2.34746	3.33711	2.90693	3.2306	2.60345	2.02921	3.34169
PC_O-36:4_	2.81654	2.51383	2.5766	2.9025	3.48096	3.43549	2.84	2.94198	3.31818	3.81915	2.99594	2.54816	3.84695	2.60921	2.75465	3.00708	2.17989	2.3451	2.62333	2.22521	4.52287	2.83545	3.60325	4.27461	1.92901	3.29448	3.67227	3.1188	3.5395	2.83927	3.73589	2.84753	2.21369	2.44352	2.52861	3.03131	4.00338	4.07293	2.94144	2.53415	2.87547	3.75849	2.61438	3.54739	3.3267	3.78729	2.55996	2.55531	3.76452
PC_O-36:5_	1.56703	1.42921	1.53386	1.57409	2.19822	1.69874	1.98072	1.44661	1.91251	2.16059	1.74368	1.44306	1.95013	1.75183	1.4653	1.90401	1.30192	1.60973	1.48621	1.33564	2.15616	1.83387	2.07548	2.05432	1.11381	2.0536	2.27596	1.59041	2.15121	1.54919	2.02777	1.95525	1.29252	1.55824	1.40191	1.72736	2.1826	2.34889	1.6215	1.46756	1.57202	1.97671	1.38861	1.92975	1.93274	1.98532	1.47421	1.57582	2.13126
PC_O-36:6_	0.947584	0.972156	0.820749	0.740395	1.12612	0.905089	0.911894	0.891221	1.03236	1.19662	0.871346	0.782398	1.0624	0.939096	0.906511	1.15628	0.899232	0.947084	0.949189	0.640374	1.27913	0.911769	1.07747	1.30965	0.528385	1.06226	1.19602	0.936797	1.13162	1.10352	1.19277	1.20289	0.740047	0.71714	0.758456	1.13511	1.33184	0.938972	0.926721	0.841856	0.998208	1.18201	0.865559	1.11752	0.851923	0.953574	0.908899	0.812143	1.07714
PC_O-38:2_	3.86186	4.40036	3.64705	3.86277	5.50319	5.1379	3.42165	4.32475	4.58607	4.5431	4.09214	3.70607	5.34189	4.12257	4.94652	4.15844	3.49103	3.11046	4.02011	3.14934	5.43984	3.78733	5.41942	6.97848	2.22246	4.41483	5.41429	4.00388	5.08672	3.85562	5.14474	5.29637	2.94445	3.58537	3.11834	4.62723	5.12473	5.39637	3.09622	3.51128	4.25903	5.18204	3.39268	5.32384	4.04055	4.78315	3.44159	3.87869	4.8723
PC_O-38:3_	1.3382	1.42379	1.46976	1.60512	1.54963	1.24604	1.14273	1.51694	1.37496	1.60858	1.17214	1.56956	1.56266	1.48418	1.42606	1.54473	1.31389	1.20263	1.51774	1.22873	1.82345	1.17559	1.51868	2.1199	0.792726	1.53396	1.63697	1.51134	1.54531	1.29673	1.59754	1.79373	0.932419	1.25851	1.11318	2.01631	1.58664	1.67027	1.07515	0.998563	1.44509	1.63558	1.11401	1.53771	1.43643	1.42055	1.39217	1.12094	1.56361
PC_O-38:4_	1.98644	2.17138	1.85883	1.96112	2.94653	2.48663	2.2485	2.09068	2.39039	2.59035	2.292	2.02373	2.65147	2.27838	1.97734	2.50181	1.75878	1.81768	2.19651	1.55217	3.25418	2.37874	2.9392	3.6768	1.49	2.65673	3.07264	2.36503	2.67589	2.06396	2.69148	2.40672	1.47575	1.79056	2.0419	2.54035	2.67998	3.21211	1.63436	1.89926	2.51035	2.69336	1.72581	2.74254	2.41191	2.70167	1.83297	1.87894	2.76801
PC_O-38:5_	2.47936	2.46256	2.12155	2.02927	3.59273	2.78174	2.02915	2.59385	2.77379	3.30187	2.84254	2.3762	3.26918	2.18532	2.35638	2.73605	1.89872	2.0146	2.57013	1.74776	3.97349	2.7549	3.31269	4.42083	1.45115	3.17671	3.90084	3.03159	3.2796	2.57579	3.55189	2.52553	1.68568	2.07066	2.16037	2.80241	3.15735	3.69845	2.07605	2.08312	3.08712	3.64648	2.34494	3.1362	3.10465	3.34023	2.19739	2.06231	3.27413
PC_O-38:6_	2.59178	2.6663	2.27244	2.38979	3.53113	2.72693	2.2392	2.9896	2.82033	3.27188	2.53063	1.98251	3.00509	2.21786	2.69477	2.4749	1.7906	1.83648	2.51542	1.84043	3.72945	2.62855	3.21694	4.21907	1.33416	3.06501	3.54715	2.97396	3.28285	2.2976	3.47784	2.69018	1.74202	1.98712	2.1613	2.21071	3.32536	3.61844	2.17911	2.24528	2.89379	3.24957	2.21652	2.96479	2.91118	3.36922	1.95901	2.24745	3.42327
PC_O-40:4_	0.824845	0.845247	0.853246	0.970595	1.10413	0.822756	0.892078	0.888547	0.837676	1.1102	0.86249	1.04255	1.07978	0.85063	0.779211	1.04221	0.942116	0.818582	1.00837	0.858013	1.29887	0.865596	1.14708	1.33177	0.584057	0.953879	1.26056	0.969933	1.00858	0.955645	1.28882	1.10991	0.697305	0.865069	0.852431	1.3832	1.1145	1.12675	0.631682	0.737183	0.958325	1.23232	0.851323	1.1021	1.0658	1.12179	1.06082	0.868463	1.20694
PC_O-40:5_	1.30885	1.30002	1.66657	1.69548	1.55044	1.32202	1.14538	1.26935	1.46623	1.60223	1.37605	1.64999	1.51191	1.18188	1.35699	1.34173	0.949879	1.05188	1.32744	1.44478	2.07188	1.24733	1.63452	2.04744	0.810866	1.31832	1.80613	1.59572	1.72482	1.02276	1.79278	1.30036	1.00502	1.01915	0.937143	2.69436	1.66225	1.70781	1.14664	1.04123	1.41545	1.75452	0.986516	1.5732	1.30399	1.63833	1.45274	1.06041	1.67475
PC_O-40:6_	2.56631	2.3374	1.99332	2.4193	2.94567	2.42965	2.49398	2.44592	2.50881	2.77001	2.22263	1.89609	2.98176	2.02033	2.26411	2.74811	2.00992	2.17421	2.49809	1.88949	3.6091	2.23877	3.02934	3.34532	1.3181	2.85317	3.51337	2.57965	3.12597	2.15413	2.71015	2.52431	1.57616	1.8132	2.17443	2.81468	2.76712	3.38328	1.66402	1.884	2.75577	3.30229	2.23594	2.93913	2.56801	3.07333	2.0431	2.06082	3.30675
PC_O-42:4_	0.351554	0.39639	0.401303	0.428557	0.422189	0.30327	0.485962	0.390928	0.419554	0.447475	0.39618	0.549742	0.389805	0.415792	0.418387	0.393199	0.396815	0.47869	0.37843	0.430861	0.592106	0.480239	0.451965	0.428949	0.209362	0.380971	0.451939	0.527248	0.450154	0.442809	0.418427	0.337832	0.220409	0.244319	0.263254	0.750343	0.441479	0.510219	0.352001	0.263235	0.435544	0.532526	0.423636	0.375802	0.282325	0.444155	0.433048	0.297319	0.457812
PC_O-42:5_	0.343269	0.361238	0.457023	0.600846	0.484256	0.318826	0.394052	0.356258	0.441282	0.466412	0.302303	0.503016	0.406263	0.391327	0.363453	0.361765	0.378388	0.382745	0.44887	0.471125	0.55845	0.37998	0.513482	0.4929	0.230632	0.415957	0.430206	0.380164	0.44	0.330387	0.50441	0.394429	0.338797	0.341028	0.213375	1.14359	0.512542	0.476043	0.341956	0.352712	0.376102	0.532356	0.358809	0.494933	0.362733	0.428413	0.44034	0.300255	0.407252
PC_O-42:6_	0.930739	0.863827	0.810201	0.854306	0.989761	0.949933	0.954285	0.818232	0.854556	1.08807	0.829417	0.973648	0.90514	0.755192	0.774157	1.02485	0.761189	0.928815	0.970919	0.799521	1.28957	0.835884	1.12689	1.11737	0.573463	0.960596	1.26254	0.832633	1.03917	0.825622	1.13408	1.03024	0.627634	0.832804	0.758683	1.24062	0.960106	1.26893	0.69655	0.75975	0.899413	1.1182	0.766965	1.09974	0.785589	1.01784	0.906048	0.63855	1.03132
PC_O-44:6_	0.192693	0.243544	0.164784	0.235947	0.188124	0.164813	0.17844	0.132887	0.166202	0.179351	0.144954	0.188421	0.188772	0.130118	0.121872	0.158263	0.171506	0.168109	0.146409	0.164453	0.241698	0.150156	0.247359	0.237318	0.112312	0.164832	0.17191	0.179779	0.134028	0.18103	0.196696	0.10239	0.141426	0.0823254	0.134688	0.272982	0.183172	0.227754	0.176583	0.140637	0.203318	0.199627	0.142116	0.171291	0.0892639	0.176518	0.206379	0.105063	0.188945
TOTAL	1807.93	1907.88	1882.11	1868.6	2154.9	1948.97	2036.48	1886.63	2160.82	2122.33	1979.44	1843.3	2046.83	1845.51	2099.8	2098.38	1958.58	2169.1	1933.47	1645.54	2299.05	1940.42	1999.88	2371.03	1381.26	2132.21	2242.54	2199.88	1989.84	2198.89	2376.94	2169.38	1765.12	1492.25	1663.61	2214.62	2146.53	2146.87	1759.04	1859.87	1852.59	2263.21	1811.75	2083.91	1880.86	1922	1962.95	1614.15	2021.78
Saturated Sum	415.267	428.888	466.932	497.647	432.167	452.347	480.61	426.023	461.758	411.243	475.073	470.677	435.175	412.597	469.246	481.767	465.915	537.262	433.759	413.562	422.421	433.959	448.021	402.051	316.111	476.02	460.908	473.276	425.41	538.202	500.392	516.267	421.295	344.577	395.897	514.143	447.928	433.637	404.386	432.391	401.963	437.264	407.555	431.027	405.948	394.609	477.047	379.218	407.693
Mono Sum	285.821	315.949	325.779	302.631	374.524	336.67	332.551	333.596	359.889	383.186	331.962	305.821	382.032	298.645	348.609	375.647	341.069	371.825	330.776	282.41	437.09	327.646	336.421	418.048	246.681	375.483	400.207	428.898	332.632	390.389	440.744	326.968	304.643	241.478	268.486	389.04	390.993	362.049	299.993	300.497	338.105	446.778	315.56	372.55	334.598	346.269	330.692	251.651	360.577
Poly Sum	1106.85	1163.04	1089.4	1068.33	1348.2	1159.95	1223.32	1127.01	1339.17	1327.9	1172.41	1066.8	1229.62	1134.27	1281.94	1240.97	1151.59	1260.01	1168.94	949.564	1439.54	1178.82	1215.44	1550.93	818.47	1280.71	1381.42	1297.71	1231.8	1270.3	1435.8	1326.15	1039.18	906.198	999.231	1311.44	1307.61	1351.19	1054.66	1126.98	1112.53	1379.17	1088.64	1280.33	1140.31	1181.12	1155.21	983.281	1253.51
Short Sum	521.939	550.662	583.771	555.968	631.139	568.241	597.48	577.363	647.215	673.201	549.201	525.912	641.006	538.899	689.076	610.851	571.479	628.392	568.347	495.611	702.332	575.533	561.454	659.024	403.495	614.343	647.085	666.251	573.75	622.03	721.985	575.006	533.792	408.846	465.521	664.541	668.593	629.029	549.481	549.56	560.997	708.276	531.692	628.841	562.272	569.411	586.581	465.473	591.699
Medium Sum	1236.54	1302.5	1246.22	1255.22	1468.03	1329.93	1378.87	1258.58	1458.86	1397.89	1370.28	1262.18	1360.04	1255.06	1362.57	1430.82	1328.49	1479.08	1314.84	1104.7	1537.3	1303.96	1389.57	1651.96	936.996	1459.04	1535.64	1472.29	1367.8	1509.85	1594.06	1536.83	1179.74	1046.99	1147.53	1479.6	1425.93	1468.68	1168.12	1262.78	1246.68	1499.43	1231.85	1404.83	1271.25	1302.95	1315.3	1107.76	1379.61
Long Sum	49.4556	54.7186	52.1231	57.4199	55.7262	50.7923	60.1324	50.6925	54.7383	51.2345	59.9655	55.2083	45.7865	51.5453	48.1513	56.7118	58.6099	61.6319	50.2896	45.2198	59.4213	60.9251	48.8579	60.0403	40.7705	58.8271	59.8162	61.3429	48.2878	67.0063	60.8865	57.5419	51.5834	36.416	50.5655	70.4773	52.008	49.165	41.4366	47.5307	44.9182	55.5003	48.2161	50.2346	47.3378	49.6418	61.0666	40.9172	50.4766
Plasmologen Sum	73.4232	76.8586	79.9862	82.2165	92.1757	84.2944	76.3277	80.7778	82.3763	88.8016	76.0791	77.7167	86.6037	72.0633	77.679	81.6666	70.7679	73.1569	73.4249	68.6871	103.15	77.5947	89.5623	112.71	51.3913	86.5052	96.2341	82.366	87.6768	76.7475	94.1474	81.713	66.1711	62.7479	64.8427	103.856	91.3312	95.8096	69.7166	67.7169	80.9901	96.1173	68.8657	89.2289	78.299	88.4482	77.1277	63.3056	88.6484
Diacyl Sum	1734.51	1831.02	1802.13	1786.39	2062.72	1864.67	1960.16	1805.86	2078.44	2033.53	1903.36	1765.58	1960.22	1773.44	2022.12	2016.72	1887.81	2095.94	1860.05	1576.85	2195.9	1862.83	1910.32	2258.31	1329.87	2045.7	2146.31	2117.52	1902.17	2122.14	2282.79	2087.67	1698.95	1429.5	1598.77	2110.76	2055.2	2051.06	1689.32	1792.15	1771.6	2167.09	1742.89	1994.68	1802.56	1833.55	1885.82	1550.84	1933.13
Total LPC	675.364	730.64	743.461	785.743	723.883	744.856	822.042	672.205	764.028	662.969	817.451	773.278	689.223	720.447	755.712	785.301	789.05	897.042	708.255	706.043	711.606	761.616	717.304	757.417	613.086	776.667	778.311	803.567	693.192	921.927	834.456	859.909	766.333	589.663	668.048	880.553	729.812	683.822	695.052	709.277	620.694	716.059	701.779	723.629	667.628	627.366	820.428	640.981	669.765
Total PC	1132.57	1177.24	1138.65	1082.86	1431.01	1204.11	1214.44	1214.43	1396.79	1459.36	1161.99	1070.02	1357.61	1125.06	1344.09	1313.08	1169.53	1272.06	1225.22	939.492	1587.45	1178.81	1282.58	1613.61	768.176	1355.54	1464.23	1396.31	1296.65	1276.96	1542.48	1309.47	998.787	902.589	995.565	1334.07	1416.72	1463.05	1063.98	1150.59	1231.9	1547.15	1109.97	1360.28	1213.23	1294.63	1142.52	973.169	1352.02
TOTAL	1807.93	1907.88	1882.11	1868.6	2154.9	1948.97	2036.48	1886.63	2160.82	2122.33	1979.44	1843.3	2046.83	1845.51	2099.8	2098.38	1958.58	2169.1	1933.47	1645.54	2299.05	1940.42	1999.88	2371.03	1381.26	2132.21	2242.54	2199.88	1989.84	2198.89	2376.94	2169.38	1765.12	1492.25	1663.61	2214.62	2146.53	2146.87	1759.04	1859.87	1852.59	2263.21	1811.75	2083.91	1880.86	1922	1962.95	1614.15	2021.78
Number of Species LPC	35	35	35	35	35	35	35	35	35	35	35	35	35	35	35	35	35	35	35	35	35	35	35	35	35	35	35	35	35	35	35	35	35	35	35	35	35	35	35	35	35	35	35	35	35	35	35	34	35
Number of Species PC	108	108	108	108	108	108	108	108	108	108	108	108	108	108	108	108	108	108	108	108	108	108	108	108	108	108	108	108	108	108	108	108	108	108	108	108	108	108	108	108	108	108	108	108	108	108	108	108	108
[truncated: 23 more columns]

## Sheet: PE
PE
-
-	1	2	3	4	5	6	7	8	9	10	11	12	13	14	15	16	17	18	19	20	21	22	23	24	25	26	27	28	29	30	31	32	33	34	35	36	37	38	39	40	41	42	43	44	45	46	47	48	49
Species	Control	Control	Control	Control	Control	Control	Control	Control	Control	Control	Control	Control	Control	Control	Control	Control	Suseptible	Suseptible	Suseptible	Suseptible	Suseptible	Suseptible	Suseptible	Suseptible	Suseptible	Suseptible	Suseptible	Suseptible	Suseptible	Suseptible	Suseptible	Suseptible	Suseptible	Suseptible	Resilient	Resilient	Resilient	Resilient	Resilient	Resilient	Resilient	Resilient	Resilient	Resilient	Resilient	Resilient	Resilient	Resilient	Resilient
-
IS_LPE_14:0_	#N/A	#N/A	#N/A	#N/A	#N/A	#N/A	#N/A	#N/A	#N/A	#N/A	#N/A	#N/A	#N/A	#N/A	#N/A	#N/A	#N/A	#N/A	#N/A	#N/A	#N/A	#N/A	#N/A	#N/A	#N/A	#N/A	#N/A	#N/A	#N/A	#N/A	#N/A	#N/A	#N/A	#N/A	#N/A	#N/A	#N/A	#N/A	#N/A	#N/A	#N/A	#N/A	#N/A	#N/A	#N/A	#N/A	#N/A	#N/A	#N/A
LPE_10:0_	0.470242	0.167846	0.281698	0.103561	0	0.189554	0	0	0.0814763	0.0277998	0	0.277885	0.128478	0.192284	0.0861187	0.0292759	0.0998789	0.0624249	0.0380565	0.0479167	0	0.128241	0.0947233	0	0	0.22438	0.112533	0	0.0125897	0	0	0	0	0.207539	0.14168	0	0.143862	0.122396	0	0.291846	0.123579	0	0	0.0778727	0.017723	0.2489	0.326498	0.11768	0
LPE_12:0_	0	0	0	0	0	0	0	0	0	0	0	0	0	0	0	0	0	0	0	0	0	0	0	0	0.0167299	0	0	0	0	0	0	0	0	0.120419	0.0547777	0	0	0	0	0	0	0	0	0.0604568	0	0	0	0	0
LPE_16:0_	4.31945	4.80011	2.86556	1.68848	4.21792	6.21426	4.20858	4.28342	4.02377	4.87754	5.03865	3.77311	4.85314	4.84963	4.48429	4.7611	5.26275	4.57321	4.87385	2.24566	5.89456	1.16521	2.92369	3.92532	3.47058	4.91571	3.46395	4.52828	3.42865	5.38148	6.1914	2.07739	6.2524	3.8168	2.63197	3.19637	2.14252	3.98491	3.8108	5.42379	5.749	4.23112	4.21171	4.08344	4.91668	4.83073	3.20086	6.44855	3.07721
LPE_16:1_	6.19939	5.01972	4.37153	2.78494	4.8046	6.35068	5.80327	4.08426	3.59097	4.31587	3.92276	5.50355	5.19687	4.01223	4.98661	4.00465	5.174	5.02902	3.19245	3.85421	3.73827	2.77966	3.97069	3.93983	4.26377	3.26051	3.86488	1.61345	3.61104	6.75031	5.69226	1.82531	8.22445	2.87673	3.48189	4.80157	2.63584	2.98732	4.01682	4.57122	4.35826	3.41273	4.00365	3.06633	3.68378	4.73951	7.85465	5.00249	4.77345
LPE_18:0_	4.02772	4.71916	2.99737	2.38502	3.15037	5.68461	4.1118	4.5583	3.2519	4.45033	4.03526	3.35094	4.26683	3.77083	4.00626	3.80322	4.04876	5.84745	5.71189	2.60091	4.97803	2.73669	4.41056	3.20161	3.90845	5.09124	3.48665	3.28925	3.34081	5.0289	7.04588	1.83321	3.63788	3.51814	3.04518	3.31551	4.44801	3.14029	5.41622	3.78467	4.96476	4.28724	3.27488	4.16637	3.22484	4.74258	3.45519	6.06861	2.96155
LPE_18:1_	3.31059	2.98095	1.65059	1.68827	2.77587	3.82628	4.13059	3.00254	2.00867	3.41484	3.55399	1.54283	3.45584	4.48204	5.10641	2.53168	4.26356	2.33016	2.07469	3.40629	3.19189	2.01359	2.37124	2.90726	3.20739	2.34728	2.56889	6.18563	2.65463	5.73455	4.9432	1.20766	4.69172	3.37637	2.64787	2.85576	3.19678	2.03702	3.57005	3.22128	3.43345	2.52634	2.64472	3.44176	2.79047	2.62387	2.42791	5.86243	3.00046
LPE_18:2_	16.4758	13.2857	10.2283	5.6719	12.1498	20.7349	15.3075	11.6564	13.6456	13.4305	12.8738	9.21508	14.2573	10.4786	19.1715	13.7687	14.2191	11.971	11.3182	8.45459	12.5821	9.09083	10.6258	13.1931	13.5882	11.7947	9.91804	21.5045	10.6461	18.6332	21.9382	10.7261	21.3873	13.5898	8.49337	7.84359	10.8422	10.7614	20.2778	10.9754	11.8023	9.56799	10.5958	12.8684	9.72688	15.8254	13.3426	17.8347	9.3655
LPE_18:3_	1.03066	0.632183	0.669752	0.0797695	0.581242	0.90235	0.665655	0.811386	0.30008	0.352035	0.643659	0.618326	0.385554	0.520948	0.666195	0.805887	0.359445	0.314722	0.540697	0.220569	0.563034	0	1.00491	0.577653	0.329222	0.107761	0.385466	0.46938	0.471886	0.231554	0.902342	0.354372	0.966934	0.296325	0.425353	0.438105	0.268478	0.122838	1.05073	0.479755	0.259292	0.43235	0.717264	0.956489	0.343239	0.312187	0.515672	0.974711	0.335378
LPE_20:0_	0.214613	0.155232	0.0662327	0.0459954	0.105899	0	0	0.052917	0.0103957	0.111938	0.129815	0	0	0.177646	0	0.260566	0.18066	0.160754	0.11593	0	0.202701	0	0	0	0.173464	0.10635	0.0474846	0	0.0875761	0.218209	0	0	0	0	0	0	0.119389	0.0540695	0.0363701	0	0.360969	0.06989	0.230826	0	0.0964008	0	0	0	0.0122354
LPE_20:1_	0.204352	0.315812	0.125487	0	0.203695	0	0.266255	0.259525	0.184532	0.0336859	0.0845793	0.0171777	0.329432	0	0	0.169886	0.166837	0	0.0747898	0.0111703	0.134186	0.149622	0	0.243035	0.0813639	0.11803	0	0	0.238194	0.306501	0.213794	0.366602	0.158155	0	0.12852	0.0810126	0.038338	0.304286	0.284901	0.152373	0.0755923	0.0742416	0.152581	0.108305	0.074801	0.048945	0.0219791	0.149198	0.360961
LPE_20:2_	0	0.0781923	0.0985112	0.17863	0.0107641	0.220902	0.233194	0.169765	0.115126	0	0.0257169	0	0.0655888	0.192103	0	0.207197	0.163613	0	0.0554568	0.251791	0.157458	0	0.072567	0.11667	0.0531302	0.179175	0.151858	0	0.186568	0.202067	0.244747	0.015646	0	0.268374	0.124499	0.0935882	0	0.0313457	0.366751	0.146498	0.331122	0.0692354	0	0.121479	0.426118	0.0637237	0.394191	0.149198	0.163456
LPE_20:3_	0.449061	0.386698	0.325567	0.103561	0.373688	0.73205	0.56052	0.974149	1.12699	0.818077	0.921901	0.579258	0.902496	0.536194	0.260551	0.496338	0.4194	0.361225	0.479753	0.35896	0.864486	1.07417	0.815657	1.08541	0.478693	0.987947	0.951749	1.02508	0.326676	1.29985	1.61258	0.366602	0.784696	0.336076	1.00439	0.44688	0.595961	0.506152	0.47585	0.626851	0.788239	0.876707	0.704843	1.00261	0.641801	0.949405	0.903855	0.780069	0.750344
LPE_20:4_	8.18402	4.03195	4.06443	2.16228	6.06154	7.88808	7.21448	6.43804	6.3324	6.45194	5.84881	3.50766	7.4861	3.99629	7.98122	6.32286	7.16681	5.52653	6.12102	4.0565	6.52304	4.1881	6.71437	6.88784	4.87229	6.2905	5.97578	7.80862	5.32574	8.19131	10.7534	4.6109	6.20343	4.35159	4.22529	3.82743	5.83432	5.28549	4.52579	4.88687	5.66783	6.02141	5.15754	4.7188	5.95643	7.70894	6.45823	7.56516	6.02717
LPE_20:5_	1.96812	0.614444	0.365991	0.042357	0.317026	1.2936	1.21051	0.936255	0.758152	1.43945	0.735066	1.10247	0.863051	0.505974	0.443419	0.989218	1.0556	0.849668	0.863848	0.695347	1.00499	0.27606	0.944504	0.754537	0.390823	1.16565	0.72714	1.11637	0.557368	1.31409	2.38821	0.10504	0.89244	1.43042	1.57947	0.546919	0.606543	1.28091	1.43713	0.4349	1.01621	0.935523	1.09548	1.15465	0.52872	0.579367	0.952247	1.08099	0.987343
LPE_22:0_	0	0	0	0	0	0	0	0	0	0.0861687	0	0	0	0	0	0	0	0	0	0.0199326	0.0610947	0.20809	0.0326723	0	0	0	0	0	0	0.041656	0.133134	0	0	0.106555	0	0	0	0	0	0	0	0	0.0125185	0.0778727	0	0	0	0	0
LPE_22:1_	0	0	0	0	0	0.161711	0	0	0	0	0	0	0	0	0	0	0	0	0	0	0.10552	0	0	0	0	0.0288119	0	0	0	0	0	0	0	0	0	0	0.136516	0	0	0	0	0	0	0	0	0	0	0	0
LPE_22:2_	0	0	0	0	0	0	0	0	0	0	0	0.0843521	0	0	0	0	0	0	0	0	0	0	0.0120992	0	0.0718052	0	0	0	0	0	0	0	0	0.0698671	0.121007	0	0.136516	0.0532671	0	0	0.0312912	0	0	0.0778727	0.193008	0	0	0	0.00999331
LPE_22:3_	0	0	0	0	0.0380304	0	0	0	0.0229983	0.0895907	0	0.0598631	0	0.0130442	0.137551	0	0	0.0571194	0	0	0.10552	0	0	0	0	0	0.0658264	0	0	0	0.0178145	0	0	0	0.00939464	0	0	0	0	0	0	0	0	0	0	0	0	0	0
LPE_22:4_	0.40594	0	0	0.0703362	0.176587	0.150157	0.0311784	0.259444	0	0.109037	0.115126	0	0	0.117706	0.228942	0.27192	0	0.114135	0	0.0483673	0.426101	0	0.260648	0.156912	0	0.102998	0.332205	0	0.163783	0	0.142344	0.280889	0.330794	0.16493	0.12852	0.144512	0.233372	0.115128	0.0830437	0	0.0994997	0.128203	0.0502834	0.15024	0.286175	0.486916	0.391316	0	0.0535805
LPE_22:5_	1.85006	0.862744	0.795105	0.291937	0.945537	0.893509	0.833627	1.07573	0.426874	0.826939	0.834984	0.64016	1.57259	0.239913	2.07773	1.47401	0.706012	0.744022	0.490513	0.597689	1.70031	0.630445	0.654717	1.75616	0.774572	0.679867	0.953755	1.74831	0.72626	2.74727	2.21478	0.756861	1.03504	0.627265	0.491841	0.505896	1.15578	1.094	0.45108	1.06446	1.16362	1.48839	0.793474	1.27323	1.03553	1.09684	1.89925	0.952032	1.21368
LPE_22:6_	14.63	9.70518	4.30118	4.28789	11.6896	10.218	12.1237	12.5024	10.9523	11.5587	7.94814	4.88445	13.0093	7.50123	14.3351	10.9863	11.121	8.63621	9.11809	5.01607	16.34	4.64048	9.38066	10.9639	7.83875	9.84203	9.31909	13.9974	7.23451	12.1017	15.6341	7.91208	8.69606	6.24954	7.00163	8.67832	8.51768	8.38367	9.77736	8.808	11.2936	10.9584	7.00292	9.59296	7.30701	10.774	8.05876	11.008	10.4444
LPE_24:0_	0	0	0	0.0573699	0.0706881	0	0	0	0	0	0	0	0	0	0	0	0	0.0760278	0	0	0	0	0	0	0	0	0	0	0	0	0	0	0	0	0	0	0	0	0	0	0	0	0.0525312	0.0778727	0.0964008	0	0	0	0
LPE_24:1_	0	0	0	0	0	0	0	0	0	0	0	0	0.0216003	0	0	0	0	0	0	0	0.0924558	0	0	0	0	0	0	0	0	0	0	0	0	0	0	0	0	0	0	0	0	0	0.0470602	0	0	0	0	0	0
LPE_26:0_	0	0	0	0	0	0	0	0	0	0	0	0	0	0	0	0	0	0	0	0	0	0	0	0	0	0	0	0	0.0805671	0	0	0	0	0	0	0	0	0	0	0	0	0	0	0	0	0	0	0	0
LPE_26:1_	0	0	0	0	0	0	0	0	0	0	0	0	0	0	0	0	0	0	0	0	0	0	0	0	0	0	0	0	0	0	0	0	0	0	0	0	0	0	0	0	0	0	0	0	0	0	0	0	0
LPE_O-14:0_	0	0	0	0	0	0	0	0	0	0	0	0	0	0	0	0	0	0	0	0	0	0	0	0	0	0	0	0	0	0	0	0	0	0	0	0	0	0	0	0	0	0	0	0	0	0	0	0	0
LPE_O-14:1_	0	0	0	0	0	0	0	0	0	0	0	0	0	0	0	0	0.144237	0	0	0	0	0	0	0	0	0	0	0	0	0	0	0	0	0	0.227032	0.10091	0	0	0	0	0	0	0	0	0	0	0.0613919	0	0
LPE_O-16:0_	0	0	0	0	0	0	0	0	0	0	0	0	0	0	0	0	0.144802	0	0	0	0	0	0	0	0	0	0	0.038874	0	0	0	0	0	0	0	0	0	0	0	0	0	0	0	0	0.00784375	0	0	0	0.0700527
LPE_O-16:1_	0	0	0	0	0	0	0	0	0	0	0	0	0	0.178446	0	0	0	0	0	0	0	0	0	0	0	0.0425	0	0	0.0701925	0	0	0	0	0	0	0	0	0	0	0	0	0	0	0	0	0	0	0	0
LPE_O-18:0_	0	0	0	0	0	0	0.121024	0.149706	0	0	0	0	0.147224	0	0	0	0	0.138061	0	0	0	0	0	0	0	0	0	0.333779	0	0	0	0	0.0135295	0.0181419	0	0.10091	0	0	0	0	0.081855	0	0	0	0	0	0	0	0
LPE_O-18:1_	0	0.114188	0	0	0	0	0	0.0187037	0	0.117741	0	0	0	0	0	0	0	0	0	0	0	0	0	0	0	0	0.0496658	0	0	0	0	0	0	0	0	0	0	0	0	0	0	0	0	0	0	0	0	0.149198	0
LPE_O-20:0_	0	0	0	0	0	0	0	0	0	0	0.0680545	0	0	0	0	0	0	0	0	0	0	0	0	0	0	0	0.00218203	0	0	0	0	0	0	0	0	0.00840311	0	0	0	0	0	0	0	0	0	0	0	0	0
LPE_O-20:1_	0	0.0581332	0	0	0	0.161711	0	0.0448484	0	0	0	0	0	0	0	0	0	0	0	0	0	0	0	0	0	0	0	0	0	0	0	0	0	0	0	0	0	0	0	0	0	0	0	0	0	0	0	0	0
LPE_O-22:0_	0	0	0	0	0	0	0	0	0	0	0	0	0	0	0	0	0	0	0	0	0	0	0	0	0	0	0	0	0	0	0	0	0	0	0	0	0	0	0	0	0	0	0	0	0	0	0	0	0
LPE_O-22:1_	0	0	0	0	0	0	0	0	0	0	0	0	0	0	0	0	0	0	0	0	0	0	0	0	0	0	0	0	0	0	0	0	0	0	0	0	0	0	0	0	0	0	0	0	0	0	0	0	0
PE_24:0_	0	0	0	0	0.01328	0	0	0	0	0	0.03631	0	0	0	0	0	0	0	0	0	0	0	0	0.0184037	0.0196576	0	0	0	0	0	0	0	0	0	0	0	0	0	0	0	0	0	0	0	0	0	0	0	0
PE_24:1_	0	0	0	0	0	0	0	0	0	0	0	0	0	0	0	0	0	0	0	0	0	0	0	0	0	0	0	0	0	0	0	0	0	0	0	0	0.030283	0	0	0	0	0	0	0	0	0	0	0	0
PE_26:0_	0	0.0157046	0	0	0.00229275	0.0141089	0	0	0	0	0	0	0	0	0	0	0	0	0	0	0	0	0	0	0	0	0	0	0	0	0	0	0	0	0	0	0	0	0	0	0	0	0	0	0	0	0	0	0
PE_26:1_	0	0	0.112519	0.0349802	0	0.0286333	0	0.0673739	0.0349758	0.0192801	0	0	0	0	0	0	0.0517602	0.0171729	0	0	0.00531772	0	0.0186148	0.0223164	0.0275175	0	0	0	0.00286357	0	0	0	0	0	0	0	0.0424151	0.0194333	0.0420356	0.0391187	0	0	0.0304694	0	0	0.0811353	0	0	0
PE_28:0_	0	0	0	0	0	0	0	0	0	0	0	0	0	0	0	0	0	0	0	0	0	0	0	0	0	0	0	0	0	0	0	0	0	0	0	0	0	0	0	0	0	0	0	0	0.0242601	0	0.0414464	0	0
PE_28:1_	0	0	0	0	0	0	0	0	0	0	0	0	0	0	0	0	0	0.0053718	0	0	0	0	0.011333	0	0.00381999	0	0	0	0	0.0158404	0	0.0592641	0.0369305	0	0	0	0	0	0	0	0	0.0206609	0.0183443	0	0	0	0	0	0
PE_28:2_	0	0.0816296	0	0.0354776	0	0	0	0	0	0	0	0	0.00215073	0.226438	0.0877848	0	0	0	0	0	0	0	0.0136604	0	0.0275175	0.00295213	0	0	0	0	0	0	0	0.0363046	0.131163	0	0	0.00509432	0	0.0305673	0.0301924	0	0	0.0230563	0	0	0	0.0812155	0
PE_30:0_	0.0400895	0	0.000841836	0	0.00059975	0	0.0393391	0	0	0.0258	0	0	0	0.0197541	0	0.0189955	0	0.038696	0.00184614	0	0.0110995	0	0	0	0	0	0	0	0	0	0.0169908	0.108946	0	0	0	0	0	0	0	0	0	0.0100244	0.000895583	0.0226492	0	0	0	0	0.0134846
PE_30:1_	0.0676449	0	0	0	0.0381162	0.0305291	0	0.0366125	0.0634175	0.00413052	0.0329507	0.0335202	0.00512152	0	0	0.0197516	0.0674147	0.0827622	0	0.0418965	0.00345857	0	0.0512742	0.0291596	0.0258288	0.021362	0.0348196	0	0.0310635	0	0.0136194	0	0.0445556	0	0	0.00288446	0.0209666	0.00960625	0.0420356	0	0	0.00312357	0.0400811	0.0163455	0.0169239	0.055448	0.00251858	0.0451593	0
PE_30:2_	0.0338746	0	0	0	0.0121748	0	0	0	0	0	0	0	0.0207939	0	0	0.0197516	0.0566924	0	0	0	0	0	0	0	0	0	0	0	0	0	0	0	0	0	0	0	0	0	0	0	0	0	0	0	0	0	0	0	0
PE_30:3_	0	0	0	0	0	0	0	0	0	0	0	0	0	0	0	0	0	0	0	0	0	0	0	0	0	0	0	0	0	0	0	0	0	0	0	0	0	0	0	0	0	0	0	0	0	0	0	0	0
PE_32:0_	0.0164023	0.0583903	0	0.0623216	0.0253071	0.0292298	0.11545	0.0151043	0.0164755	0.10227	0.0273656	0.053778	0.0159563	0.0638576	0.0590105	0.0557718	0	0.0664531	0.0311678	0.0214702	0.014713	0	0.0167926	0.0059532	0.012223	0.0494551	0.0167923	0	0	0	0.0216532	0.0345118	0.0621748	0.00780403	0.0349007	0.0351058	0.0974346	0.0545762	0.0560258	0.070324	0.0133285	0	0.0302077	0.0340448	0.0537238	0.0392026	0.0537034	0	0.031464
PE_32:1_	1.57629	1.7145	1.35114	1.48126	1.6635	1.40069	1.69314	1.10053	1.32091	1.7597	1.54544	1.29976	1.32084	1.17797	1.72595	1.51454	1.70073	1.45108	1.5502	1.64408	1.25328	0.938535	1.41748	1.3231	1.34172	1.157	1.64064	1.98954	1.56481	1.41312	1.52865	1.24249	1.23201	1.50979	1.61908	1.74158	1.33874	1.56381	1.51711	1.01864	1.54832	1.37909	1.44498	1.41221	1.4481	1.72994	1.33124	2.14587	1.64899
PE_32:3_	0	0	0	0	0	0	0	0	0.00963664	0	0	0	0	0	0	0	0	0	0	0	0	0	0	0	0	0	0	0	0	0	0	0	0	0	0	0	0	0	0.023307	0	0	0	0	0	0	0	0	0	0
PE_32:4_	0	0	0	0	0	0	0.0207806	0	0	0	0	0	0	0	0	0	0	0	0	0	0	0	0	0	0	0	0	0	0	0	0	0	0.0369305	0	0	0	0	0	0	0	0	0.0180304	0	0	0	0.0283771	0	0	0
PE_34:0_	0	0	0.038689	0.00261915	0.0321881	0	0.0156606	0.019666	0.11495	0.0679434	0.0457127	0.0479898	0.0213535	0.0311738	0.102328	0.0296941	0.0630082	0.038696	0.0220697	0.0884202	0.0241158	0	0.025308	0.05141	0.0292539	0.10186	0.0146913	0	0.0515151	0	0.0194484	0	0.112021	0.0252052	0	0	0.0311842	0.0283701	0.0337254	0	0.0418781	0.0707896	0.0373919	0.0674989	0.00424753	0.0492404	0	0.0540759	0.0134846
PE_34:1_	0.12775	0.341616	0.140043	0.075473	0.0856525	0.0836848	0.251995	0.12393	0.25067	0.272154	0.20726	0.083334	0.314782	0.0897454	0.307679	0.166753	0.215881	0.132815	0.186644	0.122264	0.147895	0	0.227592	0.20876	0.160627	0.062948	0.210318	0.196656	0.0922204	0.0467838	0.232935	0.0665241	0.145102	0.29735	0.0916096	0.158307	0.215037	0.237324	0.205063	0.137144	0.217941	0.181394	0.153341	0.277184	0.098292	0.142253	0.166124	0.273104	0.062044
PE_34:2_	0.375093	0.515519	0.541788	0.174309	0.560749	0.532283	0.487673	0.466501	0.968052	0.794605	0.592002	0.341927	0.91201	0.626571	1.59986	0.462573	1.05415	0.326355	0.789662	0.354563	1.03731	0.329257	0.400154	0.497701	0.150331	0.294208	0.453029	0.350149	0.374746	0.175353	0.620024	0.176141	0.277113	0.251606	0.284158	0.15719	0.776166	0.597712	0.86609	0.358624	0.651955	0.394192	0.676826	0.825045	0.274173	0.731734	0.218781	0.511609	0.392893
PE_34:3_	0.0738727	0.014943	0.010658	0.0393039	0.032304	0	0	0.029257	0.164977	0.087733	0	0.00793321	0	0.0978526	0.0488261	0.0658387	0	0.0710098	0.0247299	0	0.0773492	0.115059	0.0351045	0	0.0492535	0.0528487	0.116662	0	0.0295337	0.0955859	0.0313622	0.0939701	0	0.00685591	0.0524781	0	0.00692541	0.0507583	0.077368	0.0413135	0.0505137	0.0170983	0.0181924	0.103363	0.0312157	0.0283771	0.0607722	0.0071372	0.0711442
PE_34:4_	0.0559815	0.0077709	0	0.0580295	0.0174419	0.0505301	0.107265	0.0105087	0.0349758	0.0667039	0.00341405	0.100258	0.047524	0.0535514	0.054355	0.0348552	0.0162658	0.152163	0.103588	0.0625544	0.0362914	0	0.017044	0.092103	0.0787169	0.122345	0.034777	0.115324	0.0551358	0.110204	0.0331341	0	0.0511007	0.0321611	0.0320028	0.0182132	0.03357	0.079019	0.0186328	0	0.0358779	0	0.0397582	0.0628674	0.0458247	0.0493871	0.0562985	0	0.0269013
PE_34:5_	0.490022	0.67379	0.370835	0.679519	0.637169	0.740672	1.03392	0.82359	0.528011	0.952297	0.598326	0.825732	1.00044	0.74797	0.217839	0.780494	0.402791	0.774764	0.595269	0.814034	0.832422	1.3701	0.588769	0.713744	0.794174	0.627637	0.575882	0.448658	0.636651	0.309595	0.738298	0.128193	0.835997	0.612771	0.586205	0.841983	0.922297	0.623457	0.927778	0.45193	0.733419	0.666002	0.795432	0.841915	0.870907	0.759939	0.498551	0.324325	0.558264
PE_34:6_	0	0	0	0	0	0	0	0	0	0	0	0	0	0	0.0152407	0	0	0	0	0	0	0	0	0	0	0	0	0	0	0	0	0	0	0	0	0	0	0	0	0	0	0	0	0	0	0	0	0	0
PE_36:0	0.0584368	0.0218327	0.0254566	0	0.0679269	0	0.108088	0.0961375	0.0315469	0.0139096	0	0	0.0174187	0.0460577	0.0511106	0.00583256	0.0459205	0.0507141	0.115122	0.0212319	0.0316426	0.108641	0.0775318	0.0756535	0.0368213	0.0309778	0.048419	0.115324	0.014108	0.0576568	0.0323584	0	0.0206918	0.101219	0	0.0809143	0	0.0319298	0.0353323	0.0473406	0.0192777	0.0425576	0.0543837	0.0697435	0	0.055448	0.0414464	0.0793366	0.0147245
PE_36:1_	0.0963083	0.357952	0.178845	0.0660293	0.302988	0.33938	0.0493218	0.238063	0.237794	0.419923	0.138836	0.207956	0.309853	0.2031	0.250897	0.270451	0.412476	0.426618	0.30548	0.0823381	0.36548	0	0.132497	0.200878	0.190902	0.169281	0.223109	0	0.176887	0.227246	0.243358	0	0.225665	0.0553493	0.411109	0.100412	0.11641	0.261426	0.349954	0.427501	0.230531	0.140232	0.210758	0.355762	0.293042	0.376592	0.0758253	0.241176	0.14387
PE_36:2_	1.16579	0.988119	1.04742	0.592204	1.41729	0.959352	0.654617	1.60623	1.8111	2.11555	1.26947	0.65652	2.0464	1.03052	2.4274	1.32887	1.67844	0.993954	1.54428	0.816275	1.82371	0.623034	1.04638	1.14896	0.953747	1.29865	0.946207	1.63548	0.966553	0.84629	1.27222	1.7741	1.03191	1.44376	1.24476	0.693164	1.2985	1.67582	1.78039	1.53245	1.1586	1.37487	1.51965	2.01832	1.28297	0.953502	0.825817	1.47832	1.3534
PE_36:3_	0.254915	0.630709	0.360845	0.133514	0.679069	0.170031	0.411005	0.522067	0.238438	0.736124	0.393812	0.194161	0.425362	0.199519	0.607417	0.330438	0.277193	0.546179	0.404685	0.169702	0.587685	0.159844	0.324872	0.472028	0.433503	0.172061	0.289564	0.639836	0.280954	0.340882	0.240149	0.423128	0.440356	0.416168	0.168367	0.412603	0.337023	0.423324	0.557763	0.451319	0.391078	0.373805	0.460233	0.483304	0.37969	0.276563	0.313097	0.215276	0.343962
PE_36:4_	0.515955	0.368897	0.317195	0.079266	0.963821	0.356489	0.663038	0.621371	0.500877	0.784885	0.416491	0.126447	0.737595	0.480333	0.572832	0.585911	0.174506	0.366254	0.453219	0.356081	0.681883	0.2482	0.312948	0.479668	0.193222	0.308053	0.380259	0.11795	0.47144	0.401764	0.445435	0.164591	0.382932	0.398355	0.36977	0.215993	0.486003	0.386068	0.442125	0.704607	0.477183	0.505344	0.588305	0.629688	0.532517	0.675735	0.222131	0.191711	0.320869
PE_36:5_	0.0945041	0.158425	0.502292	0.291475	0.362723	0.303772	0.321153	0.31168	0.642814	0.422165	0.194452	0.397984	0.420775	0.221313	0.193842	0.481929	0.12254	0.284186	0.24359	0.113242	0.488752	0.435961	0.327914	0.458922	0.33751	0.51496	0.222453	0.488374	0.25268	0.206998	0.577784	0	0.351232	0.180533	0.194152	0.265203	0.414388	0.337872	0.268668	0.0827475	0.284355	0.582962	0.16774	0.335637	0.348208	0.231745	0.197734	0	0.191928
PE_36:6_	0	0.0801909	0	0	0.0171242	0.0336727	0.0609638	0.0261274	0	0.0258	0	0	0.0138271	0.0754139	0.0407583	0.0364352	0.134954	0.0660361	0.00486763	0.004018	0.0591591	0	0	0.0504795	0.0237584	0.0202481	0.0314801	0	0.0151214	0	0.0187408	0	0	0.0687016	0.00875086	0.0561476	0.00966163	0.00966848	0.06434	0.0441809	0	0	0.0200528	0.0239791	0	0.055448	0.0414464	0.092648	0.0108339
PE_36:7_/PE_O-36:0_	0.102041	0	0.0319364	0	0	0.0247227	0	0.0214622	0	0	0.045859	0	0	0	0	0	0	0.0377885	0	0	0	0	0	0	0	0.0260609	0.00286419	0	0	0	0	0	0.0365949	0	0	0	0	0	0	0.0211201	0.0121974	0.00951569	0	0	0.00559559	0	0	0	0.00925189
PE_38:0_/PE_O-40:7_	0.0171208	0.0314663	0	0.0142236	0.0282077	0.0121153	0.0268313	0	0.00190762	0.0328954	0.0696105	0	0.0225685	0	0.054355	0.0363703	0	0.00441432	0.0537226	0	0	0.0528605	0.026758	0.0213283	0	0.0104529	0.00298957	0	0.0494372	0.0161828	0	0.0252621	0.0133647	0.0130693	0	0	0.0721923	0.0143454	0	0	0.0192777	0	0	0	0.0244881	0.0287248	0	0	0
PE_38:1_	0.0118735	0.0234549	0.0368387	0.0393039	0.0669242	0.00102247	0.00836088	0.0531237	0.0233584	0.0253075	0.0138842	0.00528507	0.102667	0.0520306	0.0879266	0.00601888	0	0.0508486	0.0746279	0.00417327	0.0371761	0	0.0286003	0.0241667	0.0275175	0	0.0308946	0.033008	0.0161099	0.0238613	0.00429191	0.182026	0.00490686	0	0.0249541	0.0276232	0.0722396	0.0188559	0.101612	0.108914	0.0201261	0.0233785	0.0285237	0.0504179	0	0.000991129	0	0.0451593	0.0202968
PE_38:2_	0.0239549	0.137607	0.0140334	0.0314961	0.118491	0.166926	0.164687	0.0472747	0	0.0698747	0	0.0138752	0.0790769	0.0371342	0.054355	0.0311028	0	0.101507	0.0787667	0	0.0395043	0	0.0925683	0.036097	0.0580032	0.0522232	0.0517789	0.113348	0.0527812	0.100008	0.0903249	0	0.0445556	0.113339	0.189766	0	0.029872	0.141357	0.14786	0.0341521	0.0816753	0.073438	0.0552131	0.108135	0.0222787	0.0850679	0	0.0992352	0.0654581
PE_38:3_	0.184581	0.284584	0.11276	0.056717	0.20145	0.180992	0.194521	0.157296	0.199059	0.319941	0.0644029	0.0804801	0.215147	0.103878	0.374547	0.153493	0.212092	0.289246	0.253691	0.0439359	0.309374	0.215568	0.136006	0.223648	0.0831869	0.0504989	0.233555	0.214893	0.139399	0.0848042	0.240253	0.633087	0.0826815	0.176524	0.156402	0.0911278	0.161605	0.161631	0.179852	0.109604	0.241936	0.238004	0.293454	0.214475	0.190914	0.314736	0.244893	0.132404	0.261608
PE_38:4_	0.941047	0.957425	0.483632	0.50234	0.868255	0.575068	1.17376	0.909	1.32146	1.31256	0.641618	0.627506	0.983903	0.412443	1.15924	0.91497	1.10558	0.9874	1.19778	0.371021	1.24779	0.7101	0.921485	0.957832	0.658469	1.12045	0.942689	0.769387	0.590628	0.550265	0.504377	0.617245	0.528795	0.765271	0.761483	0.410036	0.485114	1.11628	0.844287	1.34896	0.79643	0.919397	0.984477	1.18472	0.879721	0.951653	0.67334	0.973431	0.877812
PE_38:5_	0.390451	0.629127	0.442444	0.387729	0.693443	0.610567	0.547875	0.945012	0.597435	0.973456	0.548834	0.318602	0.753043	0.440384	0.839716	0.602302	0.475898	0.538181	0.65645	0.284225	1.08062	0.489636	0.60318	0.633999	0.184567	0.309644	0.574324	0.927239	0.52974	0.482051	0.666655	0.506616	0.376163	0.346711	0.426286	0.32357	0.403311	0.862698	0.454023	0.925076	0.656381	0.52212	0.715339	0.686301	0.64921	0.570998	0.573339	0.238734	0.532024
PE_38:6_	0.836881	1.37917	0.875741	0.770165	1.66804	0.800838	1.15856	1.265	1.36448	2.05418	0.73231	0.584519	1.44443	0.884964	2.28404	0.991152	0.768917	1.17585	1.14359	0.508583	2.17166	0.697146	0.501284	1.02652	0.631905	1.3626	1.04979	0.802447	0.968077	0.496126	0.955203	0.946571	0.606408	0.71402	0.958444	0.524585	0.929432	1.16709	1.08507	1.61185	1.28349	1.2304	1.49759	1.45526	1.46758	1.52066	0.755061	1.01995	0.880043
PE_38:7_/PE_O-38:0_	0	0.12913	0.0620584	0.00561366	0.110304	0.0423708	0.0911034	0	0.143536	0.165574	0.0385404	0	0.14132	0.045548	0.156075	0.178125	0.110076	0.126869	0.0468608	0.0406698	0.0234881	0	0.0239531	0.085925	0.0512732	0.210548	0.119641	0.499737	0.0690037	0.022946	0.104905	0	0.154882	0.101219	0.0698621	0	0.126267	0.0471516	0.0298437	0.0291174	0.0683049	0.069946	0.121979	0.219785	0.108776	0.0755948	0.0357652	0.0104039	0.129376
PE_38:8_/PE_O-38:1_	0	0	0	0	0.0154628	0	0	0	0	0.00111374	0.0237003	0	0.0300852	0	0	0	0	0	0.0236586	0.000557014	0.0208526	0	0	0.0289945	0	0	0.0139785	0	0.0126051	0.00647985	0	0	0	0	0.0215307	0	0	0	0.0353323	0	0	0.0113628	0	0.0231812	0	0	0	0	0.0284746
PE_40:0_/PE_O-42:7_	0.0380202	0	0	0	0	0	0	0	0	0.0176336	0	0	0	0	0.000174975	0	0	0.0284442	0.0236586	0	0.0208526	0	0	0	0.0220201	0	0	0	0	0	0	0	0	0	0	0	0	0.0082817	0	0	0	0	0	0	0	0	0	0	0.0144387
PE_40:1_	0	0.00777721	0	0	0	0	0	0.0261274	0.0314999	0	0	0	0	0	0	0	0	0	0	0	0	0	0	0	0	0	0	0	0	0	0.0258383	0	0	0	0	0	0	0.00277176	0	0.038861	0	0	0	0	0	0	0	0.0540759	0
PE_40:10_/PE_O-40:3_	0	0.0333565	0	0	0	0	0	0	0.0336601	0	0.0279964	0	0.0033007	0.0259753	0	0	0	0	0	0	0.0208526	0	0	0	0	0	0	0	0	0	0	0	0	0	0	0.0465801	0.0192158	0.0088041	0	0	0.0132216	0	0.0392416	0	0.0388157	0	0	0.00062188	0.0401379
PE_40:2_	0.026614	0.0263149	0	0.03118	0.0127853	0	0	0.0182209	0	0	0	0	0.0224244	0	0.043699	0	0	0.0377885	0.0254502	0	0.0208526	0	0	0	0.0158215	0	0.0167923	0.0553064	0	0	0	0.127144	0	0.0422937	0	0	0	0	0.0271345	0	0.0117319	0	0	0.0277554	0	0.0240222	0	0	0
PE_40:3_	0.0691298	0	0	0	0	0	0.00441289	0.0227803	0	0	0	0	0.0646298	0.0295328	0.0456862	0.0265312	0	0	0	0.0345343	0.0159118	0	0.0117244	0.000991567	0	0	0.0115901	0.115324	0.0354228	0	0.0211438	0.127144	0	0.0690943	0	0	0	0	0.026385	0.048024	0.0122008	0	0.0378139	0.0676298	0	0.0549933	0	0.0514777	0.0134846
PE_40:4_	0.107028	0.194133	0	0.0162186	0.117457	0.0211038	0.0540961	0.0568649	0.0942393	0.096645	0.0321666	0	0.0458832	0.0359781	0.114788	0.147035	0.0466877	0.13051	0.0292119	0.015637	0.0561286	0.0441026	0.0626314	0.0291491	0.0292539	0.0448635	0.0600671	0	0.0924869	0.0229911	0.0565247	0	0	0.127249	0.035481	0.0195873	0.00194345	0.079818	0.0220742	0.0457287	0.0488963	0.12146	0.0558981	0.0609291	0.0303808	0.0286839	0	0.106821	0.052559
PE_40:5_	0.28135	0.1874	0.12766	0.133164	0.153449	0.262835	0.363399	0.052579	0.201105	0.21574	0.0614484	0.00731983	0.254772	0.248989	0.235871	0.204113	0.110314	0.319188	0.267613	0.126742	0.401702	0.075215	0.162439	0.226561	0.203165	0.0840348	0.250139	0.227071	0.139731	0.0448055	0.240426	0.21517	0.0515055	0.0841032	0.094486	0.138371	0.254334	0.303037	0.10647	0.175551	0.129051	0.212395	0.264921	0.184796	0.208896	0.2744	0.384984	0.191201	0.181955
PE_40:6_	0.372895	0.6717	0.354826	0.345854	0.807844	0.553272	0.331807	0.9601	0.732342	1.25994	0.337781	0.265239	0.72903	0.576478	0.959061	0.774579	1.02187	0.839759	0.962148	0.35024	1.16506	0.669231	0.654746	0.734548	0.17431	0.503797	0.690773	0.377565	0.473274	0.386892	0.540247	0.463379	0.374214	0.421982	0.531979	0.387248	0.442835	0.731366	0.537477	0.961841	0.633957	0.567525	0.514173	0.611817	0.766938	0.79817	0.41073	0.516051	0.56511
PE_40:7_/PE_O-40:0_	0.0930364	0.478987	0.224887	0.22537	0.675272	0.336688	0.499935	0.314362	0.403774	0.630214	0.33833	0.265124	0.525957	0.207076	0.515867	0.309698	0.124666	0.348044	0.450308	0.111778	0.505033	0.233956	0.323091	0.380168	0.188975	0.342667	0.2168	0.651379	0.170282	0.15855	0.353357	0.132483	0.107195	0.343213	0.416734	0.0802392	0.139021	0.415333	0.326774	0.249872	0.373789	0.324126	0.197535	0.746094	0.422611	0.302783	0.155484	0.22104	0.315541
PE_40:8_/PE_O-40:1_	0.104975	0.096528	0.0855945	0.129592	0.0557158	0.111864	0.0823474	0.219214	0.172285	0.258056	0.0500873	0.160961	0.286851	0.182573	0.334159	0.210941	0.114372	0.181451	0.0556111	0.0818958	0.130273	0.0991958	0.0554735	0.117065	0.0433009	0.0993884	0.248443	0.269089	0.0738526	0.0231338	0.0969308	0.385106	0.0982428	0.0261913	0.175487	0.0330162	0.0329478	0.128223	0.0421897	0	0.131551	0.179692	0.15419	0.189863	0.175791	0.125606	0.0168338	0.0181868	0.128565
PE_40:9_/PE_O-40:2_	0.09603	0.0498716	0	0.0273806	0.142797	0.112997	0.17387	0.0965453	0.118474	0.194083	0.0329514	0.0326101	0.125043	0.0746572	0.0477262	0.21374	0.0470329	0.0710744	0.108636	0.100518	0.144423	0.168776	0.0284909	0.0945487	0.0634309	0.133976	0.0451217	0.114115	0.0325738	0	0.102961	0	0.0445556	0.119095	0	0.122729	0.0719633	0.121157	0.0480515	0.109303	0.0906149	0.156303	0.227312	0.0440407	0.197495	0.252388	0.0657153	0	0.0851194
PE_42:0_/PE_O-44:7_	0.0687173	0.0286876	0.0282835	0	0.0173202	0.024018	0	0	0.0178745	0.0370931	0.0500799	0.0426549	0.103888	0.00935809	0.0914423	0.100063	0	0.0906113	0.025856	0.029716	0.0347355	0	0.0464821	0.0453522	0.0428939	0.0266419	0.0155285	0.115324	0.0502515	0.104188	0	0.0726421	0	0	0.0413485	0	0.0228507	0.0500714	0	0	0.0391726	0.054903	0.0604229	0.028244	0.114723	0.046352	0	0.0675677	0.10243
PE_42:1_	0	0	0.0249962	0	0	0	0	0	0	0	0	0	0	0	0	0.00722531	0	0	0	0	0	0	0	0.0184037	0	0.0309778	0	0	0	0	0	0	0	0	0	0	0	0.000623205	0	0	0	0	0	0	0	0	0	0	0
PE_42:10_/PE_O-42:3_	0.0402578	0.0569756	0.069332	0.00455259	0.0636248	0.0159701	0.0300495	0.0250022	0.0721464	0.120274	0.0294389	0	0.135607	0.0853027	0.0414432	0.122005	0.0847499	0.0325387	0.0718016	0.0378944	0.0866958	0	0.0295638	0.0494881	0.105089	0.0389713	0.116715	0.194092	0.0396207	0.0332595	0.0334864	0	0.025224	0.068576	0.0431454	0	0.0205667	0.00220116	0.0353323	0.0418509	0.0669701	0.0698868	0.00983003	0.059911	0.0334661	0	0.0267551	0	0.0360526
PE_42:11_/PE_O-42:4_	0.0498417	0.0326752	0	0	0.0223262	0.0488632	0.0115861	0.0229437	0	0.043359	0.047716	0.0960988	0	0.00338288	0.154904	0.0334802	0	0	0.0231754	0	0.0279606	0.0856097	0.0221803	0.0238229	0.0297825	0.0381753	0.00942591	0	0.0365974	0.0298015	0.000833865	0	0.00112239	0.021546	0	0	0	0	0.0331244	0.0642391	0.0120283	0	0.0669544	0.0559512	0.0193233	0.0390613	0.0273069	0.0540759	0.00989416
PE_42:2_	0	0	0	0	0	0	0	0	0.0349758	0	0	0	0.0279748	0	0	0.004555	0	0	0	0	0.0366571	0	0	0.0184037	0	0	0	0	0.0145491	0	0.0154301	0	0	0	0	0	0	0	0	0	0.0167882	0	0	0	0	0	0	0	0.0166409
PE_42:3_	0.0052839	0	0	0	0	0	0	0	0	0	0	0	0.0243342	0	0	0	0	0.0182182	0.02749	0	0	0	0.0434345	0	0.0129553	0	0	0	0	0	0.02212	0	0	0	0	0	0	0.0160164	0	0	0	0	0	0.00132462	0	0	0	0.00210128	0.00226951
PE_42:4_	0	0.0333565	0	0	0	0.0303273	0	0	0	0	0	0	0.0491813	0	0	0.0197516	0	0	0	0.0378944	0.0402149	0	0.00406496	0	0	0	0.00406489	0	0.017241	0	0	0	0	0	0	0	0	0	0	0	0.0192777	0	0	0	0	0.0341036	0	0	0
PE_42:5_	0	0	0.0383272	0	0.0428916	0.0155845	0	0	0	0	0.00734102	0	0.0617755	0	0	0.00627194	0	0	0.0168073	0.00592246	0	0.00277628	0.0120123	0.0604203	0.0388811	0.0309778	0.0423727	0	0	0.0316623	0	0	0	0.0816571	0.044587	0.00741862	0	0.0159994	0.0583827	0	0	0.000582915	0	0.0102118	0	0.00324584	0.0479239	0.0136316	0.0430697
PE_42:6_	0.0362138	0.0475234	0.0193602	0	0	0.0186408	0.0919869	0.000351937	0.0587225	0.000353318	0	0	0	0.0796046	0	0.0792304	0.0349881	0.0350121	0	0.00120219	0.0976585	0	0.0140488	0.0308989	0.0264689	0.0309778	0	0.082051	0	0.0075998	0.0262346	0	0	0	0.0208802	0.0474674	0.0424151	0.0355183	0	0	0.0681387	0.0462565	0.0400811	0.044462	0	0.0449063	0.0280566	0	0.0392206
PE_42:7_/PE_O-42:0_	0.0322781	0	0	0	0.0138137	0.0487609	0	0	0.0349758	0	0.0204175	0	0.0447084	0	0	0	0.00833625	0.038696	0.0291927	0.029559	0.0282666	0	0.0282108	0.013686	0.0185923	0.0219615	0	0	0.00719866	0	0	0	0.0415062	0	0	0.0348604	0	0.00701014	0.0353323	0.00316371	0.0371741	0.0318079	0.0247775	0	0	0.0201177	0	0	0.0100279
PE_42:8_/PE_O-42:1_	0.0358908	0.0538003	0.0482223	0.0224152	0.0125305	0.0515439	0.034845	0.0316824	0.0587933	0.0118234	0	0.114952	0.00871068	0.00151192	0.0554418	0.0670834	0.0674147	0	0.00697948	0	0.0350526	0.0322672	0.0167926	0.0111865	0.0274759	0.0265384	0.0179716	0	0.0296065	0	0.0117908	0	0.0157677	0.0376552	0	0	0.0424151	0	0.0353323	0.0834666	0.0120635	0.0585693	0.0119044	0	0	0	0.0387079	0.0451593	0
PE_42:9_/PE_O-42:2_	0	0.0338208	0.0317794	0.0892702	0.0989271	0.0283829	0.0788571	0.0416542	0.0610946	0.14066	0.0333005	0.0456319	0	0	0	0.0733287	0	0.0548596	0.00140123	0	0.0595991	0.0110911	0.047271	0.0826642	0	0.0580535	0.0794279	0.179369	0.0639373	0	0	0.213856	0	0	0.0108362	0.0330526	0.0424151	0.0874667	0	0.113351	0.0660098	0.0851669	0.062814	0.0670493	0.135268	0.0431238	0	0.0360958	0.0236449
PE_44:0_	0.0340133	0	0	0	0	0	0	0	0	0	0	0	0	0	0	0.00753689	0	0	0	0	0	0	0	0	0	0	0	0	0	0	0	0	0	0	0	0	0.0316175	0	0	0	0	0	0	0	0	0	0	0.00934068	0
PE_44:1_	0	0	0	0	0	0	0	0	0	0	0	0	0	0	0	0	0	0	0	0	0	0	0	0	0	0	0	0	0	0	0	0	0	0	0	0	0	0	0	0	0	0	0	0	0	0	0	0	0
PE_44:10_/PE_O-44:3_	0	0	0	0.0524998	0	0	0.0720075	0.0174842	0	0.00198875	0	0	0	0	0	0.019895	0	0	0	0	0	0	0	0	0	0	0	0	0	0	0.0150598	0	0	0	0.00568089	0	0	0	0	0	0	0	0	0	0	0	0	0	0
PE_44:11_/PE_O-44:4_	0	0	0.0223018	0	0	0.00302974	0.0284492	0.0143286	0.0262773	0	0.0333635	0	0.0225685	0	0	0	0.0311779	0	0.0236586	0	0.0232146	0	0	0.0273443	0	0.0176857	0	0	0	0	0.0602893	0	0	0.0304946	0	0	0	0	0	0	0	0	0	0	0	0	0	0	0
PE_44:12_/PE_O-44:5_	0	0.0143688	0.00492968	0	0	0	0	0.042361	0	0	0	0	0.010432	0	0	0	0	0	0.030064	0	0.0672812	0	0.0045935	0.0184037	0.0612409	0	0	0	0	0	0	0	0	0	0	0	0.0332823	0.0149936	0	0	0	0.0565999	0	0.0318961	0	0	0	0	0.00332754
PE_44:2_	0	0	0	0	0	0	0	0	0	0	0	0	0	0	0	0.000462896	0	0	0	0	0	0	0	0	0	0	0	0	0	0	0	0	0	0	0	0	0	0	0	0	0	0	0	0.0284679	0	0	0	0	0
PE_44:3_	0	0	0	0	0.0176074	0	0	0.00246316	0	0	0	0	0	0	0	0	0	0	0	0	0	0	0	0	0	0	0	0	0	0	0.0258383	0	0	0	0	0	0	0	0	0	0	0	0	0	0	0	0	0	0
PE_44:4_	0	0	0	0	0	0	0	0	0	0	0	0	0.0101133	0	0	0.0131048	0	0	0	0	0	0	0	0	0	0	0	0	0	0	0	0	0	0	0	0	0	0	0	0	0	0	0	0	0	0	0	0	0
PE_44:5_	0	0	0	0	0	0	0	0	0	0	0	0	0	0	0	0	0	0.032557	0	0	0	0	0	0	0	0	0	0	0	0	0	0	0	0	0	0	0	0	0.0353323	0.0428954	0	0	0	0.0232198	0	0	0	0	0
PE_44:6_	0	0	0	0	0.0134991	0	0	0	0	0.0132005	0	0	0	0	0.00450538	0	0	0	0	0	0	0	0	0	0	0.0056971	0	0	0	0	0.0258383	0	0	0	0.0250273	0	0	0.0194333	0	0	0.014702	0	0	0	0	0	0	0	0
PE_44:7_/PE_O-44:0_	0.0152513	0.0778319	0	0	0	0	0	0	0	0.00367066	0	0	0	0	0	0	0	0	0	0	0	0	0	0	0	0	0	0	0	0	0	0	0	0	0	0	0	0	0	0	0.0167882	0	0	0.0664251	0	0	0	0	0
PE_44:8_/PE_O-44:1_	0	0	0	0.0123673	0	0.00900121	0	0.0261274	0	0	0	0	0	0	0	0.0134925	0	0	0	0	0	0	0.0289179	0	0	0.0115371	0.0100914	0	0.0306308	0	0.0228607	0	0	0	0	0	0	0.0188507	0.0837667	0	0	0.0180913	0	0	0.0231833	0	0.0130415	0	0.0068099
PE_44:9_/PE_O-44:2_	0	0.00374231	0.0322129	0.0524998	0	0	0	0	0.0160237	0	0	0	0.0147977	0	0.0488261	0	0	0	0	0	0.000751301	0	0	0	0	0	0	0	0	0	0.0602893	0	0	0.0539735	0	0.00621928	0	0	0	0.0220016	0	0	0	0	0	0.0182361	0	0	0.00464597
PE_O-28:0_	0	0	0	0	0	0	0	0	0	0	0	0	0	0	0	0	0	0	0	0	0	0	0	0	0	0	0	0	0	0	0	0	0	0	0	0	0	0	0	0	0	0	0	0	0	0	0	0	0
PE_O-28:1_	0	0	0	0	0	0	0	0	0	0	0	0	0	0	0	0	0	0	0	0	0	0	0	0	0	0	0	0	0	0	0	0	0	0	0	0	0	0	0	0	0	0	0	0	0	0	0	0	0
PE_O-28:2_	0	0	0	0	0	0	0	0	0	0	0	0	0	0	0	0	0	0	0	0	0	0	0	0	0	0	0	0	0	0	0	0	0	0	0	0	0	0	0	0	0	0	0	0	0	0	0	0	0
PE_O-30:0_	0	0.0310854	0	0	0	0	0	0	0	0	0	0	0	0	0	0.0197516	0	0	0	0	0	0	0	0	0	0	0	0	0	0	0	0	0	0	0	0	0	0	0	0	0	0	0	0	0	0	0	0	0
PE_O-30:1_	0	0	0	0	0	0	0	0	0	0	0	0	0	0	0	0	0	0	0	0	0	0	0	0	0	0	0	0	0	0	0	0	0	0	0	0	0	0	0	0	0	0	0	0	0	0	0	0	0.0166409
PE_O-30:2_	0	0	0	0	0	0	0	0	0	0	0	0	0	0	0.0536509	0	0	0	0	0	0	0	0	0	0	0	0	0	0	0	0	0	0	0	0.0221613	0	0	0	0	0	0	0	0	0	0	0	0	0	0
PE_O-32:0_	0	0	0	0	0.01302	0	0	0	0	0	0.0268739	0	0	0.0520306	0	0.0221684	0	0	0	0	0	0.0452078	0.0186148	0.0184037	0	0.01161	0.0140062	0.110295	0	0	0.00778249	0	0.00872694	0	0	0	0	0	0	0	0	0.0214217	0	0	0	0	0	0	0
PE_O-32:1_	0	0	0	0	0.0411766	0	0.00143812	0	0	0	0	0	0.0225685	0.0474069	0	0.0125245	0	0	0.042769	0.0378944	0	0	0.0186148	0.00155959	0	0	0.00189712	0	0	0	0.0197622	0	0	0	0	0	0	0.0150012	0	0	0	0	0.0397582	0	0	0	0	0	0.0134846
PE_O-32:2_	0	0	0	0.0352313	0	0	0	0	0	0	0.0333005	0	0	0	0	0	0	0	0.0236586	0	0.0232146	0	0	0	0	0	0	0	0	0	0	0	0	0	0	0	0	0	0.0420356	0	0.013929	0	0.0397582	0	0	0	0	0	0
PE_O-34:0_	0.0364594	0.0276648	0	0	0.0506383	0.147949	0.0297289	0.0431118	0.0174264	0	0	0	0.0206474	0.015595	0.054355	0.0261665	0	0.144176	0.0196217	0.0608475	0.0395231	0	0.0680317	0.0212278	0	0.028341	0.0226759	0	0.0263212	0	0.0424907	0.0875151	0	0	0.0328461	0	0	0.0531198	0	0.0591546	0.0192777	0	0	0.04374	0.0311736	0	0	0.0353034	0.0236264
PE_O-34:1_	0	0.123951	0.076086	0.0524998	0.048753	0.0855083	0.0315847	0.0911483	0.0275031	0.0324111	0	0.00346161	0.0312188	0.0638576	0.0819842	0.0363336	0.185217	0.100985	0.0856787	0	0.0158382	0	0.0698276	0.0857842	0.0496054	0.168836	0.0494	0	0.0106732	0.0247973	0.115455	0	0.0248101	0.0407328	0.0257636	0.0347288	0.0205943	0.0925551	0.0420356	0	0.128004	0.0541447	0.11433	0.0569517	0.0807844	0.0186829	0.0290615	0.0540759	0.077184
PE_O-34:2_	0.0405493	0.18497	0.0872018	0	0.0946037	0.0920936	0.175292	0.139258	0.0892113	0.161082	0.103247	0.039984	0.122621	0.0876828	0.0503995	0.0607136	0.183408	0.0962016	0.120415	0.102287	0.10855	0.00714005	0.111556	0.134754	0.14187	0.120631	0.0717068	0.0138414	0.0691466	0.0827568	0.100026	0.104218	0	0.0733061	0.126662	0.278872	0.140573	0.0964787	0.116046	0.230326	0.0676901	0.0482676	0.240083	0.0806249	0.073102	0.0915343	0.0732396	0.0376779	0.0941267
PE_O-34:3_	0.0585545	0.0448578	0.0373722	0	0.0582083	0.0219709	0.0230822	0.0261274	0.0538545	0.0083821	0.122212	0.0131013	0.0318867	0	0.0177681	0.0671496	0	0.0265081	0.106212	0.0110268	0.0497752	0	0.0325	0.0407971	0.0288044	0.0160906	0.0645396	0	0.0425832	0.0608034	0.0715918	0	0.0666927	0.0105323	0.062199	0	0.0718093	0.0147176	0.0939019	0.0357582	0.0125619	0.019266	0.0489583	0.035175	0.0734757	0.0478662	0	0.0253374	0.0551787
PE_O-34:4_	0	0	0	0	0.000501662	0.0382561	0	0	0	0	0.0305452	0	0	0.00439496	0	0	0.0674147	0	0	0	0.0207631	0	0	0	0	0	0.0121341	0	0	0	0	0	0.00749504	0	0	0.0254633	0	0.031508	0	0	0.00189361	0	0	0	0.0312157	0	0	0.0294425	0.000364175
PE_O-36:1_	0.107312	0.422355	0.258983	0.215381	0.130585	0.0218765	0.190802	0.0924928	0.393425	0.150827	0.191357	0.209776	0.242029	0.242944	0.452766	0.209645	0.118983	0.247985	0.287423	0.111785	0.180838	0.259686	0.307964	0.326991	0.112786	0.183665	0.0924205	0.340745	0.16151	0.10603	0.37387	0.219667	0.356434	0.112168	0.190753	0.0384977	0.247811	0.158826	0.332354	0.211684	0.211754	0.32236	0.258817	0.143828	0.0527164	0.113758	0	0.150204	0.189057
PE_O-36:2_	0.597328	0.518288	0.305311	0.297568	0.714796	0.566597	0.585494	0.512308	0.784308	0.61622	0.541493	0.300059	0.827739	0.880443	0.518961	0.464662	0.723121	0.672847	0.546084	0.280895	0.538724	0.447022	0.722114	0.890468	0.499012	0.913425	0.525783	0.939919	0.837272	0.656804	0.879419	0.759365	0.555785	0.480566	0.862855	0.603097	0.430908	0.523667	0.714349	0.897403	0.541124	0.659598	0.635961	0.596402	0.288328	0.543801	0.381378	0.597202	0.326151
PE_O-36:3_	0.211004	0.264927	0.231336	0.116612	0.0900104	0.117362	0.23012	0.226177	0.0767607	0.26409	0.356809	0.0782812	0.146496	0.131227	0.142871	0.107623	0.321663	0.209748	0.216872	0.208102	0.116863	0.189946	0.104847	0.246609	0.134736	0.253459	0.196583	0.353297	0.0538516	0	0.118283	0.19229	0.0638966	0.130364	0.118116	0.225941	0.185111	0.137363	0.180835	0.138931	0.0556301	0.213116	0.182729	0.172907	0.170571	0.221578	0.147328	0.231746	0.086858
PE_O-36:4_	0.151322	0.129348	0.297315	0.0777044	0.107193	0.165992	0.1076	0.218422	0.17357	0.117485	0.204133	0.111976	0.156281	0.133102	0.101733	0.190589	0.159385	0.129158	0.0549875	0.115825	0.189768	0.0392981	0.233089	0.221113	0.16745	0.265821	0.165544	0	0.0983172	0.0801021	0.095142	0	0.0538581	0.0709222	0.237099	0.0227629	0.0922695	0.0620083	0.175029	0.0826224	0.0790375	0.0925675	0.291016	0.0491001	0.105222	0.239157	0.0771457	0.108295	0.086186
PE_O-36:5_	0.20637	0.0567086	0.0932871	0.0479863	0.121132	0.0599756	0.00447078	0.0609638	0.14356	0.176073	0.0602846	0.0640783	0.188072	0.136859	0.147797	0.0901944	0.116966	0.0888717	0.0538378	0.0427893	0.12545	0.369262	0.117007	0.164502	0.11212	0.0926468	0.139412	0	0.0699214	0.0243693	0.135207	0.471582	0.0949839	0.0584019	0.200521	0.0345354	0.0409512	0.080581	0.127685	0.113737	0.109189	0.16639	0.0332765	0.184989	0.154654	0.0761398	0	0.192232	0.0581926
PE_O-36:6_	0.646885	0.323443	0.0836159	0	0.0426395	0.0288499	0.0415264	0	0.0712986	0.0447365	0.0244415	0	0.0954687	0.841532	1.90313	0.0141508	0.354097	0.0377885	0.0931535	0.0357209	0.0272161	0	0.0725285	0.0410832	0.00413585	0.0368277	0.0572629	0	0.0403538	0.0447184	0.0678706	1.2493	0.0402964	0.335687	0.43779	0	0.0311314	0.026341	0.131436	0.673335	0.0192777	0.0381189	0	0.0678256	0.00871846	0	0	0.85936	0.0357066
PE_O-38:2_	0.454894	0.572082	0.255316	0.1935	0.420814	0.483755	0.649882	0.614837	0.448442	0.575781	0.372419	0.326596	0.578999	0.427002	0.455987	0.473952	0.492243	1.20507	0.587727	0.426123	0.497779	1.28068	0.563608	0.50663	0.321986	0.367092	0.509469	0.466547	0.454694	0.365472	0.504521	0.946426	0.486472	0.418069	0.428136	0.424562	0.208289	0.452178	0.689864	0.255841	0.399135	0.614627	0.552994	0.529792	0.436166	0.468818	0.177605	0.431775	0.482413
PE_O-38:3_	0.218038	0.186038	0.166774	0.159686	0.24149	0.24572	0.267844	0.143257	0.145641	0.104423	0.185154	0	0.249757	0.303485	0.610229	0.167114	0.315002	0.385931	0.328716	0.219988	0.219769	0.320732	0.250506	0.164282	0.0306782	0.261098	0.200977	0.161892	0.251859	0.263901	0.274463	0	0.28873	0.169742	0.145965	0.23866	0.0424151	0.320507	0.255215	0.284513	0.339843	0.141593	0.109693	0.278785	0.108528	0.145128	0.105482	0.242824	0.204913
PE_O-38:4_	0.564803	0.593157	0.664332	0.636517	0.621789	1.03393	0.633668	0.860562	0.454316	0.457683	0.57063	0.351785	0.985116	1.05164	0.242872	0.817778	0.426126	0.881688	0.608668	0.335037	0.606319	0.801899	0.977501	0.716775	0.530319	0.832672	0.610059	0.386475	0.720897	0.562798	0.823573	1.53864	0.537127	0.566474	0.684205	0.397377	0.772395	0.68443	0.914914	0.502638	0.616534	0.433088	0.759786	0.575746	0.484057	0.703349	0.310312	0.563097	0.619134
PE_O-38:5_	0.633533	0.469726	0.439087	0.339632	0.47346	0.532557	0.910065	0.470375	0.591617	0.672364	0.524587	0.312661	0.768239	0.395672	0.689224	0.40639	0.532703	0.596739	0.235204	0.439571	0.459729	0.772552	0.627947	0.578247	0.282249	0.499382	0.776229	0.218089	0.368225	0.666781	0.691148	0.628345	0.518104	0.283103	0.288594	0.398354	0.598398	0.474041	0.902013	0.669689	0.504652	0.305067	0.508659	0.547411	0.499012	0.644418	0.249552	0.582577	0.455592
PE_O-38:6_	1.20338	0.991473	0.316289	0.875886	0.916423	1.37843	0.697714	1.17172	1.14674	0.73598	0.718254	0.624497	1.13876	0.980898	1.89917	1.02165	1.08971	0.971082	0.815984	0.767483	0.968569	1.27426	0.926619	0.812062	0.64329	0.665909	0.963967	0.460347	0.86131	0.625553	0.915497	1.06031	0.429413	0.42802	1.25333	0.642062	1.15049	0.818429	1.57862	0.864567	0.814379	0.879579	0.982102	0.742922	0.961428	0.741503	0.64309	0.717207	0.719758
PE_O-38:7_/PE_36:0_	0.164703	0.124617	0.0726622	0.0783228	0.462006	0.308979	0.383544	0.254979	0.338146	0.367637	0.349427	0.163075	0.381898	0.260889	0.0465657	0.130841	0.684272	0.233115	0.142108	0.0665476	0.165962	0	0.339383	0.313269	0.182734	0.314094	0.264334	0.16252	0.307023	0.268989	0.279237	0.503352	0.174045	0.16349	0.207814	0.118861	0.276504	0.253732	0.209344	0.311557	0.202872	0.235274	0.190614	0.2566	0.315457	0.266516	0.0665034	0.166687	0.252168
PE_O-40:4_	0.520658	0.801951	0.557877	0.217269	0.708128	0.849136	0.514239	0.539837	0.687396	0.80516	0.551028	0.574832	0.797501	0.825961	0.402961	0.757564	0.345704	0.729534	0.808688	0.453999	0.841899	0.940859	0.683677	0.846399	0.319516	0.577833	0.841194	0.334203	0.518487	0.455101	0.704876	0.35888	0.549014	0.558682	0.413392	0.559443	0.680177	0.711104	1.05091	0.66657	0.62914	0.684492	0.784637	0.877929	0.34098	0.506194	0.421026	0.328845	0.509933
PE_O-40:5_	0.84987	0.771492	0.789632	0.407627	0.711661	0.600907	0.966979	0.719362	0.747222	0.93321	0.68637	0.755857	0.936562	0.588592	0.349267	0.761017	0.607506	1.08528	0.859506	0.344315	1.18753	0.53838	0.717635	1.19432	0.454153	0.677908	0.843451	1.33446	0.88641	0.643446	0.826995	0.909282	0.787125	0.58283	0.611859	0.69311	0.691292	0.669853	1.6017	0.62368	0.685566	0.588079	1.04508	0.509673	0.779474	0.494083	0.583591	0.730304	0.807454
PE_O-40:6_	1.74002	1.59194	1.16542	1.31092	1.57834	2.04721	2.94765	1.90309	2.0018	1.91503	1.62421	1.0297	2.26516	2.11631	2.02922	1.70337	2.01433	2.27231	1.62303	1.37799	1.71634	0.933075	1.77932	2.91172	1.02734	1.99622	1.72599	1.59552	1.76051	1.67902	1.63049	1.98947	1.01823	1.09582	1.31236	1.25457	1.80557	1.55998	2.22154	1.68618	1.53766	1.80949	1.94619	1.43233	1.47306	2.03718	0.948208	1.25506	1.63894
PE_O-42:5_	0.133784	0.176523	0.257397	0.0953724	0.187887	0.220223	0.331594	0.334005	0.185565	0.424739	0.349329	0.080863	0.278014	0.236673	0.305459	0.288258	0.113805	0.203618	0.278826	0.0688399	0.32968	0.230038	0.297345	0.312404	0.140924	0.291185	0.269507	0.294724	0.545609	0.181972	0.282169	0.203221	0.274125	0.198636	0.11713	0.179575	0.139264	0.263159	0.223356	0.338475	0.279448	0.13741	0.36145	0.231819	0.199627	0.19929	0.184455	0.344764	0.263027
PE_O-42:6_	1.02006	0.804735	0.238149	0.25338	0.470488	0.45224	0.943121	0.497725	0.362183	0.723581	0.579678	0.350085	0.497088	0.896217	0.454751	0.825944	1.1861	0.458905	0.54543	0.25857	0.634205	0.685107	0.73432	0.772106	0.42732	0.853275	0.614336	0.321308	0.76356	0.230341	0.451084	0.650898	0.410006	0.28837	0.553885	0.437055	0.891761	0.669231	0.610592	0.478545	0.724303	0.742994	0.494099	0.714279	0.53552	0.577642	0.243175	0.514261	0.545141
PE_O-44:6_	0.0273408	0	0.038969	0	0.0613187	0	0.03781	0.0554075	0.0111501	0.00109372	0.0350177	0.0324327	0.0694466	0.211544	0.0488261	0.0661149	0	0.0377885	0	0.0266927	0.0818292	0.0938572	0.0890569	0.0285686	0.0420027	0.0274012	0.0596837	0.0857843	0.173408	0.144668	0.037712	0	0.0669023	0.00438189	0.104153	0	0.0285046	0.0324932	0.0285524	0.158485	0.02876	0.0666276	0.0321291	0.0612491	0.0608083	0.0262297	0.0280105	0.0257871	0.0283875
TOTAL	82.3847	68.8704	47.8104	33.8091	69.0102	84.3025	78.7839	71.757	68.5725	78.4708	63.8041	47.6184	81.7494	61.625	91.0988	71.201	75.5731	69.0692	65.6385	44.6072	83.2431	46.2263	63.1284	71.9302	56.861	66.4371	61.5666	83.0769	56.9364	82.224	99.9265	53.231	77.9815	56.6964	53.6842	50.7066	59.2531	60.4575	79.4618	65.7783	70.5005	64.2144	62.1716	69.1621	59.8375	75.1729	62.5786	82.0148	60.8939
Saturated Sum	9.48301	10.4324	6.48576	4.50714	8.40359	12.6785	9.25038	9.51376	8.01804	10.3911	9.86417	7.73913	10.0812	9.4803	9.27572	9.41763	10.3095	11.6507	11.3154	5.24552	11.6467	4.53549	8.06187	7.74785	7.92042	11.0361	7.54047	9.13027	7.36874	11.0133	13.8799	4.50844	10.3712	8.23233	6.30924	6.8542	7.33244	7.86763	9.68912	9.98454	11.7587	9.09582	8.203	9.44014	8.96912	10.3361	7.24802	13.0458	6.63445
Mono Sum	11.772	11.5556	8.39397	6.52033	10.2037	12.5779	12.4854	9.37779	8.28327	10.7014	9.72795	9.0446	11.5156	10.6418	13.195	9.09521	12.592	9.96554	7.91788	9.35733	9.36469	6.20682	8.67632	9.40987	9.52823	7.65994	8.91217	10.4936	8.70354	14.6638	13.4728	5.3621	15.2017	8.30041	8.94709	9.95979	8.14965	7.78239	10.6023	9.96847	10.2958	8.27154	9.27045	9.03562	8.6384	9.99393	12.005	14.2038	10.3884
Poly Sum	61.0953	46.8848	32.9166	22.7817	50.3942	59.034	57.0481	52.8655	52.2791	57.3598	44.201	30.8133	60.1023	41.5112	68.5824	52.6381	52.6716	47.4077	46.3923	29.9895	62.2249	35.484	46.367	54.7498	39.3909	47.7277	45.1062	63.3954	40.839	56.4947	72.5738	43.3242	52.4086	40.1637	38.4072	33.9159	43.7692	44.7868	59.1704	45.8253	48.4331	46.8196	44.6876	50.6722	42.192	54.8196	43.3256	54.7317	43.8399
Short Sum	3.46283	4.00424	3.04887	2.83459	3.42767	3.4857	4.02635	2.99272	3.77652	4.38229	3.40496	3.12866	4.01839	3.59814	4.56315	3.4431	4.16461	3.58763	3.74159	3.40925	3.70091	2.93354	3.237	3.26518	2.95765	3.06251	3.4465	3.22446	2.99986	2.33484	3.61322	2.10178	2.94166	3.23237	3.29769	3.29432	3.89186	3.69494	4.10319	2.76475	3.69036	2.9035	3.76881	4.041	3.17514	4.10201	2.85823	3.74202	3.09928
Medium Sum	60.5179	52.9342	38.811	25.6847	51.6398	68.4268	60.1087	53.8152	52.454	59.8874	50.3152	38.0582	61.7689	48.6313	68.5507	53.2779	58.0549	54.837	51.1958	35.0196	59.117	36.673	48.1323	54.2749	44.2335	51.2109	46.2101	62.8341	43.9592	64.235	77.0801	41.0388	64.1433	45.4606	41.6674	37.3379	43.8863	45.8793	63.8681	51.7946	52.8206	47.367	49.2796	52.4465	46.6223	57.6608	48.7336	65.2	44.9312
Long Sum	18.404	11.932	5.95054	5.28989	13.9427	12.39	14.6488	14.9491	12.342	14.2011	10.0839	6.43154	15.9621	9.39549	17.985	14.48	13.3536	10.6445	10.7011	6.17835	20.4253	6.61976	11.7591	14.3901	9.66977	12.1638	11.91	17.0183	9.97733	15.6541	19.2332	10.0904	10.8965	8.00344	8.71907	10.0744	11.475	10.8833	11.4906	11.2189	13.9896	13.9439	9.12325	12.6746	10.04	13.41	10.9868	13.0728	12.8634
Plasmologen Sum	9.85125	9.88197	6.71685	5.68983	8.76421	9.9419	11.1994	9.49751	9.36247	10.0511	8.55484	5.72058	11.5258	11.2976	11.7869	9.36535	10.2786	11.3442	8.90084	5.97535	9.67782	9.57087	10.0348	11.6934	5.8887	9.8722	9.46174	8.88291	9.27142	7.2312	9.74043	12.0358	7.00801	6.41421	8.95302	6.93666	8.71953	8.53638	12.4902	9.49666	8.48166	8.71892	10.0453	8.828	7.76397	8.50561	4.88711	8.5165	8.00745
Diacyl Sum	72.5334	58.9884	41.0936	28.1193	60.246	74.3606	67.5844	62.2595	59.2101	68.4196	55.2493	41.8978	70.2237	50.3273	79.3119	61.8357	65.2945	57.725	56.7377	38.6318	73.5653	36.6555	53.0936	60.2368	50.9723	56.5649	52.1049	74.1939	47.6649	74.9928	90.1861	41.1953	70.9735	50.2822	44.7312	43.77	50.5336	51.9211	66.9716	56.2817	62.0189	55.4955	52.1263	60.3341	52.0735	66.6673	57.6915	73.4983	52.8865
Total LPE	63.7401	47.9283	33.2073	21.6423	47.6729	65.6224	56.8219	51.2778	46.8323	52.5122	46.7803	35.1571	56.9414	41.7651	63.9719	50.8828	54.6964	46.7917	45.0693	31.886	58.6658	29.0812	44.2895	49.7093	43.5192	47.2855	42.3771	63.6589	39.1631	68.1826	80.0682	32.4387	63.2749	41.4249	35.9637	36.9857	41.0521	40.2645	55.5807	44.8679	51.6005	45.0798	40.748	47.0771	41.3539	55.0313	50.2646	64.143	43.6067
Total PE	18.6446	20.9421	14.6031	12.1668	21.3372	18.6801	21.962	20.4793	21.7402	25.9586	17.0238	12.4613	24.808	19.8599	27.1269	20.3182	20.8767	22.2775	20.5692	12.7212	24.5773	17.1452	18.8389	22.2209	13.3417	19.1517	19.1895	19.418	17.7733	14.0413	19.8583	20.7924	14.7067	15.2715	17.7205	13.721	18.2011	20.193	23.8811	20.9104	18.9001	19.1347	21.4236	22.085	18.4836	20.1415	12.314	17.8718	17.2872
TOTAL	82.3847	68.8704	47.8104	33.8091	69.0102	84.3025	78.7839	71.757	68.5725	78.4708	63.8041	47.6184	81.7494	61.625	91.0988	71.201	75.5731	69.0692	65.6385	44.6072	83.2431	46.2263	63.1284	71.9302	56.861	66.4371	61.5666	83.0769	56.9364	82.224	99.9265	53.231	77.9815	56.6964	53.6842	50.7066	59.2531	60.4575	79.4618	65.7783	70.5005	64.2144	62.1716	69.1621	59.8375	75.1729	62.5786	82.0148	60.8939
Number of Species LPE	15	17	15	16	17	16	15	18	16	18	16	15	16	17	14	16	17	17	15	16	19	13	16	14	16	18	18	13	18	15	16	14	14	18	19	17	17	17	15	14	18	15	17	19	19	15	16	15	17
Number of Species PE	63	65	57	54	70	63	61	64	63	64	60	48	70	61	63	73	52	65	66	57	72	42	69	69	65	66	67	45	63	52	68	42	56	58	57	50	60	70	63	58	68	62	63	67	58	62	49	59	71
[truncated: 23 more columns]

[truncated: 5 more sheets: PG, PI, PS, SM, TAG]
