# Supplementary material for: Chronic stress and antidepressant treatment alter purine metabolism and beta oxidation within mouse brain and serum
Source: Sci Rep. 2020 Oct 22;10:18134. doi: 10.1038/s41598-020-75114-5 (PMC7582177; doi:10.1038/s41598-020-75114-5)
Supplement: Supplementary file 4 — Supplementary information 4. [file 41598_2020_75114_MOESM4_ESM.xlsx]

## Sheet: Fig 2 - all brain metabolomics
Sample	Tissue	Condition	ACETAMIDE	ALANINE	ARACHIDIC ACID	ARACHIDONIC ACID	ASPARTIC ACID	BENZOIC ACID	BETA-ALANINE	CHOLESTEROL	CITRIC ACID	GALACTOSE	GLYCEROL	GLYCEROL-3-PHOSPHATE	GLYCINE	HEPTADECANOIC ACID	HYDROXYLAMINE	MYRISTIC ACID	NONANOIC ACID	OLEIC ACID	OXALIC ACID	PALMITIC ACID	PENTADECANOIC ACID	PHOSPHATE	PHOSPHORYLETHANOLAMINE	PYROPHOSPHATE	SCYLLO-INOSITOL	STEARIC ACID	SUCCINIC ACID	1,2-DIACETYL-SN-GLYCERO-3-PHOSPHATE	1-METHYLADENOSINE	1-METHYLHISTAMINE	1-METHYL-HISTIDINE	1-METHYLNICOTINAMIDE	2-AMINOADIPIC ACID	2-AMINOBUTYRATE	2-AMINOOCTANOIC ACID	2-HYDROXY-2-METHYLBUTANEDIOIC ACID	2-HYDROXYBUTYRIC ACID	2-HYDROXYGLUTARATE	2-ISOPROPYLMALIC ACID	2-METHYLBUTYROYLCARNITINE	2-METHYLGLUTARIC ACID	2-OXOBUTANOATE	2-PYRROLIDINONE	3-AMINOBUTYRATE	3-DEHYDROXYCARNITINE	3-HYDROXY-3-METHYLGLUTARYLCARNITINE	3-HYDROXYISAVALERYLCARNITINE
1	PFC	Resilient	-2.43131	-1.86287	-1.05915	-3.3966	4.12077	-1.67015	-2.95171	-1.74379	-1.849	-2.81993	0.115547	-0.309246	3.90495	-10.7746	1.0952	0.175588	-1.31866	-1.48188	-3.02128	5.26615	-3.33699	4.40631	0.383188	-1.75586	-1.50692	3.02969	-2.56887	-6.5573	3.45962	-4.56601	0.375991	0.112012	-1.24845	1.0807	2.07695	-1.23177	-3.68547	-0.633634	-0.781907	1.09871	2.27709	-4.81288	1.97593	2.81997	3.87562	-7.07162	1.89123
2	PFC	Control	-1.89241	3.53103	-1.41868	-3.20798	4.31285	-1.99721	-2.43581	-1.16575	-0.808188	-0.929115	0.493507	-1.27248	3.85477	-9.9085	-1.68291	0.0790532	-1.80122	-1.04704	1.46101	4.99005	-3.01681	5.11294	0	-1.53148	-1.16471	2.819	-10.2584	-8.08653	3.61526	-4.40162	0.109926	-0.0220393	-1.2083	-1.55749	1.76914	-1.36275	-3.5968	-0.699126	-0.947467	0.567628	2.4252	-4.47709	2.10723	3.17409	3.98089	-7.30118	1.79608
3	Nac	Control	-2.32851	3.27869	-1.55689	-2.60768	3.03074	-1.8695	-1.55539	-9.69858	-1.0213	-2.63161	0.575144	-0.44833	3.87936	-9.85519	0.96861	0	-1.95881	-1.51304	1.52963	4.8372	-3.08215	4.38161	-0.356471	-1.55805	-1.10557	3.10537	-2.35256	-7.0607	4.06103	-4.33996	0.189949	-0.0627508	-1.53159	0.0276529	1.91613	-1.43552	-3.82064	-0.747902	-1.00607	1.16943	2.51867	-4.63037	2.28334	3.26606	3.70604	-6.68271	2.21327
4	vHipp	Control	-1.8084	2.82328	-1.86994	-3.43743	4.35444	-2.44266	-3.81117	-1.9778	-1.90753	-3.77382	-0.0236341	-0.812407	3.37382	-3.36248	-0.657418	0.650929	-2.06914	-1.05262	-3.7272	6.38109	-3.12521	6.07422	0.673874	-2.51661	-1.57035	4.08141	-4.5196	-8.90326	3.71164	-4.18583	0.735834	1.54637	-0.955659	1.23702	2.11399	-1.91271	-3.39213	-0.927479	-0.394244	1.9913	2.67908	-3.91609	1.59637	3.31818	4.11337	-11.0256	2.17552
5	PFC	Susceptible	-2.51465	2.54942	-2.42729	-3.59376	3.81659	-2.0686	-3.45836	-0.626006	-1.33536	-4.21482	-0.386661	-1.7744	3.10205	-11.0831	1.15216	0	-2.4194	-1.30406	1.10406	5.4848	-3.5456	4.0892	0.553257	-2.43315	-2.09936	3.27398	-3.41908	-7.66739	3.63602	-4.43126	0.289237	0.490731	-1.1895	-1.38214	2.02398	-1.35505	-3.665	-0.852033	-0.691393	0.944484	2.35693	-4.17147	2.16668	3.25614	4.00767	-11.0177	1.97088
6	Nac	Susceptible	-2.89476	1.29945	-2.51952	-5.0779	4.55795	-2.10712	-2.91451	-2.29538	-0.387937	-5.15588	0.533432	-1.74148	5.15636	-14.534	0.778312	0	-6.13155	-1.83869	2.13849	6.89179	-4.9097	7.07887	0.149614	-4.16685	-1.60616	3.97492	-4.33054	-7.58766	4.27348	-4.72703	0.508235	-0.521613	-1.79397	-0.207733	2.25848	-1.89672	-4.22561	-1.34092	-1.24569	0.909061	2.59028	-4.6601	2.17615	3.44773	3.9223	-7.76124	2.32981
7	vHipp	Susceptible	-2.25698	2.39053	-1.88902	-2.91182	3.03572	-1.80667	-2.7538	-1.06732	-1.96365	-2.7728	-0.071017	-0.114159	2.82044	-9.4662	-1.2368	-0.0860481	-2.05125	-1.43924	0.968772	4.50102	-0.252174	3.43006	0	-2.67097	-1.31132	2.49972	-2.49189	-6.77178	3.31159	-4.46156	0.464952	0.861201	-1.20784	1.56136	1.96135	-1.90138	-3.81005	-0.873225	-0.60151	1.68541	2.32548	-4.18394	1.71647	2.87817	3.71833	-7.74647	1.85923
8	PFC	Susceptible	-2.11122	3.01893	-1.21263	-2.30421	3.3431	-0.659307	-2.16978	-1.61295	-2.30241	-8.83041	0.682724	-0.596259	3.39035	-8.898	1.64554	0.5234	-0.886602	-0.772602	1.8318	4.88612	-2.1956	4.07778	-0.0509781	-1.95466	-1.50314	2.96935	-1.88503	-6.91795	3.53654	-4.14884	0.412706	0.329186	-1.07555	-0.237124	1.82872	-1.0612	-3.83053	-0.514739	-0.61248	0.831542	2.24686	-3.98057	1.75726	2.73274	3.58314	-6.97749	1.79034
9	Nac	Resilient	-4.08824	1.36638	-2.22605	-4.61264	3.69579	-2.19711	-1.19512	-0.585791	-0.968578	-2.89294	0.404547	-0.95766	3.82385	-11.2626	0.7549	0	-2.16561	-0.981615	0.999911	5.06861	-3.4572	4.823	-0.310507	-3.5917	-1.92754	2.81685	-2.80417	-7.78816	4.34059	-4.13052	0.772701	-0.0111769	-1.4205	-0.237167	2.47316	-1.35041	-3.69467	-1.08614	-0.954027	1.05092	2.594	-4.50667	2.14952	3.50231	3.9321	-7.2345	2.4595
10	vHipp	Resilient	-2.71068	2.54453	-2.20237	-2.94455	2.95116	-0.654574	-2.98379	-9.78981	-2.25946	-2.33459	0.658014	-0.152723	3.01163	-2.74671	1.92559	0.368727	0.639294	-0.871994	2.67354	5.27596	-2.12594	4.55455	-0.154136	-2.44287	-1.53651	3.16091	-2.84697	-6.60017	3.32865	-4.82164	0.735832	0.638776	-1.13312	1.0853	2.04097	-1.62171	-3.79915	-0.344648	-0.657289	1.49817	2.59533	-4.41182	1.4317	3.22915	3.77298	-11.0244	1.62414
11	PFC	Resilient	-2.58236	1.75447	-1.82843	-3.36357	3.85888	-1.56569	-3.4726	0.335585	-0.929095	-10.7138	0.0628862	-0.23623	3.46398	-2.97272	1.74248	0.642026	-3.05089	-1.04322	-2.55403	6.32546	-2.70656	-2.49479	0.527046	-3.72082	-1.5877	4.02821	-2.5823	-7.29952	3.26658	-4.80996	0.519646	0.46333	-1.21581	1.16683	1.83906	-0.448761	-3.66478	-0.783133	-0.679044	1.57699	2.40717	-4.11003	1.5738	2.79968	3.75991	-10.7831	1.74189
12	Nac	Resilient	-10.0928	1.63501	-2.1808	-2.92146	2.77851	-1.66898	-2.05918	-0.634417	-1.26667	-2.59789	-0.0440822	-0.157313	3.24832	-3.29762	0.832122	0	-3.48095	-1.20176	-3.01645	4.87979	-3.25844	4.2379	0.429714	-4.26446	-1.93069	2.94145	-2.58207	-8.38259	3.62622	-4.74002	0.436386	-0.798003	-1.25405	1.54114	1.92674	-1.34241	-4.0099	-0.884331	-0.804577	0.962119	2.33559	-4.10996	1.87156	3.12798	3.57758	-7.15182	1.78088
13	PFC	Control	-2.76331	1.27976	-2.34581	-3.14656	2.79267	-1.53486	-3.4322	-0.0301254	-0.68291	-10.6866	-0.764127	-0.424679	2.88098	-3.03772	0.830138	0.156735	-1.41176	-1.10643	-3.65247	5.14578	-3.00763	4.98016	0.238827	-3.53153	-1.39846	3.19553	-1.50167	-6.91327	3.41816	-4.30747	0.436521	1.0234	-1.36398	1.02537	1.78564	-1.34451	-3.64419	-0.729827	-0.408116	1.23552	2.31805	-4.16803	1.63045	2.95919	3.85517	-7.98945	1.7613
14	Nac	Control	-3.49509	1.88423	-3.27106	-2.27933	3.51417	-2.43463	-2.39475	-3.06679	-0.0765617	-2.93685	-0.0388455	-1.41868	3.44992	-2.70096	0.686613	0	-2.24222	-1.51058	1.12624	5.37628	-3.17476	5.02842	0.511181	-3.67467	-1.6226	3.86031	-2.84954	-7.62057	4.30853	-4.43115	0.495597	0.264858	-1.55227	-0.51081	2.11017	-1.60669	-4.18409	-0.960925	-0.96305	1.60092	2.58975	-4.44164	2.16864	3.43127	3.9378	-8.41972	2.33588
15	vHipp	Control	-3.74937	0.293426	-2.74117	-4.08912	4.25463	-2.51862	-4.21731	-0.268385	-2.00068	-3.65423	-0.494137	-0.271042	3.65869	-3.44941	1.3733	0.452449	-2.20505	-1.01037	1.63487	7.13085	-3.90232	5.54718	0.852562	-5.06533	-1.51358	4.75046	-2.69456	-6.40223	3.31211	-4.80151	0.694811	1.41113	-0.592575	1.40799	1.90392	-1.55535	-3.38757	-0.460444	-0.277346	1.79559	2.53629	-3.4718	1.83784	3.00646	3.76966	-10.0975	1.92985
16	PFC	Susceptible	-3.77898	2.35111	-2.43866	-2.40516	3.68288	-1.20112	-2.41254	0.376645	-1.96691	-3.84929	0.360162	-1.03252	3.57957	-10.2684	1.21782	0.142648	-1.71061	-0.83035	0.80985	5.20193	-3.031	4.7075	-0.532276	-3.2627	-2.33213	3.23797	-2.83901	-7.54245	3.59235	-4.38795	0.310026	0.619489	-0.97092	-0.906735	1.97398	-0.851011	-3.66102	-0.904108	-1.24981	0.860409	2.12217	-4.25853	2.26201	2.94172	3.79803	-6.14079	2.06981
17	Nac	Susceptible	-3.24726	-0.112258	-2.4969	-2.67169	3.71843	-2.03103	-1.63249	0.485297	0	-10.1155	0.0913517	-0.296316	3.48172	-3.06409	1.034	0.198639	-1.91315	-0.813503	-3.42332	5.15666	-2.82075	4.04807	0.418158	-3.57738	-1.62068	3.20294	-2.87503	-7.0256	4.18101	-4.44649	0.535491	-0.116578	-1.70676	0.367711	2.18279	-1.29739	-3.93305	-1.5242	-1.12814	1.2607	2.46447	-4.27554	2.03297	3.39727	3.93077	-7.55791	2.36486
18	vHipp	Susceptible	-3.10729	1.8336	-3.13673	-4.97495	2.85492	-1.83886	-4.04334	-0.261202	-1.77747	-3.05101	-0.35063	0	3.14352	-3.85361	1.12516	-0.00325136	-2.13412	-1.46014	-2.67398	5.91715	-3.35777	3.9793	0.421128	-4.94574	-1.19232	3.54861	-3.5616	-6.77142	3.1862	-5.25228	0.475722	0.745812	-0.997279	1.88887	1.83786	-1.59928	-3.72098	-0.217905	-0.834939	1.94043	2.6221	-3.83704	1.54483	3.15087	3.66094	-11.2827	1.60862
19	PFC	Resilient	-3.33628	2.13992	-2.79785	-2.03	3.4982	-2.20626	-2.79257	-2.84364	-2.44561	-3.06531	0.139977	-0.952006	3.34963	-2.94485	1.02892	0.0116041	-1.63994	-1.2782	-1.95175	5.57229	-3.0868	4.24905	0	-3.69303	-2.13735	4.03024	-3.23358	-8.52471	3.58286	-4.79838	0.466451	0.522925	-0.975996	-0.806564	2.41492	-1.00236	-3.77884	-0.923281	-0.678896	0.711642	2.42428	-4.33443	2.12464	3.11683	4.04888	-7.69611	1.77457
20	Nac	Resilient	-10.218	2.24918	-2.94713	-2.91217	2.72317	-0.204417	-1.9432	0.708045	-2.05062	-5.05968	0.529608	-0.0290794	3.55789	-3.21471	-2.95061	0.360287	0.692792	-0.606254	3.21177	5.52858	-2.05216	4.67889	0	-2.42101	-1.5235	3.5	-10.3419	-7.83691	4.00362	-4.11432	0.731604	0.151887	-1.35758	1.31051	2.4822	-1.5091	-3.58523	-0.9089	-0.882442	1.82921	2.39458	-3.87945	2.13229	3.19671	3.82044	-6.58793	2.55616
22	PFC	Resilient	-2.58366	1.61415	-2.16888	-2.22113	3.30813	-1.69214	-2.61603	-2.16107	-1.23523	-2.8687	-0.0222767	-0.655294	2.7224	-2.60005	1.23926	0.0806679	-1.15752	-0.82394	1.65205	4.80901	-2.595	4.49094	0.113222	-8.89136	-1.27917	3.35062	-2.69393	-7.71185	3.369	-4.13133	0.872591	0.575211	-1.03351	0.478371	1.99465	-1.57486	-3.26288	-0.652573	-0.254757	0.905649	2.45758	-3.79209	2.04146	3.07208	3.76575	-6.0597	1.63001
23	Nac	Resilient	-1.45612	-1.88431	-2.65903	-2.67368	3.68744	-1.65117	-1.96252	-0.232106	-0.133819	-9.98114	-0.0245263	-0.204278	3.48752	-3.33949	-1.25244	0	-3.33417	-1.05863	1.19119	4.83048	-2.81207	4.94251	1.52993	-3.26604	-1.64834	3.00047	-2.37549	-7.59753	3.87941	-4.46254	0.685704	-0.272517	-1.67417	0.917343	2.10061	-2.25806	-4.0139	-1.88743	-1.14694	1.24544	2.54131	-4.10805	1.91973	3.162	3.78979	-7.22986	2.11769
24	PFC	Control	-2.41997	2.1029	-2.81304	-2.44704	2.95705	-2.20805	-2.50584	-4.91559	-1.65119	-2.97834	-0.315641	-1.41964	2.53809	-3.20612	-1.22662	-0.601423	-3.95082	-1.62386	0.693986	3.80392	-3.11512	3.35873	0	-3.03152	-2.40014	2.41823	-2.68406	-7.58604	3.89379	-4.09377	0.240619	0.79408	-0.957151	-1.58051	2.09216	-1.32164	-3.55778	-0.684432	-0.449474	0.621055	2.45689	-3.85811	2.10744	3.29354	4.1601	-6.85016	2.13603
25	Nac	Control	1.46187	2.3325	-2.39369	-7.63385	2.3155	-7.52939	-0.674997	-5.68785	-0.652264	-3.02137	0.199303	-0.349903	3.12524	-2.40191	-1.25796	-0.772326	-2.68112	-4.00237	-2.49221	2.16597	-3.9897	3.77051	-0.106563	-2.53471	-0.237446	0.679241	-7.25915	-7.37681	4.35985	-4.94543	0.0952626	0.035289	-1.36471	0.00553822	2.14125	-1.40697	-4.10978	-1.11766	-0.889762	0.903547	2.40028	-4.30474	2.1361	3.30873	3.82397	-7.20099	2.40526
26	vHipp	Control	-2.96525	1.57935	-2.93371	-2.34703	3.39084	-1.9377	-3.46154	-3.45317	-1.3623	-2.79909	-0.134429	-0.220341	2.93545	-2.69395	1.1849	0.115235	-1.83572	-0.786965	1.20357	5.70958	-3.1295	5.35487	-0.175531	-4.5703	-0.761014	4.09339	-4.54693	-6.94038	3.44083	-10.9647	0.624781	1.75206	-0.880893	1.51726	1.8794	-1.39278	-3.41948	-0.26397	-0.163691	1.96584	2.67759	-3.97315	1.56623	3.14938	3.77507	-6.76251	1.98896
27	PFC	Susceptible	-3.04132	-0.983997	-2.83001	-1.94287	3.44437	-1.86772	-3.3654	-5.3825	-1.23405	-11.1223	-0.367311	-0.725017	2.85117	-2.71107	1.20943	0	-2.31389	-0.649389	0.988157	5.75896	-3.12385	4.33077	0.0803304	-3.83061	-1.42676	4.44071	-3.5933	-7.52205	3.48893	-4.68928	0.842312	1.02933	-0.967387	0.443279	2.07566	-1.50214	-3.44763	-0.495698	-0.285765	1.22973	2.38192	-3.66799	1.97912	3.2128	3.99717	-6.19886	1.68348
28	Nac	Susceptible	-3.08544	1.44232	-3.38589	-2.9731	3.64296	-2.5149	-2.28272	0.327212	0	-10.7325	-0.683999	-1.23066	3.54866	-3.49186	0.687577	-0.16744	-2.67726	-1.02365	0.560235	5.29399	-3.53284	5.38824	0.546725	-11.5322	-1.93614	3.36494	-3.12995	-6.54931	4.20186	-5.13144	0.483634	-0.212375	-1.73082	0.645369	2.24266	-1.55147	-4.15666	-1.05257	-0.988621	1.35143	2.49846	-4.47001	1.98545	3.29813	3.91487	-7.05861	2.3642
29	vHipp	Resilient	-1.34601	2.76279	-2.57779	-2.08725	3.64315	-1.21242	-2.4169	-2.13882	-1.14582	-8.89859	0.579594	0	3.15248	-2.31072	-0.382256	0.440199	-1.70486	-0.760718	1.41895	5.39697	-2.26987	5.15127	0.708984	-2.31902	-0.827638	3.62177	-2.42305	-6.29184	3.38904	-4.67492	0.713498	1.19377	-0.850525	0.882358	2.10039	-1.89295	-3.59835	-0.610511	-0.54579	1.49637	2.43319	-3.85304	1.62747	3.07501	3.70509	-7.77759	1.79884
30	PFC	Resilient	-3.17513	1.71073	-3.41928	-2.96759	3.70397	-1.46776	-3.07331	0.686923	-0.903205	-3.13313	0.357607	-1.62202	3.49866	-3.26533	1.05867	0	-4.23138	-0.742209	-1.79879	5.3978	-3.10717	5.50649	1.01605	-3.80994	-1.38723	3.33895	-3.17787	-7.15551	3.47239	-4.15538	0.641155	0.697057	-1.1272	-0.0118043	1.87561	-1.16421	-3.5827	-0.654227	-0.655458	1.10545	2.38337	-4.09555	1.88033	3.0089	3.82716	-11.691	1.83254
31	Nac	Resilient	-4.3798	-2.09266	-5.27153	-2.45241	3.5528	-0.239942	-1.95618	-0.226515	-1.91841	-4.27829	0.532042	-0.230777	4.45084	-3.01803	0.546595	0.179942	-1.4417	-0.611574	3.58376	6.28192	-4.29872	4.34792	0	-0.442316	-1.45218	4.4311	-12.33	-7.1436	4.37712	-4.5176	0.715543	0.0641356	-1.05895	0.637173	2.39364	-0.956024	-3.76247	-0.909755	-0.50922	1.26959	2.67837	-4.07259	2.2043	3.47308	3.91356	-6.74787	2.4979
32	PFC	Control	-1.53796	2.53695	-4.40828	-3.26379	3.91866	-1.8432	-2.63734	-3.07143	-0.401578	-3.2952	0.00511127	-0.191428	4.14685	-3.4615	1.43956	-0.309252	-3.64517	-1.98559	2.13355	5.42912	-3.46522	5.49843	0.351589	-1.89771	-1.17144	3.38184	-3.46362	-7.10706	3.87933	-5.12033	0.294484	-0.0981256	-1.94061	0.442429	1.76513	-1.63591	-3.96996	-1.4813	-1.09933	1.00604	2.34341	-4.14305	1.89965	3.22853	3.61041	-7.74335	2.01511
33	Nac	Control	-2.25808	0.0395607	-4.06009	-2.55214	3.51089	-1.39446	-3.05927	-2.73242	-2.05165	-9.93901	0.190176	-0.94659	3.27243	-3.367	0.97895	-0.630455	-3.69823	-1.07854	1.47918	4.531	-3.47349	3.30475	0	-2.4387	-2.59145	2.96877	-3.2778	-7.51912	3.78283	-4.19895	0.453477	0.836291	-1.12203	-0.909243	1.87087	-1.10018	-3.54153	-0.869522	-0.568712	0.805657	2.25679	-3.62723	2.20779	3.07707	3.92563	-6.53001	2.03028
34	vHipp	Susceptible	-1.6879	2.31625	-3.87632	-2.59276	3.1878	-1.55544	-3.26678	0.83096	-1.39546	-2.42393	0.106704	0.409283	3.20179	-10.1666	-10.6319	0	-1.49694	-0.631029	1.80102	5.29696	-2.84845	4.37412	-0.231087	-2.63817	-1.24283	3.40745	-4.21	-5.81082	3.61417	-4.28389	1.09693	1.53897	-0.361561	2.21435	2.38629	-1.511	-3.56054	-0.00298089	-0.29535	2.40268	2.8079	-3.8832	1.68351	3.44257	4.21848	-7.10574	2.22529
35	PFC	Susceptible	-1.42025	2.62428	-3.991	-1.994	4.41997	-2.17283	-3.32268	-5.16412	-1.26269	-1.70076	-0.498784	-1.28634	3.57883	-2.66518	0.825765	0	-3.71233	-1.15908	1.41808	5.77143	-2.83735	4.47196	0.285643	-2.48873	-1.66827	4.30907	-4.70889	-7.37342	3.47678	-4.67336	0.217321	0.666189	-1.47804	-0.547723	2.00477	-1.513	-3.92367	-0.893107	-0.651054	1.24433	2.36951	-3.90339	1.68906	2.88602	3.95042	-11.6682	1.97505
36	Nac	Susceptible	-3.36531	2.09409	-4.06604	-2.34497	1.27033	-1.30691	-2.39971	1.7138	-1.03505	-1.9186	-10.8256	0.753051	4.42897	-10.1224	-0.516913	0.244544	-10.8603	-4.18247	-2.84052	5.8152	-2.35344	4.64602	0	-2.46699	-0.512102	3.7728	-10.7553	-7.54372	3.72355	-4.69872	0.340511	-0.097688	-1.74481	0.885815	2.11605	-1.35344	-3.91337	-0.872704	-1.71184	1.39307	2.29763	-4.00309	1.63702	3.02382	3.59612	-7.72972	2.08704
37	vHipp	Resilient	-1.85215	2.72736	-3.74939	-2.20597	3.88324	0.365055	-2.92815	-2.03529	-2.06456	-1.96763	0.847436	-0.726645	3.60164	-10.1241	1.44209	0.505362	-3.06435	-0.132783	1.48555	6.32903	-2.48278	5.60118	-0.674083	-1.91628	-1.29129	4.38471	-10.7101	-6.54051	3.39885	-4.37214	0.747007	1.39488	-1.02306	0.801507	2.03578	-1.57281	-3.51864	-0.807797	-0.742823	1.67667	2.53412	-3.73149	1.72019	3.06325	3.75681	-11.4366	1.96984
38	PFC	Resilient	2.44443	-1.28786	-3.29331	-3.79552	4.59457	-0.959475	-2.50862	0.382191	0	-2.44945	0.304723	-0.111877	4.0055	-10.0272	-9.24708	0.900894	-2.75546	-3.49131	1.91759	6.28044	-1.90578	6.01179	0.965905	-1.89944	-0.600148	4.50389	-1.28718	-6.11194	3.28635	-4.36723	0.599414	0.623912	-1.25988	0.737915	1.86023	-0.918865	-3.60077	-0.614435	-0.512278	1.18759	2.21883	-3.9295	1.77427	2.8138	3.88992	-7.69033	1.75259
39	Nac	Resilient	-2.05072	-2.3871	-4.29154	-2.64267	4.15177	-1.63914	-1.65329	0.320065	0	-10.5827	0.329268	-0.51882	4.10265	-3.15776	0.412299	0.149622	-3.88805	-1.18391	-0.152029	5.78071	-3.23638	4.57282	0.54558	-2.87751	-0.586254	3.78556	-2.16122	-8.11502	4.05062	-4.07255	0.521469	-0.0577028	-1.36645	0.98777	2.51109	-1.08758	-3.82848	-1.3939	-1.03071	1.44429	2.4735	-4.14132	2.09078	3.42939	3.87518	-7.41092	2.42477
40	PFC	Resilient	-2.11026	2.36455	-3.84079	-2.73293	3.11146	-1.6526	-2.87916	1.14426	-2.27564	-4.07026	0.192898	-0.141103	3.12529	-9.69047	1.52976	0	-3.52114	-0.69099	0.699723	4.09874	-2.90724	3.31336	-0.178265	-2.52477	-1.77981	3.15262	-2.43844	-6.91277	3.39727	-4.47439	0.357423	0.566167	-0.714255	0.587298	2.04841	-1.27731	-3.6947	-0.505405	-0.373897	1.16756	2.46067	-4.1071	1.75985	2.98744	3.78394	-6.83301	1.84614
[truncated: 266 more columns]
