# Supplementary material for: Chronic stress and antidepressant treatment alter purine metabolism and beta oxidation within mouse brain and serum
Source: Sci Rep. 2020 Oct 22;10:18134. doi: 10.1038/s41598-020-75114-5 (PMC7582177; doi:10.1038/s41598-020-75114-5)
Supplement: Supplementary file 5 — Supplementary information 5. [file 41598_2020_75114_MOESM5_ESM.xlsx]

## Sheet: AC
AC
-
-	n=4				n=4					n=7						n=3			n=4				n=6						n=3			n=3			n=3				Average										StDev
Species	PFC															Nac													vHipp										PFC			Nac			vHipp				PFC
-	Control	Control	Control	Control	Susceptible	Susceptible	Susceptible	Susceptible	Resilient	Resilient	Resilient	Resilient	Resilient	Resilient	Resilient	Control	Control	Control	Susceptible	Susceptible	Susceptible	Susceptible	Resilient	Resilient	Resilient	Resilient	Resilient	Resilient	Control	Control	Control	Susceptible	Susceptible	Susceptible	Resilient	Resilient	Resilient		Control	Susceptible	Resilient	Control	Susceptible	Resilient	Control	Susceptible	Resilient		Control
IS_13C4_16:0	#N/A	#N/A	#N/A	#N/A	#N/A	#N/A	#N/A	#N/A	#N/A	#N/A	#N/A	#N/A	#N/A	#N/A	#N/A	#N/A	#N/A	#N/A	#N/A	#N/A	#N/A	#N/A	#N/A	#N/A	#N/A	#N/A	#N/A	#N/A	#N/A	#N/A	#N/A	#N/A	#N/A	#N/A	#N/A	#N/A	#N/A		#N/A	#N/A	#N/A	#N/A	#N/A	#N/A	#N/A	#N/A	#N/A		#N/A
AC_2:0	0.00466261	0.00163923	0.0013331	0.00174272	0.00116194	0	0.00124057	0.000897982	0.000939204	0.000898221	3.69299e-05	0.00155809	0.000230072	0.00118326	0.00131289	0.000452363	0.00267581	0.0013332	0.00439225	0	0.00123283	0.00125773	0	0	0.00256351	0.00143119	0.000618686	0.00120652	0.00375109	0.00185987	0.00229398	0	0.00127291	0	0	0.00355613	0.00178428		0.00234442	0.000825121	0.000879811	0.00148713	0.0017207	0.000969985	0.00263498	0.000424303	0.00178014		0.00155522
AC_3:0	0	0	0.000298651	0.000775879	0	0.000781877	0	0.000228803	0	0	0	0	0.000223019	0.000187679	0.00023092	0	0	0.000748046	0	0	0.00058248	0.00016318	0	0	0	0.000398322	0	0.000137418	0	0	0.000740271	0.000737261	0.000774157	0	0	0.000375224	0.000356006		0.000268632	0.00025267	9.16596e-05	0.000249349	0.000186415	8.92901e-05	0.000246757	0.000503806	0.000243744		0.0003663
AC_4:1	0	0	0	0.000891014	0.000759434	0	0	0.000184723	0	0	0	0.000154132	0	0	0	0	0	0.000748046	0	0	0	0	0	0	0	6.93758e-05	0	0	0	0	0	0	0.000206369	0	0	0.00016081	0.000292207		0.000222753	0.000236039	2.20189e-05	0.000249349	0	1.15626e-05	0	6.87898e-05	0.000151006		0.000445507
AC_4:0	0.00117616	0.000394901	0	0	0	0.000781877	0	0	0	0	0	0.000417779	0	9.40022e-05	0.000213271	0	0	0.000444444	0	0	0	0.000197261	0	0.000850781	0	0.000197064	0.000238246	0	0	0	0	0.000737261	0.000449707	0.000808635	0	0.000217722	0		0.000392765	0.000195469	0.000103579	0.000148148	4.93152e-05	0.000214348	0	0.000665201	7.25739e-05		0.000554449
AC_6:1	0	3.56808e-05	0	0	0	0	0	0	0	0	0	0	0.000189771	0	0	0	0	0	0	0.000811338	0	0	0	0	0	0	0	0	0	0	0	0	0	0	0	0	0.000256509		8.92019e-06	0	2.71101e-05	0	0.000202835	0	0	0	8.55029e-05		1.78404e-05
AC_6:0	0	0	0	0	0	0	0	0	0	0	0	0.00026024	0	0	0.000213271	0	0	0.000213532	0	0	0	0	0	0	0	0	0	0	0.000425004	0	0	0	0.000243338	0	0.000635497	0	0		0	0	6.76444e-05	7.11774e-05	0	0	0.000141668	8.11125e-05	0.000211832		0
AC_8:3	0	0	0	0	0	0	0	0.000458481	0	0.000974044	0	0	0	0	0	0	0	0	0	0	0	0	0.00300671	0	0	0	0	0.000137418	0	0.000797087	0	0	0	0	0	0	0.000191648		0	0.00011462	0.000139149	0	0	0.000524021	0.000265696	0	6.38826e-05		0
AC_8:2	0.00133082	0.000140337	0	0	0	0	0	0	0	0.000840687	0	0.000268247	0	0	0.000148809	0	0.00193035	0	0	0	0	0	0	0	0	0	0	0	0	0	0	0.000737261	0.000449707	0	0	0	0.000299498		0.000367789	0	0.000179678	0.000643452	0	0	0	0.000395656	9.98327e-05		0.00064542
AC_8:1	0	0.000145838	0.000189669	0.000775879	0	0.000781877	0	0.00016406	0	0.00187226	0	0	0	7.40637e-05	0.00023092	0	0.000745457	0	0.00272641	0.00132863	0	8.56213e-05	0	0	0	0	0	0.000317363	0.000860771	0.000797087	0	0	0.000243338	0.000784559	0	0	0		0.000277846	0.000236484	0.000311036	0.000248486	0.00103517	5.28938e-05	0.000552619	0.000342632	0		0.000341778
AC_8:0	0	0	0.000217687	0	0	0	0.000561973	0	0	0	0.000779113	0	0	0	0.000213271	0.00170436	0	0.000128103	0	0	0.000335027	0	0.000899131	0.000581976	0	0	0	0.000179945	0	0	0	0	0	0	0	3.93439e-05	0		5.44216e-05	0.000140493	0.000141769	0.000610822	8.37568e-05	0.000276842	0	0	1.31146e-05		0.000108843
AC_10:3	0.00233131	0.000225953	0.000217687	0	0	0	0	0.00016406	0.000310447	0	0	0	0.00041279	0.000179152	0	0	0	0	0	0.000621163	6.05418e-05	0	0	0.00150736	0.000789614	0.00026644	0	7.21043e-05	0.000860771	0	5.35558e-05	0	8.14397e-05	0	0.000635497	0	0.000191648		0.000693737	4.1015e-05	0.000128913	0	0.000170426	0.000439253	0.000304776	2.71466e-05	0.000275715		0.00109672
AC_10:2	0.00166782	0	0	0.00459764	0.0015046	0.00124151	0	0	0.00150273	0	0	0.000528487	0	7.40637e-05	0.00023092	0.00276719	0.000720394	0	0.00116839	0.000541642	0	0.000197261	0.00332547	0.0021757	0.000686744	0	0	0.000179945	0.00216763	0.000536585	0.000269756	0.000845729	0	0.000927354	0.00452012	0.000563053	0		0.00156636	0.000686527	0.000333743	0.00116253	0.000476822	0.00106131	0.000991323	0.000591027	0.00169439		0.0021684
AC_10:1	0.00117616	0	0	0.000891014	0.000759434	0	0	0	0	0.000974044	0	0.000348908	0	0	0	0	0	0.000278027	0	0	0.000488056	0	0	0.000805808	0	0.000182607	0.000238246	0.000209523	0	0	0.000269756	0	0.000243338	0	0	0	0		0.000516794	0.000189858	0.000188993	9.26758e-05	0.000122014	0.000239364	8.99187e-05	8.11125e-05	0		0.00060799
AC_10:0_	0	0.000197451	0	0	0.00116194	0.000459632	0	0	0	0	0	0	0.000189771	0.000187679	0.000196072	0	0.00154769	0	0	0	0	0.000282882	0	0.00265658	0	0	0.000151023	0.000137418	0	0	0	0	0	0	0	0	0		4.93626e-05	0.000405392	8.19316e-05	0.000515896	7.07205e-05	0.000490836	0	0	0		9.87253e-05
AC_14:3	0	0.000190003	0	0	0	0.000781877	0	0	0	0	0	0.00026024	0.000189771	0.000253216	0	0	0	0.000376422	0	0	0	0	0.00104176	0.000668336	0	0.000398322	0.000204471	0	0	0	0	0.00121375	0	0	0	0	0.000164358		4.75007e-05	0.000195469	0.000100461	0.000125474	0	0.000385482	0	0.000404585	5.47861e-05		9.50013e-05
AC_14:2	0	0	0	0.000891014	0	0	0	0	0	0	0	0.000268247	0.000223019	0	5.1174e-05	0	0.000745457	0	0	0	0	0.00016318	0.00104176	0	0	0	0.000238246	0	0.000881855	0	0.000269756	0	0	4.39565e-05	0	0	0		0.000222753	0	7.74914e-05	0.000248486	4.07949e-05	0.000213334	0.00038387	1.46522e-05	0		0.000445507
AC_14:1	0	0	0.000217687	0	0.000759434	0	0	0	0	0	0.0005531	0	0.000189771	0.000192478	0	0	0.000827295	6.80221e-05	0.00101854	0	0.000207186	6.43957e-05	0	0	0	0.00031449	0	0.000137418	0	0	0	0	0	0	0.00206577	0	0		5.44216e-05	0.000189858	0.000133621	0.000298439	0.000322529	7.5318e-05	0	0	0.00068859		0.000108843
AC_14:0	0.00389545	0.000533291	0.00069691	0.00883554	0.00177201	0.00157429	0.00386252	0.00139309	0.00393468	0.00984234	0.00129057	0.00129592	0.003686	0.00108643	0.000822947	0.00482582	0.000745457	0.000944171	0.0049121	0.000541642	0.00140165	0.00125165	0.00134723	0.00349184	0.00229273	0.00219018	0.00187849	0.0011264	0.00262448	0	0.00320441	0.00415432	0.00124881	0.00798369	0.00181211	0.00157188	0.000815139		0.0034903	0.00215048	0.00313698	0.00217182	0.00202676	0.00205448	0.00194296	0.00446227	0.00139971		0.00388513
AC_14:3-OH	0	0	0	0	0	0	0	0	0	0	0	0.00026024	0	0	0	0	0	0.000213532	0	0	0.000153029	0.000103504	0	0.000925384	0	0.000269188	0	0	0	0	0	0.000737261	0	0	0	0	0		0	0	3.71772e-05	7.11774e-05	6.41331e-05	0.000199095	0	0.000245754	0		0
AC_14:2-OH	0.00115515	0	0	0	0.000759434	0	0	0.000184723	0	0	0	0	0.000189771	0	0	0	0	0	0	0	0	0	0	0	0	0	0.000151023	0	0	0	0.000296368	0	0	0	0	0.00042332	0		0.000288787	0.000236039	2.71101e-05	0	0	2.51705e-05	9.87892e-05	0	0.000141107		0.000577573
AC_14:1-OH	0	0.000145838	0	0	0	0	0.00127395	0	0.000628757	0.00102887	0	0	0	0.000187679	0.000444191	0.00170436	0.000745457	0	0.00101854	0.00135298	6.05418e-05	0	0	0	0.000789614	0.000197064	0.000204471	0	0	0.000826255	0	0	0.000206369	0.00173599	0	0	0.000611537		3.64595e-05	0.000318489	0.000327071	0.000816607	0.000608014	0.000198525	0.000275418	0.000647453	0.000203846		7.29191e-05
AC_14:0-OH	0	0.000197451	0.000189669	0	0	0	0.000662702	0.00016406	0	0	0	0.000154132	0	0	0	0	0	0.000371624	0	0	0	0.000197261	0	0	0	0	0.000618686	0.000137418	0	0	0	0	0.000243338	0	0	0.00016081	0		9.67798e-05	0.000206691	2.20189e-05	0.000123875	4.93152e-05	0.000126017	0	8.11125e-05	5.36035e-05		0.000111797
AC_16:3	0	0	0	0.000891014	0	0.000781877	0	0	0	0	0	0	0	0	0	0.00106282	0	0	0	0	0	0	0	0	0	0	0	0	0	0	0	0	0.000108283	0	0	0	0		0.000222753	0.000195469	0	0.000354274	0	0	0	3.60944e-05	0		0.000445507
AC_16:2	0	0.000145838	0	0	0	0	0	0	0	0.0010407	0	0	0	0	0	0	0	0	0	0	0	0	0	0	0	0.000201258	0	0	0	0	0	0	0.000243338	0	0	0	0		3.64595e-05	0	0.000148672	0	0	3.35431e-05	0	8.11125e-05	0		7.29191e-05
AC_16:1	0	0.000197451	0.000342767	0.00274193	0.000759434	0.00353716	0.000533	0.00151715	0.000628757	0	0.000679372	0.00126405	0.00128307	0.000454221	4.72627e-05	0	0	0.000278027	0.00078657	0.00151881	0.000640195	0.000522993	0	0.000668336	3.74276e-05	0.000201258	4.30527e-05	0.000608683	0.000435414	0.000615363	0.000629431	0	0.000851242	0.000821747	0.00150042	0.000312667	0.000469536		0.000820538	0.00158669	0.00062239	9.26758e-05	0.000867142	0.000259793	0.000560069	0.000557663	0.000760876		0.00128861
AC_16:0	0.00684913	0.00423089	0.00513323	0.00264174	0.00885257	0.00556055	0.00845813	0.00524779	0.0074255	0.00747261	0.00381409	0.00882076	0.00641325	0.00513944	0.00456005	0.00412683	0.00627275	0.00560787	0.00316315	0.00495354	0.00691037	0.00959462	0.00356169	0.00752717	0.0116706	0.0077763	0.0067916	0.00521215	0.00636326	0.00763716	0.0105534	0.00556914	0.0065377	0.0158515	0.00680507	0.00666739	0.00371119		0.00471375	0.00702976	0.0062351	0.00533582	0.00615542	0.00708992	0.00818461	0.00931945	0.00572789		0.0017571
AC_16:3-OH	0	0	0	0	0	0	0	0	0	0	0	0	0	0.000187679	0	0	0	0	0	0	0.000207186	0	0	0	0	0.000201258	0	0	0	0	0.000269756	0	0	0	0	0	0		0	0	2.68112e-05	0	5.17964e-05	3.35431e-05	8.99187e-05	0	0		0
AC_16:2-OH	0	0	6.53807e-05	0	0	0	3.1412e-05	0	0	0	0	0.00026024	0	0	0	0	0	0	0	0	0	7.78452e-05	0	0	0	0.000459816	0	0.000137418	0	0	0	0	0	0.000927354	0	0.000217722	8.62398e-05		1.63452e-05	7.85301e-06	3.71772e-05	0	1.94613e-05	9.95391e-05	0	0.000309118	0.00010132		3.26904e-05
AC_16:1-OH	0.00117616	0.000460718	0	0	0	0	0	0	0.000628757	0.000840687	0	0	0.000164723	0.000187679	0	0	0.000785662	0.000878317	0	0	0	0.00016318	0	0	0.000789614	0	0	7.21043e-05	0.000366365	0.00115195	0	0	0.000127681	0.000927354	0	0.000217722	0.000521426		0.00040922	0	0.000260264	0.00055466	4.07949e-05	0.00014362	0.000506104	0.000351678	0.000246383		0.000555509
AC_16:0-OH	0	0.000224337	7.50387e-05	0	0	0.000930905	0	7.28973e-05	0.00105408	0	0	0.000268247	0.000164723	0	0.000213271	0	0	0	0	0.000621163	0.000153029	0	0	0	0	6.793e-05	0.000565239	0.000137418	0.000860771	0.000797087	0.000515266	0.000569354	0	0	0	0.000411197	0		7.48441e-05	0.00025095	0.000242904	0	0.000193548	0.000128431	0.000724375	0.000189785	0.000137066		0.000105754
AC_18:3	0	0	0	0	0	0	0	0	0	0	0	0.000154132	3.4293e-05	0	0	0	0	0	0	0	0	0	0	0	0	0.000201258	0.00017597	0	0	0	0	0	0	0	0	0	0		0	0	2.69179e-05	0	0	6.28713e-05	0	0	0		0
AC_18:2	0	0.000145838	0.000379337	0.000891014	0.00116194	0.00038605	0.00127395	0.000817673	0.000628757	5.483e-05	0.0005531	0.00133475	0.000329937	0.000554509	0.000379729	0.000273055	0	0.00146827	0	0	0.000335027	0.00026697	0.000995119	0.00239953	0.00147636	0.000661074	0.000760377	9.44179e-05	0.000881855	0	0.000566124	0.00215108	0.000412739	0	0.000635497	0.000460473	0.000264917		0.000354047	0.000909903	0.000547945	0.000580442	0.000150499	0.00106448	0.000482659	0.000854607	0.000453629		0.000390586
AC_18:1	0.00167676	0.00205594	0.00384216	0.00476682	0.000759434	0.00128683	0.00688998	0.00447943	0.00168284	0.00604682	0.00296607	0.00519416	0.00520105	0.00359823	0.00464544	0.00353688	0.00448198	0.00212633	0.00153839	0.00605005	0.0032651	0.00477303	0.00589809	0.00234565	0.000827042	0.00327412	0.00294683	0.00428593	0.00557904	0.00346558	0.00404422	0.00586905	0.00246629	0.00811129	0.00749904	0.00314281	0.00171018		0.00308542	0.00335392	0.00419066	0.00338173	0.00390664	0.00326294	0.00436295	0.00548221	0.00411734		0.00146559
AC_18:0	0.00117616	0.00188894	0.00144773	0.00193802	0.00360994	0.00299962	0.00397909	0.00247667	0.00351361	0.00584862	0.00126141	0.00111936	0.00399749	0.00237745	0.00217051	0.00404585	0.00161296	0.0021246	0.00473299	0.00322176	0.00341189	0.00380458	0.00104176	0.00222779	0.00437494	0.00233379	0.00190006	0.00212698	0.0038153	0.00489742	0.0023063	0.00206575	0.00146512	0.0010085	0	0.00218108	0.00128076		0.00161271	0.00326633	0.00289835	0.00259447	0.0037928	0.00233422	0.00367301	0.00151312	0.00115395		0.000365113
AC_18:3-OH	0	0.000387453	0.00031475	0	0	0	0	0	0	0	0	0.000536494	0	9.8476e-05	0	0	0	0	0	0	3.744e-05	0	0	0	0	0	0	7.10117e-05	0	0	0.000296368	0	0.000206369	3.7188e-05	0	0	0.000229219		0.000175551	0	9.071e-05	0	9.35999e-06	1.18353e-05	9.87892e-05	8.11858e-05	7.64064e-05		0.00020487
AC_18:2-OH	0.000570351	0	0.000532436	0	0.000586477	0	0	0	0	5.85824e-05	0	0	0.000164723	7.40637e-05	0.000444191	0	0	0	0	0	0.000207186	0.00016318	0	0	0	0	0	0.000137418	0	0	0.000218899	0	0.000206369	0.000684121	0	0	0		0.000275697	0.000146619	0.000105937	0	9.25914e-05	2.29031e-05	7.29663e-05	0.00029683	0		0.000318723
AC_18:1-OH	0	0.000145838	0	0	0.0015046	0	0	0	0.000628757	0.000974044	0	0.000528487	0.000354494	0.000273154	0.000213271	0.00170436	0.0017394	0.000376422	0	0	6.05418e-05	0	0	0	0	0.000666667	0.000204471	0.000389467	0.000435414	0.000615363	0	0	0.000412739	0.000784559	0	0.000205598	0.000277888		3.64595e-05	0.00037615	0.000424601	0.00127339	1.51355e-05	0.000210101	0.000350259	0.000399099	0.000161162		7.29191e-05
AC_18:0-OH	0.00115515	0.000387453	0.000560454	0	0	0	0	0.00059508	0.000628757	0	0	0	0	9.40022e-05	0.000213271	0	0	0.000376422	0	0	3.744e-05	0.000197261	0	0	0.000686744	6.793e-05	0.000355494	0.000346941	0	0	0.000252799	0	0.000243338	0	0.000764119	0.00042332	0.000442246		0.000525763	0.00014877	0.000133719	0.000125474	5.86752e-05	0.000242851	8.42664e-05	8.11125e-05	0.000543228		0.000480584
AC_20:4	0	0.000337788	0.000407355	0.000891014	0.00116194	0.00139054	0.000662702	0.000669432	0.000628757	0.0043764	0.0005531	0.00139224	0.000965745	0.00114934	0.00146299	0	0	0.000371624	0	0.00132863	0.000542213	0.000608328	0.00128859	0.000805808	0	0.00225722	0.000627515	0.000595006	0.000860771	0	0.00071451	0	0.000562968	0	0.00332092	0.00042332	0.000431636		0.000409039	0.000971152	0.00150408	0.000123875	0.000619794	0.000929022	0.000525094	0.000187656	0.00139196		0.000367284
AC_20:3	0	0.000327453	0	0	0	0	0.000533	0.000184723	0	0	0	0.000528487	0.000189771	0.000273154	0.000213271	0	0	0	0	0	0	0.000197261	0	0	0	0.000197064	0	0	0	0	0.000296368	0	0	0	0	0	0		8.18633e-05	0.000179431	0.000172098	0	4.93152e-05	3.2844e-05	9.87892e-05	0	0		0.000163727
AC_20:2	0	0	0.000217687	0.000891014	0	0	0	7.28973e-05	0	0	0.000779113	0	0.000140166	0.000187679	0.000264445	0	0	0	0	0	0.000207186	0	0	0.000925384	0	0	0.000238246	7.21043e-05	0	0	0.00078052	0	0	0	0	0	0.000164358		0.000277175	1.82243e-05	0.000195915	0	5.17964e-05	0.000205956	0.000260173	0	5.47861e-05		0.000421896
AC_20:1	0	0.000533291	0	0	0	0.000396215	0	0.000413526	0.00105408	0.000840687	0	0	0.000607522	0.000179152	0	0	0	0.000346049	0	0	6.05418e-05	0	0	0.000668336	0	0.00065688	0.000204471	0	0.000860771	0.000797087	0	0	0.000206369	0	0	0.000205598	0.000357068		0.000133323	0.000202435	0.000383064	0.00011535	1.51355e-05	0.000254948	0.000552619	6.87898e-05	0.000187555		0.000266646
AC_20:0	0	0	0.000697604	0	0	0.000930905	0	0	0	0	0	0	0.000904567	0.000179152	0.000213271	0	0	0.000128103	0	0	0.000207186	0	0	0	0	0.000113231	0.000194076	0.000234174	0	0	4.87469e-05	0.000569354	0.000206369	0.000784559	0	0	0.000164358		0.000174401	0.000232726	0.000185284	4.27009e-05	5.17964e-05	9.02469e-05	1.6249e-05	0.000520094	5.47861e-05		0.000348802
AC_20:4-OH	0	0.000197451	0	0	0	0	0	0.000184723	0	0	0.000482293	0.000268247	0.000329937	9.40022e-05	0.00023092	0.000452363	0	6.80221e-05	0	0	0.000207186	0	0	0	0	0.000201258	0.000238246	7.21043e-05	0	0	0	0	0.000243338	0	0	0.000205598	0		4.93626e-05	4.61807e-05	0.000200771	0.000173462	5.17964e-05	8.52681e-05	0	8.11125e-05	6.85328e-05		9.87253e-05
AC_20:3-OH	0	0	0	4.5272e-05	0	0.00038605	0	0	0	0.000974044	0	0	0	0.000187679	0	0	0	0	0	0	0	0.00016318	0	0	0	0	0	0	0	0.000615363	0.000296368	0	0.000206369	0	0	0.000357454	0.000164358		1.1318e-05	9.65125e-05	0.00016596	0	4.07949e-05	0	0.00030391	6.87898e-05	0.000173938		2.2636e-05
AC_20:2-OH	0	0	0.000217687	0	0	0	0	0	0.000310447	0	0	0	0.000164723	0	0	0	0.000720394	0	0	0	0.000207186	0	0	0	0	6.793e-05	0	0.000137418	0	0.000615363	0	0	0	0	0	0	0		5.44216e-05	0	6.78815e-05	0.000240131	5.17964e-05	3.42247e-05	0.000205121	0	0		0.000108843
AC_20:1-OH	0	0	6.53807e-05	0	0	0	0	0	0	0	0	0	0	0.000187679	0	0	0	0	0	0	0	0	0	0	0	0.000201258	0	9.44179e-05	0	0	0	0	0	0	0	0	0		1.63452e-05	0	2.68112e-05	0	0	4.92794e-05	0	0	0		3.26904e-05
AC_20:0-OH/22:6	0.00117616	0	0	0	0	0	0	7.28973e-05	0.00105408	0.000953051	0	0.00026024	0	0.000179152	0.00023092	0	0	0.000376422	0	0.000707471	6.05418e-05	0.000460275	0	0	0	0.000469603	0	0	0	0.000615363	0	0.000737261	0	0	0	0	0		0.00029404	1.82243e-05	0.000382492	0.000125474	0.000307072	7.82672e-05	0.000205121	0.000245754	0		0.00058808
AC_22:5	0	0.00117851	0.000189669	0	0.0015046	0.000781877	0	0.000401018	0	0.000840687	0.000779113	0.000528487	0.000743397	0.000358304	0	0	0.000756622	0.000346049	0.00232495	0.00135298	0	0	0.00218772	0	0	0.000270634	0.000894488	0	0	0.00239646	0	0	0.000177468	0.000927354	0.00556676	0	0.000545166		0.000342045	0.000671874	0.000464284	0.000367557	0.000919484	0.000558807	0.000798818	0.000368274	0.00203731		0.000564766
AC_22:4	0	0	0	0	0	0	0	0.000382807	0	0	0	0	0.000164723	0	0	0.000452363	0	0	0	0	0	0	0.00104176	0	0	0.000459816	0	0	0	0	0	0	0	0	0	0	0		0	9.57018e-05	2.35319e-05	0.000150788	0	0.000250263	0	0	0		0
AC_22:3	0	0	0	0	0	0	0.000611252	0	0	0	0	0.000154132	0	0	0.000148809	0	0	0	0	0	0	0	0	0	0	0.000197064	0	0	0	0	0.000269756	0	0	0	0	0	0		0	0.000152813	4.32774e-05	0	0	3.2844e-05	8.99187e-05	0	0		0
AC_22:2	0	0	0	0	0	0	0	0	0	0	0	0	0	0	0	0	0.000649131	0	0	0	0.000335027	0	0	0	0	0	0	0.000179945	0	0	0	0	0	0	0	0	0.000191648		0	0	0	0.000216377	8.37568e-05	2.99908e-05	0	0	6.38826e-05		0
AC_22:1	0	0	0	0	0	0	0	0.00016406	0.00105408	0	0.000482293	9.24674e-05	0	9.8476e-05	0	0	0	0	0	0	0.000153029	0	0	0	0.000789614	0	0	0	0	0	0	0	0	0	0	0	0		0	4.1015e-05	0.00024676	0	3.82572e-05	0.000131602	0	0	0		0
AC_22:0	0	0	0	0	0	0.000459632	0	0.00016406	0	0	0.0005531	0	0	0	0	0	0	0	0	0	0	0	0	0.000668336	0	0	0	0	0	0	0	0.000937329	0	0	0	0.000217722	0		0	0.000155923	7.90143e-05	0	0	0.000111389	0	0.000312443	7.25739e-05		0
AC_22:6-OH	0	0.000140337	0	0	0	0	0	0	0	0	0	0	0.000223019	0	0.000148809	0	0	0	0	0	0	0	0	0	0	0	0	0	0	0	0	0	0.000324777	0	0	0	0		3.50843e-05	0	5.31183e-05	0	0	0	0	0.000108259	0		7.01685e-05
AC_22:5-OH	0	0.000190003	0	0	0	0	0	0	0	0	0	0	0	0	0	0.00106282	0	0	0	0	0.000335027	0	0	0	0	0	0	0	0	0	0	0	0	0	0.000764119	0	8.62398e-05		4.75007e-05	0	0	0.000354274	8.37568e-05	0	0	0	0.000283453		9.50013e-05
AC_22:4-OH	0	0	0	0	0	0	0	0.00016406	0	0	0	0	0.000329937	0	0	0.00106282	0	0	0	0	0	0	0	0	0	0	0	0	0	0	0	0	0	0	0	0	0		0	4.1015e-05	4.71338e-05	0.000354274	0	0	0	0	0		0
AC_22:3-OH	0	0	0	0	0	0	0	0	0	0	0	0	0	0.000187679	0.000213271	0	0	0	0	0	0	0	0	0	0	0	0	0	0	0	0	0	0	0	0	0	0		0	0	5.72785e-05	0	0	0	0	0	0		0
AC_22:2-OH	0	0.000197451	0	0	0.000221361	0	0	0	0	0	0	0.000796734	0	0.000277628	0	0	0	0	0	0	0	0	0	0	0	0	0	0	0	0	0	0	0	0	0	0	0		4.93626e-05	5.53403e-05	0.00015348	0	0	0	0	0	0		9.87253e-05
AC_22:1-OH	0	0	0	0	0	0	0	0	0.000628757	0	0	0	0	0	0	0	0	0	0	0	0	0.000197261	0	0	0	0	0	0	0	0.000536585	0.000199243	0	0	0	0.000635497	0	0		0	0	8.98224e-05	0	4.93152e-05	0	0.000245276	0	0.000211832		0
AC_22:0-OH/24:6	0	0	0	0	0	0	0	0	0	0	0	0.000268247	0	0	0	0	0	0.000752844	0.00153839	0	0.000335027	0	0	0	0	0	0	0	0	0.000536585	0	0	0.000243338	0	0	0.00016081	0.000191648		0	0	3.8321e-05	0.000250948	0.000468353	0	0.000178862	8.11125e-05	0.000117486		0
AC_24:5	0	0	0.000217687	0	0	0	0	7.28973e-05	0	0	0	0.00026024	0.000223019	0	0.000213271	0	0	0	0.00101854	0	0	0	0	0	0	0.000197064	0.000151023	0	0	0.000797087	0	0	0.000243338	0	0	0	0.000191648		5.44216e-05	1.82243e-05	9.95043e-05	0	0.000254634	5.80145e-05	0.000265696	8.11125e-05	6.38826e-05		0.000108843
AC_24:4	0	0	0	0	0	0	0	0	0	0	0	0	0	0.000418022	0.000213271	0	0	0.000376422	0	0	3.744e-05	0	0	0	0	0.000197064	0	0	0.000881855	0	0	0	0	0	0	0	0		0	0	9.01846e-05	0.000125474	9.35999e-06	3.2844e-05	0.000293952	0	0		0
AC_24:3	0	0	0	0	0	0	0	0	0	0	0	0	0	0.000179152	0	0	0	0	0	0	0	0	0	0	0	0	0	0	0	0	0	0	0	0	0	0	0		0	0	2.55932e-05	0	0	0	0	0	0		0
AC_24:2	0	0	0	0	0	0	0	0	0.00105408	0	0	0	0.000189771	0	0	0.000524766	0	0.000376422	0	0	0	0	0	0	0	0	0.000204471	0	0	0	0.000296368	0	0	0	0	0	0		0	0	0.000177694	0.000300396	0	3.40784e-05	9.87892e-05	0	0		0
AC_24:1	0	0.000140337	0	0	0	0	0.000611252	0	0	0	0	0	0.000223019	0	0	0	0	0	0	0	0	0	0	0	0	0	0	0	0	0	0	0	0	0	0	0	0		3.50843e-05	0.000152813	3.18599e-05	0	0	0	0	0	0		7.01685e-05
AC_24:0	0	0	0	0	0	0	0	0	0	0	0	0.00026024	0	7.40637e-05	0	0	0	0	0	0	0	0	0	0	0	0.000113231	0.000204471	0.000179945	0	0	0	0	0	0	0	0	0		0	0	4.77577e-05	0	0	8.29411e-05	0	0	0		0
AC_24:6-OH	0	0.000140337	0.000217687	0	0	0	0.000611252	0	0	0	0	0.000149532	0	0	0	0	0	0.000376422	0	0	0	0	0	0	0	0	0	0	0	0	0.000269756	0	0	0	0	0	0		8.95059e-05	0.000152813	2.13617e-05	0.000125474	0	0	8.99187e-05	0	0		0.000108069
AC_24:5-OH	0	0	0	0	0	0	0	0	0	0	0	0	0.000189771	0	0	0	0	0	0	0	0	0	0	0	0	0	0	0	0	0.000797087	0.000296368	0.000737261	0	0	0	0	0.000191648		0	0	2.71101e-05	0	0	0	0.000364485	0.000245754	6.38826e-05		0
AC_24:4-OH	0	0	0	0	0	0.000930905	0	0.000184723	0	0	0	0	0.000189771	7.40637e-05	0	0	0	0.000213532	0	0	0	6.43957e-05	0	0	0	0	0	0	0	0.000615363	0	0	0	0	0	0	0		0	0.000278907	3.76907e-05	7.11774e-05	1.60989e-05	0	0.000205121	0	0		0
AC_24:3-OH	0	0	0.000217687	0.0018631	0	0.000930905	0	0	0	0	0	0	0	0	0.000538813	0	0	0.000376422	0	0	0.00112469	0	0.000995119	0	0.000686744	0.000398322	0.000238246	0.000485606	0.00200847	0.000615363	0	0.000937329	0	0	0	0.000403562	0		0.000520196	0.000232726	7.69733e-05	0.000125474	0.000281173	0.00046734	0.00087461	0.000312443	0.000134521		0.000901129
AC_24:2-OH	0	0	0	0	0	0	0	0	0	0	0.00133221	0	0	0	0.000260533	0	0	0	0	0	0	0.00036044	0	0	0	0.000708618	4.30527e-05	0	0	0	4.87469e-05	0	9.60285e-05	0	4.14475e-05	0	0		0	0	0.000227535	0	9.01101e-05	0.000125278	1.6249e-05	3.20095e-05	1.38158e-05		0
AC_24:1-OH	0	0.000197451	0.000217687	0	0.000221361	0	0.000577864	0.00016406	0.000628757	0.000898221	0	0.000528487	0.000223019	0	0	0	0	0	0	0.000811338	0.000395569	0.000103504	0	0	0	0.000201258	3.69493e-05	7.21043e-05	0.00122714	0.000797087	0.000296368	0	0	0	0	0.000217722	0.000292207		0.000103784	0.000240821	0.000325498	0	0.000327603	5.17187e-05	0.00077353	0	0.000169976		0.000120124
AC_24:0-OH/26:6	0	0.000197451	0	0	0	0	0	0	0	0	0	0	0	0.000253216	0	0	0	0.000371624	0	0.000621163	0.000335027	0	0	0	0	6.93758e-05	0	0.000137418	0	0.00069409	4.87469e-05	0	0	0	0	0	0		4.93626e-05	0	3.61737e-05	0.000123875	0.000239048	3.44657e-05	0.000247612	0	0		9.87253e-05
AC_26:5	0	3.43349e-05	0	0	0	0	0.000577864	6.47432e-05	0	0	0	0.000149532	0	0.000187679	0	0	0	0	0	0	0	0	0	0	0	0	0	0.000179945	0	0	0	0	0	0	0	0	6.48609e-05		8.58371e-06	0.000160652	4.81729e-05	0	0	2.99908e-05	0	0	2.16203e-05		1.71674e-05
AC_26:4	0	0	0	0	0	0	0	0	0	0	0	0	0	0.000164701	0	0.00064154	0	0.000371624	0	0	0	0	0	0	0	0	0	0	0	0	0	0	0	0	0	0.000205598	0		0	0	2.35287e-05	0.000337721	0	0	0	0	6.85328e-05		0
AC_26:3	0	0	0	0	0	0	0.000662702	0	0	0	0	0	0	0.000187679	0	0	0	0	0	0	0	0	0	0	0	0	0	0	0.000425004	0	0	0	0	4.39565e-05	0	0	0		0	0.000165676	2.68112e-05	0	0	0	0.000141668	1.46522e-05	0		0
AC_26:2	0	0	0	0	0	0	0	0	0	0	0.000482293	0.00026024	0	0	0	0	0	0	0	0	0	7.78452e-05	0.00104176	0	0	0	0	0	0	0	0.000269756	0	0.000206369	0	0	0.000205598	0		0	0	0.000106076	0	1.94613e-05	0.000173627	8.99187e-05	6.87898e-05	6.85328e-05		0
AC_26:1	0.00174651	0.000190003	0	0.000891014	0.00127367	0.000781877	0	0.000250143	0.00168284	0	0	0.000528487	0	0	0	0.00116631	0.000720394	0	0.00153839	0	0.000488056	0.00016318	0.00104176	0	0	0.000201258	0	0.000179945	0.00174263	0	0	0.000737261	0	0	0.00088533	0.000151856	0		0.000706882	0.000576422	0.000315904	0.0006289	0.000547405	0.00023716	0.000580875	0.000245754	0.000345729		0.000791956
AC_26:0	0	0.000443339	0	0	0	0	0	0	0.000628757	0	0	0	0	0.000366831	0.000161124	0	0	0	0	0	0	0.000197261	0	0	0	0	0	0	0	0.000797087	0	0	0	0	0	0	0.000164358		0.000110835	0	0.000165244	0	4.93152e-05	0	0.000265696	0	5.47861e-05		0.00022167
AC_26:6-OH	0	0	0	0	0	0	0	0.00016406	0	0	0	0	0	0	0	0	0	0	0	0	0	0	0	0.000925384	0	0	0	0	0	0	0	0	0	0	0	0	0		0	4.1015e-05	0	0	0	0.000154231	0	0	0		0
AC_26:5-OH	0	0	0	0	0	0	0	0	0.00168284	0	0	0	0	0	0	0	0	0	0	0	0	0	0	0	0.000789614	0.000201258	0	0	0	0	0	0	0.000243338	0	0	0	0		0	0	0.000240406	0	0	0.000165145	0	8.11125e-05	0		0
AC_26:4-OH	0	0.000197451	0	4.5272e-05	0	0	0	8.60833e-05	0	0	0	0	0	0	0	0	0	0	0.00153839	0	0.000207186	0.00016318	0	0	0	0	0.000238246	0	0	0	0	0.000737261	0.000243338	0	0	0.000205598	0		6.06806e-05	2.15208e-05	0	0	0.000477188	3.97076e-05	0	0.000326866	6.85328e-05		9.36442e-05
AC_26:3-OH	0	0	0.000217687	0.000891014	0	0	0	0	0.00105408	0	0.000482293	0.000268247	0.000363185	0	0	0	0.000649131	0	0	0	0	0.000197261	0	0.000668336	0	0	0	0.000557289	0.000881855	0.000835825	5.35558e-05	0	0.000108283	0	0	0.000151856	6.48609e-05		0.000277175	0	0.000309687	0.000216377	4.93152e-05	0.000204271	0.000590412	3.60944e-05	7.2239e-05		0.000421896
AC_26:2-OH	0	0	0.000217687	0	0	0	0	0	0	0	0	0	0	0	4.72627e-05	0	0	0.000376422	0	0	0	0	0	0	0.000789614	0	0	0	0	0	5.35558e-05	0	0.000206369	0	0	0	0		5.44216e-05	0	6.75182e-06	0.000125474	0	0.000131602	1.78519e-05	6.87898e-05	0		0.000108843
AC_26:1-OH	0	0	0.000125081	0	0	0	0	0	0.00105408	0	0.000779113	0.000268247	4.03011e-05	0	0.000213271	0	0	0	0	0	0	0	0	0	0	0	0	0	0	0	0.000296368	0	0	0	0	0.000217722	0		3.12702e-05	0	0.000336431	0	0	0	9.87892e-05	0	7.25739e-05		6.25404e-05
AC_26:0-OH	0	0	0	0	0	0	0	0	0	0	0	0	0.000189771	0	0	0	0	0.000585156	0	0	0	0	0.000995119	0	0	0	0.000204471	0	0	0	0	0	0	0	0	0	0		0	0	2.71101e-05	0.000195052	0	0.000199932	0	0	0		0
TOTAL	0.0329219	0.0187597	0.0192809	0.0387889	0.0302555	0.0288748	0.0336152	0.0229076	0.0366513	0.0476505	0.0186387	0.0322179	0.0304266	0.0221831	0.0219699	0.0315669	0.0290718	0.0249166	0.033416	0.0263843	0.0250249	0.026481	0.0307505	0.0334938	0.0300405	0.0294063	0.0220027	0.0207763	0.0391975	0.0360586	0.0315855	0.0307803	0.0224621	0.0431937	0.0380872	0.0246383	0.0172225		0.0274378	0.0289133	0.0299626	0.0285184	0.0278265	0.027745	0.0356139	0.0321453	0.0266493		0.0100128
Saturated Sum	0.0189147	0.0101373	0.0106501	0.0159339	0.0165584	0.0144793	0.018765	0.0112404	0.0181246	0.0240618	0.0077352	0.0141548	0.0159987	0.01097	0.0107341	0.0151552	0.0128547	0.0130053	0.0172005	0.00933811	0.0142719	0.0171437	0.00784493	0.0180045	0.0215885	0.0146892	0.0137205	0.0111627	0.0178399	0.0159886	0.0199152	0.0153398	0.0126848	0.0264369	0.0100168	0.0158218	0.00871834	Saturated Sum	0.013909	0.0152608	0.0145399	0.0136717	0.0144885	0.0145017	0.0179146	0.0181538	0.011519		0.00424277
Mono Sum	0.0057756	0.00424838	0.00500043	0.0109577	0.00679679	0.00678397	0.00988605	0.00733715	0.0103005	0.0134756	0.00545995	0.00890742	0.00847674	0.00543281	0.00579436	0.00811191	0.0100456	0.00509925	0.00862682	0.0118731	0.00581881	0.00607317	0.00693985	0.00448813	0.00323331	0.00616624	0.00387849	0.00636696	0.0115075	0.00960236	0.00573538	0.00660632	0.00496373	0.0131655	0.0125861	0.0048325	0.00478856	Mono Sum	0.00649552	0.00770099	0.00826391	0.00775227	0.00809799	0.00517883	0.00894842	0.00824518	0.00740237		0.00303941
Poly Sum	0.00705544	0.00417654	0.00363042	0.0118974	0.00690034	0.00761159	0.00496414	0.0042571	0.00717214	0.00915998	0.00544352	0.0086272	0.00595124	0.00534792	0.00521048	0.00829974	0.00617148	0.00531119	0.00605026	0.00384442	0.00420355	0.00280383	0.0159658	0.0110012	0.00521869	0.00801193	0.00440362	0.00310915	0.00985006	0.00862158	0.00588621	0.00809694	0.00457023	0.00359128	0.0154844	0.00382315	0.00352395	Poly Sum	0.00668994	0.00593329	0.00670178	0.00659414	0.00422552	0.00795173	0.00811928	0.00541948	0.00761049		0.0037828
Short Sum	0.0123449	0.00277939	0.00225679	0.00967414	0.00534734	0.00404677	0.00180254	0.00209811	0.00275238	0.00555926	0.000816043	0.00353589	0.00124542	0.0019799	0.00299035	0.00492391	0.0076197	0.0038934	0.00828705	0.00330278	0.00269894	0.00218393	0.0072313	0.0085782	0.00403987	0.00254499	0.0012462	0.00257766	0.00806527	0.00399063	0.00362732	0.00305751	0.0039643	0.00252055	0.00579112	0.00491228	0.00337179	Short Sum	0.0067638	0.00332369	0.00269703	0.00547901	0.00411817	0.0043697	0.00522774	0.00318079	0.00469173		0.00502683
Medium Sum	0.0176543	0.0142992	0.0155929	0.0254244	0.0234132	0.0221844	0.0287717	0.0197499	0.0250594	0.0402399	0.0147467	0.0254803	0.0271266	0.0181186	0.0169523	0.0243104	0.0200826	0.0164699	0.0194952	0.0209416	0.0193424	0.0225097	0.0194455	0.0233219	0.0237347	0.0241043	0.0194355	0.0164064	0.0239653	0.024967	0.0260286	0.0238364	0.0165826	0.0406292	0.0313693	0.0178057	0.0126895	Medium Sum	0.0182427	0.0235298	0.0239605	0.0202876	0.0205722	0.0210747	0.024987	0.0270161	0.0206215		0.00498314
Long Sum	0.00174651	0.00148359	0.0014312	0.0036904	0.00149503	0.00264369	0.00304093	0.00098671	0.00778545	0.000898221	0.00307591	0.00267325	0.00205465	0.00165219	0.00179635	0.00233261	0.00136952	0.00305242	0.00409531	0.000811338	0.00225294	0.00132707	0.00407376	0.00159372	0.00226597	0.00221807	0.00132093	0.00165483	0.00716694	0.0052549	0.00188084	0.00314911	0.00167184	4.39565e-05	0.000926778	0.00175951	0.000969583	Long Sum	0.00208792	0.00204159	0.002848	0.00225152	0.00212166	0.00218788	0.00476756	0.00162164	0.00121862		0.00107719
Hydroxy Sum	0.00405681	0.00320957	0.00323431	0.00284465	0.00329323	0.00317876	0.00315719	0.00196447	0.00892808	0.00477445	0.00307591	0.00428733	0.00328187	0.00211146	0.00318107	0.00598673	0.00464004	0.00421229	0.00255692	0.00278548	0.00339324	0.00215145	0.00199024	0.0025191	0.00453194	0.00390976	0.00309859	0.00284814	0.00578	0.00881869	0.00365978	0.00371846	0.00331804	0.00509656	0.00220518	0.0038192	0.00296787	Hydroxy Sum	0.00333633	0.00289841	0.00423431	0.00494636	0.00272177	0.00314963	0.00608616	0.00404436	0.00299742		0.000512285
TOTAL	0.0329219	0.0187597	0.0192809	0.0387889	0.0302555	0.0288748	0.0336152	0.0229076	0.0366513	0.0476505	0.0186387	0.0322179	0.0304266	0.0221831	0.0219699	0.0315669	0.0290718	0.0249166	0.033416	0.0263843	0.0250249	0.026481	0.0307505	0.0334938	0.0300405	0.0294063	0.0220027	0.0207763	0.0391975	0.0360586	0.0315855	0.0307803	0.0224621	0.0431937	0.0380872	0.0246383	0.0172225	TOTAL	0.0274378	0.0289133	0.0299626	0.0285184	0.0278265	0.027745	0.0356139	0.0321453	0.0266493		0.0100128
Number of Species	16	38	31	21	20	23	19	34	27	21	19	40	40	44	37	18	19	36	15	16	37	33	17	20	16	43	33	38	23	27	35	19	39	18	16	33	35	Number of Species	26.5	24	32.5714	24.3333	25.25	27.8333	28.3333	25.3333	28		9.88264
[truncated: 17 more columns]

## Sheet: CE
CE
-	n=4				n=4					n=7						n=3			n=4				n=6						n=3			n=3			n=3
-	PFC															Nac													vHipp										Average										StDev
Species	PFC	PFC	PFC	PFC	PFC	PFC	PFC	PFC	PFC	PFC	PFC	PFC	PFC	PFC	PFC	Nac	Nac	Nac	Nac	Nac	Nac	Nac	Nac	Nac	Nac	Nac	Nac	Nac	vHipp	vHipp	vHipp	vHipp	vHipp	vHipp	vHipp	vHipp	vHipp		PFC			Nac			vHipp				PFC
-	Control	Control	Control	Control	Susceptible	Susceptible	Susceptible	Susceptible	Resilient	Resilient	Resilient	Resilient	Resilient	Resilient	Resilient	Control	Control	Control	Susceptible	Susceptible	Susceptible	Susceptible	Resilient	Resilient	Resilient	Resilient	Resilient	Resilient	Control	Control	Control	Susceptible	Susceptible	Susceptible	Resilient	Resilient	Resilient		Control	Susceptible	Resilient	Control	Susceptible	Resilient	Control	Susceptible	Resilient		Control
IS_TAG_17:1/17:1/17:1_	#N/A	#N/A	#N/A	#N/A	#N/A	#N/A	#N/A	#N/A	#N/A	#N/A	#N/A	#N/A	#N/A	#N/A	#N/A	#N/A	#N/A	#N/A	#N/A	#N/A	#N/A	#N/A	#N/A	#N/A	#N/A	#N/A	#N/A	#N/A	#N/A	#N/A	#N/A	#N/A	#N/A	#N/A	#N/A	#N/A	#N/A		#N/A	#N/A	#N/A	#N/A	#N/A	#N/A	#N/A	#N/A	#N/A		#N/A
CE_10:0+NH4_	0.00152479	0.00216227	0.00247456	0.00104683	0.00233031	0.00245712	0.000822071	0.0016194	0.000928006	0.00279112	0.00312578	0.00196655	0.00142639	0.0037427	0.00235443	0.00161665	0.00428236	0	0.00263566	0.00426295	0.0015444	0.0019697	0.00363045	0.00191701	0.00450095	0.00133761	0.00356246	0.00198501	0.00155838	0.00138077	0.0076622	0.000141215	0.00264844	0.00328074	0.00170187	0.000932786	0.00237606		0.00180211	0.00180722	0.00233357	0.00196634	0.00260318	0.00282225	0.00353378	0.00202347	0.00167024		0.00064012
CE_12:0+NH4_	0.000471399	0.00125254	0	0	0	0	0	0.000175319	0	0.000275836	0	0	0	0	0	0	0	0.00557655	0	0	0.000764168	0	0.00110068	0	0	0	0.000814099	0	0	0.00095021	0	0	0.00107021	0	0.000939167	0.000529891	0		0.000430984	4.38297e-05	3.94052e-05	0.00185885	0.000191042	0.000319129	0.000316737	0.000356737	0.000489686		0.000591066
CE_14:0+NH4_	0.000714848	0	2.74881e-05	0	0	0	0	0.000988737	0	0	0.00101089	0.000615513	0	0.000943577	7.15482e-05	0	0	0.00285887	0	0.000461449	0	0	0	0.00139566	0	0	0.000559631	0.00305136	0.000799041	0.000309005	0.000693282	0	0	0	0.000209795	0.000688338	0.00080786		0.000185584	0.000247184	0.000377361	0.000952958	0.000115362	0.000834442	0.000600443	0	0.000568664		0.000353081
CE_16:2+NH4_	0.000471399	0.00134742	0	0.000578339	0	0	0	0.000691588	0	0	0.000602211	0.000615513	0.000765059	0.000576702	0.000474529	0	0	0	0	0.000504537	0.00181256	0	0	0.000303961	0.00153016	0	0.000566523	0.000721679	0.000799041	0	0.00133172	0.000141215	0	0	0	0.000167164	0		0.00059929	0.000172897	0.000433431	0	0.000579273	0.000520387	0.000710253	4.70718e-05	5.57212e-05		0.000558465
CE_16:1+NH4_	0.000776234	0.00216227	0.00563521	0.00169091	0	0.00076238	0.000669515	0.00258658	0.00122008	0.00156137	0.00101089	0.00442617	0.00231219	0.00287198	0.0025654	0.00124425	0.00338383	0.00285887	0.00328993	0.000461449	0.00344312	0.00199255	0.000637391	0.00298481	0.00672778	0.00314892	0.00368299	0.00531437	0.000799041	0.00147159	0.00878429	0.000732329	0	0.00432909	0.000951677	0.00375609	0.00352933		0.00256616	0.00100462	0.00228115	0.00249565	0.00229676	0.00374938	0.00368497	0.00168714	0.0027457		0.00212541
CE_16:0+NH4_	0.000248953	0.000458428	0.000672151	0.00203652	0.00129506	0.000122194	0.00197149	0.00249221	0.000232344	0.00155364	0.000602211	0.0275754	0.00147864	0.00364173	0.0014211	0.00128966	0.000905758	0.00512246	0.000113684	0.000774599	0.00248187	0.00400697	0.000101811	0.00252978	0.000911555	2.88237e-05	0.000749696	0.00208666	0.000488392	0.00147159	0.000638436	0.00170877	0.00215074	0.00212398	0	0.00109995	0.000486399		0.000854013	0.00147024	0.00521501	0.00243929	0.00184428	0.00106805	0.000866139	0.0019945	0.000528783		0.000807049
CE_18:3+NH4_	0	0	0.00131111	0	0.00038173	0	0.00122649	0	0.00047811	0	0.000911195	0.0018583	0.00125425	0.00022187	0.00062172	0.00077413	0	0.00012637	0.000838448	0.000504537	0.000171938	0.000471731	0	0	0	6.56515e-05	0	0.000370578	0.000584737	0.000566066	0	0	0	0.000223501	0.00119127	0.000529891	0.000599728		0.000327776	0.000402054	0.000763636	0.000300166	0.000496664	7.27049e-05	0.000383601	7.45003e-05	0.00077363		0.000655553
CE_18:2+NH4_	0.00530548	0.00900794	0.021025	0.0131694	0.0037466	0.00689319	0.00437856	0.00996132	0.00840179	0.00184211	0.00678746	0.0562561	0.00504648	0.00722156	0.00794962	0.00679587	0.0044425	0.00554369	0.00370087	0.00289969	0.00633382	0.00885672	0.00362223	0.00819943	0.0077674	0.00990884	0.011045	0.00830561	0.00179543	0.00112371	0.0116274	0.00199545	0.00575656	0.0046346	0.00219139	0.00778944	0.00943182		0.012127	0.00624492	0.0133579	0.00559402	0.00544778	0.00814142	0.00484883	0.00412887	0.00647088		0.00674595
CE_18:1+NH4_	0.00103723	0.00399163	0.00751735	0.00777242	0.00167679	0.00463918	0.00415469	0.00328177	0.00245702	0.00325141	0.00260253	0.0103726	0.00762892	0.00535548	0.00954188	0.00148704	0.0018042	0.00587142	0.000808625	0.000736867	0.00488575	0.00747579	0.00239009	0.000540282	0.0029497	0.00589538	0.00509912	0.00697485	0.000588524	0.0018422	0.00822207	0.000732329	0.00144962	0.00536797	0.00150224	0.00737216	0.0068795		0.00507966	0.00343811	0.00588712	0.00305422	0.00347676	0.0039749	0.00355093	0.00251664	0.0052513		0.00319991
CE_18:0+NH4_	0.00181121	0.00368229	6.41389e-05	0.00289798	0.00108962	0.00279041	0.00149382	0.00157661	0.000449896	0.000951234	0.00140516	0.00364726	0.00428313	0.00398109	0.000546078	0.00025703	0.000562277	0.00012637	0	0	0.000742376	0.00188173	0.000845718	0	0.000911555	0.000610776	0.00173785	0.00119624	0	0	0.000155989	0.00100445	0.00116516	0.00119003	0.0004619	0.00144563	0.00216048		0.0021139	0.00173761	0.00218055	0.000315226	0.000656026	0.00088369	5.19963e-05	0.00111988	0.001356		0.00156714
CE_20:5+NH4_	0.000776234	0.00134742	0.00115628	0.00121153	0	0.00109919	0.000882345	0.000505178	0.000740825	0.00282195	0	0.0013472	0.000937198	0.00240696	0.00122119	0.00209136	0.000905758	0	0	0.000846927	0.000401189	0.00143472	0	0	0.00357037	0.000560261	0.000804196	0.000888705	0.00128947	0	0.00278467	0.000783807	0.00133167	0.00316213	0.000222305	0.000761458	0		0.00112287	0.000621678	0.00135362	0.000999041	0.000670709	0.000970588	0.00135805	0.0017592	0.000327921		0.000244648
CE_20:4+NH4_	0.00750987	0.00561595	0.00872023	0.00285433	0.00477573	0.00677479	0.00390907	0.00598087	0.00316848	0.00283568	0.00693101	0.00748087	0.00400917	0.00643711	0.00760249	0.00359766	0.00499685	0.0154842	0.00285264	0.00505788	0.00578719	0.00465883	0.00288351	0.00217739	0.00297125	0.00898665	0.00444049	0.00792162	0.00326614	0.00617077	0.00699709	0.00395957	0.00306674	0.00405519	0.000489443	0.0112957	0.0078266		0.00617509	0.00536011	0.00549497	0.00802623	0.00458913	0.00489682	0.005478	0.00369383	0.00653725		0.002556
CE_20:3+NH4_	0.000776234	0.00271614	0.00108177	0.000186993	0	0.000122194	0.00166834	0.000186411	0.000246914	0.000275836	0.000589434	0.00167281	0.000944585	0.000330945	0.00125758	0.000499819	0.000562277	0	0.000838448	0.000461449	0.000171938	0.00135928	0	0	0.00309225	0.000623258	0.00161829	0.00172021	0	0	0.00109206	0	0.00413695	0	0.000222305	0.000684173	0.000599728		0.00119028	0.000494236	0.000759729	0.000354032	0.00070778	0.00117567	0.000364019	0.00137898	0.000502069		0.00108291
CE_20:2+NH4_	0.000793783	0.000458428	0	0	0.000628579	0	0.000812572	0.000308241	0	0	0	0.000465852	0.000883477	0.00022187	0.00138361	0	0.000533812	0	0.00074468	0	0.000742376	0.00056235	0	0	0	0	0	0	0	0	0.00122186	0	0	0.000369571	0.0004619	0.000742948	0		0.000313053	0.000437348	0.000422115	0.000177937	0.000512352	0	0.000407286	0.00012319	0.000401616		0.00038654
CE_20:1+NH4_	0	0	0.000561902	0.000193463	0.000209028	0	0.000525636	0.000999829	0	0.000878238	0.00235873	0.000538351	0.000704535	0.000688866	0.00126809	0.000242789	0.000562277	0	0	0	0.000764168	0.00108723	0	0.000303961	0.000507986	6.56515e-05	0.00179924	0.000224109	0.000804215	0	0.000155989	0	0.00136449	0.000369571	0	0	0.00139936		0.000188841	0.000433623	0.000919545	0.000268355	0.000462849	0.000483491	0.000320068	0.000578019	0.000466455		0.000264901
CE_20:0+NH4_	0	0.00079411	0.00206093	0	0	0.000122194	0	0.000866907	0	0.000951234	0.000602211	5.30977e-05	0.000537537	0.00107791	0.00120478	0.00215504	0.00122209	0	0.000275046	0	0.00138736	0.00169109	0.000724174	0.000540282	0	0.000560261	0.000742804	0.000522922	0.000252224	0.000521378	0.00069948	0	0	0.000862333	0.00123476	0.000517009	0.000945358		0.00071376	0.000247275	0.000632396	0.00112571	0.000838375	0.000515074	0.000491028	0.000287444	0.000899044		0.000973007
CE_22:6+NH4_	0.0030695	0.0053207	0.00179353	0.00407764	0.00137843	0.00512326	0.0053652	0.00174797	0.00159576	0.00405943	0.00434493	0.00235262	0.00497118	0.00137374	0.00478214	0.00369475	0.00205623	0.00557655	0.00594632	0.0010265	0.00428286	0.00743093	0.00213499	0.00138333	0.00521921	0.00647202	0.00569557	0.00402921	0	0	0.00941498	0.00185423	0.00240188	0.0048523	0	0.00428598	0.0032769		0.00356535	0.00340372	0.00335426	0.00377584	0.00467165	0.00415572	0.00313833	0.00303614	0.00252096		0.00149765
CE_22:5+NH4_	0.00181121	0.00324872	6.93253e-05	0.000193463	0.00150821	0.000678229	0.000882345	0.000308241	0.000787284	0.000951234	0	0.00118233	0.000537537	0.00191383	0.00377777	0	0.0015619	0	0.000926502	0	0.000167035	0.00305187	0.000845718	0.00231239	0.00360278	0.00127196	0	0	0.000252224	0.00095021	0.00171579	0.00086427	0.000694118	0.00228776	0.000699238	0.0010469	0.00388969		0.00133068	0.000844255	0.00130714	0.000520632	0.00103635	0.00133881	0.000972743	0.00128205	0.00187861		0.00150489
CE_22:4+NH4_	0	0.000814843	0	0	0	0.000137355	0	0	0	0	0	0	0.000772446	0	0.000153007	0	0	0	0.000838448	0.000275417	0.000531777	0	0	0	0.00517503	0.000608395	0	0	0.000804215	0.00121655	0.000528577	0	0.000694118	0	0	0.000517009	0.000600663		0.000203711	3.43388e-05	0.000132208	0	0.00041141	0.000963905	0.000849781	0.000231373	0.000372558		0.000407422
CE_22:3+NH4_	0.000471399	0.00079411	0.00116231	0.000859833	0	0	0	0.00121763	0.00047811	0	0.000328736	0.000490485	0.000537537	0.00121602	0.00120478	0	0.000738116	0	0.000630996	0	0	0.00058255	0.00024326	0	0	0.00210566	0	0.000721679	0.00128429	0	0.000155989	0.00232174	0.00133167	0	0	0	0.000344158		0.000821912	0.000304409	0.000607952	0.000246039	0.000303386	0.000511767	0.000480093	0.0012178	0.000114719		0.000283395
CE_22:2+NH4_	0	0	0.00064244	0.000193463	0	0	0	0.000505178	0	0	0	0.000615513	0	0.00022187	7.15482e-05	0	0.000533812	0.00557655	0	0	0	0.00056235	0	0.000336511	0	0.000608395	0	0	0	0	0	0	0.000637553	0	0	0	0.000599728		0.000208976	0.000126294	0.000129847	0.00203679	0.000140588	0.000157484	0	0.000212518	0.000199909		0.000303026
CE_22:1+NH4_	0	0	0	0.000831078	0	0	0	0.000827038	0	0	0.000989437	0.000615513	0	0	0	0	0	0.00012637	0.000838448	0	0	0.000397331	0	0	0	0	0	0.000224109	0.000804215	0.000293326	0	0	0	0	0.000729372	0.000517009	0.000600663		0.00020777	0.000206759	0.000229279	4.21232e-05	0.000308945	3.73516e-05	0.000365847	0	0.000615682		0.000415539
CE_22:0+NH4_	0	0.000814843	0	0.000791812	0	0	0	0.00104232	0	0.0014056	0	2.84656e-05	0	0	0.0010675	0	0	0	0.000654268	0	0	0.00019516	0	0.000303961	0.00156209	0.000532125	0.000180945	0	0.000740617	0	0	0	0	0	0	0	0.00115255		0.000401664	0.000260579	0.000357368	0	0.000212357	0.000429853	0.000246872	0	0.000384185		0.000463897
CE_24:6+NH4_	0	0	0	0.0010533	0	0	0	0	0	0	0	0.000538351	0	0	0	0	0	0	0	0	0	0	0	0	0	0	0.000804196	0	0	0	0	0.000141215	0.000694118	0.000340285	0	0	0.000208132		0.000263324	0	7.69073e-05	0	0	0.000134033	0	0.000391873	6.93773e-05		0.000526648
CE_24:5+NH4_	0	0.000814843	0	0	0	0	0	0	0.00047811	0.000958972	0	0	0	0	0	0.000819538	0.00124556	0	0.000117877	0	0	0	0	0	0.000507986	0	0	0.00123016	0	0	0	0	0.00107021	0.000340285	0.000772865	0.000742948	0		0.000203711	0	0.000205297	0.000688366	2.94692e-05	0.000289691	0	0.000470165	0.000505271		0.000407422
CE_24:4+NH4_	0	0.00134742	0	0	0.000666484	0	0	0	0	0	0	0	0	0	0	0	0.000562277	0	0	0.000774599	0	0	0	0	0	0.000573949	0.00218482	0.000250454	0	0	0	0	0	0.000644013	0	0	0		0.000336856	0.000166621	0	0.000187426	0.00019365	0.000501537	0	0.000214671	0		0.000673712
CE_24:3+NH4_	0.00102519	0	2.74881e-05	0	0	0	0.000822071	0.00059814	0	0	0	0.000615513	0	0	0.000474529	0	0.000316335	0	0.000113684	0.000846927	0	0	0	0	0	0	0	0	0	0	0	0	0	0	0	0	0.000344158		0.000263169	0.000355053	0.00015572	0.000105445	0.000240153	0	0	0	0.000114719		0.000508177
CE_24:2+NH4_	0	0	0	0	0	0	0	0.0002899	0	0.000602402	0	2.84656e-05	0.00106993	0	0.000474529	0	0	0	0	0	0	0	0	0	0	2.81363e-05	0	0	0	0	0	0	0	0.000962549	0	0	0.000208457		0	7.2475e-05	0.000310762	0	0	4.68939e-06	0	0.00032085	6.94856e-05		0
CE_24:1+NH4_	0.000243449	0	0.000547353	0.000578339	0.00038173	0	0.000882345	0.000308241	0.000740825	0.00317852	0.000602211	0	0.000772446	0	0.00308382	0	0	0	0	0.000275417	0.000389748	0.0011449	0.000567608	0	0.000930579	0.000608395	0.000814099	0.000721679	0.00105644	0	0.000528577	0.00100445	0	0.00146049	0.000489443	0	0.00115255		0.000342285	0.000393079	0.00119683	0	0.000452517	0.00060706	0.000528339	0.000821648	0.000547333		0.00027368
CE_24:0+NH4_	0.00103723	0	0	0.00213265	0.00019714	0	0	0	0	0	0.000989437	2.84656e-05	0	0	0.000592975	0	0	0	0.000630996	0	0.000703715	0.00019516	0.00053558	0	0	0	0.00137072	0.000224109	0	0.000884661	0.000693282	0	0.00271871	0.000340285	0.0004619	0	0		0.000792469	4.9285e-05	0.000230125	0	0.000382468	0.000355068	0.000525981	0.00101967	0.000153967		0.00101849
Des_10:0+NH4_	0	0	0.000594378	0	0	0.000365019	0	0	0	0	0.00101089	0	0	0	0	0	0	0	0	0	0	0	0	0	0	0.000608395	0	0	0	0	0	0	0	0.000463836	0.000402173	0	0.000599728		0.000148594	9.12547e-05	0.000144412	0	0	0.000101399	0	0.000154612	0.000333967		0.000297189
Des_12:0+NH4_	0	0	0	0	0	0	0	0	0	0	0	0.000426544	0	0	0	0	0	0	0	0	0	0	0	0	0	0	0	0	0	0	0	0	0	0	0	0.000716973	0		0	0	6.09348e-05	0	0	0	0	0	0.000238991		0
Des_14:0+NH4_	0	0	0	0	0	0	0	0.000315939	0	0	0	0	0	0.00033921	0	0	0.000325473	0	0	0	0	0	0	0.000364695	0	0	0	0	0	0	0	0	0	0	0	0	0		0	7.89847e-05	4.84586e-05	0.000108491	0	6.07824e-05	0	0	0		0
Des_16:2+NH4_	0	0	0	0	0	0	0	0.00029714	0	0	0	0	0.000751161	0.00033921	0	0	0.000905758	0	0	0	0	0	0	0	0.000559534	0	0	0	0	0	0	0	0.000391345	0	0	0	0.00020105		0	7.42851e-05	0.000155767	0.000301919	0	9.32556e-05	0	0.000130448	6.70166e-05		0
Des_16:1+NH4_	0	0	0	0	0	0	0	0.000674531	0	0.000386541	0.000369651	6.52846e-05	0.00147878	0	0.000675114	0	0	0	0	0	0	0	0	0	0.000559534	0.000487224	0	0	0	0.000499044	0	0.00128865	0	0.000348784	0.000293994	0	0.000353304		0	0.000168633	0.000425053	0	0	0.00017446	0.000166348	0.000545811	0.000215766		0
Des_16:0+NH4_	0	0.000484181	0.000514489	0.00166019	5.14102e-05	0.000802616	0.000792758	0.000575225	0.000124981	0.00311601	0	0.00110844	0.000751161	0.00343578	0.00162272	6.33146e-05	0.000510945	0	0	0.0010843	0	0.00294406	0	0	0.00289492	0.00173833	0	0.00223108	6.57752e-05	0	0.00306734	0.000516007	0.00271426	0.00100766	0.000729372	0	0.000755717		0.000664716	0.000555502	0.0014513	0.00019142	0.00100709	0.00114405	0.00104437	0.00141264	0.00049503		0.00070427
Des_18:3+NH4_	0	0	0	0	0	0	0	0	0	0	0	0.00102555	0.000727319	0.000376037	0	0	0	0	0	0	0	0	0	0	0	0	0	0	0	0	0	0	0	0	0.000379541	0	0		0	0	0.000304129	0	0	0	0	0	0.000126514		0
Des_18:2+NH4_	0.00065332	0	0.000587343	0.000809601	0	0.000537181	0	0	0	0	0	0	0	0.00033921	0.000598158	0	0	0	0	0	0.000750287	0	0	0	0	0	0.0015889	0	0	0.000347464	0.000745771	0	0	0	0	0	0.000201363		0.000512566	0.000134295	0.00013391	0	0.000187572	0.000264816	0.000364412	0	6.71211e-05		0.000354192
Des_18:1+NH4_	6.4922e-05	0.000484181	0.00120047	0	0.000174468	0.000976994	0.000322648	0.000537138	0	0	0	0.000492925	0.00312853	0.000532541	0	6.70284e-05	0	0.00218829	0.000838448	0.000846927	0.00072889	0.00347054	0.000398173	0.000329418	0	0.0036947	0.00257818	0.00482672	0	0.00108921	0.00139588	0	0.00206424	0.000992796	0.000402173	0.0014646	0.000802027		0.000437394	0.000502812	0.000593428	0.000751772	0.0014712	0.0019712	0.000828365	0.00101901	0.000889599		0.000552126
Des_18:0+NH4_	0.000904643	0.000484181	0.00123682	0	0.000748536	0.0009022	0	0.001905	0	0.000878413	0	6.52846e-05	0.00249	0.00021432	0.0012164	0.00077413	0	0.00492079	0.000444607	0	0	0.00321986	0	0.000881832	0.00243632	0.00233381	0.000766539	0.00431741	6.57752e-05	0	0.00142646	0	0.00116516	0.000594697	0.000293994	0.00170205	0.000352754		0.00065641	0.000888933	0.000694916	0.00189831	0.000916118	0.00178932	0.000497412	0.00058662	0.000782934		0.00053511
Des_20:5+NH4_	0	0.000760092	7.87451e-05	0.000782526	0	0	0.000950681	0.000505178	0	0	0	0	0	0.00021432	0	0	0	0	0	0	0	0	0	0	0	0	0	0	0	0	0	0	0.000391345	0.000644013	0.000772865	0	0		0.000405341	0.000363965	3.06172e-05	0	0	0	0	0.000345119	0.000257622		0.000423904
Des_20:4+NH4_	0	0	0.00118172	0	0.000710747	0	0	0	0	0.000958972	0	6.52846e-05	0.00144768	0.00151673	4.74576e-05	0	0	0	0.000808625	0.000472395	0	0	0.000340891	0.000329418	0	0.000487224	0	0.00117154	0	0	0.00142646	0	0.00149628	0.00138362	0	0.00170205	0.00107051		0.00029543	0.000177687	0.00057659	0	0.000320255	0.00038818	0.000475486	0.000959964	0.000924188		0.00059086
Des_20:3+NH4_	0	0	0	0.000809601	0	0	0	0.000505178	0.00066262	0.000958972	0	0	0	0	0	0	0.000954057	0.00218829	0	0	0	0	0	0	0	0.000563618	0	0	0	0	0.00065278	0.00100445	0	0	0	0.000747626	0.000352754		0.0002024	0.000126294	0.000231656	0.00104745	0	9.39364e-05	0.000217593	0.000334818	0.000366793		0.0004048
Des_20:2+NH4_	0	0	0	0	0.000628579	0	0	0	0	0	0	0	0	0	0	0	0	0	0	0	0	0	0	0	0	0	0.000799311	0	0	0	0	0	0	0	0	0	0		0	0.000157145	0	0	0	0.000133218	0	0	0		0
Des_20:1+NH4_	0	0	0	0.00166019	0	0.000976994	0	0	0	0.000383422	0	0	0.00150958	0	0	0.000689767	0	0	0	0	0.000750287	0.00052606	0	0	0	0	0	0	0	0	0	0.000938484	0	0	0	0	0.000353304		0.000415049	0.000244249	0.000270428	0.000229922	0.000319087	0	0	0.000312828	0.000117768		0.000830097
Des_20:0+NH4_	0	0	0	0.000815981	0.000560949	0.000324728	0	0	0	0	0	0	0	0	0	0	0	0	0	0	0	0	0	0	0	0	0	0.000379833	0	0	0	0	0	0.000378801	0	0	0		0.000203995	0.000221419	0	0	0	6.33055e-05	0	0.000126267	0		0.000407991
Des_22:6+NH4_	0	0	0.000475999	0	0	0	0.00049215	0	0	0	0	0	0.000720363	0	2.21918e-05	0	0	0	0	0	0	0	0	0	0	0	0.000757214	0	0	0	0.00065278	0	0	0	0	0	0		0.000119	0.000123038	0.000106079	0	0	0.000126202	0.000217593	0	0		0.000237999
Des_22:5+NH4_	6.4922e-05	0	0	0	0.000628579	0	0	0.000395158	0	0	0.000989437	0	0	0.000576702	0	0	0	0	0	0	0	0.00058255	0.000340891	0.000572517	0.00240145	0	0	0	0	0	0	0	0	0.000727585	0	0	0.000469848		1.62305e-05	0.000255934	0.000223734	0	0.000145638	0.000552477	0	0.000242528	0.000156616		3.2461e-05
Des_22:4+NH4_	6.34867e-05	0	0.00130967	0	0	0.000537181	0	0	0	0.000499017	0	0	0	0.000193331	0.000592975	0	0.000905758	0	0	0	0	0	0	0	0	0	0	0.000241932	0	0	0.000680688	0	0	0.0008428	0	0	0.000353304		0.00034329	0.000134295	0.000183618	0.000301919	0	4.0322e-05	0.000226896	0.000280933	0.000117768		0.000644949
Des_22:3+NH4_	0	0	0	0	0	0	0	0	0	0.000386541	0.000989437	0	0	0	0	0	0.000325473	0	0	0	0.000719525	0.000330769	0.000270562	0	0	0	0	0	0	0.000499044	0	0	0	0	0	0	0		0	0	0.000196568	0.000108491	0.000262573	4.50936e-05	0.000166348	0	0		0
Des_22:2+NH4_	0.000776234	0	7.2854e-05	0	0	0	0	0	0	0	0	0	0	0	0	0	0	0	0	0	0	0	0	0	0	0	0	0	0	0	0	0	0	0	0	0	0		0.000212272	0	0	0	0	0	0	0	0		0.00037754
Des_22:1+NH4_	0	0	0	0.000782526	0	0	0	0	0	0	0	0	0	0	0	0	0	0	0	0	0.000699006	0	0	0.00101491	0	0	0	0.000721679	0	0	0	0	0	0	0	0	0		0.000195631	0	0	0	0.000174751	0.000289431	0	0	0		0.000391263
Des_22:0+NH4_	0	0	0	0	0.000628579	0	0	0	0	0	0	0	0	0	0	0	0	0	0	0	0	0	0	0	0	0.000623258	0	0	0	0	0	0	0	0	0	0	0		0	0.000157145	0	0	0	0.000103876	0	0	0		0
Des_24:6+NH4_	0	0	0	0	0	0	0	0	0	0	0	0	0	0	0	0	0	0	0	0	0	0	0	0	0	0	0	0	0	0	0	0	0	0	0	0	0		0	0	0	0	0	0	0	0	0		0
Des_24:5+NH4_	0	0	0.000514489	0	0	0	0.000458531	0	0	0	0	0	0.000751161	0.000193331	0.000525382	0	0	0	0	0	0	0.00018852	0	0	0.000871295	0.000487224	0	0	0	0	0.000745771	0	0	0	0	0.000716973	0.000599728		0.000128622	0.000114633	0.000209982	0	4.71299e-05	0.00022642	0.00024859	0	0.0004389		0.000257245
Des_24:4+NH4_	0.00155888	0.0013826	0.000514489	0.00162558	0.000717895	0	0.000781179	0.00287323	0.00239779	0.000386541	0.00101089	0.000615513	0.00147878	0.00198666	0.000525382	0.000718577	0.00211343	0	0.002378	0	0.00216882	0.00110029	0	0.00128143	0.00496904	0.000499127	0.00156585	0.00295275	6.5352e-05	0.000530004	0	0.00194294	0.00327661	0	0.000772865	0	0.00120039		0.00127039	0.00109308	0.00120022	0.000944004	0.00141178	0.00187803	0.000198452	0.00173985	0.000657752		0.000514252
Des_24:3+NH4_	0	0	0.000475999	0	0	0.000537181	0	0	0.000740825	0	0	0.000492925	0.00168085	0	0.000675114	0.000689767	0	0	0.00077426	0	0	0	0	0	0	0	0	0.000721679	0	0.000499044	0	0	0	0.000198787	0.000605519	0.0024016	0		0.000119	0.000134295	0.000512816	0.000229922	0.000193565	0.00012028	0.000166348	6.62623e-05	0.00100237		0.000237999
Des_24:2+NH4_	0	0	0	0	0	0	0	0	0.000847875	0	0.00101089	0	0.000727319	0	0	0	0	0	0	0	0	0	0	0	0	0	0	0	0.000864816	0.000499044	0	0	0	0	0	0	0		0	0	0.00036944	0	0	0	0.00045462	0	0		0
Des_24:1+NH4_	0	0	0	0	0	0	0.00049215	0	0	0	0	0.000492925	0	0	0	0	0	0	0	0.000283248	0.000699006	0	0	0	0	0	0	0	0	0	0	0	0	0	0	0	0		0	0.000123038	7.04179e-05	0	0.000245563	0	0	0	0		0
Des_24:0+NH4_	6.4922e-05	0	0	0	0	0	0	0	0	0	0	0.000426544	0	0	0	0	0	0.000334928	0.000461004	0.000774599	0	0.000195291	0	0	0	0	0	0.000379833	6.5352e-05	0	0	0	0	0	0	0	0		1.62305e-05	0	6.09348e-05	0.000111643	0.000357724	6.33055e-05	2.1784e-05	0	0		3.2461e-05
TOTAL	0.034027	0.0517476	0.0653081	0.0532965	0.0251152	0.0376818	0.0347566	0.0476494	0.0271776	0.0391002	0.0411756	0.130665	0.0585153	0.0547032	0.0616675	0.0295682	0.0372191	0.0644806	0.0325005	0.0236327	0.0440252	0.0635669	0.0216137	0.030003	0.0671307	0.056124	0.0563287	0.0666298	0.0190937	0.0231149	0.0758976	0.0230756	0.0458822	0.04878	0.0195853	0.0548744	0.0570857		0.0510948	0.0363007	0.0590006	0.043756	0.0409313	0.0496383	0.0393687	0.0392459	0.0438485		0.0128919
Saturated Sum	0.006778	0.0101328	0.00764495	0.011382	0.00690161	0.00788647	0.00508014	0.0115577	0.00173523	0.0119231	0.00874657	0.0359416	0.0109669	0.0173763	0.0100975	0.00615583	0.00780891	0.01894	0.00521527	0.00735789	0.00762389	0.016299	0.00693841	0.00793321	0.0132174	0.00837339	0.0104847	0.0163745	0.00403556	0.00551761	0.0150365	0.00337044	0.0136327	0.0102424	0.00643493	0.00763263	0.0096369	Saturated Sum	0.00898444	0.00785647	0.0138267	0.0109682	0.00912402	0.0105536	0.00819655	0.00908183	0.00790149		0.00213928
Mono Sum	0.00212184	0.00663808	0.0154623	0.0135089	0.00244202	0.00735555	0.00704698	0.00921513	0.00441793	0.0096395	0.00793345	0.0170038	0.017535	0.00944887	0.0171343	0.00373087	0.00575031	0.0110449	0.00577545	0.00260391	0.01236	0.0160944	0.00399326	0.00517337	0.0116756	0.0139003	0.0139736	0.0190075	0.00405244	0.00519537	0.0190868	0.00469625	0.00487835	0.0128687	0.0043689	0.0131099	0.0150701	Mono Sum	0.00943279	0.00651492	0.0118733	0.00684204	0.00920843	0.0112873	0.00944487	0.0074811	0.0108496		0.00617064
Poly Sum	0.0251271	0.0349767	0.0422008	0.0284056	0.0157716	0.0224397	0.0226295	0.0268766	0.0210245	0.0175377	0.0244956	0.0777192	0.0300135	0.027878	0.0344357	0.0196815	0.0236599	0.0344956	0.0215098	0.0136709	0.0240413	0.0311735	0.0106821	0.0168964	0.0422378	0.0338504	0.0318703	0.0312478	0.0110057	0.0124019	0.0417743	0.0150089	0.0273712	0.025669	0.00878151	0.0341319	0.0323787	Poly Sum	0.0326776	0.0219294	0.0333006	0.0259457	0.0225989	0.0277975	0.0217273	0.022683	0.0250974		0.00755506
Short Sum	0.00199619	0.0034148	0.00306894	0.00104683	0.00233031	0.00282213	0.000822071	0.00179472	0.000928006	0.00306695	0.00413667	0.0023931	0.00142639	0.0037427	0.00235443	0.00161665	0.00428236	0.00557655	0.00263566	0.00426295	0.00230857	0.0019697	0.00473112	0.00191701	0.00450095	0.001946	0.00437656	0.00198501	0.00155838	0.00233098	0.0076622	0.000141215	0.00371865	0.00374458	0.00304321	0.00217965	0.00297578	Short Sum	0.00238169	0.00194231	0.00257832	0.00382519	0.00279422	0.00324278	0.00385052	0.00253481	0.00273288		0.0010755
Medium Sum	0.0250316	0.0394672	0.0578898	0.0427822	0.0194432	0.0291992	0.0246409	0.0400371	0.0194485	0.0268474	0.0290806	0.12268	0.0449169	0.0474068	0.048157	0.0220289	0.0266429	0.0529925	0.0194427	0.0153884	0.0334725	0.0513421	0.0136444	0.0254212	0.0501317	0.0455092	0.0387597	0.0541349	0.0154834	0.0183712	0.0562	0.0179915	0.032002	0.0358965	0.0134395	0.0445472	0.0471196	Medium Sum	0.0412927	0.0283301	0.0483625	0.0338881	0.0299114	0.0379335	0.0300182	0.02863	0.0350354		0.0134838
Long Sum	0.00699917	0.00886557	0.00434935	0.00946751	0.00334168	0.00566044	0.00929363	0.00581749	0.00680118	0.00918586	0.00795835	0.00559132	0.012172	0.00355373	0.0111561	0.00592263	0.00629383	0.00591148	0.0104221	0.00398129	0.00824414	0.0102551	0.00323818	0.00266476	0.0124981	0.00866885	0.0131925	0.0105099	0.00205196	0.00241275	0.0120354	0.00494284	0.0101615	0.00913899	0.00310259	0.0081475	0.00699032	Long Sum	0.0074204	0.00602831	0.00805979	0.00604265	0.00822567	0.00846204	0.00550003	0.00808112	0.00608014		0.0023013
CE Sum	0.0298757	0.0481523	0.0565506	0.0443503	0.0202654	0.0317217	0.0304665	0.0390656	0.0224036	0.0311458	0.0357945	0.125387	0.0408726	0.0444458	0.0551666	0.0265656	0.0311782	0.0548483	0.0267956	0.0201712	0.0375094	0.0510089	0.0202632	0.0252288	0.0524386	0.0446011	0.0482727	0.0486853	0.0179666	0.019152	0.0651037	0.017385	0.034383	0.0411967	0.0149328	0.0454225	0.0494199	CE Sum	0.0447322	0.0303798	0.0507452	0.0375307	0.0338713	0.039915	0.0340741	0.0309882	0.0365917		0.011139
Des Sum	0.00415133	0.00359524	0.00875747	0.00894621	0.00484974	0.0059601	0.0042901	0.00858372	0.00477409	0.00795443	0.00538118	0.00527722	0.0176427	0.0102574	0.0065009	0.00300258	0.0060409	0.0096323	0.00570495	0.00346146	0.00651582	0.012558	0.00135052	0.00477422	0.0146921	0.0115229	0.00805599	0.0179445	0.00112707	0.00396286	0.0107939	0.00569053	0.0114992	0.00758337	0.0046525	0.00945187	0.00766578	Des Sum	0.00636256	0.00592091	0.00825541	0.00622526	0.00706005	0.00972336	0.00529462	0.00825772	0.00725672		0.00288435
TOTAL	0.034027	0.0517476	0.0653081	0.0532965	0.0251152	0.0376818	0.0347566	0.0476494	0.0271776	0.0391002	0.0411756	0.130665	0.0585153	0.0547032	0.0616675	0.0295682	0.0372191	0.0644806	0.0325005	0.0236327	0.0440252	0.0635669	0.0216137	0.030003	0.0671307	0.056124	0.0563287	0.0666298	0.0190937	0.0231149	0.0758976	0.0230756	0.0458822	0.04878	0.0195853	0.0548744	0.0570857	TOTAL	0.0510948	0.0363007	0.0590006	0.043756	0.0409313	0.0496383	0.0393687	0.0392459	0.0438485		0.0128919
Number of Species	27	25	32	28	23	22	23	34	20	27	24	36	33	32	35	20	26	16	25	21	27	30	18	21	24	31	26	31	23	21	29	19	25	31	27	27	37	Number of Species	28	25.5	29.5714	20.6667	25.75	25.1667	24.3333	25	30.3333		2.94392
[truncated: 17 more columns]

## Sheet: Cer
Cer
-	n=4				n=4					n=7						n=3			n=4				n=6						n=3			n=3			n=3
-	PFC															Nac													vHipp										Average										StDev
Species	PFC	PFC	PFC	PFC	PFC	PFC	PFC	PFC	PFC	PFC	PFC	PFC	PFC	PFC	PFC	Nac	Nac	Nac	Nac	Nac	Nac	Nac	Nac	Nac	Nac	Nac	Nac	Nac	vHipp	vHipp	vHipp	vHipp	vHipp	vHipp	vHipp	vHipp	vHipp		PFC			Nac			vHipp				PFC
-	Control	Control	Control	Control	Susceptible	Susceptible	Susceptible	Susceptible	Resilient	Resilient	Resilient	Resilient	Resilient	Resilient	Resilient	Control	Control	Control	Susceptible	Susceptible	Susceptible	Susceptible	Resilient	Resilient	Resilient	Resilient	Resilient	Resilient	Control	Control	Control	Susceptible	Susceptible	Susceptible	Resilient	Resilient	Resilient		Control	Susceptible	Resilient	Control	Susceptible	Resilient	Control	Susceptible	Resilient		Control
IS_Cer_d18:1/17:0	#N/A	#N/A	#N/A	#N/A	#N/A	#N/A	#N/A	#N/A	#N/A	#N/A	#N/A	#N/A	#N/A	#N/A	#N/A	#N/A	#N/A	#N/A	#N/A	#N/A	#N/A	#N/A	#N/A	#N/A	#N/A	#N/A	#N/A	#N/A	#N/A	#N/A	#N/A	#N/A	#N/A	#N/A	#N/A	#N/A	#N/A		#N/A	#N/A	#N/A	#N/A	#N/A	#N/A	#N/A	#N/A	#N/A		#N/A
Cer_d18:0/12:0	0	0	0	0.000267433	0	0	0.000887893	0	0	0	0	0	0	0	0.000543652	0	0	0	0	0	0	0	0	0	0.00195785	0	0	0	0	0.00107788	0	0	0	0	0	0.000284313	0		6.68583e-05	0.000221973	7.76646e-05	0	0	0.000326308	0.000359295	0	9.4771e-05		0.000133717
Cer_d18:0/14:1	0	0	0	0	0	0	0	0	0	0	0	0	0	0	0	0	0	0	0	0	0	0	0	0	0	0	0.000756048	0	0	0	0	0	0	0	0	0	0		0	0	0	0	0	0.000126008	0	0	0		0
Cer_d18:0/14:0	0	0	0	0	0	0	0	0	0	0	0	0	0	0	0	0	0	0	0	0	0	0	0	0	0	0	0.000576428	0	0	0	0	0	0	0	0	0	0		0	0	0	0	0	9.60713e-05	0	0	0		0
Cer_d18:0/16:1	0	0	0	0	0	0	0	0	0	0	0	0	0	0	0	0	0	0	0	0	0	0	0	0	0	0	0.000810953	0.000104446	4.65766e-05	0	0	0	0	0.000828379	0	0.000456073	0		0	0	0	0	0	0.000152567	1.55255e-05	0.000276126	0.000152024		0
Cer_d18:0/16:0	0.00233866	0	0.00112468	0.000847543	0.00179375	0	0	0.000560094	0.00194807	0	0.000459102	1.13837e-05	0.000269034	0.000754076	0.00127577	5.48146e-05	0.00146809	0	0.000645783	0.00142997	0	0	0	0	0	0.00064045	0.00176411	0.000693358	0	0.000548989	0.000778021	0	0	0.000828379	0.000603654	0.00126159	0.000638703		0.00107772	0.00058846	0.000673919	0.000507636	0.000518939	0.00051632	0.000442337	0.000276126	0.000834648		0.000967237
Cer_d18:0/18:3	0	0	0	0	0	0	0	0	0	0	0	0	0	0	0	0	0	0	0	0	0	0	0	0	0.00081634	0	0	0	6.19192e-05	0	0	0	0	0	0	0	0		0	0	0	0	0	0.000136057	2.06397e-05	0	0		0
Cer_d18:0/18:2	0	0	0	0.000722504	7.53736e-05	0	0	9.87923e-05	0	0	0	0	0	0	0.000299578	5.32773e-05	0	0	0	0	0	0	0	0	0	3.9287e-05	0	0	6.19192e-05	0	0	0	0	0	0	0	0		0.000180626	4.35415e-05	4.27969e-05	1.77591e-05	0	6.54784e-06	2.06397e-05	0	0		0.000361252
Cer_d18:0/18:1	0	0	0.000880744	0.000830173	0	0.00147218	0.000887893	0	0	0.00191386	0	0.00058654	0.000692576	0.00010199	0	0.00150934	0	0	0	0.00109426	0	0	0	0	0.00106692	0.000682174	0.000243554	0	0	0	0	0	0.00158132	0	0	0	0		0.000427729	0.000590019	0.00047071	0.000503112	0.000273566	0.000332108	0	0.000527105	0		0.00049433
Cer_d18:0/18:0	0.0196889	0.0280427	0.0208032	0.0275034	0.0332817	0.0299143	0.0162107	0.0155312	0.015998	0.0312085	0.0202481	0.0253867	0.0388249	0.0160384	0.0112435	0.0383964	0.0130414	0.0252583	0.0172839	0.0191692	0.0318047	0.0290698	0.03159	0.0243029	0.0363735	0.0203746	0.0367898	0.0330691	0.0225298	0.0184278	0.0395555	0.0152992	0.0201467	0.0126833	0.0102658	0.0230221	0.0228592		0.0240095	0.0237345	0.0227069	0.0255654	0.0243319	0.0304166	0.0268377	0.0160431	0.0187157		0.00437502
Cer_d18:0/20:5	0	0	0	0.000267433	0	0	0	0	0	0	0	0	0	0	0	0	0	0	0	0	0	0	0	0	0	0	0	0	0	0	0	0	0	0	0	0	0.000128087		6.68583e-05	0	0	0	0	0	0	0	4.26956e-05		0.000133717
Cer_d18:0/20:4	0	0	0	0	0	0	0	0	0	0	0	0	0.000835142	0	0	0	0	0	0	0	0	0	0	0	0	4.17247e-05	0	0	0	0	0	0	0	0	0	0	0		0	0	0.000119306	0	0	6.95412e-06	0	0	0		0
Cer_d18:0/20:3	0	0	0	0	0	0	0	0	0	0	0	0	0	0	0	0	0	0	0	0	0	0	0	0	0	0	0	0	0	0	0.00102046	0	0	0	0	0	0		0	0	0	0	0	0	0.000340153	0	0		0
Cer_d18:0/20:2	0	0	0	0	0	0	0.000919302	0	0	0	0	0	0	0.000122628	0	0	0	0	0	0	0	0.000827628	0	0	0	0	0	0	0	0	0	0	0	0	0	0	0		0	0.000229826	1.75182e-05	0	0.000206907	0	0	0	0		0
Cer_d18:0/20:1	0.00233866	0	0	0	0	0	0	0	0	0	0	0	0	0	0	0	0	0	0	0	0	0	0	0	0	0	0	0	0	0	0	0	0	0	0	0	0.000787647		0.000584666	0	0	0	0	0	0	0	0.000262549		0.00116933
Cer_d18:0/20:0	4.45758e-05	0	6.82777e-05	0.000632942	0	0.000747371	0	0.000736797	0	0.00191386	0	1.63742e-05	0.000269034	0.000754076	0.000520058	0	0	0	0	0	0	0.000827628	0	0.00099519	0.00558359	1.17038e-05	0.00106365	0	0	0	0.00321736	0	0	0	0.000790383	0	0.000787647		0.000186449	0.000371042	0.000496201	0	0.000206907	0.00127569	0.00107245	0	0.00052601		0.000299005
Cer_d18:0/22:6	0	0	0	0.000830173	0	0	0.000554507	0	0	0	0	1.63742e-05	0	0	0	7.28707e-05	0	0	0	0	0	0	0	0	0	0	0	0	0	0	0.00102046	0	0.00105576	0	0	0	0		0.000207543	0.000138627	2.33917e-06	2.42902e-05	0	0	0.000340153	0.000351919	0		0.000415086
Cer_d18:0/22:5	0	0	0	0	0	0.000849358	0	0	0	0	0	1.13837e-05	0	0	0.00184333	0	0	0	0	0.00133916	0	0	0	0	0	0.00064045	0.00213198	0	0	0	0	0	0	0	0.000790383	0.000648774	0		0	0.000212339	0.000264959	0	0.000334789	0.000462072	0	0	0.000479719		0
Cer_d18:0/22:4	0	0	0	0	0	0	0	0	0	0	0	0	0	0	0	0	0.000447719	0	0	0	0	0	0	0	0	0.000603033	0	0	0	0	0	0	0	0	0	0	0		0	0	0	0.00014924	0	0.000100506	0	0	0		0
Cer_d18:0/22:3	0	0	0.00112468	0	0	0	0	0	0	0.00165879	0	0	0.00117742	0	0	0	0	0	0	0	0	0	0	0	0	0	0	0	0	0	0	0	0.00105576	0	0	0	0		0.00028117	0	0.000405174	0	0	0	0	0.000351919	0		0.00056234
Cer_d18:0/22:2	0	0	0	0	0	0	0	0	0	0	0	0	0	0.000578223	0	0	0	0	0	0	0.00101396	0.000617917	0	0	0	0	0	0.000104446	0	0	0	0	0	0	0	0	0.000112658		0	0	8.26033e-05	0	0.000407968	1.74077e-05	0	0	3.75526e-05		0
Cer_d18:0/22:1	0	0.000829747	0	0	0	0	0.00132989	0	0	0.00191386	0	0.00145797	0.00268672	0	0.000520058	0.00150934	0.00113323	0	0	0	0	0.000617917	0.00198553	0	0	0.000627167	0.00248608	0.00327088	0.00368491	0.000548989	0	0	0	0.000568469	0	0.000672893	0.000726177		0.000207437	0.000332472	0.000939802	0.000880855	0.000154479	0.00139494	0.0014113	0.00018949	0.000466357		0.000414874
Cer_d18:0/22:0	0.000263458	0	0.000807472	0	0.0010913	0	0	0.000129292	0	0	0	1.13837e-05	0	0.00010199	0	0	0	0	0	0	0	0	0	0	0	0	0	0.000104446	0	0	0	0	0	0	0.000603654	0	0.000692768		0.000267733	0.000305148	1.61963e-05	0	0	1.74077e-05	0	0	0.000432141		0.000380657
Cer_d18:0/24:1	0	0.000509815	2.18281e-05	0.000507903	0.00473405	0.000747371	0	0.00135515	0	0	0	0.0020101	0.00275631	0.000797216	0.000755711	5.48146e-05	0.00108464	0	0	0	0	0.00349904	0.00217777	0	0.00195785	0.00253796	0.00161046	0.000704901	0	0	0.00134919	0.00167506	0	0.000616589	0.000552423	0	0		0.000259886	0.00170914	0.000902762	0.000379818	0.00087476	0.00149816	0.000449731	0.000763882	0.000184141		0.000287628
Cer_d18:0/24:0	0	0	0.00112468	0	0	0	0	0.000733007	0	0	0	1.13837e-05	0	0	0	0	0.000728683	0.00114858	0	0.000858088	0	0	0.000876483	0.000611466	0	0.00150609	0.00106365	0	0	0	0	0	0	0	0	0	0		0.00028117	0.000183252	1.62625e-06	0.000625755	0.000214522	0.000676282	0	0	0		0.00056234
Cer_d18:0/26:1	0	0	0	0.000632942	0	0	0	0.000560094	0	0.00165879	0	0.00058654	0	0	0	0	0	0	0.000645783	0	0	0	0	0	0	0.000603033	0	0	0	0	0.00102046	0	0.000659341	0	0	0	0		0.000158236	0.000140024	0.000320762	0	0.000161446	0.000100506	0.000340153	0.00021978	0		0.000316471
Cer_d18:0/26:0	0	0	0	0	0	0.00101777	0	0	0	0	0	0	0.000835142	0	0.000520058	0	0	0	0	0	0	0	0	0	0	0	0	0	0	0	0.000397817	0	0	0	0	0	0		0	0.000254443	0.0001936	0	0	0	0.000132606	0	0		0
Cer_d18:1/12:0	0.00922143	0.00691259	0.00482452	0.00751706	0.00637961	0.00293791	0.0112622	0.00692094	0.00417497	0.00209109	0.00162339	0.0106626	0.00633935	0.00732945	0.00553094	0.00652952	0.00528669	0.00679786	0.00434821	0.00133916	0.0104267	0.00724993	0.00137293	0.00322687	0	0.00441727	0.0135836	0.0113641	0.00507054	0.00344891	0.0104562	0.00800342	0.00052459	0.00393235	0.0037357	0.00408289	0.00773476		0.0071189	0.00687517	0.00539312	0.00620469	0.00584099	0.0056608	0.00632523	0.00415346	0.00518445		0.0018153
Cer_d18:1/14:1	0.00611223	0.00058077	0	0.00430909	0.000143033	0.000669714	0	0.000795055	0.00144135	0.00165879	0.00330487	0	0.00502492	0.00143688	0.000559348	0.00164762	0.00207448	0.00114858	0.00971418	0.00386932	0.00192336	0	0.00267422	0.00373982	0	0.00217493	0.00935736	0.000622533	0.0045631	0.0035772	0.000371546	0.00461483	0	0.00651057	0.00671286	0	0.00201466		0.00275052	0.00040195	0.00191802	0.00162356	0.00387671	0.00309481	0.00283728	0.00370847	0.00290917		0.00294412
Cer_d18:1/14:0	0.00122386	0.00058077	0.00196585	0.00286727	0.00155666	0	0.000630847	0.000770621	0.00194807	0	0	0.00170492	0	0.00091905	0.00131506	0.00146276	0	0.00193304	0	0.00133916	0.000959713	0.000977315	0	0.000512944	0	0.00120607	0.000387273	0.000642272	0.00285718	0	0.00073942	0	0	9.894e-05	0	0	0		0.00165944	0.000739532	0.000841014	0.00113193	0.000819046	0.000458093	0.00119887	3.298e-05	0		0.00098421
Cer_d18:1/16:1	0.00255293	0.00655728	0.00112468	0.00126771	0.0010913	0.00507981	0.00173634	0.00189308	0	0.00112019	0.00128166	0.00058654	0	0.00238668	0	0	0.00102038	0.00229716	0.000578681	0	0.000959713	0.00203023	0.00130129	0	0.00255882	0.00140708	0.00106365	0.00139103	0	0.00131666	0	0	0.00165094	0.00270186	0	0.000433445	0		0.00287565	0.00245013	0.000767868	0.00110585	0.000892155	0.00128698	0.000438885	0.00145093	0.000144482		0.00253706
Cer_d18:1/16:0	0.0665642	0.0486044	0.0520744	0.036828	0.0717584	0.104022	0.024624	0.048077	0.0244834	0.0716733	0.0522313	0.0577691	0.0692585	0.0293212	0.030112	0.0474143	0.0362339	0.0342735	0.0326209	0.0592296	0.0504989	0.0473286	0.0444252	0.0377131	0.0876316	0.0513218	0.0569958	0.0465767	0.0445785	0.0345038	0.074647	0.0412287	0.0350094	0.0225326	0.025816	0.0665978	0.0374635		0.0510177	0.0621203	0.0478355	0.0393072	0.0474195	0.0541107	0.0512431	0.0329236	0.0432924		0.0122472
Cer_d18:1/18:3	0	0.00233891	0	0	0	0	0	0.000795055	0	0	0	0	0	0	0	0	0	0	0	0	0	0	0	0	0	0	0	0	0	0	0	0	0	0	0	0	0		0.000584727	0.000198764	0	0	0	0	0	0	0		0.00116945
Cer_d18:1/18:2	0	0.00134466	0.000807472	0.00066617	0.00264796	0.00160281	0.00101752	0	0	0	0	0.00314165	0.000658214	0.000717235	0.00240267	0.0029721	0	0.00448229	0	0	0	0.000649625	0.000824777	0.00069657	0	0.00201011	0.00106365	0.000642272	0	0.00131666	0.00073942	0.000965163	0.00496444	0	0	0.00155904	0		0.000704576	0.00131707	0.000988538	0.0024848	0.000162406	0.000872897	0.000685358	0.00197653	0.000519679		0.000553232
Cer_d18:1/18:1	0.0141995	0.0104946	0.00620931	0.0032083	0.00830914	0.0201871	0.00234251	0.00889954	0.00608318	0.0108384	0.00927745	0.00718762	0.00517266	0.00583207	0.00277985	0.00310638	0.00280214	0.00790055	0.0179233	0.0132241	0.00434332	0.00610962	0.00869935	0.00585856	0.0169393	0.00707396	0.00628949	0.00573127	0.00585991	0.00551133	0.00930941	0.0112064	0.00846882	0.00360894	0.0032131	0.00514777	0.00521526		0.00852793	0.00993458	0.00673875	0.00460302	0.0104001	0.00843199	0.00689355	0.00776137	0.00452538		0.0048204
Cer_d18:1/18:0	2.51027	2.47604	2.04217	1.2757	2.84093	3.3145	1.39825	1.69844	1.16248	2.5958	1.5936	1.85328	2.25484	1.14398	0.983394	1.90312	1.27029	1.53443	1.78501	1.94937	1.68233	1.69427	1.71158	0.896236	2.92015	1.73971	1.8113	1.79969	1.81759	1.3299	2.79568	1.47052	1.78131	1.0932	1.07241	1.3688	1.72117		2.07605	2.31303	1.65534	1.56928	1.77775	1.81311	1.98106	1.44834	1.38746		0.574527
Cer_d18:1/20:5	0	0	0.00114888	0.000601539	0.00264796	0	0	0	0	0	0	1.75765e-05	0.000908389	0	0	0	0	0	0	0.00210798	0	0	0	0	0	0.00124348	0.00297823	0	0	0	0	0	0	0	0	0.00139577	0		0.000437604	0.00066199	0.000132281	0	0.000526996	0.000703619	0	0	0.000465258		0.000552503
Cer_d18:1/20:4	0.00355931	0	0.00112468	0	0.000143033	0	0.00144789	0.000588835	0.000105992	0	0	0	0.000658214	0.000682803	0.000789997	0	0.00108464	0	0	0	0	0.0010049	0	0	0	0.000678056	0	0.000642272	0	0.000808913	0.000894813	0.00167506	0.000971512	0.00224789	0.000623273	0.000882572	0		0.001171	0.000544939	0.000319572	0.000361546	0.000251226	0.000220055	0.000567909	0.00163149	0.000501948		0.00167816
Cer_d18:1/20:3	0.000112453	0	0	0.000242551	0	0	0	0	0	0.000963488	0	0.000611822	0.000658214	0.000754076	0.000789997	0	0	0.000703814	0	0	0.000349429	0.000670223	0.000824777	0	0.00157206	3.54095e-05	0	0	0	0	0	0	0	0.000715529	0	0.000639507	0.000671477		8.8751e-05	0	0.000539657	0.000234605	0.000254913	0.000405374	0	0.00023851	0.000436995		0.000115426
Cer_d18:1/20:2	0	0	0.000807472	0.00066617	0.00119128	0.00200482	0.00189468	0.00119634	0.000178479	0	0	0.00143021	0.000304073	9.00654e-05	0.000559348	0.00159717	0.000479813	0	0	0	0	0.000670223	0.000824777	0	0	0.000675859	0	0.00147385	0.00157468	0	0.00299479	0	0.00285616	0.000616589	0	0.000882572	0.00195818		0.000368411	0.00157178	0.000366025	0.000692327	0.000167556	0.000495747	0.00152316	0.00115758	0.000946917		0.000429297
Cer_d18:1/20:1	0.00133631	0.00378151	0.000807472	0.00206976	0.00264796	0.00458798	0.000630847	0.00145645	0.00194243	0.000970899	0.00195813	0.000918492	0.0020476	7.49079e-05	0.00106536	0.00150497	0.00102038	0.0051861	0.00361201	0.00192049	0.000959713	0.00235269	0.00210487	0.00121932	0.00241665	0.00277547	0.0033855	0.00131432	0.000274169	0	0.000821176	0	0.00330695	0.000802921	0	0.0018021	0.000848295		0.00199876	0.00233081	0.00128255	0.00257048	0.00221123	0.00220269	0.000365115	0.00136996	0.000883466		0.00129631
Cer_d18:1/20:0	0.0365551	0.0475919	0.0360715	0.0316597	0.0357886	0.0563731	0.0183655	0.0325719	0.0207304	0.0370521	0.0305865	0.0335994	0.0459762	0.0227576	0.0234461	0.0284243	0.0189605	0.0280485	0.0227069	0.0206269	0.0229357	0.0420667	0.0159143	0.0172703	0.0441795	0.0294791	0.0387317	0.0462352	0.0247292	0.0191807	0.0616637	0.0184692	0.0240297	0.0154791	0.0150897	0.0302652	0.0308006		0.0379696	0.0357748	0.0305926	0.0251444	0.027084	0.0319683	0.0351912	0.019326	0.0253852		0.0067825
Cer_d18:1/22:6	0	0	0.00343172	0.000302264	0	0	0	0.00084318	0	0	0	0.00203433	0.00141199	0	0	0.00146276	0	0	0.00127207	0	0.00132991	0.00229758	0	0.00148133	0.00255882	0.000696127	0.00106365	0.000193231	0.00127879	0	0.000371546	0.00167506	0	0	0	0.000639507	0.000787647		0.000933497	0.000210795	0.000492331	0.000487588	0.00122489	0.000998861	0.000550113	0.000558352	0.000475718		0.00167157
Cer_d18:1/22:5	0.0054086	0.00603822	0.00309053	0.00205268	0.00311784	0.00467791	0.00214693	0.00206395	0.00115688	0.00821557	0	0.00133821	0.00315552	0.00175951	0.00134044	0	0.000631101	0.0042302	0.00207833	0.00194883	0.00406678	0.00260419	0.00130129	0.000829338	0.000928728	0.00216271	0.0036851	0.00144212	0.00457741	0.00332398	0.0048755	0.000762005	0.00052459	0.000828379	0.00218363	0.00225308	0.0010678		0.00414751	0.00300166	0.00242373	0.00162043	0.00267453	0.00172488	0.00425896	0.000704991	0.00183484		0.00188597
Cer_d18:1/22:4	0.000214265	0.00076389	0.00262425	0.00066617	0.00108814	0	0.000630847	0	0.00194243	0	0	0	0.00204681	0	0.000584725	0	0.000479813	0	0.00270638	0.00133916	0	0.00241741	0.00388938	0	0.0012138	0.000645198	0.00106365	0.000193231	0.00157468	0	0.00268337	0	0.00163048	0	0	0.00339205	0.000787647		0.00106714	0.000429748	0.000653424	0.000159938	0.00161574	0.00116754	0.00141935	0.000543493	0.00139323		0.00106532
Cer_d18:1/22:3	0.00122741	0.0023349	0.000918105	0.0020371	0.0037361	0.00127069	0.00158231	0.00077681	0.000105992	0.00165879	0.00208615	0.00513964	0.00540224	0.000702077	0	0.00150934	0.0041823	0.00236461	0.00434821	0.00133916	0.00104483	0.00347084	0	0	0	0.00207782	0.00416587	0.00226949	0	0.0018868	0.00468015	0.00152278	0	0.00301185	0.00361346	0.00120391	0.00311787		0.00162938	0.00184148	0.00215641	0.00268542	0.00255076	0.00141886	0.00218898	0.00151154	0.00264508		0.000666205
Cer_d18:1/22:2	0.00642327	0.00199896	0.00273962	0.00306338	0.00123118	0.00636474	0.00176597	0.00223953	0.00115354	0.00179857	0.00180397	0.000949315	0.00312993	0.0022742	0.00368309	0.00342302	0.00115066	0.00829585	0.00190012	0.00268453	0.00346925	0.000897685	0.00138127	0.00069657	0.00597058	0.00126155	0.00234617	0.00471524	0	0.00131666	0.00329091	0.00182368	0.00476112	0.000901861	0.00183537	0.00107295	0.00294319		0.00355631	0.00290035	0.00211323	0.00428984	0.0022379	0.00272856	0.00153585	0.00249556	0.0019505		0.00196254
Cer_d18:1/22:1	0.0105899	0.0148308	0.0160533	0.00825244	0.00940465	0.0186741	0.00258301	0.0106545	0.00762352	0.0179288	0.00950531	0.0194195	0.0261131	0.0100569	0.00890948	0.00657965	0.00566193	0.0136054	0.00701178	0.00927555	0.00438784	0.021956	0.00471945	0.00134228	0.0188172	0.0168088	0.0175412	0.0199286	0.00647168	0.00719452	0.0272306	0.0112415	0.0133029	0.0113621	0.00127809	0.00960991	0.00822168		0.0124316	0.0103291	0.0142224	0.00861567	0.0106578	0.0131929	0.0136323	0.0119688	0.00636989		0.00363914
Cer_d18:1/22:0	0.00367853	0.00849508	0.0105763	0.00970363	0.0193386	0.0100432	0.00907472	0.0104554	0.00241641	0.0196654	0.00705266	0.0179353	0.018247	0.00768013	0.0120516	0.0112666	0.00924424	0.013282	0.0053511	0.00681574	0.0065164	0.017028	0.0111656	0.00721729	0.0145276	0.0163071	0.0199029	0.0179179	0.00487813	0.00424365	0.0219372	0.0100282	0.00547505	0.00848365	0.00769346	0.00954974	0.0171361		0.00811338	0.012228	0.0121498	0.0112643	0.00892781	0.0145064	0.010353	0.00799563	0.0114597		0.00307725
Cer_d18:1/24:1	0.056813	0.0545241	0.0582572	0.052208	0.0664247	0.0524393	0.0241212	0.075895	0.0134102	0.0783491	0.029242	0.0817725	0.0678874	0.0375554	0.0274872	0.0220479	0.0233066	0.0393181	0.0391913	0.0585637	0.0533233	0.0563819	0.0404709	0.00777925	0.044528	0.0565318	0.0704168	0.0609012	0.034986	0.0329345	0.0708245	0.0288011	0.0310045	0.0227388	0.0209557	0.0447281	0.0651471		0.0554506	0.0547201	0.0479577	0.0282242	0.051865	0.0467713	0.0462483	0.0275148	0.0436103		0.00265244
Cer_d18:1/24:0	0.0150661	0.0106487	0.00661795	0.00918583	0.0086844	0.0189702	0.00880354	0.00804106	0.00399649	0.0108288	0.0015119	0.0141034	0.01348	0.00968132	0.00772548	0.0114515	0.00201022	0.0084704	0.0075863	0.0166937	0.00653309	0.0124393	0.0104682	0.00435937	0.00213157	0.00716639	0.0102629	0.0117419	0.0182399	0.00352597	0.0106265	0.00167506	0.0126382	0.00596845	0.00182394	0.00668258	0.00787796		0.0103797	0.0111248	0.00876105	0.0073107	0.0108131	0.00768839	0.0107974	0.00676056	0.00546149		0.00354077
Cer_d18:1/26:1	0	0.0016806	0	0	0.00156118	0.00240527	0.00132989	7.25592e-05	0	0.000835079	0	0	0.000330742	0	0	0	0	0	0	0	0	0	0	0	0	5.46015e-05	0.000756048	0	0	0.00062457	0.00139201	0	0	0.000616589	0	0	0.00155109		0.00042015	0.00134222	0.000166546	0	0	0.000135108	0.000672192	0.00020553	0.000517029		0.0008403
Cer_d18:1/26:0	0	0	0	0.00066617	0.00108814	0.00127069	0	0.000795055	0	0.00209109	0	0	0.000909212	0.00332773	0	0	0	0.00254925	0	0.00133916	0.000695403	0	0	0	0	0.00261314	0	0.000835503	0.00127879	0.00118266	0	0.000965163	0.00052459	0.00232788	0.00123806	0	0		0.000166543	0.000788472	0.000904006	0.00084975	0.00050864	0.000574774	0.000820485	0.00127254	0.000412688		0.000333085
Cer_d18:2/12:0	0	0	0	0	0	0	0	0	0	0	0	0	0	0	0	0	0	0	0	0	0	0	0	0	0	0	0	0	0	0	0	0	0	0	0	0	0		0	0	0	0	0	0	0	0	0		0
Cer_d18:2/14:1	0	0	0	0	0	0	0	0	0	0	0	0	0.000111172	0	0	0	0	0	0	0	0	0.000389418	0	0.000136532	0	0	0	0	0	0	0	0.00127567	0	0.000358255	0	0	0		0	0	1.58816e-05	0	9.73544e-05	2.27554e-05	0	0.000544642	0		0
Cer_d18:2/14:0	0	0	0	0	0.0010913	0	0	0	0	0	0	0	0	0.000627169	0	0	0	0.00187598	0	0	0	0	0	0	0	0	0	0	0	0	0	0	0	0	0	0	0		0	0.000272825	8.95956e-05	0.000625327	0	0	0	0	0		0
Cer_d18:2/16:1	0	0	0	0	0	0	0	0	0	0	0	0	0	0.000438139	0.000281727	0	0	0	0	0	0	0	0	0	0	0	0	0	0	0	0	0	0	0.000481311	0	0	0		0	0	0.000102838	0	0	0	0	0.000160437	0		0
Cer_d18:2/16:0	0.00489459	0.00357398	0.00274309	0.00811235	0.0037631	0.00330355	0.00488167	0.0052971	0.00685632	0.00636397	0.00318354	0.00368535	0.00374908	0.00255254	0.00444856	0.00146701	0.0031288	0.0101007	0.00382479	0.00146286	0.00334451	0.000732473	0.00412379	0.00469778	0.00298499	0.00372863	0.00544233	0.00429395	0.00657495	0.00634859	0.00474417	0.00167506	0.00415309	0.00144497	0.00395883	0.00787676	0.00616019		0.004831	0.00431136	0.00440562	0.00489884	0.00234116	0.00421191	0.00588924	0.00242437	0.00599859		0.00236014
Cer_d18:2/18:3	0	0	0	0	0	0	0	0	0	0	0.00208615	0	0	0	0	0	0	0	0	0	0	0	0	0	0	0	0	0	0	0	0	0	0	0	0	0	0		0	0	0.000298021	0	0	0	0	0	0		0
Cer_d18:2/18:2	0	0	0.000534911	0	0	0	0	0	0	0	0	0.00058654	0.000835142	0	0	0	0	0.000760879	0	0.00128525	0	0	0	0	0	0.00140708	0	0	0.00112347	0.00251506	0.00102046	0.00127567	0	0	0	0.000598189	0		0.000133728	0	0.000203097	0.000253626	0.000321312	0.000234513	0.001553	0.000425224	0.000199396		0.000267455
Cer_d18:2/18:1	0	0.00123507	0.000534911	0.000183127	0.0029221	0	0.00132989	0.000461948	0.00254274	0	0.00109739	0.000975094	0.000908389	0.000754076	0.00184333	0	0	0.000760879	0.00208489	0.00611315	0.00406037	0	0	6.10972e-07	0	0.00164899	9.25275e-05	0.000642272	0	7.94076e-07	0	0.00042744	0.00478328	0.000481311	0.00119816	0	0.00154476		0.000488277	0.00117848	0.00116015	0.000253626	0.0030646	0.000397399	2.64692e-07	0.00189734	0.000914306		0.000545102
Cer_d18:2/18:0	0.93693	0.551732	0.477351	0.511322	0.500458	0.760026	0.321082	0.47027	0.407242	0.537422	0.628967	0.580499	0.481472	0.387782	0.34215	0.456363	0.310637	0.619677	0.415675	0.770925	0.435125	0.34432	0.404651	0.353311	0.634602	0.365317	0.397124	0.370962	0.661992	0.573784	0.595809	0.490664	0.414616	0.245246	0.396224	0.577444	0.426712		0.619334	0.512959	0.480791	0.462226	0.491511	0.420994	0.610528	0.383509	0.466794		0.213903
Cer_d18:2/20:5	0	0	0	0	0	0	0	0	0	0	0.00010598	0	0	0	0	0	0.00102038	0	0	0.00128095	0	0	0	0	0	0	0	0.000328749	0	0	0	0	0	0	0.000915092	0	0		0	0	1.51399e-05	0.000340125	0.000320237	5.47914e-05	0	0	0.000305031		0
Cer_d18:2/20:4	0	0	0	0	0	0	0	0	0	0	0	0.000252452	0	0	0	0	0.00108464	0	0	0	0	0	0	0	0	0	0	0	0	0	0	0	0	0	0	0.000856522	0		0	0	3.60646e-05	0.000361546	0	0	0	0	0.000285507		0
Cer_d18:2/20:3	0	0	0	0	0	0	0	0	0	0	0	0	0	0	0	0	0	0	0	0	0	0	0	0	0.0019513	0	0	0	0	0	0	0	0	0.000616589	0	0	0		0	0	0	0	0	0.000325217	0	0.00020553	0		0
Cer_d18:2/20:2	0	0	0.000347543	0	0	0	0	0	0	0	0	0	0	0	0.000789997	0	0.00102038	0.000236571	0	0.000252601	0	0.000389418	0	0	0	0.00039948	0	0.000693358	0	0	0	0.00167506	0	0	0	0.000598189	0		8.68859e-05	0	0.000112857	0.000418982	0.000160505	0.00018214	0	0.000558352	0.000199396		0.000173772
Cer_d18:2/20:1	0	0	0	0	0	0	0	0	0	0	0	0	0	0	0	0	0.00108464	0	0	0	0	0	0.00132868	0	0	0	0.000130173	0	0.00112347	0	0.000124887	0	0.00110219	0	0	0	0.000457644		0	0	0	0.000361546	0	0.000243142	0.00041612	0.000367396	0.000152548		0
Cer_d18:2/20:0	0.0176635	0.0185467	0.0113017	0.014174	0.0220702	0.016206	0.00464206	0.0168536	0.00840656	0.02137	0.0190971	0.0175693	0.0167743	0.00985158	0.00812409	0.0136525	0.00604954	0.0064975	0.00411437	0.0190497	0.0126488	0.0151506	0.0122103	0.00594863	0.0129012	0.0132091	0.0165255	0.0186557	0.0214189	0.00302581	0.0144915	0.01682	0.0094557	0.00820663	0.00825277	0.0159978	0.0106241		0.0154215	0.014943	0.0144561	0.00873318	0.0127409	0.0132417	0.0129787	0.0114941	0.0116249		0.00333279
Cer_d18:2/22:6	0	0	0	0	0	0	0	0	0	0	0	0	0	0	0	0	0	0	0	0	0	0	0	0	0	0.00064045	0	0	0	0	0.00123491	0	0	0	0.00119816	0	0.000402517		0	0	0	0	0	0.000106742	0.000411638	0	0.000533558		0
Cer_d18:2/22:5	0	0	0	0	0	0	0	0	0	0	0	0	0	0	0	0	0	0	0	0	0.00132991	0	0	6.10972e-07	0	0	0.00106365	0	0	0	0	0	0	0.000481311	0.00119816	0.000108012	0.000403159		0	0	0	0	0.000332478	0.000177377	0	0.000160437	0.000569777		0
Cer_d18:2/22:4	0	0	0	0	0	0	0	0	0	0	0	0.000388554	0	0	0	0	0	0	0	0	0	0	0	0	0	0	0	0	0	0	0	0	0	0	0	0	0		0	0	5.55077e-05	0	0	0	0	0	0		0
Cer_d18:2/22:3	0.00122741	0	0	8.1528e-05	0	0	0	0	0	0	0	0.00058654	0.000102207	0	0.000581654	0	0	0	0	0	0	0.000389418	0.000171804	0	0	0	9.25275e-05	0	0	0	0	0.00140324	0	0	0.00094557	0	0		0.000327235	0	0.000181486	0	9.73544e-05	4.40553e-05	0	0.000467746	0.00031519		0.000601347
Cer_d18:2/22:2	0	0	0	0	0	0	0	0	0	0	0	0	0.000881577	0.00157819	0.00154571	0	0	0.00308162	0	0.00140984	0.000162759	0	0.00130129	0	0	0.00039948	0.000130173	0.0013442	0.00112347	0	0.00119846	0	0.00158132	0	0	0	0		0	0	0.000572211	0.00102721	0.00039315	0.000529189	0.00077398	0.000527105	0		0
Cer_d18:2/22:1	0	0.00123507	0	0.000805669	0.00077635	0.000511588	0	0	0	0.000447072	0	0.00211542	0.000102207	0.000321019	0	0	0	0	0.00208489	0	0.000959713	0.000521579	0.00132868	0.000136532	0	0.000603033	0.000848575	0.00104826	0	0.00131666	0.00114535	0	0.00158132	0.000481311	0.00119816	0.000598189	0.000402517		0.000510185	0.000321984	0.000426531	0	0.000891545	0.000660846	0.000820667	0.000687542	0.000732955		0.000614641
Cer_d18:2/22:0	0.00388201	0.00234505	0.00779124	0.000291831	0.00077635	0.003477	0.00492837	0.00353197	0	0.00376604	0.00010598	0.000977609	0.000472779	0.0034588	0.0021129	0.00297634	0	0.000760879	0.00159668	0.00592534	0.00225037	0.00407893	0.00379173	0.00148194	0.00255882	0.000424266	0.00127568	0.00514462	0.00289525	0	0.00345384	0.004797	0.000248366	0.00416851	0	0.00300365	0.00441475		0.00357754	0.00317842	0.0015563	0.00124574	0.00346283	0.00244618	0.00211636	0.00307129	0.0024728		0.00317085
Cer_d18:2/24:1	0.00843089	0.00145065	0.00580942	0.00353547	0.00652232	0.00123328	0.00132989	0.00611649	0.00238942	0.00618811	0.0080549	0.00669464	0.0103903	0.00304101	0.00440911	0.00476218	0.00217008	0.011203	0.00631796	0.0122017	0.00689445	0.00322387	0.00590975	0.00155886	0.010707	0.00314693	0.00571683	0.00863412	0.000489277	0.00147293	0.010819	0.003404	0.00283412	0.00183751	0.00119119	0.00448697	0.00236314		0.00480661	0.0038005	0.00588107	0.0060451	0.0071595	0.00594558	0.00426042	0.00269188	0.00268043		0.00300107
Cer_d18:2/24:0	0.000873178	9.09876e-07	0.0017322	0.00305012	0.00275386	0	0.000919302	0.00206649	0.00138585	0.000207576	0.00256918	0.00387932	0.00181893	0.0017727	0.00161591	0.002069	9.47983e-05	0.00193304	0.00127207	0.00279754	0.0022613	0.00176232	0.00150048	0.000829949	0.00255026	0.0010994	0.00270456	0.000828095	0	0.00143977	0.00117159	0	0.00268191	0.00176057	0.00119816	0.000955781	0.000940705		0.0014141	0.00143491	0.00189278	0.00136561	0.00202331	0.00158546	0.000870455	0.00148083	0.00103155		0.00129967
Cer_d18:2/26:1	0	0	0	0	0	0	0	0	0	0	0	0	0	0	0	0	0	0	0	0	0	0	0	0	0	0	0	0.000373177	0	0	0	0	0	0	0	0	0		0	0	0	0	0	6.21962e-05	0	0	0		0
Cer_d18:2/26:0	0	0	0	0	0	0	0	0	0	0	0	0	0	0	0	0.00104363	0	0	0	0.00128525	0	0	0.00150048	0	0.000246288	0	0	0	0	0	0	0	0	0	0	0	0.000692768		0	0	0	0.000347875	0.000321312	0.000291129	0	0	0.000230923		0
TOTAL	3.74971	3.31565	2.78754	2.03034	3.67302	4.44759	1.87414	2.43854	1.70214	3.47958	2.43104	2.76192	3.09993	1.72075	1.49995	2.57951	1.73012	2.40262	2.40351	3.0009	2.35891	2.33129	2.33839	1.38419	3.88238	2.37086	2.55678	2.48746	2.70351	2.06631	3.7898	2.15557	2.40049	1.48978	1.59931	2.20049	2.39836		2.97081	3.10832	2.38504	2.23741	2.52365	2.50334	2.85321	2.01528	2.06605		0.740193
Saturated Sum	3.62916	3.20312	2.67915	1.94033	3.55261	4.32281	1.82456	2.32178	1.66207	3.34146	2.36124	2.6211	2.95354	1.64869	1.43613	2.5257	1.67718	2.29704	2.30204	2.87965	2.26833	2.2173	2.25517	1.35871	3.76837	2.25853	2.41549	2.36875	2.63463	2.00064	3.63937	2.08014	2.31081	1.42636	1.5497	2.11583	2.2967	Saturated Sum	2.86294	3.00544	2.28917	2.16664	2.41683	2.40417	2.75821	1.93911	1.98741		0.727507
Mono Sum	0.102373	0.0977101	0.0896988	0.0778106	0.104537	0.108008	0.0376213	0.10816	0.0354328	0.123823	0.0637218	0.124311	0.124224	0.0627963	0.0486111	0.0427222	0.0413585	0.0814198	0.0891648	0.106262	0.0778118	0.0970822	0.0727005	0.0217718	0.0989918	0.096676	0.121505	0.104667	0.0574991	0.0544982	0.124408	0.0626459	0.0702757	0.0539949	0.0362997	0.0679354	0.08928	Mono Sum	0.0918982	0.0895815	0.0832743	0.0551668	0.0925803	0.0860521	0.0788018	0.0623055	0.064505		0.0107519
Poly Sum	0.0181727	0.0148195	0.0186999	0.0121997	0.0158789	0.0167703	0.01196	0.0086025	0.00464331	0.0142952	0.00608225	0.0165046	0.0221651	0.00925901	0.0152105	0.0110905	0.0115814	0.0241558	0.0123051	0.0149874	0.0127668	0.0169071	0.0105194	0.00370442	0.0150116	0.0156573	0.0197847	0.0140424	0.0113763	0.0111681	0.0260253	0.0127777	0.0194011	0.00942	0.0133031	0.0167307	0.0123802	Poly Sum	0.0159729	0.0133029	0.0125943	0.0156093	0.0142416	0.01312	0.0161899	0.0138663	0.014138		0.00304648
Short Sum	0.00922143	0.00691259	0.00482452	0.00778449	0.00637961	0.00293791	0.0121501	0.00692094	0.00417497	0.00209109	0.00162339	0.0106626	0.00633935	0.00732945	0.0060746	0.00652952	0.00528669	0.00679786	0.00434821	0.00133916	0.0104267	0.00724993	0.00137293	0.00322687	0.00195785	0.00441727	0.0135836	0.0113641	0.00507054	0.00452679	0.0104562	0.00800342	0.00052459	0.00393235	0.0037357	0.00436721	0.00773476	Short Sum	0.00718576	0.00709714	0.00547078	0.00620469	0.00584099	0.0059871	0.00668452	0.00415346	0.00527922		0.00183961
Medium Sum	3.6593	3.23992	2.70573	1.95164	3.57487	4.36657	1.82493	2.33515	1.67679	3.37733	2.38804	2.64015	2.99377	1.65724	1.45136	2.53001	1.69543	2.3312	2.34287	2.90583	2.27745	2.24444	2.27411	1.36434	3.81574	2.28985	2.4496	2.39189	2.64217	2.0206	3.67912	2.10937	2.34856	1.44998	1.56741	2.13863	2.31086	Medium Sum	2.88915	3.02538	2.3121	2.18555	2.44265	2.43092	2.78063	1.9693	2.00564		0.736827
Long Sum	0.0811832	0.0688148	0.076995	0.0709188	0.0917687	0.078084	0.0370583	0.0964781	0.0211819	0.100159	0.041378	0.111109	0.09982	0.0561754	0.0425135	0.0429646	0.0293951	0.0646224	0.0562855	0.0937391	0.0710375	0.0796039	0.0629041	0.0166202	0.0646798	0.0765959	0.0935949	0.0842122	0.0562727	0.0411804	0.100228	0.0381955	0.0513984	0.0358664	0.0281576	0.0574929	0.079763	Long Sum	0.074478	0.0758473	0.0674766	0.0456607	0.0751665	0.0664345	0.0658937	0.0418201	0.0551378		0.00565788
18:0 Sum	0.0246742	0.0293823	0.0259555	0.0330424	0.0409762	0.0347483	0.0207902	0.0197044	0.0179461	0.0402677	0.0207072	0.0301062	0.0483463	0.0192486	0.0175217	0.0416509	0.0179037	0.0264069	0.0185755	0.0238906	0.0328187	0.03546	0.0366298	0.0259096	0.047756	0.0283076	0.0492968	0.0380515	0.0263851	0.0206037	0.0483593	0.0169743	0.0244989	0.0155251	0.0136063	0.0263457	0.0267329	18:0 Sum	0.0282636	0.0290548	0.0277348	0.0286538	0.0276862	0.0376586	0.0317827	0.0189994	0.0222283		0.00375497
18:1 Sum	2.75113	2.70614	2.25344	1.45574	3.09091	3.62809	1.51424	1.91424	1.25537	2.86354	1.74507	2.1136	2.53396	1.28932	1.11453	2.05552	1.38592	1.71932	1.94796	2.15302	1.85705	1.92487	1.86394	0.990179	3.16612	1.95053	2.07634	2.03646	1.98038	1.4558	3.10623	1.61517	1.93295	1.20869	1.16822	1.56162	1.91651	18:1 Sum	2.29162	2.53687	1.84506	1.72026	1.97073	2.01393	2.1808	1.5856	1.54879		0.600868
18:2 Sum	0.973902	0.58012	0.508146	0.541556	0.541134	0.784757	0.339113	0.504597	0.428823	0.575765	0.665267	0.61821	0.517618	0.412178	0.367903	0.482334	0.32629	0.656888	0.43697	0.823989	0.469037	0.370958	0.437818	0.368102	0.668502	0.392024	0.431147	0.412948	0.696741	0.589903	0.635213	0.523417	0.443037	0.265564	0.417479	0.612524	0.455119	18:2 Sum	0.650931	0.5424	0.512252	0.488504	0.525239	0.451757	0.640619	0.410673	0.495041		0.217313
TOTAL	3.74971	3.31565	2.78754	2.03034	3.67302	4.44759	1.87414	2.43854	1.70214	3.47958	2.43104	2.76192	3.09993	1.72075	1.49995	2.57951	1.73012	2.40262	2.40351	3.0009	2.35891	2.33129	2.33839	1.38419	3.88238	2.37086	2.55678	2.48746	2.70351	2.06631	3.7898	2.15557	2.40049	1.48978	1.59931	2.20049	2.39836	TOTAL	2.97081	3.10832	2.38504	2.23741	2.52365	2.50334	2.85321	2.01528	2.06605		0.740193
Number of Species	32	32	39	43	38	32	34	38	27	32	26	44	45	41	40	32	34	33	29	36	32	38	34	30	30	50	45	42	31	31	41	30	34	39	33	39	40	Number of Species	36.5	35.5	36.4286	33	33.75	38.5	34.3333	34.3333	37.3333		5.44671
[truncated: 17 more columns]

## Sheet: COQ10
COQ10
-	n=4				n=4					n=7						n=3			n=4				n=6						n=3			n=3			n=3
-	PFC															Nac													vHipp										Average										StDev
Species	PFC	PFC	PFC	PFC	PFC	PFC	PFC	PFC	PFC	PFC	PFC	PFC	PFC	PFC	PFC	Nac	Nac	Nac	Nac	Nac	Nac	Nac	Nac	Nac	Nac	Nac	Nac	Nac	vHipp	vHipp	vHipp	vHipp	vHipp	vHipp	vHipp	vHipp	vHipp		PFC			Nac			vHipp				PFC
-	Control	Control	Control	Control	Susceptible	Susceptible	Susceptible	Susceptible	Resilient	Resilient	Resilient	Resilient	Resilient	Resilient	Resilient	Control	Control	Control	Susceptible	Susceptible	Susceptible	Susceptible	Resilient	Resilient	Resilient	Resilient	Resilient	Resilient	Control	Control	Control	Susceptible	Susceptible	Susceptible	Resilient	Resilient	Resilient		Control	Susceptible	Resilient	Control	Susceptible	Resilient	Control	Susceptible	Resilient		Control
CoQ10_NH4	0.0228577	0.0256604	0.0186024	0.0220355	0.0191453	0.0260959	0.0264699	0.0199283	0.024241	0.022018	0.0276184	0.021169	0.0258103	0.0238052	0.017857	0.017878	0.0127888	0.017724	0.0143636	0.0268171	0.0104523	0.0159879	0.01569	0.0231962	0.0196413	0.01346	0.0241832	0.017646	0.0253977	0.0220828	0.0237387	0.0291854	0.0215334	0.020123	0.0183394	0.0257671	0.0161285		0.022289	0.0229099	0.023217	0.0161302	0.0169052	0.0189694	0.0237397	0.0236139	0.0200783		0.00290661
CoQ10H2_NH4	0.00591868	0.00235781	0.00038458	0.00636083	0.00150674	0.00403542	0.00729829	0.00347111	0.00223313	0.00424558	0.0012608	0.00479861	0.000772446	0.00296861	0.000473188	0.00423766	0.00212191	0.00164648	0.00447027	0.00161882	0.00267708	0.00208768	0.00127857	0.00455646	0.00502693	0.00273154	0.00015959	0.00345342	0.00264893	0.0053277	0.00425405	0.00342201	0.00357016	0.00106297	0.00302173	0.00410417	0.00288658		0.00375548	0.00407789	0.00239319	0.00266868	0.00271347	0.00286775	0.00407689	0.00268505	0.00333749		0.00287424
CoQ9_NH4	0.0555517	0.0561172	0.0601656	0.0533277	0.0491631	0.0671798	0.0944112	0.0360078	0.0448545	0.0740589	0.0489531	0.0386363	0.0686899	0.045088	0.0398263	0.0577278	0.068752	0.046915	0.0724788	0.0470369	0.050534	0.0454505	0.0518509	0.0436714	0.0712054	0.0344521	0.0650298	0.0456364	0.0507234	0.0548028	0.054517	0.0485788	0.0614397	0.0459154	0.0445427	0.0508179	0.0505933		0.0562905	0.0616905	0.0514438	0.0577982	0.0538751	0.0519743	0.0533478	0.051978	0.0486513		0.00285016
CoQ9H2_NH4	0.00459994	0.0117328	0.00969899	0.00210874	0.00528493	0.0060204	0.00988007	0.00652693	0.00245627	0.0099981	0.00389849	0.00348363	0.0135416	0.00414158	0.00968187	0.00519309	0.00490149	0.00164648	0.0157234	0.00434501	0.00445726	0.00322125	0.00730679	0.00639964	0.0160908	0.00948292	0.00860849	0.00490233	0.00438688	0.00635181	0.00479328	0.00594403	0.00778103	0.00666363	0.00479382	0.0073081	0.00633698		0.00703512	0.00692808	0.00674307	0.00391369	0.00693672	0.0087985	0.00517732	0.00679623	0.0061463		0.00444837
TOTAL	0.088928	0.0958682	0.0888515	0.0838327	0.0751	0.103332	0.138059	0.0659342	0.0737849	0.110321	0.0817308	0.0680876	0.108814	0.0760034	0.0678384	0.0850365	0.0885642	0.0679319	0.107036	0.0798178	0.0681207	0.0667473	0.0761262	0.0778237	0.111965	0.0601265	0.0979811	0.0716381	0.083157	0.0885651	0.087303	0.0871302	0.0943243	0.073765	0.0706977	0.0879973	0.0759454		0.0893701	0.0956063	0.0837971	0.0805108	0.0804305	0.08261	0.0863417	0.0850732	0.0782135		0.00494478
Total CoQ10	0.0287764	0.0280182	0.0189869	0.0283963	0.020652	0.0301313	0.0337682	0.0233995	0.0264742	0.0262636	0.0288792	0.0259676	0.0265828	0.0267738	0.0183302	0.0221156	0.0149107	0.0193704	0.0188338	0.028436	0.0131294	0.0180756	0.0169685	0.0277526	0.0246682	0.0161915	0.0243428	0.0210994	0.0280467	0.0274105	0.0279927	0.0326074	0.0251035	0.021186	0.0213612	0.0298713	0.0190151	Total CoQ10	0.0260445	0.0269877	0.0256102	0.0187989	0.0196187	0.0218372	0.0278166	0.026299	0.0234158		0.00471519
Total CoQ9	0.0601516	0.0678501	0.0698646	0.0554364	0.054448	0.0732002	0.104291	0.0425347	0.0473108	0.084057	0.0528516	0.04212	0.0822314	0.0492296	0.0495082	0.0629209	0.0736535	0.0485614	0.0882022	0.0513819	0.0549913	0.0486718	0.0591577	0.050071	0.0872963	0.043935	0.0736383	0.0505387	0.0551103	0.0611546	0.0593103	0.0545229	0.0692208	0.0525791	0.0493365	0.058126	0.0569303	Total CoQ9	0.0633257	0.0686186	0.0581869	0.0617119	0.0608118	0.0607728	0.0585251	0.0587742	0.0547976		0.00672165
CoQ9/CoQ10	2.09031	2.42164	3.67961	1.95224	2.63646	2.42937	3.08845	1.81777	1.78705	3.20051	1.83009	1.62202	3.09341	1.83872	2.7009	2.84509	4.93964	2.50699	4.68318	1.80693	4.18841	2.69268	3.48632	1.80419	3.53881	2.71345	3.02505	2.39527	1.96495	2.23107	2.11878	1.6721	2.75741	2.48179	2.30964	1.94588	2.99396	CoQ9/CoQ10	2.53595	2.49301	2.2961	3.43057	3.3428	2.82718	2.10493	2.30377	2.41649		0.787472
Total	0.088928	0.0958682	0.0888515	0.0838327	0.0751	0.103332	0.138059	0.0659342	0.0737849	0.110321	0.0817308	0.0680876	0.108814	0.0760034	0.0678384	0.0850365	0.0885642	0.0679319	0.107036	0.0798178	0.0681207	0.0667473	0.0761262	0.0778237	0.111965	0.0601265	0.0979811	0.0716381	0.083157	0.0885651	0.087303	0.0871302	0.0943243	0.073765	0.0706977	0.0879973	0.0759454	Total	0.0893701	0.0956063	0.0837971	0.0805108	0.0804305	0.08261	0.0863417	0.0850732	0.0782135		0.00494478
Number of Species	4	4	4	4	4	4	4	4	4	4	4	4	4	4	4	4	4	4	4	4	4	4	4	4	4	4	4	4	4	4	4	4	4	4	4	4	4	Number of Species	4	4	4	4	4	4	4	4	4		0
[truncated: 17 more columns]

## Sheet: DAG
DAG
-	n=4				n=4					n=7						n=3			n=4				n=6						n=3			n=3			n=3
-	PFC															Nac													vHipp										Average										StDev
Species	PFC	PFC	PFC	PFC	PFC	PFC	PFC	PFC	PFC	PFC	PFC	PFC	PFC	PFC	PFC	Nac	Nac	Nac	Nac	Nac	Nac	Nac	Nac	Nac	Nac	Nac	Nac	Nac	vHipp	vHipp	vHipp	vHipp	vHipp	vHipp	vHipp	vHipp	vHipp		PFC			Nac			vHipp				PFC
-	Control	Control	Control	Control	Susceptible	Susceptible	Susceptible	Susceptible	Resilient	Resilient	Resilient	Resilient	Resilient	Resilient	Resilient	Control	Control	Control	Susceptible	Susceptible	Susceptible	Susceptible	Resilient	Resilient	Resilient	Resilient	Resilient	Resilient	Control	Control	Control	Susceptible	Susceptible	Susceptible	Resilient	Resilient	Resilient		Control	Susceptible	Resilient	Control	Susceptible	Resilient	Control	Susceptible	Resilient		Control
IS_DAG_17:1/17:1_	#N/A	#N/A	#N/A	#N/A	#N/A	#N/A	#N/A	#N/A	#N/A	#N/A	#N/A	#N/A	#N/A	#N/A	#N/A	#N/A	#N/A	#N/A	#N/A	#N/A	#N/A	#N/A	#N/A	#N/A	#N/A	#N/A	#N/A	#N/A	#N/A	#N/A	#N/A	#N/A	#N/A	#N/A	#N/A	#N/A	#N/A		#N/A	#N/A	#N/A	#N/A	#N/A	#N/A	#N/A	#N/A	#N/A		#N/A
DAG_28:2+NH4_	0.00777088	0	0.0013678	0.00388057	0.00321399	0	0.00717023	0	0	0.00740126	0	0.0133672	0.00396647	0.00941672	0.000536831	0	0	0	0	0	0.00740664	0.00152245	0.0133783	0.00747697	0.00200569	0.00615832	0	0.00144059	0.00870556	0	0.00383608	0	0	0	0.00544071	0.003388	0		0.00325481	0.00259606	0.00495549	0	0.00223227	0.00507664	0.00418055	0	0.0029429		0.00341277
DAG_28:1+NH4_	0	0	0.00604271	0.0112333	0.00628088	0	0.0225481	0.0093239	0.0267732	0.00119285	0.0162446	0.00313962	0.00428177	0.010981	0.00295718	0.00264115	0	0.0113708	0.00661928	0	0.0186203	0.00224983	0.00912044	0.0132027	0	0.00335855	0	0.00168527	0.00470053	0.00681271	0	0	0.00743507	0.0105354	0.00584266	0	0.00313675		0.00431899	0.00953822	0.00936717	0.00467065	0.00687236	0.00456116	0.00383775	0.00599015	0.00299314		0.00541866
DAG_28:0+NH4_	0.133863	0.179141	0.152149	0.0848523	0.192437	0.17428	0.146152	0.144287	0.118145	0.16407	0.195803	0.125555	0.0893846	0.14463	0.120098	0.152669	0.190613	0.190469	0.150352	0.0981476	0.0982884	0.123086	0.128107	0.0899791	0.3717	0.153524	0.116945	0.12059	0.113175	0.107029	0.10254	0.114194	0.179742	0.14421	0.141992	0.138147	0.120286		0.137501	0.164289	0.136812	0.177917	0.117469	0.163474	0.107581	0.146049	0.133475		0.0397222
DAG_30:2+NH4_	0	0.0381321	0.00338966	0.0246893	0.0108457	0	0.0546055	0.00758362	0.0132934	0.00837042	0.0381958	0.0157824	0.00436943	0.0141287	0.0175759	0.00786407	0.0234093	0.0184633	0.00403936	0.00529987	0.0146576	0.00165553	0.000748245	0.00747697	0.0129533	0.0134723	0.0155145	0.00364214	0	0.00697649	0.0093363	0	0.029946	0.0193692	0	0.0140897	0.00459119		0.0165528	0.0182587	0.0159595	0.0165789	0.00641309	0.0089679	0.0054376	0.0164384	0.00622697		0.0180659
DAG_30:1+NH4_	0.0222379	0.032577	0.0394836	0.0407631	0.0308395	0.0108797	0.0868823	0.0410597	0.107679	0.0675837	0.0833867	0.0448381	0.0585192	0.05636	0.0702668	0.0075024	0.0166307	0.0655225	0.0226637	0.0539163	0.071102	0.0199548	0.0531601	0.0737551	0.0763462	0.028877	0.034213	0.0113573	0.034044	0.0765225	0.0522736	0.0124412	0.0551991	0.0493001	0.0491835	0.023145	0.0755375		0.0337654	0.0424153	0.0698048	0.0298852	0.0419092	0.0462848	0.05428	0.0389801	0.0492887		0.00848452
DAG_30:0+NH4_	0.0763606	0.128768	0.0579095	0.0459004	0.0457293	0.0571987	0.15669	0.0579736	0.0590657	0.10319	0.133013	0.0716559	0.0514232	0.0956704	0.0960711	0.0814555	0.108222	0.112875	0.0762954	0.0529601	0.0917876	0.0373562	0.0697346	0.0835431	0.093924	0.0605661	0.0445554	0.0531499	0.091519	0.102377	0.0574706	0.0909159	0.179807	0.0702205	0.0496499	0.0701361	0.0658395		0.0772346	0.0793979	0.0871556	0.100851	0.0645998	0.0675788	0.083789	0.113648	0.0618752		0.0365683
DAG_32:4+NH4_	0	0	0	0	0	0	0	0	0	0	0	0	0	0	0	0	0	0	0	0	0	0	0	0	0	0	0	0	0	0	0	0	0	0	0	0.00176848	0		0	0	0	0	0	0	0	0	0.000589495		0
DAG_32:3+NH4_	0	0	0.00144373	0.00281975	0	0	0.0235917	0.00483277	0	0	0.0264101	0.00719439	0.00436943	0.00794257	0.00145283	0	0	0	0.00740931	0.000836874	0.00152734	0	0	0	0	0	0.00341279	0	0.00325527	0	0.00202911	0	0.00170834	0.000965579	0.00600724	0.00677599	0.00919741		0.00106587	0.00710611	0.00676705	0	0.00244338	0.000568798	0.00176146	0.000891307	0.00732688		0.0013529
DAG_32:2+NH4_	0.0275558	0.0183452	0.0275283	0.0551345	0.0269738	0.0379893	0.0818671	0.0427812	0.0514275	0.0321542	0.0111096	0.0390267	0.0145093	0.0219829	0.0410304	0.0247288	0.0323979	0.0764903	0.00942761	0.0421602	0.0381217	0.015747	0.0328522	0.0989987	0.0674274	0.0122014	0.0379806	0.016165	0.0312984	0.0391906	0.045847	0.038229	0.0630638	0.0297478	0.0710268	0.0350764	0.0229439		0.032141	0.0474028	0.0301772	0.044539	0.0263641	0.0442709	0.0387787	0.0436802	0.0430157		0.0159303
DAG_32:1+NH4_	0.0412587	0.159054	0.0940073	0.126673	0.104536	0.0688302	0.242366	0.121663	0.170325	0.194372	0.172119	0.0859828	0.107674	0.087389	0.195934	0.127523	0.096392	0.289377	0.0682749	0.156403	0.13004	0.0768965	0.225598	0.194367	0.295938	0.110293	0.0964295	0.0602895	0.0805795	0.194819	0.150436	0.181797	0.253145	0.115027	0.165914	0.0620296	0.117193		0.105248	0.134349	0.144828	0.171097	0.107904	0.163819	0.141945	0.183323	0.115045		0.0502496
DAG_32:0+NH4_	1.13963	0.868756	0.706913	0.797422	0.886476	1.06181	1.18302	0.846761	1.08168	1.09893	1.06624	0.76137	0.751392	0.815366	0.707042	1.19588	0.967382	0.894017	1.03355	0.689513	0.734038	0.787714	1.11911	1.05305	1.11724	0.770409	0.673758	0.520346	1.0139	0.927767	0.705024	0.807155	0.78406	0.826282	1.0587	0.748795	0.600601		0.87818	0.994516	0.897432	1.01909	0.811205	0.875652	0.882229	0.805832	0.8027		0.186458
DAG_34:4+NH4_	0.00664491	0	0.00789201	0	0.00694021	0	0	0	0	0	0.0206712	0.00602971	0	0.0026743	0.00471982	0.00229807	0.0146974	0	0	0.0191783	0.0109942	0.00692611	0.0120232	0.00637729	0	0.00854082	0.00654897	0.00188774	0	0.00549924	0.00717608	0	0	0.00584645	0.0114602	0.00979944	0.00380255		0.00363423	0.00173505	0.00487072	0.00566516	0.00927467	0.00589634	0.00422511	0.00194882	0.00835406		0.00422722
DAG_34:3+NH4_	0.0135951	0.0277356	0.0193804	0.0344996	0.00630986	0.025891	0.00898579	0.0356957	0.0368751	0.0131927	0.0292624	0.0274443	0.0215715	0.0285889	0.031278	0.0323554	0.000252229	0.0245511	0.0446009	0.012783	0.0291322	0.027994	0.0290561	0.0334345	0.0501269	0.026375	0.0361252	0.014257	0.0190592	0.0314784	0.0390786	0.0254285	0.0291947	0.0157719	0.0362423	0.00794326	0.0109738		0.0238027	0.0192206	0.0268876	0.0190529	0.0286275	0.0315625	0.0298721	0.023465	0.0183864		0.00919497
DAG_34:2+NH4_	0.0495955	0.125276	0.0729507	0.122423	0.0711643	0.0751863	0.17193	0.0959373	0.0877366	0.180334	0.177544	0.0812974	0.102486	0.0931439	0.12143	0.0921748	0.109689	0.241084	0.0392841	0.112766	0.148263	0.0879891	0.150868	0.154593	0.22486	0.129937	0.0821164	0.0811484	0.0830099	0.132841	0.153351	0.0918383	0.173696	0.151531	0.0754649	0.10117	0.164849		0.0925614	0.103555	0.120567	0.147649	0.0970757	0.137254	0.123068	0.139022	0.113828		0.0373837
DAG_34:1+NH4_	0.303354	0.527951	0.433697	0.366107	0.586322	0.485045	0.653063	0.44623	0.300211	0.721776	0.3501	0.368276	0.575968	0.356113	0.407134	0.470843	0.436399	0.474075	0.446834	0.328626	0.327127	0.502153	0.507337	0.357121	0.705185	0.661389	0.430332	0.42095	0.347694	0.401706	0.562984	0.286801	0.6194	0.378615	0.3733	0.332283	0.323899		0.407777	0.542665	0.43994	0.460439	0.401185	0.513719	0.437461	0.428272	0.343161		0.0961842
DAG_34:0+NH4_	1.28665	1.16959	1.15825	1.18836	1.24462	1.07045	1.23615	1.31697	1.19545	1.20056	1.2598	1.17674	1.27215	1.15887	1.14002	1.02792	1.12613	1.31327	1.28068	1.01542	1.1169	1.2454	1.21194	1.31958	1.40949	1.28929	1.08982	0.951421	1.08116	1.18606	1.12706	0.91205	1.33629	1.23669	1.09012	1.18457	1.00771		1.20071	1.21705	1.20051	1.15577	1.1646	1.21192	1.13143	1.16167	1.09413		0.0586238
DAG_36:6+NH4	0.00435126	0	0.00625301	0.00921526	0.00458667	0	0	0	0	0	0	0.00469609	0.0013756	0.0036056	0.00448481	0.00264115	0	0	0	0	0	0.00409076	0.0138176	0	0.0104782	0.00928617	0.00367437	0.00267479	0	0	0.00293202	0	0.00405038	0	0	0	0		0.00495488	0.00114667	0.00202316	0.000880384	0.00102269	0.00665517	0.00097734	0.00135013	0		0.00386226
DAG_36:5+NH4_	0	0	0	0.00195141	0	0	0.00032003	0	0	0	0	0	0.00197312	0	0.00316286	0	0	0.00946657	0	0	0.0017405	0.000233983	0.00783826	0	0	0	0	0.000196326	0	0.014315	0	0	0	0.00262694	5.11783e-05	0	0.00301436		0.000487854	8.00076e-05	0.000733712	0.00315552	0.000493621	0.0013391	0.00477168	0.000875647	0.00102184		0.000975707
DAG_36:4+NH4_	0	0.0477921	0.00973393	0.0372729	0	0	0.0455417	0.0183929	0.00177203	0.0171148	0.0504976	0.0148205	0.0312664	0.00686884	0.014806	0.00786407	0.00780801	0.022171	0.0136641	0.0061549	0.0192905	0.00388122	0.0278786	0	0.0277543	0.0290279	0.0229094	0.0102732	0.0169827	0	0.0291419	0.0304891	0.0185853	0.0180282	0.0234401	0	0.00982309		0.0236998	0.0159837	0.0195923	0.0126144	0.0107477	0.0196406	0.0153749	0.0223675	0.0110877		0.0225196
DAG_36:3+NH4_	0.0503772	0.0815984	0.0694616	0.0930058	0.0444395	0.0252375	0.12467	0.036661	0.0467396	0.0898597	0.0983975	0.0602588	0.0703048	0.067408	0.127832	0.0293067	0.0269523	0.168891	0.0771528	0.0492047	0.0483913	0.0501516	0.0486115	0.05551	0.148903	0.067365	0.0400472	0.0226838	0.0615532	0.0643212	0.09164	0.0376583	0.134733	0.060374	0.0606072	0.0240016	0.0728903		0.0736108	0.0577521	0.0801144	0.0750499	0.0562251	0.0638533	0.0725048	0.0775885	0.0524997		0.0182299
DAG_36:2+NH4_	0.0676862	0.229717	0.13818	0.166434	0.217218	0.177079	0.216736	0.180966	0.216289	0.37226	0.168998	0.230064	0.287822	0.215743	0.264209	0.160287	0.0932822	0.240537	0.170801	0.172966	0.17508	0.226238	0.236161	0.149305	0.396158	0.334095	0.291801	0.195145	0.0842716	0.164563	0.308022	0.158493	0.449511	0.187807	0.190437	0.130817	0.228543		0.150504	0.198	0.250769	0.164702	0.186271	0.267111	0.185619	0.26527	0.183266		0.0671792
DAG_36:1+NH4_	0.108903	0.525314	0.269605	0.264502	0.423347	0.497836	0.256434	0.37196	0.215513	0.487465	0.226908	0.274947	0.591074	0.237413	0.241848	0.297895	0.236832	0.268236	0.209797	0.173219	0.150215	0.394989	0.299103	0.344062	0.827152	0.609083	0.456415	0.374074	0.270136	0.273509	0.498117	0.183312	0.671945	0.229768	0.177139	0.238417	0.220869		0.292081	0.387394	0.325024	0.267654	0.232055	0.484981	0.347254	0.361675	0.212142		0.17245
DAG_36:0+NH4_	0.466652	0.753841	0.696819	0.68293	0.534266	0.838843	0.937751	0.823578	0.502839	0.715216	0.735744	0.792099	0.782272	0.660601	0.659664	0.660156	0.655333	1.06199	0.643597	0.752406	0.680311	0.687366	0.722677	0.741857	0.956092	0.686848	0.722032	0.549818	0.653039	0.803181	0.723101	0.550629	1.15688	0.771123	0.617392	0.591734	0.593267		0.65006	0.783609	0.692634	0.792494	0.69092	0.729887	0.726441	0.826211	0.600798		0.126063
DAG_38:7+NH4	0.00530052	0.0186358	0.00131486	0.00389281	0	0.00752943	0.00735492	0.00454751	0	0.00897099	0.016679	0.00330848	0.00130309	0	0.00449465	0	0.00714737	0	0	0	0.00362968	0.00853478	0	0	0.0214526	0.000168471	0	0.00228645	0.00627325	0.0154788	0.0130457	0	0	0.0089956	0	0	0.00371951		0.00728599	0.00485797	0.00496517	0.00238246	0.00304111	0.00398459	0.0115993	0.00299853	0.00123984		0.00774441
DAG_38:6+NH4_	0.00809454	0	0.00753165	0.00995208	0.00691818	0.0102641	0.0281542	0.00598699	0.0093222	0.00991837	0.0210944	0.00148078	0	0.00890871	0.00701522	0.0184382	0.0083449	0.0109158	0.00164481	0.00967468	0.00356575	0.00620422	0.0066243	0.00786899	0.00790162	0.00415261	0.0131894	0.00540598	0	0.00626149	0.00185944	0.0206305	0.021553	0.0146918	0.00802548	0.00699599	0.00583762		0.00639457	0.0128309	0.00824853	0.0125663	0.00527236	0.00752382	0.00270698	0.0189584	0.00695303		0.00438669
DAG_38:5+NH4_	0.06041	0.0259032	0.0619085	0.0682388	0.0395446	0.075105	0.0999492	0.073405	0.0339576	0.0930161	0.102729	0.0637604	0.0727343	0.0644155	0.0434022	0.0971403	0.0916205	0.0394193	0.0713995	0.0667076	0.0577671	0.0387158	0.0813878	0.0280048	0.0691597	0.077651	0.0503297	0.0320539	0.0778948	0.0485399	0.0454475	0.0731536	0.115186	0.0680075	0.0539152	0.0546847	0.0493461		0.0541151	0.072001	0.0677165	0.0760601	0.0586475	0.0564311	0.0572941	0.0854492	0.0526487		0.0191115
DAG_38:4+NH4_	0.0147394	0	0.0103019	0.0165805	0.0245989	0.00494589	0.0437292	0.00831158	0.00506255	0.00968958	0.00877822	0.000989949	0.0145232	0.00930988	0.00653028	0.00786407	0.00544862	0.00686042	0.0125626	0.0119638	0.0152444	0	0.0103908	0.0137611	0.0208281	0.0118983	0.0140519	0.0131758	0.0026027	0.014306	0.0247696	0	0.00916164	0.0133525	0.0120145	0.0152728	0.00657002		0.0104055	0.0203964	0.00784052	0.00672437	0.00994269	0.0140177	0.0138927	0.00750471	0.0112858		0.00742066
DAG_38:3+NH4_	0.0214945	0.0170029	0.00605982	0.00895194	0	0.0186692	0.00660337	0.0057353	0	0.0342358	0.00733012	0.00206896	0	0.0101956	0.00597481	0	0	0.0238534	0	0.0170341	0.00711715	0.0104458	0	0.00757808	0	0.0119659	0.00347055	0.00241664	0.0122488	0.00345509	0.00336787	0.00229658	0.0024567	0.0211442	0	0.00342185	0.00165955		0.0133773	0.00775196	0.00854362	0.00795114	0.00864925	0.00423853	0.00635726	0.00863248	0.0016938		0.00712188
DAG_38:2+NH4_	0.0268029	0.0243637	0.00295003	0.0098542	0.0513819	0.0583918	0.00594091	0.0181429	0	0.0385989	0.0201443	0.0153501	0.0526862	0.0204957	0.00972888	0.0140948	0.00768298	0.0166867	0.0153456	0.00102942	0.0103418	0.0479693	0.0125454	0.0221382	0.081357	0.0398887	0.051696	0.027378	0.00125299	0.00557547	0.063838	0.0181312	0.0730485	0.0105966	0.0355001	0.0184724	0.0129806		0.0159927	0.0334644	0.0224292	0.0128215	0.0186715	0.0391672	0.0235555	0.0339254	0.0223177		0.0114706
DAG_38:1+NH4_	0.0218935	0.0308845	0.00383705	0.0139914	0.0182466	0.0141216	0.0251861	0.0231757	0.0308729	0.0187504	0.0210786	0.0370027	0.0451834	0.0211137	0.032657	0.00786407	0.0162949	0.0361595	0.0123296	0.0273699	0.0234782	0.024319	0.00996006	0.00308744	0.0365406	0.0363571	0.0151841	0.0144907	0.0180954	0.0283988	0.0147816	0.0049627	0.0378227	0.0114342	0.022101	0.0141953	0.0164798		0.0176516	0.0201825	0.0295227	0.0201062	0.0218742	0.01927	0.0204253	0.0180732	0.017592		0.0115086
DAG_40:10+NH4_	0	0	0	0	0	0	0	0	0	0	0.00754055	0	0	0	0	0	0	0	0	0	0	0	0	0	0	0	0	0	0	0	0	0	0	0	0	0	0		0	0	0.00107722	0	0	0	0	0	0		0
DAG_40:9+NH4_	0	0	0.00159252	0.00443489	0	0	0	0.00294153	0.0116739	0	0	0.0014234	0	0.00249694	0	0.0150569	0.00692349	0.00179448	0	0.00545946	0	0	0	0	0	0.00425094	0.00458216	0.00244886	0	0	0	0	0	0	0.00521032	0	0.00293333		0.00150685	0.000735383	0.00222775	0.00792496	0.00136487	0.00188033	0	0	0.00271455		0.00209141
DAG_40:8+NH4_	0.00664491	0	0.00845618	0	0.00872013	0	0.00717023	0	0.00705445	0.0087176	0	0.00199244	0.0086512	0	0.00812651	0.0140826	0.0140856	0.00726333	0	0	0.00600566	0.00874186	0.000625053	0.00757808	0.0114228	0.00501556	0.0086263	0	0.00870556	0	0.00560382	0.0287896	0.010976	0.00307929	0.00620417	0.00475854	0.000251474		0.00377527	0.00397259	0.0049346	0.0118105	0.00368688	0.00554463	0.00476979	0.0142816	0.00373806		0.00442158
DAG_40:7+NH4_	0.0402119	0.00902183	0.0455602	0.012714	0.0228208	0.0487141	0.0403895	0.0289501	0.0157823	0.0335816	0.00933355	0.0179574	0.0249431	0.0162006	0.0110566	0.0388971	0.0336479	0.030324	0.0406566	0.0277915	0.018508	0.0297681	0.00754453	0.02214	0.08184	0.0199274	0.0196524	0.0104192	0.013385	0.0182001	0.0307777	0.00839388	0.0451513	0.0275191	0.0244917	0.0199978	0.0261231		0.026877	0.0352186	0.0184079	0.0342896	0.029181	0.0269206	0.0207876	0.0270214	0.0235375		0.0186751
DAG_40:6+NH4_	0.102764	0.10035	0.0502542	0.0612733	0.0985577	0.0903047	0.0670303	0.0466526	0.0708264	0.075573	0.193803	0.0732477	0.044342	0.0639907	0.0646017	0.063265	0.0523513	0.0824564	0.0502211	0.113846	0.0421307	0.0696589	0.0967838	0.0788707	0.153967	0.0815456	0.0636812	0.0282303	0.102847	0.120612	0.0712145	0.0603021	0.0464454	0.0397587	0.0745893	0.0801633	0.0500497		0.0786605	0.0756363	0.0837691	0.0660243	0.0689641	0.0838465	0.0982243	0.0488354	0.0682674		0.0268369
DAG_40:5+NH4_	0.0170653	0	0.0127843	0.0179053	0.0113408	0.00675775	0.0131552	0.0242622	0	0.0213231	0.0182905	0.0188095	0.0204588	0.0142404	0.00807689	0.0171819	0.00656824	0.0328702	0.0230995	0.0481672	0.00808053	0.0100362	0.017587	0.00473442	0.00591922	0.020666	0.0300407	0.0162602	0.030644	0	0.0204441	0.0223226	0.0342343	0.0216636	0.00271134	0.0153832	0.015971		0.0119387	0.013879	0.014457	0.0188734	0.0223459	0.0158679	0.0170294	0.0260735	0.0113552		0.00826902
DAG_40:4+NH4_	0	0.0187924	0.0172004	0.00355037	0.0104175	0.0122261	0.0421277	0.0139997	0.0366287	0.0293066	0.0308502	0.0206336	0.0126075	0.0110164	0.00850825	0	0.039966	0.028062	0.00829423	0.017668	0.00616132	0.0193092	0.0182893	0.00773115	0	0.0175509	0.0032259	0.00959094	0.00870556	0.00281902	0.0197924	0.00936554	0.0161778	0.0191177	0.0223478	0.00969875	0.0202211		0.0098858	0.0196927	0.0213645	0.022676	0.0128582	0.00939802	0.010439	0.014887	0.0174226		0.00949909
DAG_40:3+NH4_	0	0	0	0.0115911	0	0.00703164	0.00692279	0	0.0010137	0.00135119	0.0184644	0.00348658	0.0104199	0	0.00316286	0	0.00652131	0	0.00469444	0	0	0	0	0	0.0171097	0.00659193	0	0.0110948	0.00495123	0	0.00403507	0.00630467	0	0.00792067	0	0	0.00299045		0.00289778	0.00348861	0.00541409	0.00217377	0.00117361	0.0057994	0.00299544	0.00474178	0.000996818		0.00579557
DAG_40:2+NH4_	0.00749811	0	0.00953336	0.00369329	0.00581809	0.015546	0.00539819	0.0030063	0.00022357	0	0	0.00136375	0.00512046	0.0039735	0.0032652	0.0161781	0	0.001274	0	0	0.00652655	0.00250422	0	0.0100025	0.00384925	0.00452964	0.00390652	0	0.0266561	0.0154788	0.000672853	0	0	0.00265633	0.0102153	0.0106336	0.00538914		0.00518119	0.00744213	0.00199235	0.00581737	0.00225769	0.00371464	0.0142692	0.000885445	0.00874603		0.00421774
DAG_40:1+NH4_	0	0.00473599	0	0	0.00546025	0	0.00717023	0.00163144	0.00769839	0.00817194	0.00551976	0	0	0.00220889	0	0	0.00648286	0	0	0.00393592	0.00331597	0.00114366	0	0	0	0.000444424	0.00857353	0.00431609	0.00569334	0.00681271	0	0.00243687	0.0021014	0.00464386	0.00882821	0	0.00122915		0.001184	0.00356548	0.00337128	0.00216095	0.00209889	0.00222234	0.00416868	0.00306071	0.00335246		0.00236799
DAG_40:0+NH4_	0	0	0	0	0.00546025	0.00420767	0	0	0	0	0	0.00283521	0	0	0.00276202	0	0	0.00726333	0	0.00760174	0.00681634	0.00456993	0.00830461	0.00389154	0.00469745	0.00634329	0	0.00129561	0.00495123	0	0	0.00659715	0	0.00357827	0.00302938	0	0.0037409		0	0.00241698	0.000799604	0.00242111	0.004747	0.00408875	0.00165041	0.00339181	0.00225676		0
DAG_42:11+NH4_	0	0.00845072	0.00158885	0	0	0	0	0	0	0	0	0.00270666	0.00107951	0	0	0	0	0	0	0	0	0	0	0	0	0.00335855	0.00240524	0	0	0	0	0	0.0107421	0	0	0	0.00282936		0.00250989	0	0.000540881	0	0	0.000960633	0	0.00358071	0.000943119		0.00403075
DAG_42:10+NH4_	0.00809454	0	0.00322043	0.0150917	0.00584848	0	0.0304286	0.00178516	0	0	0.00631541	0.000122255	0.00729812	0	0.00815282	0.026337	0	0	0.00740931	0	0.00377696	0.00110836	0	0	0	0.00924558	0.0152376	0.00694793	0	0.0128913	0.00470558	0	0.010976	0.00308234	0.0121008	0.00338918	0.00487095		0.00660166	0.00951557	0.00312694	0.00877901	0.00307366	0.00523853	0.00586564	0.00468611	0.00678696		0.00656566
DAG_42:9+NH4_	0	0.00606155	0.00322785	0	0	0	0	0.00287911	0	0	0	0	0	0	0	0.00544424	0	0	0.0062024	0	0.00694119	0.00272501	0	0.00746726	0	0.00460464	0	0	0.00627325	0	0.00403507	0	0	0	0	0	0.00156822		0.00232235	0.000719778	0	0.00181475	0.00396715	0.00201198	0.00343611	0	0.000522741		0.00292051
DAG_42:8+NH4_	0	0	0.00158885	0.00294664	0.00155051	0	0	0.00578919	0	0	0	0	0.00588095	0.00210497	0	0.00736731	0.00648286	0	0	0.00545946	0.00502859	0	0.00740385	2.7394e-06	0.00738069	0.00455353	0	0	0.00570063	0	0.00270238	0	0	0	0.00564656	0.00220254	0.00179943		0.00113387	0.00183492	0.00114085	0.00461672	0.00262201	0.00322347	0.002801	0	0.00321618		0.00142179
DAG_42:7+NH4_	0	0	0.00967612	0.00523364	0.0190127	0.00663893	0.0013254	0	0	0.000755928	0	0	0.00543649	0	0	0.00786407	0	0.00726333	0	0.0112576	0.00293103	0.00381448	0	0	0	0.00210414	0	0	0	0	0.000467723	0.00755503	0.00108268	0.00991697	0.00600724	0.00362281	0.00541997		0.00372744	0.00674426	0.000884631	0.00504247	0.00450078	0.000350691	0.000155908	0.00618489	0.00501667		0.00467059
DAG_42:6+NH4_	0.0229397	0.00941327	0.00674528	0.00385528	0.000910962	0.0168276	0.0302462	0.0111778	0.0065815	0.00817194	0.0264799	0.0153979	0	0.000875713	0.0134232	0.0206328	0.0261363	0.0101665	0.0271482	0.00393592	0.00736913	0.0173194	0.00570618	0	0.0498367	0.00975581	0.0074709	0.00465912	0.00627325	0.00786183	0.00737866	0	0.0188016	0.0190695	0.00870369	0.00297448	0.00313675		0.0107384	0.0147906	0.0101329	0.0189785	0.0139432	0.0129048	0.00717125	0.0126237	0.00493831		0.0084449
DAG_42:5+NH4_	0.000128725	0.00855197	0.0068754	0	0.00971543	0.0122261	0.00363641	0.00467415	0.0055678	0.0120773	0.00382421	0.0026716	0.00428177	0	0.00501321	0.00831403	0	0.0129131	0.0229601	0.00272689	0.00347824	0	0.00627925	0	0.018641	0.00435579	0.0032259	0.00398736	0	0	0	0	0.0128068	0.00301892	0.00242464	0.00553882	0		0.00388902	0.00756302	0.00477656	0.00707571	0.00729131	0.00608155	0	0.00527525	0.00265449		0.00446937
DAG_42:4+NH4_	0	0.00691484	0	0.00388057	0	0	0.00450084	6.21112e-05	0	0	0	0.00124658	0	0	0.00325182	0.00786407	0.00935234	0	0	0.00591492	0	0.0053802	0	0	0	0.00557165	0	0.000826082	0	0	0	0	0.00656272	0	0	0	0.00766003		0.00269885	0.00114074	0.000642628	0.0057388	0.00282378	0.00106629	0	0.00218757	0.00255334		0.00335354
DAG_42:3+NH4_	0	0	0.00494483	0	0	0	0.00082846	0.00540699	0	0	0	0	0	0	0	0	0	0	0	0	0.00111645	0	0	0	0	0	0	0.00248429	0	0	0	0	0	0.00327816	0	0.000840764	0		0.00123621	0.00155886	0	0	0.000279113	0.000414049	0	0.00109272	0.000280255		0.00247241
DAG_42:2+NH4_	0.00603064	0	0.00448492	0	0.00628088	0.00752943	0	0	0	0.00164976	0	0	0.00428177	0.00477638	0	0.00570682	0	0	0	0.00591492	0	0	0	0	0	0	0	0.00244886	0	0	0	0	0	0.00456272	0	0	0.00313675		0.00262889	0.00345258	0.0015297	0.00190227	0.00147873	0.000408143	0	0.00152091	0.00104558		0.00310048
DAG_42:1+NH4_	0	0	0.00322785	0	0.00691818	0.00385231	0	0	0.00640232	0	0	0	0	0	0.00316286	0	0.000925251	0.000320405	0	0	0	0	0	0	0.00617805	0.00306173	0	0.00340846	0	0	0	0	0.0187473	0	0	0	0		0.000806962	0.00269262	0.00136645	0.000415219	0	0.00210804	0	0.00624909	0		0.00161392
DAG_42:0+NH4_	0	0	0.00322043	0	0.00691818	0	0.00296696	0	0	0	0	0.00332297	0	0.00177846	0	0.00620681	0	0.00564977	0	0	0.00111645	0	0	0	0	0.00323338	0.00367437	0	0	0	0.00383608	0	0	0.0013657	0	0	0		0.000805106	0.00247129	0.000728775	0.00395219	0.000279113	0.00115129	0.00127869	0.000455233	0		0.00161021
TOTAL	4.1766	5.20267	4.26054	4.4377	4.81298	5.02745	6.13669	4.89518	4.48048	5.88891	5.3787	4.49576	5.16938	4.353	4.52592	4.7898	4.4884	5.84438	4.60902	4.13542	4.16348	4.61587	5.20855	5.00854	7.39181	5.40889	4.52686	3.61882	4.34124	4.84566	5.01417	3.79267	6.64242	4.64629	4.53348	3.99633	3.91488		4.51938	5.21807	4.89888	5.04086	4.38095	5.19391	4.73369	5.02713	4.14823		0.468348
Saturated Sum	3.10316	3.1001	2.77526	2.79946	2.9159	3.20679	3.66273	3.18956	2.95718	3.28197	3.3906	2.93357	2.94662	2.87692	2.72566	3.12429	3.04768	3.58554	3.18448	2.61605	2.72926	2.8855	3.25987	3.29189	3.95314	2.97022	2.65079	2.19662	2.95775	3.12642	2.71903	2.48154	3.63678	3.05347	2.96089	2.73338	2.39144	Saturated Sum	2.94449	3.24375	3.01607	3.2525	2.85382	3.05375	2.9344	3.05726	2.69524		0.181715
Mono Sum	0.497648	1.28052	0.849901	0.82327	1.18195	1.08056	1.29365	1.01504	0.865475	1.49931	0.875356	0.814186	1.3827	0.771578	0.95396	0.914269	0.809957	1.14506	0.766518	0.74347	0.723898	1.02171	1.10428	0.985595	1.94734	1.45286	1.04115	0.890572	0.760943	0.988581	1.27859	0.671752	1.6658	0.799324	0.802309	0.670069	0.758345	Mono Sum	0.862834	1.1428	1.02322	0.956429	0.813898	1.23697	1.00937	1.04562	0.743574		0.321223
Poly Sum	0.575796	0.822059	0.635381	0.814966	0.715129	0.740091	1.18031	0.690567	0.657828	1.10762	1.11274	0.747999	0.840062	0.704504	0.846304	0.751249	0.630768	1.11378	0.658018	0.775901	0.710325	0.708666	0.8444	0.73105	1.49133	0.985812	0.834923	0.531629	0.62255	0.730665	1.01655	0.639381	1.33985	0.793501	0.770285	0.592882	0.765093	Poly Sum	0.712051	0.831524	0.859581	0.831932	0.713228	0.903191	0.789921	0.924245	0.70942		0.125349
Short Sum	3.10852	3.27533	2.78241	2.90475	3.22269	3.06756	4.07502	3.17109	3.24866	3.79313	3.5799	2.8277	3.06206	2.90326	2.95755	3.22585	3.12221	3.71156	3.19004	2.58801	2.83801	2.93665	3.56303	3.49295	4.42719	3.2744	2.66776	2.25833	2.9121	3.21908	3.01844	2.56085	3.71268	3.05411	3.14035	2.73912	2.53056	Short Sum	3.01775	3.38409	3.19604	3.35321	2.88818	3.28061	3.04987	3.10921	2.80334		0.218128
Medium Sum	1.03089	1.88795	1.42934	1.50194	1.53314	1.91281	1.98774	1.69231	1.21327	2.07312	1.76218	1.6426	2.07906	1.44021	1.53537	1.46821	1.32329	2.0965	1.35526	1.5122	1.29372	1.64887	1.62613	1.50812	2.88258	2.08465	1.82709	1.33573	1.41089	1.60583	1.9726	1.22427	2.85002	1.54789	1.35825	1.23865	1.3539	Medium Sum	1.46253	1.7815	1.67797	1.62934	1.45251	1.87738	1.66311	1.87406	1.31693		0.351166
Long Sum	0.0371936	0.0393924	0.0488008	0.0310078	0.0571553	0.0470744	0.0739329	0.0317745	0.0185516	0.022655	0.0366195	0.025468	0.0282586	0.00953552	0.0330039	0.0957372	0.0428967	0.0363131	0.06372	0.0352097	0.031758	0.0303475	0.0193893	0.00747	0.0820365	0.0498448	0.0320141	0.0247621	0.0182471	0.0207532	0.0231255	0.00755503	0.0797192	0.0442943	0.0348829	0.0185686	0.0304215	Long Sum	0.0390986	0.0524843	0.0248703	0.0583157	0.0402588	0.0359195	0.0207086	0.0438562	0.0279577		0.0073781
TOTAL	4.1766	5.20267	4.26054	4.4377	4.81298	5.02745	6.13669	4.89518	4.48048	5.88891	5.3787	4.49576	5.16938	4.353	4.52592	4.7898	4.4884	5.84438	4.60902	4.13542	4.16348	4.61587	5.20855	5.00854	7.39181	5.40889	4.52686	3.61882	4.34124	4.84566	5.01417	3.79267	6.64242	4.64629	4.53348	3.99633	3.91488	TOTAL	4.51938	5.21807	4.89888	5.04086	4.38095	5.19391	4.73369	5.02713	4.14823		0.468348
Number of Species	33	30	46	40	40	33	42	39	32	36	36	43	39	38	42	39	35	37	32	37	44	40	35	33	35	47	38	43	36	32	40	29	38	43	39	37	45	Number of Species	37.25	38.5	38	37	38.25	38.5	36	36.6667	40.3333		7.18215
[truncated: 17 more columns]

## Sheet: FFA
FFA
-	n=4				n=4					n=7						n=3			n=4				n=6						n=3			n=3			n=3
-	PFC															Nac													vHipp										Average										StDev
Species	PFC	PFC	PFC	PFC	PFC	PFC	PFC	PFC	PFC	PFC	PFC	PFC	PFC	PFC	PFC	Nac	Nac	Nac	Nac	Nac	Nac	Nac	Nac	Nac	Nac	Nac	Nac	Nac	vHipp	vHipp	vHipp	vHipp	vHipp	vHipp	vHipp	vHipp	vHipp		PFC			Nac			vHipp				PFC
-	Control	Control	Control	Control	Susceptible	Susceptible	Susceptible	Susceptible	Resilient	Resilient	Resilient	Resilient	Resilient	Resilient	Resilient	Control	Control	Control	Susceptible	Susceptible	Susceptible	Susceptible	Resilient	Resilient	Resilient	Resilient	Resilient	Resilient	Control	Control	Control	Susceptible	Susceptible	Susceptible	Resilient	Resilient	Resilient		Control	Susceptible	Resilient	Control	Susceptible	Resilient	Control	Susceptible	Resilient		Control
IS_FFA_d4-16:0	#N/A	#N/A	#N/A	#N/A	#N/A	#N/A	#N/A	#N/A	#N/A	#N/A	#N/A	#N/A	#N/A	#N/A	#N/A	#N/A	#N/A	#N/A	#N/A	#N/A	#N/A	#N/A	#N/A	#N/A	#N/A	#N/A	#N/A	#N/A	#N/A	#N/A	#N/A	#N/A	#N/A	#N/A	#N/A	#N/A	#N/A		#N/A	#N/A	#N/A	#N/A	#N/A	#N/A	#N/A	#N/A	#N/A		#N/A
FFA_14:0_	0.90211	0.980547	0.980928	1.02123	0.994875	0.990899	1.1994	0.977738	1.21668	1.03539	1.08638	0.828455	0.956844	0.924954	0.987816	0.873329	0.915383	0.881573	0.997455	1.01863	0.869518	1.01511	1.01912	0.976868	0.928112	0.948155	0.922063	0.897879	0.929485	0.912603	1.09518	1.00829	0.914856	0.886203	1.24274	1.0108	0.909017		0.971205	1.04073	1.00522	0.890095	0.975176	0.9487	0.979088	0.936451	1.05419		0.0498626
FFA_14:1_	0.0565894	0.0639622	0.0406217	0.0633131	0.0552414	0.0757882	0.0921972	0.0463424	0.0698895	0.0801549	0.0547204	0.0396069	0.0695786	0.0501972	0.0474397	0.064103	0.0645325	0.0568228	0.0638262	0.0740109	0.0514157	0.0457749	0.0675789	0.0600174	0.0375102	0.0552799	0.0520268	0.0415973	0.0618941	0.0659375	0.0698934	0.0710555	0.0562361	0.0543277	0.121462	0.0602197	0.0480765		0.0561216	0.0673923	0.0587982	0.0618194	0.0587569	0.0523351	0.0659083	0.0605398	0.0765861		0.0108575
FFA_16:0_	5.70833	6.07636	6.2853	6.11071	5.20037	6.35279	6.49897	6.16124	5.99532	5.76527	6.24693	5.37577	6.56887	6.13054	5.52623	5.38679	5.97465	5.75902	6.02303	6.07976	5.79932	6.51403	6.67492	6.07625	5.55543	6.06948	6.23411	5.62081	6.17883	6.37627	6.30727	6.36472	5.7739	5.06354	6.35316	6.77804	5.8824		6.04518	6.05334	5.94413	5.70682	6.10403	6.0385	6.28746	5.73405	6.33787		0.242481
FFA_16:1_	0.30062	0.37071	0.534301	0.503187	0.300495	0.372098	0.909282	0.573455	0.424287	0.556169	0.522699	0.52959	0.561942	0.487457	0.53219	0.318266	0.394903	0.439274	0.312357	0.434818	0.525455	0.528408	0.433648	0.375379	0.453212	0.547226	0.419909	0.383927	0.393327	0.447655	0.707233	0.434789	0.489858	0.406104	0.878576	0.608399	0.499489		0.427205	0.538832	0.516334	0.384148	0.450259	0.43555	0.516072	0.443584	0.662155		0.11024
FFA_18:0_	5.90368	6.53866	8.09274	7.41792	5.41665	6.65164	7.75353	8.10696	6.33733	6.46768	7.37399	6.92774	7.80554	7.82439	6.85042	5.48883	6.61517	6.92215	6.27835	6.84536	6.99677	8.74586	7.01947	6.36731	6.89405	7.33725	7.59471	7.46156	6.14323	6.95064	7.88249	6.46717	7.07505	6.13726	6.6821	8.59425	7.35612		6.98825	6.98219	7.08387	6.34205	7.21659	7.11239	6.99212	6.55983	7.54416		0.963143
FFA_18:1_	3.25489	3.1255	2.41441	3.36101	2.77413	3.26008	2.72644	2.72745	2.97959	2.65701	2.99862	2.49268	3.39076	2.66123	2.29978	2.80765	3.00049	2.98609	3.05162	3.34842	2.63772	2.25224	3.34075	2.91718	2.58771	2.98516	3.14571	2.10697	3.38844	3.17438	2.87334	3.17784	2.08238	2.58571	3.64011	2.72146	2.89879		3.03895	2.87202	2.78281	2.93141	2.8225	2.84725	3.14539	2.61531	3.08679		0.427352
FFA_18:2_	0.5368	0.548735	0.476286	0.639298	0.441699	0.510882	0.500156	0.464132	0.602533	0.50267	0.551529	0.440887	0.602931	0.466471	0.400901	0.447387	0.520986	0.523009	0.492087	0.60301	0.481966	0.367142	0.582958	0.474314	0.464048	0.534964	0.530241	0.321781	0.638796	0.569167	0.582185	0.573896	0.309799	0.501442	0.789281	0.436385	0.574421		0.55028	0.479217	0.509703	0.497127	0.486051	0.484718	0.596716	0.461712	0.600029		0.0672892
FFA_18:3_	0.0398144	0.035141	0.0275798	0.042869	0.0319739	0.0374391	0.0227855	0.0222858	0.0388541	0.0329624	0.0376044	0.0237131	0.042386	0.032201	0.0269535	0.0226969	0.0443935	0.034657	0.0318801	0.0388488	0.0331113	0.0292427	0.0400319	0.0331571	0.0233255	0.0325048	0.044067	0.0219948	0.0381213	0.0380954	0.0353245	0.0415752	0.0179278	0.0375231	0.0452988	0.0278413	0.0363493		0.0363511	0.028621	0.0335249	0.0339158	0.0332707	0.0325135	0.0371804	0.032342	0.0364965		0.00665527
FFA_20:0_	0.572285	0.609824	0.568668	0.591184	0.577469	0.59788	0.57128	0.576696	0.586652	0.518683	0.607325	0.486963	0.522239	0.594846	0.597252	0.547296	0.611915	0.585642	0.569801	0.571537	0.548839	0.537286	0.611827	0.531708	0.612214	0.546509	0.530219	0.54891	0.641093	0.595966	0.58112	0.603252	0.544668	0.561899	0.636192	0.597785	0.524139		0.58549	0.580831	0.559137	0.581618	0.556866	0.563564	0.606059	0.56994	0.586038		0.0189906
FFA_20:1_	0.148285	0.11447	0.110111	0.15053	0.145245	0.140277	0.150658	0.155596	0.102104	0.127269	0.138937	0.143393	0.153081	0.123354	0.122335	0.0908573	0.101358	0.124476	0.0969136	0.15827	0.127945	0.110916	0.123669	0.0968972	0.148384	0.146304	0.108392	0.121344	0.136035	0.114753	0.152669	0.131711	0.110331	0.108808	0.162954	0.157296	0.120789		0.130849	0.147944	0.130068	0.105564	0.123511	0.124165	0.134485	0.11695	0.147013		0.0215224
FFA_20:2_	0.0588735	0.0473993	0.0556081	0.0709231	0.0538547	0.0506752	0.0766304	0.0658991	0.0592992	0.0609066	0.0592113	0.0543625	0.06623	0.0576769	0.0479623	0.0445955	0.048715	0.0619458	0.0466547	0.0699814	0.0593563	0.0504436	0.0565944	0.0510753	0.0499636	0.0621413	0.0565567	0.0418671	0.0640554	0.0565721	0.057493	0.0697702	0.0402673	0.0484194	0.113731	0.0527027	0.0637032		0.058201	0.0617649	0.0579498	0.0517521	0.056609	0.0530331	0.0593735	0.0528189	0.0767122		0.00975882
FFA_20:3_	0.260701	0.242868	0.109685	0.228176	0.22885	0.240324	0.128057	0.129069	0.207578	0.164322	0.187257	0.120892	0.240677	0.148354	0.117043	0.264716	0.236584	0.188077	0.269185	0.24335	0.141451	0.101281	0.259319	0.235422	0.149259	0.160858	0.216634	0.0975037	0.277876	0.245581	0.138918	0.260595	0.085614	0.197411	0.239986	0.132794	0.157737		0.210358	0.181575	0.169446	0.229792	0.188817	0.186499	0.220792	0.181207	0.176839		0.0684199
FFA_20:4_	4.68213	4.61652	1.32353	4.0901	4.05711	4.48914	1.37625	1.38137	4.1597	3.054	3.27413	1.23517	4.26124	2.44043	1.73455	3.80313	4.50572	3.68014	4.69527	4.64025	2.4273	1.37064	4.60734	4.44244	2.06577	3.28351	4.45796	1.32302	4.59809	4.80596	2.60758	4.54171	1.24482	3.51245	4.55184	1.38496	2.68428		3.67807	2.82597	2.87989	3.99633	3.28337	3.36334	4.00388	3.09966	2.87369		1.5919
FFA_20:5_	0.498219	0.591899	0.324571	0.572605	0.499701	0.624619	0.310875	0.339926	0.557254	0.514983	0.545979	0.283938	0.637742	0.473363	0.368615	0.507359	0.617596	0.554662	0.59012	0.60058	0.453487	0.376	0.624919	0.618817	0.39341	0.556839	0.636893	0.336103	0.586857	0.606304	0.503437	0.629453	0.319264	0.513182	0.599008	0.316462	0.481613		0.496824	0.443781	0.483125	0.559872	0.505047	0.52783	0.565533	0.4873	0.465694		0.121731
FFA_22:0_	0.0116149	0.012531	0.115414	0.0267983	0.0101615	0.0260331	0.140202	0.112436	0.0255657	0.0360984	0.043612	0.0974078	0.029168	0.0764055	0.087247	0.0118109	0.00987367	0.0242237	0.0119194	0.0207169	0.0644878	0.091566	0.0312323	0.0175069	0.0750536	0.0372133	0.0156776	0.0814738	0.0201446	0.0218774	0.0679949	0.0214814	0.0943486	0.0182429	0.025375	0.11747	0.042804		0.0415897	0.072208	0.0565006	0.0153027	0.0471725	0.0430262	0.0366723	0.044691	0.061883		0.049705
FFA_22:1_	0.0382935	0.0315828	0.0217493	0.0320366	0.0343682	0.043163	0.0315714	0.0307227	0.0272568	0.0367771	0.0311922	0.0323149	0.0511264	0.0302911	0.0302772	0.0212499	0.0286794	0.0327879	0.0197645	0.0353136	0.0250056	0.0313019	0.0298289	0.0239628	0.0446072	0.0292201	0.0252695	0.0324868	0.0317233	0.0265534	0.0311819	0.0282151	0.0381995	0.0175154	0.0447909	0.0329593	0.0341794		0.0309155	0.0349563	0.0341765	0.0275724	0.0278464	0.0308959	0.0298196	0.0279767	0.0373099		0.00683513
FFA_22:2_	0.00871407	0.00797117	0.0128141	0.0156685	0.00844686	0.00895806	0.0223104	0.0190658	0.0108388	0.0166918	0.0194223	0.0132091	0.0184501	0.0170141	0.0162972	0.0050858	0.005462	0.0159034	0.00581518	0.012871	0.0177093	0.017898	0.0136476	0.00767735	0.0122928	0.0154753	0.0174906	0.0116964	0.00989952	0.00914787	0.0178645	0.00995597	0.0103762	0.0083665	0.0246708	0.0141728	0.0134268		0.011292	0.0146953	0.0159891	0.00881706	0.0135734	0.0130467	0.0123039	0.00956621	0.0174235		0.0036122
FFA_22:3_	0.015856	0.0117966	0.0115376	0.0173735	0.0118523	0.00992064	0.0180702	0.0115046	0.0124441	0.0123497	0.0155612	0.0114875	0.0154219	0.0130705	0.0145667	0.00982542	0.0128034	0.0147868	0.0142547	0.0134583	0.0125451	0.0101289	0.0138222	0.0114756	0.0126912	0.0157831	0.0153826	0.00856435	0.0148929	0.0100687	0.0142843	0.0169984	0.00814568	0.0118172	0.0209158	0.0147463	0.0123925		0.0141409	0.0128369	0.0135574	0.0124719	0.0125967	0.0129532	0.013082	0.0123204	0.0160182		0.00292487
FFA_22:4_	0.10948	0.0714942	0.0570189	0.0973185	0.0835019	0.0905645	0.0531807	0.0837924	0.0723151	0.0574482	0.0957688	0.0906143	0.090172	0.0709397	0.0680135	0.076475	0.0714111	0.101356	0.0809248	0.10635	0.0527415	0.0397046	0.0757324	0.0726764	0.076652	0.0773526	0.0684331	0.0674187	0.0986318	0.0906417	0.0681589	0.0993497	0.0506724	0.057558	0.0743309	0.089528	0.0714584		0.083828	0.0777599	0.077896	0.0830806	0.0699301	0.0730442	0.0858108	0.0691934	0.0784391		0.0238808
FFA_22:5_	0.0254276	0.0157994	0.0180207	0.0222114	0.0142227	0.0201022	0.018478	0.0162582	0.017366	0.0175926	0.0199669	0.0177554	0.0177444	0.0205106	0.0150576	0.0195463	0.0182573	0.0214663	0.0201917	0.0241692	0.0169308	0.0173485	0.0265515	0.0179832	0.0154631	0.0169682	0.0177514	0.0141431	0.0176215	0.0218444	0.0177542	0.0233544	0.0124875	0.0143012	0.0170393	0.0176784	0.0192367		0.0203648	0.0172653	0.0179991	0.0197566	0.0196601	0.0181434	0.0190734	0.0167144	0.0179848		0.00429648
FFA_22:6_	0.133041	0.0983824	0.116875	0.117692	0.0971667	0.107502	0.105724	0.117951	0.0661742	0.0766661	0.125601	0.125999	0.116974	0.103298	0.103126	0.114672	0.113397	0.129419	0.121103	0.136559	0.0983632	0.077126	0.126369	0.0875856	0.121076	0.0930698	0.0811116	0.0985163	0.117048	0.113881	0.0955973	0.113158	0.0822405	0.0976029	0.0848116	0.126067	0.120972		0.116498	0.107086	0.102548	0.119163	0.108288	0.101288	0.108842	0.0976671	0.110617		0.0141824
FFA_24:0_	0.112752	0.130877	0.131474	0.148307	0.101096	0.113014	0.19972	0.137248	0.173142	0.140122	0.166359	0.133484	0.153135	0.180071	0.139796	0.0832532	0.128796	0.146039	0.115736	0.161322	0.185714	0.135046	0.171704	0.14546	0.144296	0.142575	0.119948	0.109012	0.125539	0.15458	0.170157	0.156552	0.131966	0.13608	0.303266	0.154249	0.116429		0.130853	0.137769	0.155158	0.119363	0.149455	0.138833	0.150092	0.141532	0.191314		0.0145221
FFA_24:1_	0.0205001	0.0218534	0.0159888	0.024819	0.0182155	0.0201034	0.0220601	0.0225028	0.0165289	0.0201201	0.0234442	0.0213299	0.0229826	0.0185983	0.0208366	0.0146297	0.0176003	0.0225067	0.0136968	0.0259623	0.0179074	0.0179287	0.024748	0.0188866	0.0194928	0.0210797	0.0183167	0.016042	0.0182608	0.0215934	0.0210354	0.0158907	0.0171397	0.0163015	0.0356823	0.0194527	0.0187763		0.0207903	0.0207205	0.0205486	0.0182456	0.0188738	0.019761	0.0202965	0.016444	0.0246371		0.00367422
FFA_26:0_	0.0289308	0.0342963	0.0428088	0.0410543	0.0180752	0.0291057	0.0644556	0.0491431	0.0419372	0.040525	0.0512166	0.0339041	0.0441017	0.0605056	0.0411286	0.0217115	0.0280331	0.0496267	0.0310128	0.0537497	0.0626184	0.0387807	0.0448852	0.0392851	0.0380374	0.0465029	0.0302298	0.0287381	0.0247612	0.0363061	0.0579954	0.045514	0.0464922	0.0476072	0.0680657	0.0487512	0.0376276		0.0367725	0.0401949	0.0447598	0.0331238	0.0465404	0.0379464	0.0396876	0.0465378	0.0514815		0.00638736
FFA_26:1_	0.0029843	0.00445808	0.00440096	0.00429019	0.00378111	0.00325286	0.00664458	0.00690921	0.00622351	0.00439393	0.00487437	0.00600165	0.00537533	0.00640248	0.00605971	0.00236968	0.0039093	0.00622764	0.00273626	0.00642227	0.00469577	0.0027368	0.00515603	0.00459974	0.00491069	0.00472048	0.00569089	0.0024753	0.00397164	0.00493701	0.00423975	0.00505744	0.00414201	0.00340986	0.0109455	0.00481773	0.00610135		0.00403338	0.00514694	0.00561871	0.00416887	0.00414777	0.00459219	0.0043828	0.0042031	0.00728819		0.000702853
TOTAL	23.4309	24.4036	21.8924	25.4106	21.1785	24.8663	22.9989	22.3357	23.8069	21.9963	24.2823	19.5667	26.4447	23.0126	20.2019	21.0476	24.0906	23.3619	23.9557	25.3237	21.7124	22.5239	26.0258	23.7039	20.927	23.7661	25.3648	19.7958	24.5586	25.4713	24.1604	24.9114	19.5612	21.0431	26.7663	23.5193	22.7303		23.7844	22.8449	22.7588	22.8334	23.3789	23.2639	24.7301	21.8385	24.3386		1.49806
Saturated Sum	13.2397	14.3831	16.2173	15.3572	12.3187	14.7614	16.4276	16.1215	14.3766	14.0038	15.5758	13.8837	16.0799	15.7917	14.2299	12.413	14.2838	14.3683	14.0273	14.7511	14.5273	17.0777	15.5732	14.1544	14.2472	15.1277	15.447	14.7484	14.0631	15.0482	16.1622	14.667	14.5813	12.8508	15.3109	17.3013	14.8685	Saturated Sum	14.7993	14.9073	14.8488	13.6884	15.0958	14.883	15.0912	14.033	15.8269		1.28162
Mono Sum	3.82216	3.73254	3.14158	4.13918	3.33147	3.91477	3.93885	3.56298	3.62588	3.4819	3.77449	3.26491	4.25484	3.37753	3.05892	3.31912	3.61147	3.66819	3.56091	4.08322	3.39015	2.9893	4.02538	3.49693	3.29583	3.789	3.77531	2.70484	4.03365	3.85581	3.85959	3.86456	2.79828	3.19217	4.89452	3.6046	3.6262	Mono Sum	3.70887	3.68702	3.54835	3.53293	3.5059	3.51455	3.91635	3.285	4.04178		0.416484
Poly Sum	6.36905	6.28801	2.53353	5.91423	5.52838	6.19013	2.63252	2.65126	5.80436	4.51059	4.93203	2.41802	6.10996	3.84333	2.91308	5.31549	6.19532	5.32542	6.36749	6.48943	3.79496	2.45696	6.42729	6.05263	3.38395	4.84946	6.14252	2.3426	6.46189	6.56726	4.1386	6.37982	2.18161	5.00007	6.56091	2.61333	4.23559	Poly Sum	5.27621	4.25057	4.36163	5.61208	4.77721	4.86641	5.72258	4.5205	4.46994		1.83915
TOTAL	23.4309	24.4036	21.8924	25.4106	21.1785	24.8663	22.9989	22.3357	23.8069	21.9963	24.2823	19.5667	26.4447	23.0126	20.2019	21.0476	24.0906	23.3619	23.9557	25.3237	21.7124	22.5239	26.0258	23.7039	20.927	23.7661	25.3648	19.7958	24.5586	25.4713	24.1604	24.9114	19.5612	21.0431	26.7663	23.5193	22.7303	TOTAL	23.7844	22.8449	22.7588	22.8334	23.3789	23.2639	24.7301	21.8385	24.3386		1.49806
Number of Species	25	25	25	25	25	25	25	25	25	25	25	25	25	25	25	25	25	25	25	25	25	25	25	25	25	25	25	25	25	25	25	25	25	25	25	25	25	Number of Species	25	25	25	25	25	25	25	25	25		0
[truncated: 17 more columns]

## Sheet: GLYCOLIPID
GLYCOLIPID
-	n=4				n=4					n=7						n=3			n=4				n=6						n=3			n=3			n=3
-	PFC															Nac													vHipp										Average										StDev
Species	PFC	PFC	PFC	PFC	PFC	PFC	PFC	PFC	PFC	PFC	PFC	PFC	PFC	PFC	PFC	Nac	Nac	Nac	Nac	Nac	Nac	Nac	Nac	Nac	Nac	Nac	Nac	Nac	vHipp	vHipp	vHipp	vHipp	vHipp	vHipp	vHipp	vHipp	vHipp		PFC			Nac			vHipp				PFC
-	Control	Control	Control	Control	Susceptible	Susceptible	Susceptible	Susceptible	Resilient	Resilient	Resilient	Resilient	Resilient	Resilient	Resilient	Control	Control	Control	Susceptible	Susceptible	Susceptible	Susceptible	Resilient	Resilient	Resilient	Resilient	Resilient	Resilient	Control	Control	Control	Susceptible	Susceptible	Susceptible	Resilient	Resilient	Resilient		Control	Susceptible	Resilient	Control	Susceptible	Resilient	Control	Susceptible	Resilient		Control
IS_d18:1/15:0-MonHex	#N/A	#N/A	#N/A	#N/A	#N/A	#N/A	#N/A	#N/A	#N/A	#N/A	#N/A	#N/A	#N/A	#N/A	#N/A	#N/A	#N/A	#N/A	#N/A	#N/A	#N/A	#N/A	#N/A	#N/A	#N/A	#N/A	#N/A	#N/A	#N/A	#N/A	#N/A	#N/A	#N/A	#N/A	#N/A	#N/A	#N/A		#N/A	#N/A	#N/A	#N/A	#N/A	#N/A	#N/A	#N/A	#N/A		#N/A
d18:0/12:0-MonoHex	0	0	0	0	0	0.000194963	0	0	0	0	0	7.99009e-05	0	0	0	0	0	0	0	0	0	0	0	0	0	0	0	0	0	0	0	0	0	0	0	0	0		0	4.87408e-05	1.14144e-05	0	0	0	0	0	0		0
d18:0/14:1-MonoHex	4.75071e-06	0	0	0.000192916	0	0.000116632	0	0	0	0	0.000156254	0	8.91935e-05	0	0	0	0	0	0	0.000136791	0	0	0.000114427	0	0.000409128	0.000112632	0.000142588	9.99882e-05	0.000128946	0	0	7.13763e-05	0.00301842	0	0.000104471	0	0		4.94166e-05	2.9158e-05	3.5064e-05	0	3.41978e-05	0.00014646	4.29821e-05	0.00102993	3.48237e-05		9.56922e-05
d18:0/14:0-MonoHex	1.10663e-05	0	7.78774e-05	9.04127e-05	0	0.000116632	0.00342478	0	7.65749e-06	0	0	2.42575e-05	2.87329e-05	0.000166614	0.000982616	0.000147218	0.000107417	7.47098e-05	0.000183135	0	0	0.00117602	7.30505e-05	0	0	0.000114818	0.000138238	0	0.000290728	6.30952e-05	0.00017977	0	0	0	0	0.00109552	0.00014013		4.48391e-05	0.000885353	0.00017284	0.000109781	0.000339788	5.43511e-05	0.000177864	0	0.000411883		4.58971e-05
d18:0/16:1-MonoHex	0.000921824	0.000564419	0.00119537	0.000861379	0.000684708	0.000868722	0.00378178	0	0.000179409	0.000599536	0.000333585	0.00247628	0.000789424	0.00018042	0.00139779	0.00114294	0.00104599	0.000967023	0.000602651	0.000547501	0.00127107	0.000958509	0.00031261	0.00109192	0.000655108	0.00128125	0.00127172	9.48215e-05	0.000683829	0.00108355	0.00132585	0.00106425	0.00304542	0.000531156	0.000520641	0	0.000483373		0.000885748	0.0013338	0.000850921	0.00105198	0.000844934	0.000784572	0.00103108	0.00154694	0.000334671		0.000258853
d18:0/16:0-MonoHex	0.00124591	0.00237486	0.0131923	0.00168077	0.00177232	0.00182271	0.0119148	0.0118186	0.00175066	0.00194565	0.000906951	0.00977507	0.00158957	0.00163488	0.00249702	0.00148305	0.00082939	0.00162744	0.00200725	0.000645527	0.000225723	0.0100857	0.00224547	0.000481424	0.00996755	0.00281908	0.00186715	0.0153972	0.00208874	0.000554973	0.00617512	0.000870687	0.0344975	0.000927044	0.0011309	0.00599238	0.00123628		0.00462346	0.00683213	0.0028714	0.00131329	0.00324104	0.00546298	0.00293961	0.0120984	0.00278652		0.00573145
d18:0/18:3-MonoHex	0.0024987	0.00374658	0.0194288	0.000753613	0.00231266	0.00253627	0.0162093	0.0197512	0.00193922	0.00671468	0.00249304	0.0179052	0.00218942	0.0014273	0.00355337	0.00141378	0.00102715	0.00192131	0.00140585	0.000944721	0.000720858	0.0156248	0.001274	0.0029924	0.0162979	0.00237072	0.00167075	0.0233919	0.00237039	0.00131573	0.0106035	0.00140503	0.0963026	0.000657441	0.00206199	0.0158507	0.00168913		0.00660692	0.0102024	0.0051746	0.00145408	0.00467405	0.00799961	0.00476322	0.0327884	0.00653395		0.0086356
d18:0/18:2-MonoHex	0.000137579	0.000231606	8.34692e-05	0.000101447	0.000211416	0.000189264	0	0.00510636	0.000477708	0.000517276	0.00045163	0.00258113	0.000161197	0.000216489	0.00108574	0.000151313	7.3478e-05	1.26369e-05	0.000169406	6.91859e-05	6.49928e-05	0.000455295	0.000494157	0.000320927	0.00253648	0.00052395	0.000168961	0.00041606	0.000714222	0.000101774	0.000893394	0.000244445	0.00710598	0.000157995	0.000145117	0.00301223	0		0.000138525	0.00137676	0.000784453	7.91425e-05	0.00018972	0.000743423	0.000569797	0.00250281	0.00105245		6.60071e-05
d18:0/18:1-MonoHex	0.000140142	0.000210599	0	0	0.000253792	6.72895e-05	0.00226773	0.0017407	0	0.000269135	9.07266e-05	0.00125069	8.91935e-05	0	0	0	0	0	0.000279783	6.91859e-05	0	0.00169726	0	0.00016287	0.00106424	0.000114388	2.60628e-05	0.00254713	0.000124598	3.8767e-05	0.000148248	7.79e-05	0.0080971	0	4.47733e-05	0	0		8.76853e-05	0.00108238	0.000242821	0	0.000511558	0.000652447	0.000103871	0.002725	1.49244e-05		0.000105257
d18:0/18:0-MonoHex	0.000343154	0.000309859	0.00246808	0.000346748	0.000767647	0.000428687	0	0.00999169	0.000674293	0.00121111	0.000156254	0.00557857	0.000353852	0.000346771	0.00243696	0.000701976	0.000270381	0.000445497	0.000442118	0.000305705	0.000156438	0.00354488	0.000776638	0.000323086	0.00516522	0.00147293	0.000567712	0.00453384	0.000829111	0.000140541	0.00149453	0	0.0193305	0.000109354	0.000163334	0.0100429	0.000316838		0.00086696	0.00279701	0.00153683	0.000472618	0.00111229	0.0021399	0.000821393	0.00647994	0.00350769		0.00106754
d18:0/20:5-MonoHex	0.00653121	0.00676134	0.10503	0.00394882	0.00548804	0.00681171	0.120609	0.0457722	0.00535004	0.0102247	0.00835053	0.0623502	0.0047803	0.00518162	0.0168473	0.00971789	0.00670398	0.00860825	0.010026	0.00407383	0.0100743	0.0254748	0.00774956	0.00621975	0.0486266	0.00737056	0.00423212	0.0438972	0.00639422	0.00515653	0.0142094	0.00579596	0.161296	0.0048587	0.00554655	0.0621924	0.0079481		0.0305678	0.0446702	0.016155	0.00834337	0.0124122	0.0196826	0.00858671	0.0573169	0.025229		0.0496577
d18:0/20:4-MonoHex	0.000415848	0.000755032	0.0149399	0.000263607	0.00011003	0.000262253	0.00716729	0.00514462	0.000356949	0.000312547	0.000145274	0.00696492	0.000304854	0.000668718	0.0013632	0.000822828	0.00025064	0.000688276	0.000605382	0.000345622	0.000420565	0.0036798	0.000577566	0.000500343	0.0015534	0.000988788	0.000164422	0.00379746	0.000420614	0.000459768	0.00108742	0.000664266	0.018166	0.000187521	0.000351791	0.00749924	0.00103396		0.00409359	0.00317105	0.00144521	0.000587248	0.00126284	0.00126366	0.000655934	0.00633925	0.00296167		0.00723377
d18:0/20:3-MonoHex	0.00228131	0.00221924	0.0225168	0.00122889	0.00136488	0.00178981	0.022164	0.0189867	0.00126562	0.00340815	0.0013259	0.0202026	0.00175096	0.00176626	0.005374	0.0012145	0.0024801	0.00157614	0.00146418	0.0016088	0.00155797	0.0073509	0.00156768	0.00148346	0.0112464	0.00203936	0.00116281	0.0140591	0.0020245	0.00119492	0.0026186	0.0014621	0.0453786	0.00113374	0.00203496	0.0193618	0.00231795		0.00706155	0.0110763	0.00501336	0.00175691	0.00299546	0.00525981	0.00194601	0.0159915	0.0079049		0.0103148
d18:0/20:2-MonoHex	0.000140142	0	0.00119537	0	0.000244913	0.000121974	0	0.000138941	0	0	0.000236001	0.000103704	6.80031e-05	0.000306979	0	5.30264e-06	7.3478e-05	0	0	0.00014348	0.000218813	0.00104126	0.000258339	0.000231747	0	0.000110066	8.09048e-05	0.00129794	0.000248862	0.000157012	0	0	0.00506065	1.33682e-05	0.000234136	0.00369056	2.47168e-05		0.000333879	0.000126457	0.000102098	2.62602e-05	0.000350889	0.000329832	0.000135291	0.00169134	0.00131647		0.000578116
d18:0/20:1-MonoHex	0.000140142	0.000418137	2.32001e-05	7.23213e-05	0.000355232	0.000571546	0.00226773	0.000156332	0.000173649	0.000720388	0.000301529	0.000105684	0	2.70946e-05	0.00136948	0.000447553	0.000109371	0.000268679	0.000260652	0	0	0.000546635	0.000114427	0	0.00236815	0.000654548	0.000138238	0.00276438	0.000128946	6.79487e-05	0.000802233	0	0.00329181	8.22051e-05	0.000342221	0.00113435	0		0.00016345	0.000837711	0.000385403	0.000275201	0.000201822	0.00100662	0.000333043	0.00112467	0.000492189		0.000176431
d18:0/20:0-MonoHex	0	0.000146655	0	2.91257e-05	0	0.000183921	0	0.000156332	0.000158606	0	0	0.00416801	9.4441e-05	0	0.000311414	0	0	0.000193969	7.26028e-05	0	0	0.000455295	0	0	0.00195394	0.000222697	8.77464e-05	0	0.000244337	0	0.00064387	0	0.00328504	0	0	0	0.000292121		4.39452e-05	8.50633e-05	0.000676067	6.46565e-05	0.000131975	0.000377397	0.000296069	0.00109501	9.73738e-05		6.98362e-05
d18:0/22:6-MonoHex	4.75071e-06	0.000309859	0.000101077	0	0.000115404	7.13292e-05	0	0.00110027	0.000171819	0.000423268	9.7584e-05	0.00294208	0.000448603	0	0	0.000293228	7.2165e-05	0	0.000194641	0.000172813	0	0	7.30505e-05	0.000117292	0	0.000274467	0.000278388	0.000632403	0.000124264	4.24353e-05	0.000235788	7.79e-05	0.00907624	0.000176308	6.40598e-05	0.00451402	5.76726e-05		0.000103922	0.000321752	0.000583336	0.000121798	9.18635e-05	0.000229267	0.000134162	0.00311015	0.00154525		0.000144974
d18:0/22:5-MonoHex	4.75071e-06	0	0.00135908	6.89327e-05	0.000106453	0	0.00226773	0	0.000165992	0.000406555	0	0	6.80031e-05	0	0.000312054	0	0	0	7.26028e-05	0.000101259	0	0.000162269	0	0	0	7.33785e-06	0	0	0.000244337	0	0	0	0	0	0	0	2.47168e-05		0.000358191	0.000593547	0.000136086	0	8.40327e-05	1.22298e-06	8.14457e-05	0	8.23894e-06		0.000668
d18:0/22:4-MonoHex	0	0	0.00119537	0	0	0	0	0	0.000158606	0.000737411	0	0	0	2.70946e-05	0	0	0	0.000370787	0.000124424	0	0.000201752	0.000464674	7.30505e-05	0.000117292	0.000409128	0	0	0.000583087	0	0	0.000235788	0	0.00252836	8.22051e-05	4.47733e-05	0.000864852	0		0.000298843	0	0.000131873	0.000123596	0.000197712	0.000197093	7.8596e-05	0.000870189	0.000303208		0.000597686
d18:0/22:3-MonoHex	0.00164579	0.00120322	0.0110242	0.000581428	0.000883819	0.00116207	0.0142367	0.003949	0.00109231	0.000473147	0.00113204	0.00298964	0.000593958	0.000798899	0.00167275	0.00117022	0.00057177	0.00206615	0.00114046	0.000609581	0.0022944	0.00412283	0.00115393	0.00144302	0.00772923	0.00202393	0.000876686	0.0042869	0.001312	0.000879576	0.00215453	0.000922104	0.0122822	0.00092057	0.00105673	0.00146094	0.00121453		0.00361367	0.00505789	0.00125039	0.00126938	0.00204182	0.00291895	0.0014487	0.00470831	0.00124406		0.00495963
d18:0/22:2-MonoHex	0.00258799	0.00200958	0.00264028	0.00102649	0.00160892	0.00169537	0	0.0017407	0.00247905	0.00105943	0.00115139	0.00127411	0.000931994	0.00141712	0.000311414	0.00182706	0.00179735	0.00152171	0.00127294	0.00160746	0.000869301	0.00175016	0.00150173	0.00132874	0.000896841	0.00127783	0.00135211	0.00322083	0.00191614	0.000971884	0.000794807	0.00157005	0.00404849	0.000757354	0.00202768	0.000864852	0.000986253		0.00206608	0.00126125	0.00123207	0.00171537	0.00137497	0.00159635	0.00122761	0.0021253	0.00129293		0.000749676
d18:0/22:1-MonoHex	0.000468843	0.000412798	0.00149917	0.000352703	0.00129741	0.00062133	0.00342478	0.00380931	0.000766815	0.000576784	0.000697735	0.00538518	3.04234e-05	0.000193403	0	0.000512793	0.000568933	0.000383424	0.000317694	0.000382119	0.00015382	0.00164438	0.000334064	4.72446e-05	0	0.000467074	0.000847579	0.00134918	6.01557e-06	9.39166e-05	0.000727542	0.000274946	0.00328504	0.000322127	0.000292685	0.00311351	0.000362466		0.000683377	0.00228821	0.00109291	0.000488383	0.000624504	0.000507524	0.000275825	0.00129404	0.00125622		0.000545922
d18:0/22:0-MonoHex	0.00032342	0.000655297	0.0013044	0.000549429	1.78851e-05	0.000190923	0.00480779	0.00295492	0.000158606	0.00024869	0.000546089	0.00276988	0.000352375	0.000373866	0.000311414	0.000494865	0.000259053	0.000193969	0.000630791	0.000112394	0	0.00223452	0.000446052	0.000411163	0.00162782	0.000374436	0.00035863	0.00308029	0.000124088	9.04564e-05	0.000887254	0.000299614	0.0123185	8.95762e-05	4.47733e-05	0.00312528	0.00031778		0.000708137	0.00199288	0.000680131	0.000315962	0.000744426	0.00104973	0.000367266	0.00423591	0.00116261		0.00042092
d18:0/24:1-MonoHex	0.00135521	0.00129252	0.011705	0.000809725	0.00250496	0.00103473	0.00633503	0.00644411	0.000570984	0.00232108	0.00108941	0.0100017	0.00133757	0.000811902	0.00167153	0.000856287	0.00121097	0.00196332	0.000851242	0.000838355	0.00099987	0.00736791	0.000812712	0.000505652	0.00693891	0.00214289	0.00113382	0.0154988	0.00181614	0.000383507	0.00293419	0.00131211	0.0127161	0.000574324	0.000250456	0.00946265	0.00111999		0.0037906	0.00407971	0.00254345	0.00134353	0.00251435	0.00450547	0.00171128	0.00486751	0.00361103		0.00528186
d18:0/24:0-MonoHex	0.000718402	0.000975081	0.00385649	0.000693566	0.000486655	0.000798321	0.00899816	0.00495349	0.0012752	0.00145516	0.000962268	0.00832576	0.000654597	0.000704915	0.00191243	0.00101888	0.000744669	0.000206606	0.000894076	0.000448497	0.000715345	0.00773499	0.000498394	0.000448142	0.00253317	0.000512968	0.000695762	0.00763176	0.000446422	0.000470063	0.00166531	0.000794954	0.0176226	0.000167738	0.000440713	0.00917218	0.000566508		0.00156089	0.00380916	0.00218433	0.000656719	0.00244823	0.00205337	0.000860599	0.00619511	0.00339313		0.00153569
d18:0/26:1-MonoHex	0	0	0	0	0.000111592	0.000116632	0.00165525	0.000138941	5.76009e-06	9.64309e-05	0	0	0	0	0	0.000147218	0	0	7.26028e-05	0	0.000312498	0	0	0	0	0.000112202	6.16836e-05	0	0	4.24353e-05	0.000171093	0.000146446	0.00304542	0	6.40598e-05	0.000864852	0		0	0.000505603	1.45987e-05	4.90726e-05	9.62752e-05	2.89809e-05	7.1176e-05	0.00106396	0.000309637		0
d18:0/26:0-MonoHex	0	0.000147747	0	0	0.000321446	0	0	0	0	0	0.000234038	0	0	0	0	0.00044454	0	0	0.000141403	0	0	8.03073e-05	0.000114427	0	0	2.13619e-06	8.09048e-05	0	0	0	0.00017977	6.85462e-05	0	0	0	0.000352912	0		3.69368e-05	8.03614e-05	3.3434e-05	0.00014818	5.54275e-05	3.29113e-05	5.99233e-05	2.28487e-05	0.000117637		7.38735e-05
d18:1/12:0-MonoHex	0	0.000147747	0.0025124	0.000134246	9.61651e-06	0.000313009	0.00247923	0	0	0.000145238	0	0.00124985	6.46292e-05	0	0	0.000158965	0.000109371	0.000231916	0	0	0.000146189	0.000628979	0	7.25451e-05	0.00213505	0.000112632	2.94572e-05	0	0	0.000142194	0.000162604	0	0	1.01257e-05	5.05157e-05	0.00222987	0.000317562		0.000698597	0.000700464	0.000208531	0.000166751	0.000193792	0.000391613	0.000101599	3.37524e-06	0.000865981		0.00121104
d18:1/14:1-MonoHex	0.00267443	0.00309727	0.00135515	0.00409855	0.00321887	0.00340278	0.00920467	0.00523881	0.0046661	0.00407697	0.00289274	0.00263707	0.00251206	0.00344016	0.00293452	0.00371532	0.00364506	0.00522312	0.00361779	0.00290214	0.00311195	0.0055617	0.00323044	0.00280095	0.00473832	0.00434377	0.00318877	0.00265975	0.00346719	0.00288011	0.00340862	0.00437702	0	0.00381563	0.00314498	0.00271127	0.00271967		0.00280635	0.00526628	0.00330852	0.0041945	0.00379839	0.00349367	0.00325198	0.00273088	0.00285864		0.00113693
d18:1/14:0-MonoHex	1.28396e-05	0.000391393	0	0.000286846	0.000369719	0.000314189	0	0	0.000469731	0	0.000217592	7.339e-05	0.000284541	0.000327589	0	0	6.64372e-05	0.000408198	0	0.000312022	0.000491912	0	0.000181231	0.000197155	0	0.000239602	0.000162304	6.96428e-05	1.14155e-05	0.000101774	0.000170851	0.000524509	0	0.000360113	0	0	1.81536e-05		0.00017277	0.000170977	0.00019612	0.000158212	0.000200983	0.000141656	9.468e-05	0.000294874	6.05119e-06		0.000196839
d18:1/16:1-MonoHex	0	0	0	0	0.000114579	0.000116632	0	0.000102047	0.000152978	0.000882535	0	7.20149e-05	0.000309872	0.000166614	0	0.000145588	5.14299e-05	0.000431698	0	0	0	0.000552818	6.69746e-05	5.38201e-05	0.00260791	0	0.000290119	0.00122169	0.000289554	0.000243968	0.000224407	0.000361201	0.00187101	0.000105115	0.00015086	0	0.000313579		0	8.33145e-05	0.000226288	0.000209572	0.000138205	0.000706753	0.000252643	0.000779109	0.000154813		0
d18:1/16:0-MonoHex	0.0210938	0.015952	0.00672855	0.0151568	0.0133325	0.0128018	0.00365528	0.0145005	0.020644	0.0152891	0.0140692	0.00724196	0.0171342	0.0128993	0.0103295	0.0203004	0.0133445	0.0168663	0.0140978	0.0148876	0.011316	0.0154817	0.0164254	0.0186374	0.0133888	0.0104431	0.0148501	0.00936646	0.0137839	0.0166344	0.0133607	0.0125848	0.0205885	0.0139421	0.0126149	0.0182831	0.011133		0.0147328	0.0110725	0.0139439	0.016837	0.0139458	0.0138519	0.014593	0.0157052	0.0140103		0.00594968
d18:1/18:3-MonoHex	0.000326052	0	0	0	0	0	0	0.000102047	0	0	0	0	0	0	0	0	6.64372e-05	0	0	0	0	0	0	0	0	0	0	0.000614859	0	0	0	0.000140598	0	0	0	0	0		8.15131e-05	2.55118e-05	0	2.21457e-05	0	0.000102477	0	4.6866e-05	0		0.000163026
d18:1/18:2-MonoHex	0.000130813	0	0.0012812	0	0	7.83613e-05	0	0	0	0.000235292	0.000103217	0	0.00015907	0	0	0	0.000107417	0.000231916	0.000125841	0	0	0	0	7.25451e-05	0	0.000110066	0.000158611	0	0.000124237	0	0	8.55799e-05	0.00185442	8.21725e-05	0	0	0.000166259		0.000353004	1.95903e-05	7.10828e-05	0.000113111	3.14604e-05	5.68703e-05	4.14124e-05	0.000674059	5.54197e-05		0.000621865
d18:1/18:1-MonoHex	0.000715037	0.00171591	0.0187716	0.000981493	0.00216032	0.00154903	0.0071781	0.0176674	0.000885533	0.00252212	0.0012478	0.0152156	0.00141967	0.0031403	0.00398483	0.000938799	0.00111776	0.000625667	0.00113807	0.000925301	0.00142646	0.00757447	0.0012328	0.000495094	0.00536319	0.00200011	0.00162729	0.00823801	0.00152719	0.00104906	0.00347226	0.00118872	0.0216979	0.000694074	0.00107452	0.0135163	0.00120773		0.00554601	0.00713872	0.0040594	0.000894077	0.00276608	0.00315942	0.00201617	0.00786022	0.00526619		0.00882721
d18:1/18:0-MonoHex	0.0105312	0.0125316	0.0990283	0.00771024	0.0145823	0.0125844	0.128684	0.123774	0.0107428	0.0216331	0.0120161	0.159924	0.0149309	0.0196117	0.0409709	0.00907105	0.00607195	0.00647183	0.00854856	0.00925475	0.0113766	0.0867682	0.00832241	0.00657061	0.0606397	0.0195417	0.0106974	0.11499	0.00804738	0.00725435	0.029637	0.0093919	0.347405	0.00629224	0.00620585	0.10743	0.00879539		0.0324503	0.069906	0.0399757	0.00720495	0.028987	0.0367936	0.0149796	0.12103	0.0408105		0.0444294
d18:1/20:5-MonoHex	0.000798505	0.000477355	0.00435054	0.000290067	0.000372329	0.000345362	0.00246895	0.00606876	0.000478135	0.00142792	0.000703221	0.00567078	0.000682099	0.00101241	0.00183903	0.000533226	0.000411	0.000193969	0.000555459	0.000876819	0	0.00504173	0.000298921	0.000471807	0.00285448	0.0013871	0.000409454	0.00624687	0.000854793	0.00025505	0.00168899	0.000224136	0.0137166	0.00016695	0.000252942	0.00455343	0.000341896		0.00147912	0.00231385	0.00168766	0.000379398	0.0016185	0.00194477	0.000932943	0.00470257	0.00171609		0.00192576
d18:1/20:4-MonoHex	0.000139737	7.15999e-05	3.58211e-05	9.04127e-05	0.000106453	0.000116632	0	0	0	0.000126494	0	0	8.91935e-05	0	0	0.000146792	0	0.000231916	5.72469e-05	0	0	0.000493836	0.000106903	0	0.000896841	6.61362e-06	0	0.00121082	0.000124598	9.39166e-05	0.000252557	0	0	1.01257e-05	0.000333763	0.00113435	0		8.43926e-05	5.57712e-05	3.08125e-05	0.000126236	0.000137771	0.000370197	0.000157024	3.37524e-06	0.00048937		4.32899e-05
d18:1/20:3-MonoHex	0	9.13813e-05	0	0	0.000106453	0	0	0	0	0.000108798	0	0	0.000121669	0	0	0	0.000109371	0	0	0	0	0	0	0	0	6.61362e-06	5.86232e-05	7.34376e-05	0	0	0.000224407	0	0	0	0	0.000413013	0		2.28453e-05	2.66132e-05	3.29239e-05	3.64571e-05	0	2.31124e-05	7.48023e-05	0	0.000137671		4.56907e-05
d18:1/20:2-MonoHex	0.000305229	0.000152265	0	0.000134246	0.000104963	0.000152285	0	0	1.45312e-05	0	0.000143786	0.00124985	0.000126916	0.000186251	0	0.000145588	0	1.13897e-05	0.000626128	0.000111699	0.000296993	0.000488518	0.000397909	0	0.00136229	0.000338704	7.77061e-05	7.34376e-05	0.000135208	0.000344161	8.58497e-05	0.000455652	0.00187101	0	0.000187556	0	0		0.000147935	6.43118e-05	0.000245905	5.23258e-05	0.000380835	0.000375009	0.000188406	0.000775555	6.25188e-05		0.000124943
d18:1/20:1-MonoHex	0.00168089	0.00126288	0.0106401	0.000388203	0.00120166	0.00117676	0.00612423	0.0106145	0.000701216	0.00260798	0.00187878	0.0151228	0.000752832	0.00152567	0.0032789	0.0011465	0.000954733	0.000805102	0.000832035	0.000661244	0.0011597	0.00399991	0.000766624	0.000609971	0.00462884	0.000960441	0.000929556	0.00708193	0.000693543	0.000517236	0.00207345	0.000328062	0.0263318	0.000363482	0.000838699	0.0104104	0.000833774		0.00349303	0.00477928	0.00369545	0.000968778	0.00166322	0.00249623	0.00109474	0.00900779	0.00402763		0.00479508
d18:1/20:0-MonoHex	0.00202115	0.00193035	0.0137327	0.00159072	0.00279228	0.00173676	0.0197095	0.0225627	0.00190504	0.0039832	0.00211218	0.0199353	0.00181213	0.00364151	0.00707411	0.00198229	0.00175337	0.00216812	0.00146933	0.00116897	0.000975244	0.0177919	0.00153311	0.00108516	0.0108237	0.00401424	0.00227127	0.0177266	0.00275449	0.0008744	0.00729025	0.00129959	0.0724203	0.000732402	0.00148609	0.014502	0.00175118		0.00481873	0.0117003	0.00578049	0.00196793	0.00535135	0.00624235	0.00363972	0.0248174	0.00591309		0.00594554
d18:1/22:6-MonoHex	0.0067288	0.00713197	0.0454555	0.00342664	0.0104624	0.00752992	0.0556438	0.0614255	0.0103992	0.0156944	0.00595613	0.0729441	0.00689414	0.00892481	0.0184803	0.00582267	0.00493872	0.00500459	0.00481922	0.00479017	0.00331954	0.0482952	0.00478969	0.00504706	0.0415398	0.0120908	0.00621318	0.0565217	0.00654218	0.00357462	0.0196705	0.00533388	0.236375	0.0041786	0.00449386	0.0531735	0.00612016		0.0156857	0.0337654	0.019899	0.00525533	0.015306	0.0210337	0.0099291	0.0819626	0.0212625		0.0199158
d18:1/22:5-MonoHex	1.28396e-05	0.000477355	0.00152693	0.00018527	0.000465945	0.000408775	0.00474697	0.00485743	0.000840768	0.000573056	0.000562649	0.00669795	0.000485836	0.000489082	0.00143981	4.47014e-05	0.000101941	0.000193969	0.000503221	0.000255402	0.000384936	0.00146101	0.000641942	0.000357327	0.0035393	0.000253631	0.000428715	0.00200702	0.00036373	0.000394282	0.000321638	0.000829293	0.0110134	3.30353e-05	0.000287056	0.00398292	0.000170955		0.0005506	0.00261978	0.00158417	0.000113537	0.000651143	0.00120466	0.000359883	0.00395859	0.00148031		0.000678539
d18:1/22:4-MonoHex	1.19848e-05	0.000152265	0	9.04127e-05	0	7.39233e-05	0.00152316	0.00178947	0.000152535	0.000271732	0.000133682	8.73919e-05	0.000121669	1.98686e-05	0	2.68651e-05	5.05109e-05	0.000193969	0.00019901	0.000101259	0	0	0.000115606	0.000117292	0.000896841	0	0	0	0	9.39166e-05	0.00062775	0.000140598	0.00144463	0.000249156	0.000100344	0.000811888	0		6.36657e-05	0.000846639	0.000112411	9.04485e-05	7.50673e-05	0.00018829	0.000240556	0.000611461	0.000304077		7.13897e-05
d18:1/22:3-MonoHex	0.000326998	0.00107164	0.0015192	0.0001874	0.000496062	0.000318627	0.00247923	0.000930182	0.000172678	0.000126494	0.000481041	0.00291632	0.000254115	0.000161493	0.00124092	0.000145588	0.000169587	0.000231916	7.97604e-05	6.22105e-05	0.000296993	0.00121127	4.86317e-05	0	0.00330596	0.000229371	7.77061e-05	0.00136054	0.00026025	0.00026655	0	6.14237e-05	0.00474746	0	0.000199011	0.00294773	0.000345579		0.000776309	0.00105603	0.000764723	0.000182364	0.000412558	0.000837035	0.0001756	0.00160296	0.00116411		0.000629231
d18:1/22:2-MonoHex	0.109592	0.0824498	0.036451	0.0598732	0.0805357	0.0806625	0.0336066	0.0313233	0.123326	0.0617396	0.0551654	0.0355261	0.057795	0.0469931	0.0428582	0.0914065	0.0720433	0.079	0.0866258	0.0654864	0.0712989	0.0377879	0.0816958	0.0813779	0.064728	0.0567847	0.0557557	0.0393595	0.0832787	0.0724	0.0664617	0.0857011	0.0757375	0.0582846	0.081765	0.0480861	0.0514825		0.0720915	0.056532	0.0604862	0.0808166	0.0652997	0.0632836	0.0740468	0.0732411	0.0604445		0.0312684
d18:1/22:1-MonoHex	0.0198796	0.0208309	0.0660123	0.00949576	0.0199586	0.0208251	0.0785186	0.087106	0.0237324	0.0290093	0.0128973	0.0859626	0.0136464	0.0160514	0.0274178	0.01451	0.0126161	0.0148628	0.0164725	0.00976949	0.013081	0.0908277	0.0145985	0.0146022	0.0697828	0.0254714	0.0171073	0.0959106	0.0178403	0.0130823	0.0361774	0.0148634	0.31013	0.0100688	0.0125667	0.102584	0.0119867		0.0290547	0.0516021	0.0298167	0.0139963	0.0325377	0.0395788	0.0223667	0.111687	0.042379		0.0251677
d18:1/22:0-MonoHex	0.0130066	0.0174719	0.100313	0.00782488	0.0170915	0.0133705	0.102624	0.107506	0.0166711	0.0271594	0.0114098	0.136859	0.0161934	0.0199264	0.0340399	0.0115602	0.00497889	0.0067196	0.010738	0.0054038	0.00661123	0.0864715	0.00987742	0.00751108	0.0810331	0.020734	0.0117444	0.102198	0.0115931	0.00770041	0.0367482	0.00836471	0.365221	0.00526426	0.00761267	0.141341	0.0085495		0.0346541	0.060148	0.0374656	0.00775291	0.0273061	0.0388496	0.0186806	0.126283	0.0525011		0.0439499
d18:1/24:1-MonoHex	0.0658081	0.104097	0.592193	0.0378193	0.11518	0.100257	0.709034	0.58291	0.0826719	0.167637	0.0576994	0.751109	0.0886148	0.0949908	0.157471	0.0703087	0.0458474	0.0385276	0.0642012	0.0476748	0.051081	0.531304	0.0665677	0.0409712	0.528982	0.118943	0.0788579	0.628047	0.0667281	0.0367588	0.224631	0.0457483	0.218407	0.0259821	0.0370747	0.67626	0.0606747		0.199979	0.376845	0.200028	0.0515612	0.173565	0.243728	0.109373	0.0967126	0.258003		0.262883
d18:1/24:0-MonoHex	0.0313488	0.0387422	0.238258	0.0212492	0.0497543	0.0407985	0.381815	0.304027	0.044319	0.0632997	0.0272691	0.333656	0.0358491	0.0362893	0.087671	0.0286262	0.0182103	0.0188819	0.0319225	0.0224513	0.0199144	0.222972	0.0263582	0.0188649	0.209631	0.051596	0.0336219	0.274197	0.0311694	0.0179579	0.0771582	0.0243975	0.791328	0.0127608	0.0198483	0.296612	0.0255066		0.0823994	0.194099	0.0897648	0.0219061	0.0743151	0.102378	0.0420952	0.276162	0.113989		0.104153
d18:1/26:1-MonoHex	0.00112798	0.0014694	0.00961067	0.000262022	0.00143421	0.00107686	0.0125994	0.00712031	0.0010875	0.000866632	0.00110599	0.00984931	0.00125102	0.0013323	0.00094714	0.000635887	0.000911494	0.000857736	0.000132829	0.000629629	0.000547264	0.00675937	0.00103551	0.000565224	0.00244049	0.000822241	0.000793908	0.00612376	0.00128358	0.000463583	0.00192587	0.000440675	0.0225425	0.000465905	0.000447051	0.00384561	0.00036086		0.00311752	0.0055577	0.00234856	0.000801706	0.00201727	0.00196352	0.00122434	0.00781635	0.00155117		0.0043585
d18:1/26:0-MonoHex	0.00151494	0.00147631	0.00827461	0.000899918	0.00155786	0.000921342	0.0112331	0.00978544	0.0010251	0.0025518	0.000133682	0.010067	0.000986185	0.000972914	0.00294229	0.00172038	0.00120673	0.000561797	0.00100474	0.00123652	0.0012278	0.00663745	0.000962389	0.000963022	0.00724687	0.000760772	0.000879723	0.00828512	0.000838173	0.000784176	0.00232391	0.000685533	0.0186654	0.000977899	0.000835997	0.0135895	0.00108343		0.00304145	0.00587445	0.00266842	0.00116297	0.00252663	0.00318298	0.00131542	0.00677627	0.00516963		0.0035001
d18:2/12:0-MonoHex	0	0.000152265	0	0	0	0	0	0.000854393	0	0	0	0	0	0.000166614	0	0	0.000109371	0.000128495	0	0	0	0.000504008	0	0	0	0	0	0	4.56807e-05	0	0	0	0	0	0	0	0		3.80663e-05	0.000213598	2.38019e-05	7.92889e-05	0.000126002	0	1.52269e-05	0	0		7.61325e-05
d18:2/14:1-MonoHex	0	0	0	0.000309078	0.000104963	0.000123634	0	0	0	2.70441e-05	0	0	0.000213858	0	0	0	0.000109371	0	0	0	0	0	0	0	0	0	0	0	0	9.39858e-05	0	0	0	8.22051e-05	0	0	0		7.72694e-05	5.71491e-05	3.44146e-05	3.64571e-05	0	0	3.13286e-05	2.74017e-05	0		0.000154539
d18:2/14:0-MonoHex	0	0	0	0	0	0	0	0	0	0	0	0	8.91935e-05	0	0	0	0	0	0	0	0	0	0	0	0	0	9.90138e-06	0	0	0	0.000224407	0	0	0	0	0	0		0	0	1.27419e-05	0	0	1.65023e-06	7.48023e-05	0	0		0
d18:2/16:1-MonoHex	0	0	0	0	0	0	0	0	0	0	0	0	9.16535e-05	9.6807e-05	0	0	0	0	0.00011925	0	2.46911e-05	0	0	0	0	7.4613e-05	0	0.000940337	4.56807e-05	0	0	0	0	0	0	0	8.83112e-05		0	0	2.69229e-05	0	3.59852e-05	0.000169158	1.52269e-05	0	2.94371e-05		0
d18:2/16:0-MonoHex	0	0	0	0	0	0	0	0	0.000152978	0.000504271	0	0	9.4441e-05	8.51471e-05	0	0	0.000109452	0	0	0.000101259	0.000201752	0	8.95556e-05	1.70727e-07	0	0	8.09048e-05	0	0	0	0	0.000113112	0	4.20769e-05	1.2347e-05	0	0		0	0	0.000119548	3.6484e-05	7.57528e-05	2.84385e-05	0	5.17297e-05	4.11566e-06		0
d18:2/18:3-MonoHex	0	0	0	0	0	0	0	0	0	0	0	0	0	0	0	0	0	0	0	0	0	0	0	0	0	0	0	0	0	0	0.000217783	0	0	0	0	0	0		0	0	0	0	0	0	7.25944e-05	0	0		0
d18:2/18:2-MonoHex	0	0	0.000848734	0	0	0	0	0	0	0	0	0	0	0	0	0	0	0	0	0	2.54707e-05	0	0	0	0	0	0	0.000314718	0	0	0	0	0	0	0	0	0		0.000212184	0	0	0	6.36768e-06	5.2453e-05	0	0	0		0.000424367
d18:2/18:1-MonoHex	0	0	0	9.48573e-05	7.57304e-05	0	0	0.000492061	0	0	0.000234038	0.000827965	0	0	0	0	0	0	0.000105421	0.00010092	0	0.000257978	0	0	0	0	0	0.000583087	0.000124598	0	0	0	0	0	0	0	0		2.37143e-05	0.000141948	0.000151715	0	0.00011608	9.71812e-05	4.15326e-05	0	0		4.74286e-05
d18:2/18:0-MonoHex	0.000669819	0.000179634	0.0012812	0.000225866	0.000491142	0.000405111	0.00473867	0.0050589	0.000267434	0.00020915	0.000472574	0.0017878	0.000421051	0.000915191	0.00037655	0.000147218	0.000109371	0.000388794	0.000261692	0.000260708	0.000201752	0.00146295	0.000196459	1.08971e-05	0.0040802	0.000665317	0.000179326	0.00449997	0.000119739	0.000465612	0.00172935	3.58777e-05	0.0104343	4.92583e-05	9.54873e-05	0.00844797	0.000240773		0.00058913	0.00267346	0.000635678	0.000215128	0.000546775	0.00160536	0.000771567	0.00350649	0.00292808		0.000511574
d18:2/20:5-MonoHex	0	0	0	0.000179801	0	0	0	0	0	0	0	0	8.65608e-05	8.52817e-05	0	0	0	0.000128495	0	0	0	0	0	0	0.000981222	0	0	0.000583087	0	0	0	0	0	9.70217e-05	0.000199011	0	0		4.49504e-05	0	2.45489e-05	4.28317e-05	0	0.000260718	0	3.23406e-05	6.63372e-05		8.99007e-05
d18:2/20:4-MonoHex	0	0	0	0	0	0	0	0	0	0	0	0	0	0	0	0	0	0	0	0	0	0	0	0	0	0	0	0	0	6.91882e-08	0	0	0	0	0	0	0		0	0	0	0	0	0	2.30627e-08	0	0		0
d18:2/20:3-MonoHex	0	0	0	0	0	0	0	0	0	0.00020915	0	0	0	0	0	0	0	0	0	0	0	0	0	0	0	0	0	0	0	0	0	0	0	0	0	0	0		0	0	2.98786e-05	0	0	0	0	0	0		0
d18:2/20:2-MonoHex	0	0	0	0	0	0	0	0	0	0	0	0	0	0	0	0	0	0	0	0.000101259	0	0.000504008	0	8.6409e-08	0	0	0	0	0	0	0	0	0	0	0	0	0		0	0	0	0	0.000151317	1.44015e-08	0	0	0		0
d18:2/20:1-MonoHex	0	0	0	1.16089e-05	0	3.15488e-05	0	0.000854393	0	0	0	0	0	8.51471e-05	0.000667049	0.000202921	0.000109371	2.83826e-05	0.000125841	9.74627e-06	0	0.000252771	0	0.000114454	0.000896841	0	7.54125e-05	0	0	0	0	0	0.00602674	0.00028002	1.25567e-05	0.00110087	0		2.90223e-06	0.000221485	0.000107457	0.000113558	9.70898e-05	0.000181118	0	0.00210225	0.000371141		5.80446e-06
d18:2/20:0-MonoHex	0	0	0.00250175	0	0	0.000123634	0.00247094	0.000437324	0	0.000456259	0.000450847	0.00122643	0.000281111	8.51471e-05	0	0.000103871	1.01597e-05	0.000353566	0.000125841	0	0.000495978	0.000257978	0.000203983	0.000117292	0.00195916	0.000404346	0.000181314	0.000614859	0.000372243	0.000102573	0.000520936	0	0	8.4778e-05	0	0.000272898	0.000151992		0.000625437	0.000757974	0.000357114	0.000155866	0.000219949	0.000580159	0.000331917	2.82593e-05	0.00014163		0.00125087
d18:2/22:6-MonoHex	0.00067607	0.000517175	0.00387675	0.000325694	0.000531831	0.000405922	0.000456899	0.00129172	0.000635891	0.000610048	0.000450847	0.00564	0.000119911	0.000530504	0.000333182	0.000399211	0.00026072	0.000193969	0.000300668	0.000440819	0.000195797	0.00247652	0.000250562	0.000128103	0.00298647	0.000539137	0.00026357	0.00340838	0.000300038	0.000661983	0.000561396	0.000393403	0.00332576	0.000369242	0.000437947	0.00360589	0.000259739		0.00134892	0.000671592	0.00118863	0.000284634	0.000853452	0.0012627	0.000507806	0.0013628	0.00143452		0.0016913
d18:2/22:5-MonoHex	0	0.000147747	0	0	0.000244913	0	0	0	0	0	0	0	0	9.66542e-05	0	0	7.91339e-08	0	0	9.97417e-06	0	0.000257978	0	0.000128103	0	0	7.54125e-05	0	0	0	0	0	0.00303523	4.77634e-05	0	0	0		3.69368e-05	6.12282e-05	1.38077e-05	2.6378e-08	6.6988e-05	3.39192e-05	0	0.00102766	0		7.38735e-05
d18:2/22:4-MonoHex	0	0	0	0	0	0	0	0	0	0	0	0	0	0	0	0	0	0	0	0	0	0	0.000114427	0	0	0	0	0	0	0	0	0	0	0	0	0	0		0	0	0	0	0	1.90712e-05	0	0	0		0
d18:2/22:3-MonoHex	0	0	0	0	4.0612e-05	0	0	0	0.000158606	0	0	0	0	9.66542e-05	0	0	0	0	0	0	0	0	0	0	0	0	0	0	0	0	0	0	0	4.77634e-05	9.71096e-05	0	0		0	1.0153e-05	3.64658e-05	0	0	0	0	1.59211e-05	3.23699e-05		0
d18:2/22:2-MonoHex	0.000469963	0.000314155	0	0.000200831	0.000564718	0.000337972	0.000238628	0.000961333	0.000652249	0	0.000285817	0.000527868	0.000267408	9.66542e-05	0.000494892	0.000202921	0.000480015	0.000353566	0.0004944	0.000307827	0.000681417	0	0.000223738	0.000135814	0	0.000296083	0.00010162	0.000994495	0.000770576	0.000101433	0.000224407	0.000576197	0	0.000330955	0.000107834	0	0.000358861		0.000246237	0.000525663	0.000332127	0.000345501	0.000370911	0.000291958	0.000365472	0.000302384	0.000155565		0.000197788
d18:2/22:1-MonoHex	0.000491492	0	0.00620042	0.000242889	0.000241258	0.000301577	0.00303603	0	0.000267434	0.000796529	0.000667711	0.00553208	0.00044862	0.000640526	0.000494892	0.000755491	0.000524801	0.000642224	0.000526727	0.000239395	0.00020198	0.00396813	0.000572541	0.000394986	0.000896841	0.000235723	0.000293525	0.0048809	0.000615129	0.000651961	0.00234184	0.000135023	0.0164116	0.000286981	0.000334587	0.00405517	0.00048632		0.0017337	0.000894716	0.00126397	0.000640839	0.00123406	0.00121242	0.00120298	0.0056112	0.00162536		0.00298456
d18:2/22:0-MonoHex	0.00097019	0.000695191	0.00354092	0.000668228	0.000670093	0.000508683	0.00247923	0.0102463	0.00124347	0.000483304	0.000494372	0.00911721	0.000777013	0.00177468	0.00421603	0.000453661	0.000107496	0.000353566	0.000942509	0.00116917	0.000447711	0.00467849	0.00113161	0.000406739	0.0027719	0.00109465	0.000400195	0.0049511	0.000519628	0.000330594	0.000699875	0.000603219	0.0140577	0.000206271	0.000378022	0.00877542	0.000166994		0.00146863	0.00347607	0.00258658	0.000304908	0.00180947	0.0017927	0.000516699	0.00495574	0.00310681		0.00138824
d18:2/24:1-MonoHex	0.00272219	0.00276077	0.0179044	0.00166573	0.00273758	0.00236194	0.0291602	0.0267351	0.0040508	0.00399676	0.00438706	0.0196658	0.00270396	0.00469911	0.00862196	0.00185338	0.00224726	0.00198251	0.00253991	0.00223836	0.00117031	0.0119428	0.00199158	0.00188085	0.0128094	0.00312962	0.00242328	0.0170226	0.00413584	0.00201872	0.00562046	0.00247324	0.0702005	0.000968193	0.00114429	0.0253568	0.00235605		0.00626327	0.0152487	0.00687506	0.00202771	0.00447283	0.0065429	0.003925	0.0245473	0.00961904		0.00777731
d18:2/24:0-MonoHex	0.00153301	0.00109314	0.0110154	0.000753634	0.00162238	0.00208122	0.0179808	0.0116085	0.0015917	0.00246623	0.001762	0.0241003	0.00119869	0.00249309	0.00292142	0.00156931	0.00146194	0.000886929	0.000931855	0.00114155	0.000749106	0.0052455	0.00145405	0.00109209	0.00862729	0.00145653	0.000975244	0.00931776	0.00190409	0.00124907	0.0030314	0.000835019	0.0308303	0.00112242	0.00101449	0.014454	0.00131243		0.0035988	0.00832323	0.00521907	0.00130606	0.002017	0.00382049	0.00206152	0.0109292	0.00559363		0.00495469
d18:2/26:1-MonoHex	0.000233202	0	0	0	0.000106453	0	0	0	0	0	0	0.00208318	0	0	0.000786637	0	0.000107417	0	0	0	0	0.000790939	0.000225166	0.000125265	0.000896841	0	7.85168e-05	0	0	0.000101433	0	0.000140598	0	0	0	0	0.000151992		5.83005e-05	2.66132e-05	0.000409973	3.58057e-05	0.000197735	0.000220965	3.38111e-05	4.6866e-05	5.06639e-05		0.000116601
d18:2/26:0-MonoHex	5.34645e-05	1.12173e-07	0	0	0	0	0	0	0	0	0	0.000827965	0	0	0	0.000103871	0	0	0	0.00010092	0.000195797	0	0	0.000114454	0	0	0	0.000298455	0	9.39166e-05	0.000228828	0	0	0	1.25567e-05	0	0		1.33942e-05	0	0.000118281	3.46238e-05	7.41794e-05	6.88183e-05	0.000107582	0	4.18558e-06		2.67136e-05
d18:0/12:0-DiHex	0	6.28522e-05	0.0012812	9.48573e-05	0.000110319	0.000190923	0	0.000961333	0.000158606	0.000216116	0	0	7.2004e-05	0.000180705	0.000312054	0.000154325	0.000216788	0	0	0.000103627	0.000218813	0.00163131	0.000168698	0.000117292	0	2.13619e-06	0.00013939	0.000632403	0.000244337	0.000144209	0.00017977	0	0.00301842	0	0	0	0		0.000359728	0.000315644	0.000134212	0.000123705	0.000488438	0.000176653	0.000189439	0.00100614	0		0.000615579
d18:0/14:1-DiHex	0	0	0	0	0	0	0	0	0	0.000216116	0	2.3803e-05	0	0	0	0	0	0	0	0	0	0	0	0	0	2.13619e-06	0	0	0	0	0	0	0	0	0	0	0		0	0	3.42742e-05	0	0	3.56031e-07	0	0	0		0
d18:0/14:0-DiHex	0	0	0	0	0	0	0	0.000961333	0	0.000248141	0	2.42575e-05	0	0	0	0	0	0	0	0	0	0	0	0	0.000373944	0	0	0	0	0	0.00017977	0	0	0	0	0	0		0	0.000240333	3.89141e-05	0	0	6.23241e-05	5.99233e-05	0	0		0
d18:0/16:1-DiHex	0	0	0	0	3.86605e-06	0	0	0	0	0	0	0	0	0	0	0	0	0	0	0	0	0	5.42709e-05	0	0	0	0	0	0	0	0	0	0	0	0.000100344	0	0.000140876		0	9.66512e-07	0	0	0	9.04514e-06	0	0	8.04068e-05		0
d18:0/16:0-DiHex	0.000140142	0	2.32001e-05	0	0	0	0	0	5.76009e-06	0	0	0	0	0	0	0	0	0	0	0.00014348	0	0	0	0	0.000598771	2.18599e-06	0	0	0	0	0.000235788	0	0	0	0	0	0		4.08356e-05	0	8.2287e-07	0	3.587e-05	0.00010016	7.8596e-05	0	0		6.71016e-05
d18:0/18:3-DiHex	0	0	0	0	0	0	0	0	0	0	9.7584e-05	0	0	0.000153368	0	0	0	0	0	0	0	0	0	0	0	0	0	0	0	0	0	0	0	0	0	0.000864852	0		0	0	3.58503e-05	0	0	0	0	0	0.000288284		0
d18:0/18:2-DiHex	0	0	0	0	0.000104963	0	0	0	0	0	0	0	0	0	0	0	0	0	0	0	0	0	0	0	0	0	0	9.99882e-05	0	0	0	0	0	0	0	0	0		0	2.62406e-05	0	0	0	1.66647e-05	0	0	0		0
d18:0/18:1-DiHex	0	0	0	9.48573e-05	0.000211416	0	0	0	0	0.00011072	0	0	0	0	0.000452525	0	7.2165e-05	0	0.00011925	0	0.000220865	0	0.000106903	0	0	0.000112632	0	0.000583087	8.87358e-06	6.30952e-05	0.000224407	0	0	0	0	0	0		2.37143e-05	5.28539e-05	8.04636e-05	2.4055e-05	8.50288e-05	0.00013377	9.87919e-05	0	0		4.74286e-05
d18:0/18:0-DiHex	0.000406857	6.28522e-05	2.4866e-05	6.79599e-05	0.000114131	0.000116632	0.00226773	0.000886309	0.000375841	9.64309e-05	0	0.00122643	0.000119617	0	0	5.30264e-06	4.51465e-05	0	0	0	0.000208123	8.19615e-05	0.000179954	0	0.000896841	0.000112632	0.000217856	0.000566874	4.52501e-06	3.8767e-05	0.000168678	0	0	9.19482e-05	0.000100344	0	2.47168e-05		0.000140634	0.000846202	0.00025976	1.68164e-05	7.25211e-05	0.000329026	7.06568e-05	3.06494e-05	4.16869e-05		0.00017852
d18:0/20:5-DiHex	0	0	0	0	0.000106453	5.92097e-05	0	0	0.000152978	0	0	0	0	2.70519e-05	0	5.30264e-06	0	0	0	0	0	0	6.16766e-05	0	0	0	6.16836e-05	0	0	0	0	0	0	0	0	0	0.000152801		0	4.14157e-05	2.57186e-05	1.76755e-06	0	2.056e-05	0	0	5.09338e-05		0
d18:0/20:4-DiHex	0	0	0	0	0	0	0	0	0	0	0	0	0	0	0	0	0	0	0	0	0	0	0	0	0	0	0	0	0	0.000101774	0	0	0	0	0	0	0		0	0	0	0	0	0	3.39246e-05	0	0		0
d18:0/20:3-DiHex	0	0	0	0	0	0	0	0	0	0	0	0	0	0	0	0	0	0	7.26028e-05	0	0	0	0	0	0	0	0	0	0	0	0	0	0	0	0	0	0		0	0	0	0	1.81507e-05	0	0	0	0		0
d18:0/20:2-DiHex	0	0	0	0	0	0	0	0	0	0	0	0	0	0	0	0	0	0	0	0	0	0	0	0	0	0	0	0	0	0	0	0	0	0	0	0	0		0	0	0	0	0	0	0	0	0		0
d18:0/20:1-DiHex	0	0	2.32001e-05	0	0	0	0	0	0	0	0	0	0	0	0	0	0	0	0	0	0	0	0	0	0	0	0	0	0	0	0	0	0	0	0	0	0		5.80003e-06	0	0	0	0	0	0	0	0		1.16001e-05
d18:0/20:0-DiHex	0	0	0	0	0	0	0	0	0	0	0	0	0	0	0	0	0	0	0	0	0	0	0	0	0	0	0	0.000632403	0	0	0	0.000135023	0	0	0	0	0		0	0	0	0	0	0.000105401	0	4.50077e-05	0		0
d18:0/22:6-DiHex	0	0	0	0	0	0	0	0	0	0	0	0	0	0	0	0	0	0	0	0	0	0	0	0	0	0	0	0	0	0	0	0	0	0	0	0	0		0	0	0	0	0	0	0	0	0		0
d18:0/22:5-DiHex	0	0	0	0	0	7.13292e-05	0	0	0	0	0	0	0	2.70946e-05	0	0	0	0	0	0	0	0	0	0	0	0	0	0	0	0	0	0	0	0	0	0	0		0	1.78323e-05	3.87066e-06	0	0	0	0	0	0		0
d18:0/22:4-DiHex	0	0	0.00133534	0.000279896	0	7.13292e-05	0.000945549	0	0	0.000216116	0	0	0.000168455	0.000357859	0	5.3465e-06	0	0.000206518	0	0	0.000579243	0	0.000157961	0	0	0.000227682	0.000162178	0.00250444	4.52501e-06	0	0	0	0.00301842	7.57896e-05	0	0.000352912	2.48485e-05		0.000403808	0.000254219	0.000106061	7.06215e-05	0.000144811	0.00050871	1.50834e-06	0.0010314	0.00012592		0.000634881
d18:0/22:3-DiHex	0	0	0	0	0	0	0	0	0	0	0	0	0	0.000388152	0	0	0	0	0	0	0	0.000464674	0	4.72446e-05	0	2.18599e-06	0.00014015	0	0	0	0	0	0	0	0	0	0		0	0	5.54502e-05	0	0.000116168	3.15967e-05	0	0	0		0
d18:0/22:2-DiHex	0	0	0	0	0	0	0	0	0	0	0	0	0	0	0	0	0	0	0	0	0	0	0	0	0	0	0	0	0	0	0	0	0	0	0	0	0		0	0	0	0	0	0	0	0	0		0
d18:0/22:1-DiHex	0	0.000102295	8.34692e-05	0	0	0	0	0.00110027	0.000158606	0	0	8.14266e-05	9.4441e-05	0	0	0	0	0	0	0	0	0	0	0	0	0	0	0	0	0	0	0	0	0.000153951	0	0	0		4.6441e-05	0.000275069	4.77819e-05	0	0	0	0	5.13171e-05	0		5.41734e-05
d18:0/22:0-DiHex	0	0	0	0	0	0	0	0	0	0	0	0.00124985	0	0	0	0	0	0	0	0	0	0	0	0	0	0	8.09048e-05	0	0	0	0	0	0	0	0	0	0		0	0	0.00017855	0	0	1.34841e-05	0	0	0		0
d18:0/24:1-DiHex	0	0	0	0	0	0	0	0	0	0	0	0	0	0	0	0	0	0	6.87998e-05	0	0	0	0	0	0	0	0	0	0	0	0	0	0	0	0	0	0		0	0	0	0	1.71999e-05	0	0	0	0		0
d18:0/24:0-DiHex	0	0	0	0	0	0	0	0	0	0	0	0	0	0	0	0	0	0	0	0	0	0	0	0	0	2.13619e-06	0	0	0	0	0	0	0	0	0	0	0		0	0	0	0	0	3.56031e-07	0	0	0		0
d18:0/26:1-DiHex	0	0	0.0012812	0	0	0	0	0	0	0.000137969	0	0	0	0	0	0	0	0	0	0	0	0	0	0	0	0	0	0	0	0	0	0	0	0	0	0	0		0.000320301	0	1.97099e-05	0	0	0	0	0	0		0.000640602
d18:0/26:0-DiHex	0	0	0	0	0	0	0	0	0	0	0	0	7.2004e-05	0	0	0	0	0	0	0	0	0	0	0	0	0	0	0	0	0	0	0	0	0	0	0	0		0	0	1.02863e-05	0	0	0	0	0	0		0
d18:1/12:0-DiHex	1.19848e-05	0.000246441	0.00419238	0.00010005	0.000498136	0.000123634	0.00226773	0.00382054	0.000696178	0.000467531	0.00100838	0.00132187	0.000302559	0.000570158	0	1.33772e-05	0.000205531	0	0.000132829	0.000305461	0.000146189	0.004224	0.000285506	0.000231747	0.00249267	0.000753396	0.000222092	0.000656525	0.000135208	0.000106365	0.000651763	0.000135023	0.0108494	8.4778e-05	0.000194791	0.000793807	0.000183724		0.00113771	0.00167751	0.000623811	7.29694e-05	0.00120212	0.000773656	0.000297778	0.00368973	0.000390774		0.00203874
d18:1/14:1-DiHex	0	0.000387516	0	9.48573e-05	0.000209621	7.83613e-05	0.00517845	0.00278671	0.000152978	0.000216116	0	0.00851225	0.000123579	0.000186482	0.000788396	0	5.14299e-05	0.00108243	0.000366197	0.000208823	0.00028158	0.00131631	0.000453758	0.000473166	0.000550992	0.000361422	7.77061e-05	0.00261006	0.000316404	0.00019569	0.000306113	0.000226178	0.00144463	0.000176769	0.000166154	0.00222987	1.82503e-05		0.000120593	0.00206328	0.00142569	0.000377953	0.000543229	0.000754517	0.000272736	0.000615858	0.000804757		0.000183481
d18:1/14:0-DiHex	0	0.000147747	3.83932e-05	0	0.000104659	0	0.00226773	0.00011482	1.40156e-05	0	0	0.00129982	0	0	0.00015773	0	0	0	5.72469e-05	4.80334e-05	0.00037277	0.000982666	0	0.000117292	0.000981222	0.000222697	5.63055e-05	0	0	9.39166e-05	0.000162604	0	0.00301842	8.21725e-05	0	0	0.000354647		4.65351e-05	0.000621803	0.000210224	0	0.000365179	0.000229586	8.55069e-05	0.00103353	0.000118216		6.98598e-05
d18:1/16:1-DiHex	0	0.000255032	7.5231e-05	6.55126e-05	0.000104963	0.000405111	0.00152316	0.00261432	0.000152978	0	0.000143786	0.00124985	0.000100907	0.000166351	0	0	0.000109371	0	7.97604e-05	0	0.000556064	0.00011918	0	5.51546e-05	0.000425427	0.000231726	0	0.000314435	0.000266362	0	0.000480098	0	0.00489984	0	0.000209591	0.00384561	0.000171052		9.8944e-05	0.00116189	0.000259125	3.64571e-05	0.000188751	0.000171124	0.00024882	0.00163328	0.00140875		0.000109291
d18:1/16:0-DiHex	0.000911223	0.000223865	0.00123119	0.000290067	0.000949386	0.000744911	0	0.00382383	0.000186442	0.00035694	0.000217592	0.00533796	0.000197258	0.000655696	0.000315785	0.000172875	0.000157928	8.444e-05	0.000536921	4.80334e-05	0.000635778	0.00221032	5.76054e-05	0.000466544	0	0.00140397	0.000192635	0.00276257	0.000135568	0.000194173	0.00213901	6.14237e-05	0.0144271	8.22051e-05	0.000187556	0.00367075	3.64039e-05		0.000664087	0.00137953	0.00103824	0.000138414	0.000857764	0.000813889	0.000822916	0.00485691	0.00129824		0.000488662
d18:1/18:3-DiHex	0	0	0	0	0	0	0	0	0	0	0	0	0	0.000166614	0	0	0	0	0	0	0	0.000478659	0	0	0	0.000112632	0.000165503	0.000614859	0	0	0	0	0.00704298	8.4778e-05	0	0	0		0	0	2.38019e-05	0	0.000119665	0.000148832	0	0.00237592	0		0
d18:1/18:2-DiHex	0	0	0	0	0.000104659	0.000116632	0.00117605	0	0.000305513	0	0	0.00122643	0	0	0	1.34879e-05	0.000160801	0.000316356	5.42482e-05	0	0.000277529	0.000504008	6.77571e-05	0.000114454	0	0	0.000110362	0.000614859	0.000244337	4.82775e-05	8.17059e-05	0	0	0	0.000148339	0	1.82503e-05		0	0.000349335	0.000218849	0.000163548	0.000208946	0.000151239	0.000124773	0	5.55299e-05		0
d18:1/18:1-DiHex	0	6.94754e-05	0.00119537	0	0	0.000131419	0.00246895	0.00106338	0.000331284	0	0	0.000124144	0.000183635	0.000489345	0.000492671	0.000145588	0.000185513	9.02526e-05	0.000125841	0.0001594	0	0.000701832	0.000220377	0.000117292	0.0019829	0.000369452	0.000136329	0.00457682	0.00024363	6.25266e-05	0.000419305	0.000226178	0.00488943	9.81841e-06	5.87317e-05	0.00113435	0.000645701		0.000316212	0.000915938	0.000231583	0.000140451	0.000246768	0.00123386	0.00024182	0.00170848	0.000612927		0.000587021
d18:1/18:0-DiHex	0.00661072	0.00696274	0.0328256	0.00241103	0.00826637	0.00525477	0.0442975	0.0254084	0.00783798	0.012362	0.00263832	0.0601424	0.00473494	0.00641544	0.0117851	0.00524234	0.00258298	0.00307248	0.00543069	0.00242381	0.00480798	0.0263684	0.00430848	0.00258218	0.0369938	0.00858801	0.00466697	0.0394348	0.00671574	0.00246661	0.0146489	0.00336778	0.0960431	0.00208311	0.00235206	0.0470155	0.00520681		0.0122025	0.0208068	0.0151309	0.0036326	0.00975771	0.0160957	0.00794374	0.0338313	0.0181915		0.0139034
d18:1/20:5-DiHex	0.000339838	0.000919107	0.00258516	0.000363826	0.000879311	0.00125535	0	0.00812765	0.000722828	0.000790298	0.00060856	0.00157983	0.000310935	0.000615873	0.00172798	0.000826031	0.000832969	0.000791434	0.000800412	0.000581009	0.000503546	0.00227786	0.000672941	0.000722585	0.00545043	0.000882161	0.000514478	0.00433974	0.000421042	0.000514698	0.00324358	0.000599953	0.0185292	0.000200735	0.000272319	0.00746064	0.00121308		0.00105198	0.00256558	0.000908044	0.000816811	0.00104071	0.00209706	0.00139311	0.0064433	0.00298201		0.00105657
d18:1/20:4-DiHex	0.000130813	0.000313523	7.5231e-05	3.2919e-05	0.000244913	7.83613e-05	0	0.00189312	0.000158606	0	0	0.00540594	0.000100907	0	0.000453455	0.000145588	0.00030207	0	0.000125841	0	7.34574e-05	0.00117602	0.000173878	0.000286901	0.000425427	0.000122393	0.000143221	0.000232143	0.000130363	0	0	8.55799e-05	0.00187101	8.21725e-05	0.000149183	0.00109552	0		0.000138121	0.000554099	0.000874129	0.000149219	0.000343829	0.00023066	4.34544e-05	0.000679588	0.000414901		0.000123615
d18:1/20:3-DiHex	0.000130434	0	0	3.45373e-05	0.000104659	7.39233e-05	0	0	0	0	0	0	8.91935e-05	0	0	1.33772e-05	0	0	0	0.000103627	0.000208123	0	6.69746e-05	0	0	0.000112632	0.000143221	0	0	0	0	0	0	0	0	0	0		4.12428e-05	4.46455e-05	1.27419e-05	4.45907e-06	7.79375e-05	5.38046e-05	0	0	0		6.16495e-05
d18:1/20:2-DiHex	0	6.94754e-05	0	3.2919e-05	0	0	0	0	0	0.000124921	0	7.20149e-05	0	0.000166614	0	0	0	0	0	0	7.34574e-05	0	0	0	0	3.29828e-06	0	0	0.00013071	0	0	0	0	0	9.86676e-05	0	0		2.55986e-05	0	5.19356e-05	0	1.83644e-05	5.49714e-07	4.35699e-05	0	3.28892e-05		3.31126e-05
d18:1/20:1-DiHex	0	0	0	0	0	0	0.00366096	0	0.000152535	0.000145238	0	7.339e-05	0	1.98686e-05	0.000158055	0.00014601	6.64372e-05	0.000168045	0	0.000103627	0.000150805	0	0	0	0	6.61362e-06	0.000181314	0	0.000279392	0	0	0	0	0	0.000100344	0.000793807	0.000148105		0	0.00091524	7.8441e-05	0.000126831	6.36079e-05	3.13213e-05	9.31305e-05	0	0.000347419		0
d18:1/20:0-DiHex	0.000338983	0	0.00135139	6.87331e-05	0.000104963	0.000190555	0	0.000961333	0.000310682	0.000145238	0	0.00122643	0.000150801	0.000328107	0.000452525	0	0.000107417	0.000193969	0.000245091	0.000212217	0	0	0	0	0	0	0.000192635	0.000665606	0.000426015	0.000295559	0	0.000140598	0	9.81841e-06	0	0	0.000152801		0.000439778	0.000314213	0.000373398	0.000100462	0.000114327	0.00014304	0.000240525	5.01388e-05	5.09338e-05		0.000625109
d18:1/22:6-DiHex	0	0	0	0	0	0	0	0	0.000536077	0	0.000111019	7.20149e-05	0	0	0.00015773	0.000339704	0.000228447	0	0.00029363	0	0	0.000493836	0.000114427	5.38201e-05	0	0.000112632	0	0	0	0	0	0	0	0	0.000100344	0	0		0	0	0.000125263	0.000189384	0.000196866	4.68131e-05	0	0	3.3448e-05		0
d18:1/22:5-DiHex	0	0	0.00119537	0	0	0	0	0	0	0	0	0	0	0	0	0	0	0	0	0	0	0.000982666	4.86317e-05	0	0	0.000119095	0	0	0.000119393	0	8.58497e-05	0	0	0	0	0	0		0.000298843	0	0	0	0.000245667	2.79544e-05	6.84142e-05	0	0		0.000597686
d18:1/22:4-DiHex	0.000130813	9.13813e-05	0.0040704	0.000159146	0.000209621	0.000197557	0	0	0	0.000248141	0.000345057	7.20149e-05	0	0.000388152	0.00033563	0	0	0	0.000176359	0.000103627	0	0.000137626	0	0	0	0	0	6.96428e-05	0.000119393	5.80873e-05	0	0	0	0	0	0.000398875	1.82503e-05		0.00111294	0.000101795	0.000198428	0	0.000104403	1.16071e-05	5.916e-05	0	0.000139042		0.00197184
d18:1/22:3-DiHex	0	0	0	6.87331e-05	0	0	0	0.000961333	0.000158606	0.000216116	0.000143786	0.00124985	6.84315e-05	0	0	0	0	1.72023e-05	5.72469e-05	0	0	0	0	7.25451e-05	0	0	5.63055e-05	0	0	0	0	0	0	0	0.000100344	0	1.81536e-05		1.71833e-05	0.000240333	0.000262399	5.73409e-06	1.43117e-05	2.14751e-05	0	0	3.94991e-05		3.43665e-05
d18:1/22:2-DiHex	0	9.41757e-05	0	0	0	7.83613e-05	0	0	0	0	0	0	0.000126916	0	0	0	5.14299e-05	0	0	0	0.000146189	0	0.000114427	0	0.000425427	0.000110066	0.000136787	7.34376e-05	0	0	0	0	0	0	0	0	0		2.35439e-05	1.95903e-05	1.81309e-05	1.71433e-05	3.65472e-05	0.000143357	0	0	0		4.70879e-05
d18:1/22:1-DiHex	0	0	0.00119537	0	0	0	0	0.000102047	0.000152535	0	0	0	0.000133061	0	0	0	0	0	0.000126579	0	0	0	6.77571e-05	5.38201e-05	0.000425427	0	2.94572e-05	7.34376e-05	0	5.80873e-05	0.000224407	0	0	7.96787e-05	5.77506e-05	0.00109552	0		0.000298843	2.55118e-05	4.07994e-05	0	3.16448e-05	0.000108316	9.41647e-05	2.65596e-05	0.000384423		0.000597686
d18:1/22:0-DiHex	0.000142797	0	0	9.04127e-05	0	0.000190555	0	0.000931789	0	0	0	0	0	0	0.000334941	0	0	0.000367827	0.00011925	0	0	0.000504008	0	0	0	0	0	0.000583087	1.14155e-05	0	0.000317494	0.000135023	0.00187101	0	0	0	0		5.83025e-05	0.000280586	4.78487e-05	0.000122609	0.000155814	9.71812e-05	0.000109636	0.000668678	0		7.06371e-05
d18:1/24:1-DiHex	0	0	0.0012706	6.55126e-05	0	0.000328384	0	0	0	0.000421646	0.000234038	0.00124985	3.24751e-05	0.000549645	0.00061151	0	0.000358057	0.000684511	0.000201424	6.22105e-05	0	0	6.69746e-05	5.51546e-05	0	3.29828e-06	2.94572e-05	0.000801105	0.000136013	9.39166e-05	0.000631966	0	0	1.99441e-05	0	0.000398875	0		0.000334029	8.2096e-05	0.000442738	0.000347523	6.59086e-05	0.000159332	0.000287299	6.64804e-06	0.000132958		0.000625146
d18:1/24:0-DiHex	1.28396e-05	0	0	0.00016359	0	0	0	0	0.000152535	0	0	0	0	0	0.00033563	0	0	0.000193969	0	0.000149293	0	0.000478659	0	0	0	0.000225264	2.82926e-05	0.00131872	0	0	0	8.55799e-05	0	0	0	0	0.000148105		4.41075e-05	0	6.97379e-05	6.46565e-05	0.000156988	0.000262047	0	2.85266e-05	4.93685e-05		7.98849e-05
d18:1/26:1-DiHex	1.19848e-05	0	0	0	0	0.000116632	0	0	0	0	0	7.20149e-05	8.91935e-05	0	0	0	0	0	0	0.000101259	0	0	0	0	0	0	5.86232e-05	0	0	0	0	0	0	0	0	0	0		2.99621e-06	2.9158e-05	2.30298e-05	0	2.53148e-05	9.77053e-06	0	0	0		5.99242e-06
d18:1/26:0-DiHex	0	0	0	0	0	0	0	0	0	0.000108798	0	0	0	0	0.000453455	0.000146792	0	0	0	0	0	0	0.000106903	0	0	0	0	0.000595963	0.000124237	9.39166e-05	0.000235788	8.55799e-05	0	0	0	0	0		0	0	8.0322e-05	4.89306e-05	0	0.000117144	0.000151314	2.85266e-05	0		0
d18:2/12:0-DiHex	0	0	0	0	0	9.77055e-05	0	0	5.83614e-05	0	0	0	0	0	0	0	0.000117498	0	0	0	0	0	0	0	0	0.000112632	0	0	0	0	0	0	0	0	0	0	8.87818e-05		0	2.44264e-05	8.33734e-06	3.91659e-05	0	1.8772e-05	0	0	2.95939e-05		0
d18:2/14:1-DiHex	0	0.000152374	0	0	0	0	0	0	0	2.70441e-05	0.000217592	0	8.65608e-05	0	0	0.00010473	0	0.000225071	0.000125841	0.00010092	5.01618e-05	0.00129069	0	0.000117292	0	4.73733e-05	9.50992e-06	0	0.000136173	0	2.88565e-05	0	0.000290525	0	0.000107834	0	0		3.80935e-05	0	4.73139e-05	0.000109934	0.000391902	2.90292e-05	5.50098e-05	9.68418e-05	3.59448e-05		7.61869e-05
d18:2/14:0-DiHex	0	0	0	0	4.0612e-05	0	0	0	0	0	0	0	0	0	0	0	0.000107417	0.000231916	0	0.000101259	2.46911e-05	0	0	0	0	7.29131e-05	0	0	0	0	0	0	0	0	9.54873e-05	0	0		0	1.0153e-05	0	0.000113111	3.14875e-05	1.21522e-05	0	0	3.18291e-05		0
d18:2/16:1-DiHex	0	0	0	0	0	0	0	0	0	0	0	0	0	0.000166351	0	0	0	0	0	0	0	0	0	0.000117292	0	0	0	0.000614859	0	0	0	0	0	0	0	0	0		0	0	2.37644e-05	0	0	0.000122025	0	0	0		0
d18:2/16:0-DiHex	5.34645e-05	0	0	8.77441e-05	7.46702e-05	0	0	0	0	0	0	0	0	0	0	0	0	0	0	0.000101259	0	0	0	0	0	0	9.90138e-06	0.00136054	0	9.39166e-05	0	0	0	0	0	0	0		3.53021e-05	1.86675e-05	0	0	2.53148e-05	0.000228406	3.13055e-05	0	0		4.30988e-05
d18:2/18:3-DiHex	0	0	0	0	0	0	0.00226773	0	0	0	0	0	8.91935e-05	0	0	0	0	0	0	0	0	0	0	0	0	0	0	0	0	0	0	0	0	0	0	0	0		0	0.000566934	1.27419e-05	0	0	0	0	0	0		0
d18:2/18:2-DiHex	0	0	0	0	0	0	0	0	0	0	0	0	0	0	0	0	0	0	0	0	0	0	0	0	0	0	0	0	0	0	0	0.000140598	0	8.22051e-05	0	0	0		0	0	0	0	0	0	0	7.42677e-05	0		0
d18:2/18:1-DiHex	0	0	0	0	0	0	0	0	0	0	0	0	0	0	0	0	0	0.000322465	0.00011925	0	0	0.000252771	0	0	0	0	0	0	0	0	2.88565e-05	0	0	4.92583e-05	0	0	0		0	0	0	0.000107488	9.30053e-05	0	9.61882e-06	1.64194e-05	0		0
d18:2/18:0-DiHex	0.000535497	0	0.00558003	0.000309078	0.000451175	0.000270028	0.00247923	0.00721435	0.000199548	0.000800941	0	0.00286685	0.000397891	0.000488684	0.000775613	0.000160035	0.000831999	0.000531738	0.000536102	0.00021486	0.000410103	0.00303957	0.000114427	1.05491e-05	0	0.000482566	0.000347142	0.00232999	0.000332976	0.000462815	0.000906806	3.44551e-05	0.00605365	0.000241668	0.000211568	0.00295965	0.000229789		0.00160615	0.0026037	0.000789932	0.000507924	0.00105016	0.000547445	0.000567532	0.00210992	0.00113367		0.00265833
d18:2/20:5-DiHex	9.30598e-05	1.36176e-05	0	0.000179801	0	0.000103571	0	0	0	3.10517e-05	0.000234038	0	0	0	0	0.000203382	0	0.000231916	0	0	0.00020198	0.000504008	0.000114427	0	0.000893841	0	7.77061e-05	0	0	0	0	0	0	4.77634e-05	9.71096e-05	0	0		7.16197e-05	2.58928e-05	3.787e-05	0.000145099	0.000176497	0.000180996	0	1.59211e-05	3.23699e-05		8.29791e-05
d18:2/20:4-DiHex	0	0	0	0	0	0	0	0	0	0	0.000216864	0	8.65608e-05	0	0.000452525	0	0	0	0	0.000101259	0	0	0	0	0	0	0.000156317	0	0	0	0	0	0	0	0	0	7.77974e-05		0	0	0.000107993	0	2.53148e-05	2.60529e-05	0	0	2.59325e-05		0
d18:2/20:3-DiHex	0	0	0	0	0	0	0	0	0	0	0	0	0	0	0	0	0	0	0	0	0	0	0	0	0	0	0	0	0	0	0	0	0	0	0	0	0		0	0	0	0	0	0	0	0	0		0
d18:2/20:2-DiHex	0	0	0	0	0	0	0	0	0	0	0	0	0	0	0	0	0	0	0	0	0	0	0	0	0	0	0	0	0	0	0	0	0	0	0	0	0		0	0	0	0	0	0	0	0	0		0
d18:2/20:1-DiHex	0	0	0	0	0	0	0	0	0	0	0	0.00124985	0	0.000166614	0	0	0	0	0	0	0	0	0	0.000117292	0	0	0	0	0	0	0.000228828	0	0	0	0	0	0.000356537		0	0	0.000202352	0	0	1.95487e-05	7.62761e-05	0	0.000118846		0
d18:2/20:0-DiHex	0	0	0	0	0	0	0	0	0	0	0	0	0	0	0	0	0.000107417	0	0	0.000103627	0	0	0	0	0	0.000158543	0	0	0	0	0	0	0	0	0	0	0		0	0	0	3.58057e-05	2.59067e-05	2.64239e-05	0	0	0		0
d18:2/22:6-DiHex	0	0	0	0	0	2.9762e-05	0	0.000492061	0	0	0	0	0	0	0	0	0	8.34862e-05	0	0	0	0	2.72795e-05	1.05491e-05	0	4.84778e-05	0	0	0	0	0	0	0	0	0	0	0		0	0.000130456	0	2.78287e-05	0	1.43844e-05	0	0	0		0
d18:2/22:5-DiHex	0	0	0	0	0	0	0	0	0	0.000240143	0	0	0	0	0	0	0	0	0	0	0	0	0	0	0	0	0	0	0	0	0	0	0	0	0	0	0		0	0	3.43062e-05	0	0	0	0	0	0		0
d18:2/22:4-DiHex	0	0	0	0	0	0	0	0	0	0	0	0	0	0	0	0	0	0	0	0	0	0	0	0	0	0	0	0.00033879	0	0	0	0	0	0	0	0	0		0	0	0	0	0	5.64649e-05	0	0	0		0
d18:2/22:3-DiHex	0	0	0	0	0	0	0	0	0	0	0	0	0	0	0	0	0	0	0	0	0	0	0	0	0	0	0	0	0	0	0.000217783	0	0	0	0	0	0		0	0	0	0	0	0	7.25944e-05	0	0		0
d18:2/22:2-DiHex	0	0	0	1.16089e-05	0	0	0.000218271	0.000496425	0	0	0	0	0	0	0	0	0	0	0	0	0	0	0	0	0	0	0	0	0	0	0	0	0	0	0	0	0		2.90223e-06	0.000178674	0	0	0	0	0	0	0		5.80446e-06
d18:2/22:1-DiHex	0	0	0	0	0	0	0	0	0	0	0	0.000827965	0	0	0	0	0	0	0	0	0	0	0	0	0	0	0	0	0	0	0	0	0	8.22051e-05	0	0	0		0	0	0.000118281	0	0	0	0	2.74017e-05	0		0
d18:2/22:0-DiHex	0	0	0	0	0	0	0	0	0	0	0	0	0	0	0	0	0	0	0	0	0	0	0	0	0	0	0	0	0	0	0	0	0	0	0	0	0		0	0	0	0	0	0	0	0	0		0
d18:2/24:1-DiHex	0	0	0	0	0	0	0	0.000961333	0	0	0	0	0	0	0	0	0	0	0	0	0	0	0	0	0	0	0	0	0	9.39166e-05	0	0	0	0	0	0	0		0	0.000240333	0	0	0	0	3.13055e-05	0	0		0
d18:2/24:0-DiHex	0	0	0	0	0	0	0	0	0	0	0	0	0	0	0	0	0	0	0	0	0	0	0	0	0	0	9.50992e-06	0	0	0	0	0	0	0	0	0	0		0	0	0	0	0	1.58499e-06	0	0	0		0
d18:2/26:1-DiHex	0	0	0	0	0	0	0	0	0	0	0	0	0	0	0	0	0	0	0	9.97417e-06	0	0	0	0	0	0	0	0	0	0	0	0	0	0	0	0.00113435	0		0	0	0	0	2.49354e-06	0	0	0	0.000378116		0
d18:2/26:0-DiHex	0	0	0	0	0	0	0	0	0	0	0	0	0	0	0	0	0	0	0	0	0	0	0	0	0	0	9.90138e-06	0	0	0	0	0	0	0	0	0	0		0	0	0	0	0	1.65023e-06	0	0	0		0
d18:0/12:0-TriHex	0	0	0	0	0	0	0	0	0	0	0	0	0	0	0	0	0	0	0	0	0	0	0	0	0	0	0	0	0	0	0	0	0	0	0	0	0		0	0	0	0	0	0	0	0	0		0
d18:0/14:1-TriHex	0	0	0	0	0	0	0	0	0	0	0	0	0	0	0	0	0	0	0	0	0	0	0	0	0.000981222	0	0	0	0	0	0	0	0	0	0	0	0		0	0	0	0	0	0.000163537	0	0	0		0
d18:0/14:0-TriHex	0	0	0	0	0	0	0	0	0	0	0	0	0	0	0	0	0	0	0	0	0	0	0	0	0	0	0	0	0	0	0	0	0	0	0	0	0		0	0	0	0	0	0	0	0	0		0
d18:0/16:1-TriHex	0	0	0	0	0	0	0	0	0	0	0	0	0	0	0	0	0	0	0	0	0	0	0	0	0	0	0	0	0	0	0	0	0	0	0	0	0		0	0	0	0	0	0	0	0	0		0
d18:0/16:0-TriHex	0	0	0	0	0	0	0	0	0	0	0	0	0	0	0	0	4.43397e-05	0	0	0	0	0	0	0	0	0	0	0	0	0	0	0	0	0	0	0	0		0	0	0	1.47799e-05	0	0	0	0	0		0
d18:0/18:3-TriHex	0	0	0	0	0	0	0	0	0	0	0	0.00122643	0	0	0	0	0	0	0	0	0	0	0	0	0	0	0	0	0	0	0	0	0	0	0	0	0		0	0	0.000175205	0	0	0	0	0	0		0
d18:0/18:2-TriHex	0	0	0	0	0	0	0	0	0	0	0.000156254	2.3803e-05	0	0	0	0.000147218	0	0	0	0	0	0	0	0	0	0	0	0	0	0	0	0	0	0	0	0	0		0	0	2.57225e-05	4.90726e-05	0	0	0	0	0		0
d18:0/18:1-TriHex	0	0	0	0	0	0	0	0	0	0	0	0	2.87329e-05	0	0	0	0	0	0	0	0	0	0	0	0	0	0	0	0	0	0	0	0	0	0	0	0		0	0	4.1047e-06	0	0	0	0	0	0		0
d18:0/18:0-TriHex	0	0	0	0	0	0	0	0	0	0	0	0	0	0	0	0	0	0	0	0	0	0	0	0	0	0	0	0	0	0	0	0	0	0	0	0	0		0	0	0	0	0	0	0	0	0		0
d18:0/20:5-TriHex	0	0	0	0	0	0	0	0	5.5557e-06	0	0	2.42575e-05	0	0	0	0	0	0	0	0	0	0	0	0	0	7.33785e-06	0	0	0	0	0	0	0	0	0	0	0		0	0	4.25902e-06	0	0	1.22298e-06	0	0	0		0
d18:0/20:4-TriHex	0	0	0	0	0	7.13292e-05	0	0	0	0	0	0	0	0	0	0	0	0	0	0	0.000208123	0	0	0	0	0	0	0	0	0	0	0	0	0	0	0	0		0	1.78323e-05	0	0	5.20307e-05	0	0	0	0		0
d18:0/20:3-TriHex	0	0	0	0	0	0	0	0	0	0	0	0	0	0	0	0	0	0	0	0	0	8.19615e-05	0	0	0	0	0	0	0	0	0	0	0	0	0	0	0		0	0	0	0	2.04904e-05	0	0	0	0		0
d18:0/20:2-TriHex	0	0	0	0	0	0	0	0	0	0	0	0	0	0	0	0	0	0	0	0	0	0	0	0	0	0	0.000105937	0	0	0	0	0	0.00301842	0	4.40254e-05	0	0		0	0	0	0	0	1.76562e-05	0	0.00100614	1.46751e-05		0
d18:0/20:1-TriHex	0	0	0	0	0	0	0	0	0	0	0	0	0	0	0	0	0	0	0	0	0	0	0	0	0	0	0	0	0	0	0	0	0	0	0	0	0		0	0	0	0	0	0	0	0	0		0
d18:0/20:0-TriHex	0	0	0	0	3.81192e-06	0	0	0	0	0	0	0	0	0	0	0	0	0	0	0	0	0	0	0	0	0	0	0	0	0	0	0	0	0	0	0	0		0	9.52981e-07	0	0	0	0	0	0	0		0
d18:0/22:6-TriHex	0	0	0	0	0	0	0	0	0	0	0	0	0	0	0	0	0	0	0	0	0	0	0	0	0	0	0	0	0	0	0	0	0	0	0	0	0		0	0	0	0	0	0	0	0	0		0
d18:0/22:5-TriHex	0	0	0	0	0.000106453	0.000123634	0	0	0	0	0	8.14266e-05	0	0	0	0	0	0	0	0	0	0	0	0	0	0	0	0	0	0	0	0	0	0	0	0	0		0	5.75217e-05	1.16324e-05	0	0	0	0	0	0		0
d18:0/22:4-TriHex	0	0	0	0	0	0	0	0	0	0	0	0	0	0	0	0	0	0	0	0	0	0	0	0	0	0	0	0	0	0	0	0	0	0	0	0	0		0	0	0	0	0	0	0	0	0		0
d18:0/22:3-TriHex	0	0	0	0	0	0	0	0	0	0	0	0	0	0	0	0	0	0	0	0	0	0	0	0	0	0	0	0	0	0	0	0	0	0	0	0	0		0	0	0	0	0	0	0	0	0		0
d18:0/22:2-TriHex	0	0	0	0	0	0	0	0	0	0	0	0	0	0	0	0	0	0	0	0	0	0	0	0	0	0	0	0	0	0	0	0	0	0	0	0	0		0	0	0	0	0	0	0	0	0		0
d18:0/22:1-TriHex	0	0	0	0	0	0	0	0	0	0	0	0	0	0	0	0	0	0	0	0	0	0	0	0	0	0	0	0	0	0	0	0	0	0	0	0	0		0	0	0	0	0	0	0	0	0		0
d18:0/22:0-TriHex	0	0	0	6.89327e-05	0	0	0	0	0	0	0	0	0	0	0	0	0	0	0	0	0	0	0	0	0	0	0	0	0	0	0	0	0	0	0	0	0		1.72332e-05	0	0	0	0	0	0	0	0		3.44663e-05
d18:0/24:1-TriHex	0	0	0	0	0	0	0	0	0.000152978	0	0	0	0	0	0	0	0	0	0	0	0	0	0	0	0	0	0	0	0	0	0	0	0	0	0	0	0		0	0	2.1854e-05	0	0	0	0	0	0		0
d18:0/24:0-TriHex	0	0	0	0	0	0	0	0	0	0.000216116	0	0	0	0	0	0	0	0	0	0	0	0	0	0	0	0	0	0	0	0	0	0	0	0	0	0	0		0	0	3.08738e-05	0	0	0	0	0	0		0
d18:0/26:1-TriHex	0	0	0	0	0	0	0	0	0	0	0	8.14266e-05	0	0	0	0	0	0	0	0	0	0	0	0	0	0	0	0	0	0	0	0	0	0	0	0	0		0	0	1.16324e-05	0	0	0	0	0	0		0
d18:0/26:0-TriHex	0	0	0	0	0	0	0	0	0	0	0	0	0	0	0	0	0	0	0	0	0	0	0	0	0	0	0	0	0	0	0	0	0	0	0	0	0		0	0	0	0	0	0	0	0	0		0
d18:1/12:0-TriHex	0	0	7.0191e-05	0	0	0	0	0	0	0	0	0	0	0	0	0	0	0.000193969	0	0	0	0	0	0	0.000550992	0	5.63055e-05	0	0	0.000112647	0	0	0	0	0	0	0		1.75478e-05	0	0	6.46565e-05	0	0.000101216	3.75492e-05	0	0		3.50955e-05
d18:1/14:1-TriHex	0	0	0	0	0	0	0	0	0	0	0	0.00129845	0.000197258	0	0	0.000145588	0	0	0.00018009	0	0	0	0	0	0.000425427	0	0	0	0	0	0.000622799	0.000275621	0.00144463	0	0	0	0		0	0	0.000213672	4.85292e-05	4.50224e-05	7.09044e-05	0.0002076	0.000573417	0		0
d18:1/14:0-TriHex	0.000130813	0	0	6.87331e-05	0	0.000123634	0	0.000828135	0.000152535	0	0	0	0	0	0	0.000291598	0	0	0.000125841	0	0	0	0	0	0	0	0	6.96428e-05	0	0	0	0.000135023	0	0	0	0.00150853	0		4.98864e-05	0.000237942	2.17908e-05	9.71992e-05	3.14604e-05	1.16071e-05	0	4.50077e-05	0.000502844		6.29326e-05
d18:1/16:1-TriHex	0.000575778	0.000162109	0	6.87331e-05	0.000106145	7.39233e-05	0	0.000931789	0	0.000216116	0.000103217	0.00124985	6.84315e-05	0	0	0.000146792	0	0	0	0.000111367	0	0.00104286	0	0	0.000465453	0.000112632	8.09048e-05	0.00123457	0.000124598	0	0.000170851	0	0.00187101	7.96787e-05	0.000109247	0.00113435	0.000151992		0.000201655	0.000277964	0.000233945	4.89306e-05	0.000288558	0.000315593	9.84828e-05	0.00065023	0.000465195		0.000258112
d18:1/16:0-TriHex	0	0	0.0012812	0	0	0	0	0	0	0.000108798	0	0.00291632	0	0	0.000651415	0.000146792	0	0	5.42482e-05	0	0	0	4.86317e-05	0	0	0	2.94572e-05	0.000614859	0	0	0	0	0.00301842	0	9.86676e-05	0	0		0.000320301	0	0.000525219	4.89306e-05	1.35621e-05	0.000115491	0	0.00100614	3.28892e-05		0.000640602
d18:1/18:3-TriHex	0.000130813	0.000152265	0	3.2919e-05	0.000596838	0.000296509	0	0.00011482	0.000373578	0.000145238	0	0	9.71043e-05	0	0	0.000324015	0.00030207	0	0.000129831	0	0.000224262	0.00146101	6.69746e-05	0.000165176	0.000896841	0.000222697	0.000136329	0	0.000250547	6.25266e-05	0	0.000174693	0	0.000283759	0.000167542	0	0.000151992		7.89991e-05	0.000252042	8.79887e-05	0.000208695	0.000453776	0.000248003	0.000104358	0.000152818	0.000106511		7.39747e-05
d18:1/18:2-TriHex	0.000270171	9.13813e-05	0	0.000101652	0.000607945	0.000187661	0.00107573	0.00199358	0.000172622	0.000360213	0.000234038	0.00130064	0.000226534	0.000332964	0.000787465	1.34879e-05	0.000109371	9.02526e-05	0.00018009	4.80334e-05	7.34574e-05	0.00213495	4.86317e-05	0	0.000981222	0.000485505	0.000195833	0	0.000409738	4.41626e-05	8.17059e-05	8.55799e-05	0.00710598	8.98044e-05	0.000100344	0.00113435	0		0.000115801	0.000966229	0.000487782	7.10373e-05	0.000609132	0.000285199	0.000178535	0.00242712	0.000411564		0.0001126
d18:1/18:1-TriHex	0.000139737	0	3.83932e-05	0.000127776	0.000315766	7.83613e-05	0	0.00200794	0	0.000271732	0.000111019	0.00291632	8.91935e-05	0.000161238	0	0	0.000107417	0	0.000155343	0	0.000150805	0	0.000173878	0.000114454	0.000425427	0.000378737	7.77061e-05	0.00014308	0.000119393	0.000120614	0.000170851	8.91133e-05	0.00287645	0.00016695	0	0.000413013	0.00014732		7.64765e-05	0.000600517	0.000507072	3.58057e-05	7.65369e-05	0.00021888	0.000136952	0.00104417	0.000186778		6.81482e-05
d18:1/18:0-TriHex	2.48244e-05	0.000147747	0.0012812	0	0.00024839	0	0	0.000102047	0.000172163	0.000216116	0.000234038	0.00286168	0.000208118	0	0	0	0	0.000237729	0.000201424	0.000110244	0.000208123	0	6.69746e-05	0	0	0.000110066	0	0.00114826	0	0	0.000235788	0.000135023	0.00447724	8.22051e-05	9.86676e-05	0	0		0.000363444	8.76093e-05	0.000527444	7.92429e-05	0.000129948	0.000220883	7.8596e-05	0.00156482	3.28892e-05		0.00061524
d18:1/20:5-TriHex	0	0	0	0	0.000106453	0.000179877	0	0	0.000152535	0	0	7.20149e-05	0	0.000161493	0	0	0	0	0	0	0	5.89827e-05	0	0.000189837	0	0	5.63055e-05	0	0.000124598	0.000150051	8.17059e-05	0	0.00144463	0	0	0.000793807	0		0	7.15824e-05	5.51491e-05	0	1.47457e-05	4.10238e-05	0.000118785	0.000481543	0.000264602		0
d18:1/20:4-TriHex	0	0	0	0	0	7.39233e-05	0	0	0	0.000324915	0	0	0	0.000166351	0	0	0	0.000399961	7.55825e-05	0.000101259	0	0	4.86317e-05	0	0	6.46295e-06	2.82926e-05	0	0	0	0	0.000140598	0.00301842	0	0	0	0.000151992		0	1.84808e-05	7.01808e-05	0.00013332	4.42104e-05	1.38979e-05	0	0.00105301	5.06639e-05		0
d18:1/20:3-TriHex	0.000140142	0.000152265	0	0	0	0.000172875	0	0	0	0	0	0.00129845	8.91935e-05	0.000327844	0	0.000146792	0.000107417	0	0	0.000125876	0	0	0	0	0	6.46295e-06	0.000188068	0	0	0.000101774	0.000406639	0	0	0	0.000332803	0.00109552	0		7.31018e-05	4.32187e-05	0.000245069	8.47363e-05	3.14689e-05	3.24218e-05	0.000169471	0	0.000476107		8.45557e-05
d18:1/20:2-TriHex	0	0	3.58211e-05	0.00016037	0	0.000208527	0	0.00011482	0.00053759	0.00034261	0.000133682	7.339e-05	0.000159673	0.000166351	0.000334941	0	0.000416001	0.000193969	0.000190823	4.80334e-05	0	0.000967177	0.000114427	0.000189837	0.000896841	0.000220131	0.000245985	0.00233219	0.000119739	0.0001643	8.17059e-05	0.000226178	0.00304542	8.22051e-05	0.000100344	0	0.00014732		4.90477e-05	8.08367e-05	0.000249748	0.000203324	0.000301508	0.000666569	0.000121915	0.00111793	8.25548e-05		7.61116e-05
d18:1/20:1-TriHex	0	0	0	0.00016359	0.000104659	0	0	0	1.45312e-05	0.000108798	0.000111019	0	0.0002885	0.000161238	0.000452525	0	0	0.000231916	0.000302338	0.000204886	0.000208123	0	6.77571e-05	0.000302537	0.000981222	0.000376065	0	7.34376e-05	0.000135653	0.000120614	0.000460195	6.39598e-05	0.00474746	9.22982e-05	0	0.00191746	0		4.08976e-05	2.61647e-05	0.000162373	7.73054e-05	0.000178837	0.00030017	0.00023882	0.00163457	0.000639153		8.17952e-05
d18:1/20:0-TriHex	0.000139737	0.000152265	0.00136479	0	0	0	0	0.000828135	0	0.000108798	0	0.00370272	0	1.98686e-05	0	0.000147218	0	0	0.000347878	6.22105e-05	0	0	0	0	0.000425427	6.61362e-06	8.09048e-05	0.000739044	0	4.41626e-05	8.17059e-05	0	0	0	0.000115901	0	0		0.000414197	0.000207034	0.00054734	4.90726e-05	0.000102522	0.000208665	4.19562e-05	0	3.86336e-05		0.000637473
d18:1/22:6-TriHex	0	6.94754e-05	0	3.45373e-05	0	0	0	0	0	0.000124921	0	0	3.43857e-05	0	0	0.000146792	6.76461e-05	0	5.72469e-05	0	0	0.000537641	0	0	0	6.61362e-06	0.000158611	0	1.14155e-05	0	0.000224407	0	0	8.21725e-05	0	0	0.000171052		2.60032e-05	0	2.27581e-05	7.14793e-05	0.000148722	2.75374e-05	7.86074e-05	2.73908e-05	5.70173e-05		3.32415e-05
d18:1/22:5-TriHex	0.000130434	0	0	0	0	0.000123634	0	0	0	0.000248141	0	0	0	0.000166351	0.000334941	0	0	0	0.00029363	4.80334e-05	0	0	6.69746e-05	0	0	0	0	0	0	0	0	0	0	8.22051e-05	0	0.000821942	0		3.26085e-05	3.09085e-05	0.000107062	0	8.54159e-05	1.11624e-05	0	2.74017e-05	0.000273981		6.5217e-05
d18:1/22:4-TriHex	0	0	0	0	0	0.000123634	0	0	0	0.000233719	0	0	0	0	0	1.33772e-05	0	0	0	0	0	0	0	5.38201e-05	0	0.000116007	8.09048e-05	0	0	0	0	0	0.00304542	8.4778e-05	0	0	3.64039e-05		0	3.09085e-05	3.33884e-05	4.45907e-06	0	4.17886e-05	0	0.0010434	1.21346e-05		0
d18:1/22:3-TriHex	0.000139737	0	0	0	0	0	0	0	0.000166994	0	0	7.339e-05	0	0	0	0	0	0	0	0	0	0	0	0.000114454	0	0	0	0	0.000119739	9.39166e-05	0.000235788	0	0	8.4778e-05	0	0	0		3.49342e-05	0	3.43405e-05	0	0	1.90757e-05	0.000149815	2.82593e-05	0		6.98683e-05
d18:1/22:2-TriHex	0	0	0	0	0	0.0001093	0	0	1.40156e-05	0	0	0	0	0	0	0	0	0.000231916	0	0	0	0	5.76054e-05	5.38201e-05	0	0	2.82926e-05	0	0	0	0	0	0	0	0	0	1.82503e-05		0	2.7325e-05	2.00223e-06	7.73054e-05	0	2.32864e-05	0	0	6.08343e-06		0
d18:1/22:1-TriHex	0	0	0	0	0	7.39233e-05	0	0.000931789	0	0	0.000103217	0	0	1.99e-05	0	0.000147218	0	0	0.00011925	6.36652e-05	0	0.000504008	6.77571e-05	0	0	0	0	0	0	0	0	0	0	0	0	0	0		0	0.000251428	1.75882e-05	4.90726e-05	0.000171731	1.12929e-05	0	0	0		0
d18:1/22:0-TriHex	0.000139737	0	0.0012812	0	0.000104963	0.000123634	0	0	0	0	0	0	0	0	0	0	0	0	0.00011925	0	0	0	0	0	0.000550992	0.000225264	0	6.96428e-05	0	9.39166e-05	0	0	0.00304542	0	0	0	0		0.000355235	5.71491e-05	0	0	2.98125e-05	0.000140983	3.13055e-05	0.00101514	0		0.000620817
d18:1/24:1-TriHex	0.000261247	0.000246441	0	3.45373e-05	0.000244913	0.000268917	0	0.000102047	0	0.000578997	0.000234038	0	9.4441e-05	0	0.000368794	0.000147218	0	0.000205359	7.55825e-05	0	0.000208123	0.000493836	0	0	0.000425427	0.000113364	0	0	0.000119739	0	0	8.55799e-05	0.00185442	0	0.000149183	0	0.000295426		0.000135556	0.000153969	0.000182324	0.000117526	0.000194385	8.97984e-05	3.99131e-05	0.000646668	0.000148203		0.000137445
d18:1/24:0-TriHex	0	0	0	0	0	0	0	0.000931789	0	0	0	0	0	1.98686e-05	0	0	0	0.000231916	0	0	0	0	0.000114427	0.000114454	0	0	0	0	0	0	0.000398392	0.000140598	0	9.81841e-06	0	0	0		0	0.000232947	2.83837e-06	7.73054e-05	0	3.81469e-05	0.000132797	5.01388e-05	0		0
d18:1/26:1-TriHex	0	0	0	9.48573e-05	0	0	0	0	0.000158147	0	0	0.000145405	0	0.000166351	0	0	0	0	5.42482e-05	0	0	0	0	0	0	0	0	0	0	0	0	0	0	0	0	0	0		2.37143e-05	0	6.7129e-05	0	1.35621e-05	0	0	0	0		4.74286e-05
d18:1/26:0-TriHex	0.000130813	0	0	0	0	0	0	0.00023811	0	0	0	0.00124985	0	0	0	0	0	0	0	0	0	0	0	0.000117292	0	0.000110066	0	0	0.000124598	0	0	0	0	0	0	0.00109552	0		3.27031e-05	5.95274e-05	0.00017855	0	0	3.7893e-05	4.15326e-05	0	0.000365173		6.54063e-05
d18:2/12:0-TriHex	0	0	0	0	0	0	0	0	0	0	0	0	0	0	0	0	0	0	0	0	0	0	0	0	0	0	0	0	0	0	0	0	0	0	0	0	0		0	0	0	0	0	0	0	0	0		0
d18:2/14:1-TriHex	0	0	0	0	0	0	0	0	0	0	0	0	0	9.66542e-05	0	0	0	0	0	0	0	0	0	0	0	0	0	0	0	0	0	0	0	0	0	0	0		0	0	1.38077e-05	0	0	0	0	0	0		0
d18:2/14:0-TriHex	0	0	0	0	0	0	0	0	0	0	0	0	0	0	0	0	0	0	0	0	0	0	0	0	0	0	0	0	0	0	0	0	0	0	0	0	0		0	0	0	0	0	0	0	0	0		0
d18:2/16:1-TriHex	0	0	0	0	0	0	0	0	0	0	0	0	0	0	0	0	0	0	0	0	0	0	0	0	0	0	0	0	0	0	0	0	0.00301842	0	9.86676e-05	0	0		0	0	0	0	0	0	0	0.00100614	3.28892e-05		0
d18:2/16:0-TriHex	0	0	0	0	0	0	0	0	0	0	0	0	0	0	0	0	0	0.000193969	0	0	0	0	0	0	0	0	0	0	0	0	0.000217783	0	0	0	0	0	0		0	0	0	6.46565e-05	0	0	7.25944e-05	0	0		0
d18:2/18:3-TriHex	0	0	0	0	0	0	0	0	0	0	0	0	0	0	0	0	0	0	0.00011925	0	0	0	0	0	0	7.29131e-05	0	0	0	0	0	0	0	0	0	0	0		0	0	0	0	2.98125e-05	1.21522e-05	0	0	0		0
d18:2/18:2-TriHex	0	0	0	0	0	0.000116632	0	0.000854393	0	0	0	0	0	0	0	0.00014601	0	0	0	0	0	0	0	0	0	0	0	0	0	0	0	0	0	0	0	0	0.000151992		0	0.000242756	0	4.867e-05	0	0	0	0	5.06639e-05		0
d18:2/18:1-TriHex	0	0	0	0	0	0.000116632	0	0.000854393	0	0	0	0	0	0	0	0	0	0	0.000105421	0	0	0	0	0	0	0	0	0	0	0	0	0	0	0	0	0	0		0	0.000242756	0	0	2.63551e-05	0	0	0	0		0
d18:2/18:0-TriHex	0	0	0	0	0	0	0	0	0	0.00020915	0	0	0	0	0	0	0	0	0	0	0	0	0	0	0	0	0	0	0	0	0	0	0	8.4778e-05	0	0.00113435	0		0	0	2.98786e-05	0	0	0	0	2.82593e-05	0.000378116		0
d18:2/20:5-TriHex	0	0	0	0	0	0	0	0	0	0	0	0	0	0	0	0	0	0	0	0	0	0	0	0	0.000981222	0	0	0	0	6.91882e-08	0	0	0	0	0	0	0		0	0	0	0	0	0.000163537	2.30627e-08	0	0		0
d18:2/20:4-TriHex	0	0	0	0	0	0	0	0	0	0	0	0	0	0	0	0	0	0	0	0	0	0	0	0	0	0	0	0	0	0	0	0	0	0	0	0	0		0	0	0	0	0	0	0	0	0		0
d18:2/20:3-TriHex	0	0	0	0	0	0	0	0	0	0	0	0	0	0	0	0	0	0	0	0	0	0	0	0	0	0	0	0	0	0	0	0	0	0	0	0	0		0	0	0	0	0	0	0	0	0		0
d18:2/20:2-TriHex	0	0	0	0	0	0	0	0	0	0	0.000217592	0	0	0	0	0	0	2.83826e-05	0	0	0	0	0	0	0	0	0	0	0	0	0	0	0	0	0	0	0		0	0	3.10846e-05	9.46087e-06	0	0	0	0	0		0
d18:2/20:1-TriHex	0	0	0	0	0	0	0	0	0	0	0	0	0	0	0.000333182	0	0	0	0	0	2.54707e-05	0	0.000114427	0	0	0	7.54125e-05	0	0	0	0	0	0	0	0	0	0		0	0	4.75974e-05	0	6.36768e-06	3.16399e-05	0	0	0		0
d18:2/20:0-TriHex	0	0	0	0	0	0.00022134	0	0	5.83614e-05	0	0	0	0	0	0	0	0	8.34862e-05	0	0.00010328	0	0	8.95556e-05	8.43184e-08	0	0	0	0	0	0	0	0	0	0	0	0	0		0	5.53349e-05	8.33734e-06	2.78287e-05	2.582e-05	1.494e-05	0	0	0		0
d18:2/22:6-TriHex	0	0	0	0	4.0612e-05	0	0	0	0	0	0	0	0	0	0	0	0	0	0	0	0	0	0	0	0.000893841	0	0	0	0	0	0	0	0	0	0	0	0		0	1.0153e-05	0	0	0	0.000148973	0	0	0		0
d18:2/22:5-TriHex	0	0	0	0	0	0	0	0.000961333	0	0	0	0	0	0	0	0	0	0	0	0	0	0	0	0	0	0	0	0	0	0	0	0	0	0	0	0	0		0	0.000240333	0	0	0	0	0	0	0		0
d18:2/22:4-TriHex	0	0	0	0	0	0	0	0	0	0	0	0	0	0	0	0	0	0	0	0	0	0	0	0	0	0	0	0	0	0	0	0	0	0	0	0	0		0	0	0	0	0	0	0	0	0		0
d18:2/22:3-TriHex	0	0	0	0	0	0	0	0	0	0	0	0	0	0	0	0	0	0	0	0	0	0	0	0	0	0	7.85168e-05	0	0	0	0	0	0	0	0	0	0		0	0	0	0	0	1.30861e-05	0	0	0		0
d18:2/22:2-TriHex	0	0	0	0	0	0	0	0	0	0	0	0	0	0	0	0	0	0	0	0.000101259	0	0	0	0	0	0	0	0	0	0	0	0	0	0	0	0	0		0	0	0	0	2.53148e-05	0	0	0	0		0
d18:2/22:1-TriHex	0	0	0	0	0	0	0	0	0	0	0	0	0	0	0	0	0	0.000225071	0	0	0	0	0	0	0	0	0	0	0	0	0	0	0	0	0	0	0		0	0	0	7.50236e-05	0	0	0	0	0		0
d18:2/22:0-TriHex	0	0	0	0	0	0	0	0	0	0	0	0	0	0	0	0	1.00806e-05	0	0	0	0	0	0	0	0	0	0	0	0	0	0	0	0	0	0	0	0		0	0	0	3.36021e-06	0	0	0	0	0		0
d18:2/24:1-TriHex	0	0	0	0	0	0	0	0	0	0	0	0	0	0	0	0	0	0	0	0	0	0.000286932	0	0	0	0	0	0.000583087	0	0	0	0	0	0	0	0	0		0	0	0	0	7.17329e-05	9.71812e-05	0	0	0		0
d18:2/24:0-TriHex	0	0	0	0	0	0	0	0	0	0	0	0	0	0	0	0	0	0	0	0	0	0	0	0	0	0	0	0	0	0	0.000235788	0	0	0	9.54873e-05	0	0		0	0	0	0	0	0	7.8596e-05	0	3.18291e-05		0
d18:2/26:1-TriHex	0	0	0	0	0	0	0	0	0	0	0	0	0	0	0	0	0	0.000225071	0	0	0	0	0	0	0	0	0	0	0	0	0	0	0	0	0	0	0		0	0	0	7.50236e-05	0	0	0	0	0		0
d18:2/26:0-TriHex	0	0	0.000791875	0	0	0	0	0	0	0	0	0	0	0	0	0	0	0	0	0.000103627	0	0	0	0	0	0	7.54125e-05	0	0	0	0	0	0	0	0	0	0		0.000197969	0	0	0	2.59067e-05	1.25688e-05	0	0	0		0.000395938
TOTAL	0.331884	0.355145	1.58714	0.196631	0.379446	0.342628	1.93752	1.67928	0.388521	0.487206	0.246117	2.03109	0.295505	0.314941	0.53106	0.302851	0.22089	0.239136	0.290332	0.215169	0.234367	1.36616	0.275232	0.231676	1.34425	0.384182	0.273117	1.65758	0.295692	0.209437	0.623401	0.246968	3.42679	0.165729	0.218804	1.83445	0.230438		0.617699	1.08472	0.613492	0.254293	0.526506	0.69434	0.376177	1.27983	0.76123		0.650059
Saturated Sum	0.0951281	0.10338	0.560705	0.0637118	0.116711	0.0973437	0.760595	0.688249	0.113437	0.158702	0.0773113	0.822215	0.0994455	0.111094	0.214568	0.0865686	0.0543947	0.0627806	0.082321	0.0633351	0.0624815	0.513733	0.076431	0.0610648	0.46745	0.129173	0.0862952	0.631338	0.0834373	0.0592515	0.205508	0.0654608	1.90383	0.0459909	0.0554975	0.713897	0.0683224	Saturated Sum	0.205731	0.415725	0.22811	0.0679146	0.180468	0.241959	0.116066	0.671759	0.279239		0.237265
Mono Sum	0.0993526	0.139508	0.742273	0.0584687	0.153043	0.136291	0.887419	0.764586	0.121339	0.219456	0.0869379	0.946453	0.115911	0.129732	0.214701	0.0983025	0.0721279	0.0710295	0.0945214	0.0682511	0.0763936	0.682016	0.0933699	0.0659452	0.652568	0.162982	0.110044	0.806672	0.101525	0.0603798	0.289982	0.0739699	0.757456	0.0455328	0.0595661	0.868512	0.0852207	Mono Sum	0.259901	0.485335	0.262076	0.0804866	0.230296	0.315263	0.150629	0.292319	0.337766		0.323279
Poly Sum	0.137403	0.112258	0.284157	0.07445	0.109692	0.108993	0.289501	0.226449	0.153745	0.109047	0.0818676	0.262426	0.0801484	0.0741153	0.101791	0.11798	0.0943674	0.105326	0.113489	0.0835826	0.0954923	0.170406	0.105431	0.104666	0.224232	0.0920272	0.0767784	0.219572	0.110729	0.0898052	0.127911	0.107537	0.765506	0.0742058	0.103741	0.252039	0.0768951	Poly Sum	0.152067	0.183659	0.123306	0.105891	0.115743	0.137118	0.109482	0.31575	0.144225		0.0917823
Short Sum	1.19848e-05	0.000609305	0.00805617	0.000329153	0.000618072	0.000920235	0.00474697	0.00563627	0.000913145	0.000828885	0.00100838	0.00265162	0.000439192	0.000917477	0.000312054	0.000326667	0.00075856	0.000554381	0.000132829	0.000409088	0.00051119	0.0069883	0.000454204	0.000421584	0.0051787	0.000980796	0.000447244	0.00128893	0.000425225	0.000505415	0.000994137	0.000135023	0.0138678	9.49037e-05	0.000245307	0.00302367	0.000590068	Short Sum	0.00225165	0.00298039	0.00101011	0.000546536	0.00201035	0.00146191	0.000641592	0.00469924	0.00128635		0.00387736
Medium Sum	0.21763	0.194207	0.633485	0.128003	0.191616	0.183511	0.697857	0.653382	0.238803	0.22337	0.143382	0.774359	0.154684	0.161538	0.245062	0.187944	0.142258	0.167891	0.181441	0.13217	0.153219	0.505268	0.169214	0.16008	0.513119	0.190196	0.145942	0.62601	0.179463	0.144047	0.280343	0.163587	1.97693	0.117779	0.152085	0.717533	0.129664	Medium Sum	0.293331	0.431591	0.277314	0.166031	0.243025	0.30076	0.201284	0.752766	0.333094		0.229923
Long Sum	0.114242	0.160329	0.945594	0.0682984	0.187213	0.158197	1.23491	1.02027	0.148805	0.263007	0.101727	1.25408	0.140381	0.152485	0.285686	0.11458	0.0778739	0.0706913	0.108758	0.0825901	0.0806368	0.853898	0.105563	0.0711746	0.825952	0.193005	0.126728	1.03028	0.115804	0.0648844	0.342064	0.0832455	1.43599	0.0478554	0.0664735	1.11389	0.100185	Long Sum	0.322116	0.650147	0.335168	0.0877151	0.281471	0.392118	0.174251	0.522364	0.42685		0.417347
18:0 Sum	0.0224679	0.0249724	0.218888	0.0142588	0.0217816	0.0224775	0.234745	0.147764	0.0201893	0.0351788	0.0211121	0.171298	0.0172619	0.0173846	0.044175	0.0243309	0.0185747	0.0232964	0.0234925	0.0134099	0.0216929	0.0999131	0.0212948	0.018391	0.12483	0.0278621	0.0183131	0.1536	0.0229437	0.0136567	0.0511565	0.0172577	0.493854	0.0120704	0.0172115	0.164886	0.0204758	18:0 Sum	0.0701469	0.106692	0.0466571	0.0220674	0.0396271	0.0607151	0.0292523	0.174394	0.0675244		0.0992665
18:1 Sum	0.300915	0.324147	1.31471	0.177105	0.349626	0.312513	1.63724	1.46115	0.358995	0.44096	0.214913	1.78351	0.270789	0.284691	0.466411	0.272114	0.195394	0.208017	0.259359	0.194496	0.20737	1.22827	0.247023	0.208263	1.17975	0.347428	0.248817	1.45035	0.263326	0.189258	0.55498	0.224229	2.76925	0.149056	0.19704	1.59827	0.203484	18:1 Sum	0.529218	0.940132	0.545753	0.225175	0.472373	0.613603	0.335854	1.04751	0.666263		0.527621
18:2 Sum	0.00850142	0.00602618	0.0535415	0.00526645	0.00803874	0.00763691	0.0655266	0.0703743	0.00933684	0.0110671	0.0100913	0.0762813	0.00745367	0.0128655	0.0204739	0.00640601	0.00692123	0.00782307	0.00747998	0.00726322	0.00530417	0.037974	0.00691378	0.00502236	0.0396751	0.00889144	0.00598755	0.053637	0.00942239	0.00652206	0.0172654	0.00548074	0.163685	0.00460282	0.00455239	0.0712973	0.00647836	18:2 Sum	0.0183339	0.0378941	0.0210814	0.0070501	0.0145053	0.0200212	0.0110699	0.0579228	0.0274427		0.0235123
Containing 18:2 Sum	0.00903998	0.00634917	0.0549061	0.00546955	0.00906772	0.00820883	0.0677784	0.0774742	0.0102927	0.0121799	0.0110365	0.0814133	0.00800048	0.013415	0.0223471	0.00673151	0.0073723	0.00847423	0.00800957	0.00738044	0.00572015	0.0410682	0.00752433	0.00553029	0.0431928	0.010011	0.00662132	0.054768	0.0109149	0.00671628	0.0183222	0.00589634	0.179751	0.00493279	0.0049462	0.0754439	0.00666287	Containing 18:2 Sum	0.0189412	0.0406323	0.0226693	0.00752601	0.0155446	0.0212746	0.0119845	0.0635267	0.0290176		0.0240247
Containing 20:4 Sum	0.000686397	0.00114015	0.0150509	0.000386939	0.000461396	0.000602498	0.00716729	0.00703775	0.000515555	0.000763956	0.000362138	0.0123709	0.000581515	0.000835068	0.00226918	0.00111521	0.000552709	0.00132015	0.000864053	0.00054814	0.000702146	0.00534965	0.000906979	0.000787245	0.00287567	0.00112426	0.000492253	0.00524043	0.000675575	0.000655527	0.00133998	0.000890444	0.0230554	0.00027982	0.000834737	0.00972911	0.00126375	Containing 20:4 Sum	0.0043161	0.00381723	0.00252832	0.000996023	0.001866	0.00190447	0.00089036	0.00807522	0.00394253		0.00716324
Containing 22:6 Sum	0.00740962	0.00802848	0.0494333	0.00378687	0.0111502	0.00803693	0.0561007	0.0643096	0.011743	0.0168527	0.00661558	0.0815982	0.00749704	0.00945531	0.0189712	0.00700161	0.0055677	0.00528204	0.00566541	0.0054038	0.00351534	0.0518032	0.00525501	0.00535683	0.0454201	0.0130721	0.00691375	0.0605625	0.0069779	0.00427904	0.0206921	0.00580519	0.248777	0.00480632	0.00509621	0.0612934	0.00660862	Containing 22:6 Sum	0.0171646	0.0348994	0.021819	0.00595045	0.0165969	0.0227634	0.0106497	0.0864629	0.0243328		0.0215937
monohex Sum	0.319529	0.343797	1.52006	0.190506	0.363861	0.329385	1.86542	1.60181	0.373258	0.465448	0.238262	1.91266	0.285992	0.3003	0.507243	0.292897	0.212827	0.227467	0.277473	0.208346	0.222914	1.30836	0.266273	0.22432	1.28145	0.366478	0.262774	1.58057	0.283346	0.203047	0.593667	0.239957	3.20249	0.160603	0.212384	1.74815	0.219585	monohex Sum	0.593472	1.04012	0.583309	0.244397	0.504274	0.663645	0.36002	1.20102	0.726708		0.621375
dihex Sum	0.0100014	0.0101745	0.0609343	0.00516764	0.0129989	0.010375	0.071019	0.0656827	0.0131315	0.0179437	0.00621662	0.0978385	0.00793152	0.0126742	0.0205533	0.00784359	0.00689881	0.00889603	0.00997141	0.00559069	0.0101475	0.050221	0.00781199	0.00594017	0.0529171	0.015127	0.00856384	0.0700012	0.0106866	0.00528031	0.0260281	0.00545897	0.177267	0.00382076	0.00490887	0.0752449	0.00942948	dihex Sum	0.0215695	0.0400189	0.0251842	0.00787947	0.0189826	0.0267269	0.0139983	0.0621823	0.0298611		0.0263456
trihex Sum	0.00235398	0.00117395	0.00614468	0.000956638	0.00258695	0.0028679	0.00107573	0.0117951	0.00213161	0.00381438	0.00163811	0.0205958	0.00158157	0.00196647	0.00326326	0.00211011	0.00116434	0.00277297	0.00288737	0.00123177	0.00130649	0.00756936	0.00114665	0.00141577	0.00988155	0.00257694	0.00177918	0.00700781	0.00165976	0.00110875	0.0037061	0.00155197	0.0470318	0.00130543	0.00151088	0.0110488	0.00142374	trihex Sum	0.00265731	0.00458142	0.00499874	0.00201581	0.00324875	0.00396798	0.00215821	0.0166297	0.00466115		0.00240461
Total	0.331884	0.355145	1.58714	0.196631	0.379446	0.342628	1.93752	1.67928	0.388521	0.487206	0.246117	2.03109	0.295505	0.314941	0.53106	0.302851	0.22089	0.239136	0.290332	0.215169	0.234367	1.36616	0.275232	0.231676	1.34425	0.384182	0.273117	1.65758	0.295692	0.209437	0.623401	0.246968	3.42679	0.165729	0.218804	1.83445	0.230438	Total	0.617699	1.08472	0.613492	0.254293	0.526506	0.69434	0.376177	1.27983	0.76123		0.650059
Number of Species	82	76	77	86	89	102	57	85	87	92	73	98	95	89	69	84	85	86	97	88	76	89	92	85	78	105	109	94	89	87	95	75	80	87	87	75	81	Number of Species	80.25	83.25	86.1429	85	87.5	93.8333	90.3333	80.6667	81		4.64579
[truncated: 17 more columns]

## Sheet: GLY-corr
GLYCOLIPID
-	n=4				n=4					n=7						n=3			n=4				n=6						n=3			n=3			n=3
-	PFC															Nac													vHipp										Average										StDev
Species	PFC	PFC	PFC	PFC	PFC	PFC	PFC	PFC	PFC	PFC	PFC	PFC	PFC	PFC	PFC	Nac	Nac	Nac	Nac	Nac	Nac	Nac	Nac	Nac	Nac	Nac	Nac	Nac	vHipp	vHipp	vHipp	vHipp	vHipp	vHipp	vHipp	vHipp	vHipp		PFC			Nac			vHipp				PFC
-	Control	Control	Control	Control	Susceptible	Susceptible	Susceptible	Susceptible	Resilient	Resilient	Resilient	Resilient	Resilient	Resilient	Resilient	Control	Control	Control	Susceptible	Susceptible	Susceptible	Susceptible	Resilient	Resilient	Resilient	Resilient	Resilient	Resilient	Control	Control	Control	Susceptible	Susceptible	Susceptible	Resilient	Resilient	Resilient		Control	Susceptible	Resilient	Control	Susceptible	Resilient	Control	Susceptible	Resilient		Control
IS_d18:1/15:0-MonHex	#N/A	#N/A	#N/A	#N/A	#N/A	#N/A	#N/A	#N/A	#N/A	#N/A	#N/A	#N/A	#N/A	#N/A	#N/A	#N/A	#N/A	#N/A	#N/A	#N/A	#N/A	#N/A	#N/A	#N/A	#N/A	#N/A	#N/A	#N/A	#N/A	#N/A	#N/A	#N/A	#N/A	#N/A	#N/A	#N/A	#N/A		#N/A	#N/A	#N/A	#N/A	#N/A	#N/A	#N/A	#N/A	#N/A		#N/A
d18:0/12:0-MonoHex	0	0	0	0	0	0.00214459	0	0	0	0	0	0.00087891	0	0	0	0	0	0	0	0	0	0	0	0	0	0	0	0	0	0	0	0	0	0	0	0	0		0	0.000536149	0.000125559	0	0	0	0	0	0		0
d18:0/14:1-MonoHex	5.22579e-05	0	0	0.00212207	0	0.00128295	0	0	0	0	0.0017188	0	0.000981129	0	0	0	0	0	0	0.0015047	0	0	0.0012587	0	0.0045004	0.00123895	0.00156847	0.00109987	0.00141841	0	0	0.00078514	0.0332026	0	0.00114918	0	0		0.000543582	0.000320738	0.000385704	0	0.000376175	0.00161107	0.000472803	0.0113293	0.000383061		0.00105261
d18:0/14:0-MonoHex	0.00012173	0	0.000856651	0.00099454	0	0.00128295	0.0376726	0	8.42324e-05	0	0	0.000266832	0.000316062	0.00183275	0.0108088	0.0016194	0.00118159	0.000821808	0.00201448	0	0	0.0129362	0.000803555	0	0	0.001263	0.00152062	0	0.00319801	0.000694047	0.00197747	0	0	0	0	0.0120507	0.00154143		0.00049323	0.00973888	0.00190124	0.0012076	0.00373767	0.000597862	0.00195651	0	0.00453071		0.000504868
d18:0/16:1-MonoHex	0.0101401	0.0062086	0.0131491	0.00947517	0.00753178	0.00955594	0.0415995	0	0.0019735	0.00659489	0.00366943	0.0272391	0.00868366	0.00198462	0.0153757	0.0125723	0.0115059	0.0106373	0.00662916	0.00602251	0.0139818	0.0105436	0.00343871	0.0120111	0.00720618	0.0140937	0.013989	0.00104304	0.00752211	0.011919	0.0145843	0.0117067	0.0334996	0.00584271	0.00572705	0	0.0053171		0.00974323	0.0146718	0.00936014	0.0115718	0.00929427	0.00863029	0.0113418	0.0170163	0.00368139		0.00284738
d18:0/16:0-MonoHex	0.0137051	0.0261234	0.145115	0.0184885	0.0194955	0.0200498	0.131063	0.130005	0.0192572	0.0214021	0.00997646	0.107526	0.0174853	0.0179837	0.0274672	0.0163136	0.00912329	0.0179018	0.0220798	0.00710079	0.00248295	0.110942	0.0247001	0.00529567	0.109643	0.0310098	0.0205386	0.169369	0.0229761	0.00610471	0.0679264	0.00957756	0.379473	0.0101975	0.0124398	0.0659162	0.0135991		0.0508581	0.0751534	0.0315854	0.0144462	0.0356514	0.0600928	0.0323357	0.133083	0.0306517		0.0630459
d18:0/18:3-MonoHex	0.0274857	0.0412124	0.213717	0.00828975	0.0254393	0.027899	0.178302	0.217264	0.0213314	0.0738615	0.0274234	0.196957	0.0240837	0.0157003	0.0390871	0.0155516	0.0112987	0.0211344	0.0154644	0.0103919	0.00792943	0.171872	0.014014	0.0329164	0.179277	0.0260779	0.0183782	0.257311	0.0260742	0.014473	0.116639	0.0154553	1.05933	0.00723185	0.0226819	0.174358	0.0185805		0.0726762	0.112226	0.0569206	0.0159949	0.0514145	0.0879957	0.0523954	0.360672	0.0718735		0.0949916
d18:0/18:2-MonoHex	0.00151336	0.00254766	0.000918161	0.00111592	0.00232557	0.0020819	0	0.05617	0.00525479	0.00569004	0.00496793	0.0283924	0.00177317	0.00238138	0.0119431	0.00166444	0.000808258	0.000139006	0.00186347	0.000761045	0.00071492	0.00500825	0.00543573	0.00353019	0.0279013	0.00576345	0.00185857	0.00457666	0.00785644	0.00111951	0.00982734	0.00268889	0.0781658	0.00173794	0.00159629	0.0331345	0		0.00152378	0.0151444	0.00862898	0.000870568	0.00208692	0.00817765	0.00626776	0.0275309	0.0115769		0.000726078
d18:0/18:1-MonoHex	0.00154156	0.00231659	0	0	0.00279171	0.000740184	0.0249451	0.0191477	0	0.00296048	0.000997992	0.0137576	0.000981129	0	0	0	0	0	0.00307761	0.000761045	0	0.0186699	0	0.00179157	0.0117066	0.00125827	0.000286691	0.0280184	0.00137057	0.000426437	0.00163073	0.0008569	0.0890681	0	0.000492507	0	0		0.000964539	0.0119062	0.00267103	0	0.00562714	0.00717692	0.00114258	0.029975	0.000164169		0.00115782
d18:0/18:0-MonoHex	0.0037747	0.00340845	0.0271489	0.00381423	0.00844412	0.00471556	0	0.109909	0.00741722	0.0133222	0.0017188	0.0613643	0.00389237	0.00381448	0.0268066	0.00772174	0.00297419	0.00490047	0.0048633	0.00336275	0.00172082	0.0389937	0.00854302	0.00355394	0.0568174	0.0162022	0.00624483	0.0498723	0.00912022	0.00154595	0.0164398	0	0.212635	0.00120289	0.00179667	0.110472	0.00348522		0.00953656	0.0307671	0.0169051	0.0051988	0.0122351	0.023539	0.00903532	0.0712793	0.0385846		0.011743
d18:0/20:5-MonoHex	0.0718433	0.0743747	1.15533	0.043437	0.0603685	0.0749288	1.3267	0.503494	0.0588505	0.112472	0.0918558	0.685853	0.0525833	0.0569978	0.18532	0.106897	0.0737437	0.0946907	0.110286	0.0448121	0.110817	0.280223	0.0852452	0.0684172	0.534892	0.0810761	0.0465533	0.482869	0.0703364	0.0567218	0.156303	0.0637556	1.77426	0.0534457	0.061012	0.684116	0.0874291		0.336246	0.491372	0.177704	0.0917771	0.136534	0.216509	0.0944538	0.630486	0.277519		0.546235
d18:0/20:4-MonoHex	0.00457432	0.00830535	0.164339	0.00289968	0.00121033	0.00288478	0.0788402	0.0565909	0.00392643	0.00343802	0.00159802	0.0766141	0.0033534	0.00735589	0.0149952	0.00905111	0.00275704	0.00757104	0.0066592	0.00380184	0.00462622	0.0404778	0.00635322	0.00550378	0.0170874	0.0108767	0.00180864	0.0417721	0.00462675	0.00505744	0.0119616	0.00730693	0.199826	0.00206274	0.0038697	0.0824917	0.0113736		0.0450295	0.0348815	0.0158973	0.00645973	0.0138913	0.0139003	0.00721528	0.0697318	0.0325783		0.0795715
d18:0/20:3-MonoHex	0.0250944	0.0244116	0.247685	0.0135178	0.0150136	0.019688	0.243804	0.208854	0.0139218	0.0374896	0.0145849	0.222229	0.0192605	0.0194288	0.059114	0.0133595	0.0272811	0.0173375	0.016106	0.0176968	0.0171377	0.08086	0.0172444	0.0163181	0.12371	0.0224329	0.0127909	0.15465	0.0222695	0.0131441	0.0288046	0.0160831	0.499165	0.0124712	0.0223846	0.21298	0.0254974		0.0776771	0.12184	0.055147	0.0193261	0.0329501	0.0578579	0.0214061	0.175906	0.0869539		0.113462
d18:0/20:2-MonoHex	0.00154156	0	0.0131491	0	0.00269404	0.00134171	0	0.00152835	0	0	0.00259601	0.00114074	0.000748035	0.00337677	0	5.83291e-05	0.000808258	0	0	0.00157828	0.00240694	0.0114539	0.00284173	0.00254921	0	0.00121072	0.000889953	0.0142773	0.00273748	0.00172713	0	0	0.0556672	0.00014705	0.00257549	0.0405961	0.000271885		0.00367266	0.00139103	0.00112308	0.000288862	0.00385978	0.00362815	0.0014882	0.0186047	0.0144812		0.00635928
d18:0/20:1-MonoHex	0.00154156	0.00459951	0.000255201	0.000795534	0.00390755	0.00628701	0.0249451	0.00171965	0.00191014	0.00792426	0.00331681	0.00116252	0	0.000298041	0.0150642	0.00492308	0.00120309	0.00295547	0.00286718	0	0	0.00601299	0.0012587	0	0.0260496	0.00720003	0.00152062	0.0304082	0.00141841	0.000747435	0.00882456	0	0.0362099	0.000904256	0.00376443	0.0124778	0		0.00179795	0.00921482	0.00423943	0.00302721	0.00222004	0.0110729	0.00366347	0.0123714	0.00541408		0.00194074
d18:0/20:0-MonoHex	0	0.00161321	0	0.000320383	0	0.00202314	0	0.00171965	0.00174467	0	0	0.0458481	0.00103885	0	0.00342555	0	0	0.00213366	0.00079863	0	0	0.00500825	0	0	0.0214933	0.00244967	0.00096521	0	0.00268771	0	0.00708257	0	0.0361355	0	0	0	0.00321333		0.000483397	0.000935696	0.00743674	0.000711221	0.00145172	0.00415137	0.00325676	0.0120452	0.00107111		0.000768198
d18:0/22:6-MonoHex	5.22579e-05	0.00340845	0.00111185	0	0.00126945	0.000784621	0	0.012103	0.00189001	0.00465594	0.00107342	0.0323629	0.00493464	0	0	0.00322551	0.000793815	0	0.00214105	0.00190094	0	0	0.000803555	0.00129022	0	0.00301914	0.00306227	0.00695644	0.00136691	0.000466788	0.00259367	0.0008569	0.0998386	0.00193939	0.000704658	0.0496542	0.000634398		0.00114314	0.00353927	0.0064167	0.00133977	0.0010105	0.00252194	0.00147579	0.0342116	0.0169978		0.00159472
d18:0/22:5-MonoHex	5.22579e-05	0	0.0149499	0.000758259	0.00117098	0	0.0249451	0	0.00182591	0.00447211	0	0	0.000748035	0	0.0034326	0	0	0	0.00079863	0.00111385	0	0.00178496	0	0	0	8.07164e-05	0	0	0.00268771	0	0	0	0	0	0	0	0.000271885		0.0039401	0.00652902	0.00149695	0	0.00092436	1.34527e-05	0.000895902	0	9.06283e-05		0.007348
d18:0/22:4-MonoHex	0	0	0.0131491	0	0	0	0	0	0.00174467	0.00811152	0	0	0	0.000298041	0	0	0	0.00407866	0.00136866	0	0.00221927	0.00511141	0.000803555	0.00129022	0.0045004	0	0	0.00641396	0	0	0.00259367	0	0.027812	0.000904256	0.000492507	0.00951337	0		0.00328727	0	0.0014506	0.00135955	0.00217484	0.00216802	0.000864556	0.00957208	0.00333529		0.00657455
d18:0/22:3-MonoHex	0.0181037	0.0132354	0.121267	0.00639571	0.00972201	0.0127827	0.156603	0.043439	0.0120154	0.00520461	0.0124525	0.032886	0.00653354	0.00878789	0.0184003	0.0128724	0.00628947	0.0227276	0.0125451	0.00670539	0.0252384	0.0453511	0.0126932	0.0158732	0.0850215	0.0222633	0.00964354	0.0471559	0.014432	0.00967533	0.0236998	0.0101431	0.135105	0.0101263	0.011624	0.0160703	0.0133598		0.0397504	0.0556367	0.0137543	0.0139632	0.02246	0.0321085	0.0159357	0.0517914	0.0136847		0.0545559
d18:0/22:2-MonoHex	0.0284679	0.0221054	0.0290431	0.0112914	0.0176981	0.0186491	0	0.0191477	0.0272696	0.0116538	0.0126653	0.0140152	0.0102519	0.0155884	0.00342555	0.0200976	0.0197709	0.0167388	0.0140023	0.0176821	0.00956231	0.0192518	0.0165191	0.0146161	0.00986525	0.0140561	0.0148733	0.0354291	0.0210776	0.0106907	0.00874288	0.0172706	0.0445334	0.00833089	0.0223045	0.00951337	0.0108488		0.0227269	0.0138737	0.0135528	0.0188691	0.0151246	0.0175598	0.0135037	0.0233783	0.0142222		0.00824643
d18:0/22:1-MonoHex	0.00515727	0.00454078	0.0164908	0.00387973	0.0142715	0.00683463	0.0376726	0.0419024	0.00843496	0.00634463	0.00767508	0.059237	0.000334657	0.00212743	0	0.00564073	0.00625826	0.00421767	0.00349463	0.00420331	0.00169202	0.0180882	0.00367471	0.000519691	0	0.00513781	0.00932337	0.014841	6.61713e-05	0.00103308	0.00800296	0.0030244	0.0361355	0.00354339	0.00321954	0.0342486	0.00398712		0.00751715	0.0251703	0.012022	0.00537222	0.00686954	0.00558276	0.00303407	0.0142344	0.0138184		0.00600515
d18:0/22:0-MonoHex	0.00355762	0.00720827	0.0143484	0.00604372	0.000196736	0.00210016	0.0528857	0.0325041	0.00174467	0.00273559	0.00600698	0.0304687	0.00387612	0.00411252	0.00342555	0.00544351	0.00284958	0.00213366	0.0069387	0.00123633	0	0.0245797	0.00490657	0.0045228	0.0179061	0.0041188	0.00394493	0.0338832	0.00136497	0.00099502	0.00975979	0.00329576	0.135504	0.000985338	0.000492507	0.0343781	0.00349558		0.00778951	0.0219217	0.00748144	0.00347559	0.00818869	0.0115471	0.00403993	0.046595	0.0127887		0.00463012
d18:0/24:1-MonoHex	0.0149073	0.0142177	0.128754	0.00890698	0.0275546	0.0113821	0.0696853	0.0708852	0.00628083	0.0255319	0.0119835	0.110018	0.0147133	0.00893093	0.0183868	0.00941916	0.0133207	0.0215966	0.00936366	0.0092219	0.0109986	0.081047	0.00893983	0.00556217	0.076328	0.0235717	0.012472	0.170487	0.0199776	0.00421858	0.0322761	0.0144332	0.139877	0.00631757	0.00275502	0.104089	0.0123198		0.0416966	0.0448768	0.0279779	0.0147788	0.0276578	0.0495601	0.0188241	0.0535426	0.0397213		0.0581004
d18:0/24:0-MonoHex	0.00790242	0.0107259	0.0424214	0.00762923	0.0053532	0.00878153	0.0989797	0.0544884	0.0140272	0.0160068	0.0105849	0.0915833	0.00720057	0.00775407	0.0210368	0.0112077	0.00819135	0.00227267	0.00983484	0.00493346	0.0078688	0.0850849	0.00548234	0.00492956	0.0278649	0.00564265	0.00765338	0.0839494	0.00491064	0.0051707	0.0183184	0.0087445	0.193849	0.00184512	0.00484785	0.100894	0.00623159		0.0171697	0.0419007	0.0240277	0.00722391	0.0269305	0.022587	0.00946659	0.0681462	0.0373245		0.0168926
d18:0/26:1-MonoHex	0	0	0	0	0.00122752	0.00128295	0.0182077	0.00152835	6.3361e-05	0.00106074	0	0	0	0	0	0.0016194	0	0	0.00079863	0	0.00343748	0	0	0	0	0.00123422	0.00067852	0	0	0.000466788	0.00188202	0.00161091	0.0334996	0	0.000704658	0.00951337	0		0	0.00556163	0.000160586	0.000539798	0.00105903	0.00031879	0.000782936	0.0117035	0.00340601		0
d18:0/26:0-MonoHex	0	0.00162522	0	0	0.0035359	0	0	0	0	0	0.00257442	0	0	0	0	0.00488994	0	0	0.00155543	0	0	0.000883381	0.0012587	0	0	2.34981e-05	0.000889953	0	0	0	0.00197747	0.000754008	0	0	0	0.00388203	0		0.000406304	0.000883976	0.000367774	0.00162998	0.000609702	0.000362024	0.000659157	0.000251336	0.00129401		0.000812609
d18:1/12:0-MonoHex	0	0.00162522	0.0276364	0.0014767	0.000105782	0.0034431	0.0272715	0	0	0.00159762	0	0.0137484	0.000710921	0	0	0.00174861	0.00120309	0.00255108	0	0	0.00160807	0.00691877	0	0.000797996	0.0234855	0.00123895	0.000324029	0	0	0.00156414	0.00178864	0	0	0.000111383	0.000555672	0.0245285	0.00349319		0.00768457	0.0077051	0.00229384	0.00183426	0.00213171	0.00430775	0.00111759	3.71276e-05	0.00952579		0.0133214
d18:1/14:1-MonoHex	0.0294187	0.03407	0.0149066	0.045084	0.0354076	0.0374306	0.101251	0.0576269	0.0513271	0.0448466	0.0318202	0.0290077	0.0276327	0.0378418	0.0322797	0.0408685	0.0400956	0.0574543	0.0397957	0.0319235	0.0342315	0.0611787	0.0355349	0.0308105	0.0521215	0.0477814	0.0350765	0.0292573	0.0381391	0.0316812	0.0374949	0.0481472	0	0.0419719	0.0345948	0.0298239	0.0299163		0.0308698	0.0579291	0.0363937	0.0461395	0.0417823	0.0384303	0.0357717	0.0300397	0.031445		0.0125062
d18:1/14:0-MonoHex	0.000141236	0.00430533	0	0.00315531	0.0040669	0.00345608	0	0	0.00516704	0	0.00239351	0.00080729	0.00312995	0.00360348	0	0	0.00073081	0.00449018	0	0.00343224	0.00541103	0	0.00199354	0.00216871	0	0.00263562	0.00178535	0.000766071	0.00012557	0.00111951	0.00187936	0.0057696	0	0.00396124	0	0	0.000199689		0.00190047	0.00188075	0.00215733	0.00174033	0.00221082	0.00155821	0.00104148	0.00324361	6.65631e-05		0.00216523
d18:1/16:1-MonoHex	0	0	0	0	0.00126037	0.00128295	0	0.00112252	0.00168276	0.00970788	0	0.000792164	0.00340859	0.00183275	0	0.00160146	0.000565729	0.00474868	0	0	0	0.006081	0.000736721	0.000592021	0.0286871	0	0.00319131	0.0134386	0.00318509	0.00268365	0.00246848	0.00397321	0.0205811	0.00115626	0.00165945	0	0.00344937		0	0.00091646	0.00248916	0.00230529	0.00152025	0.00777429	0.00277907	0.0085702	0.00170294		0
d18:1/16:0-MonoHex	0.232032	0.175472	0.074014	0.166725	0.146658	0.14082	0.0402081	0.159505	0.227084	0.16818	0.154761	0.0796616	0.188477	0.141892	0.113624	0.223304	0.146789	0.185529	0.155076	0.163764	0.124476	0.170299	0.180679	0.205011	0.147277	0.114874	0.163351	0.103031	0.151622	0.182978	0.146968	0.138433	0.226474	0.153363	0.138763	0.201114	0.122463		0.16206	0.121798	0.153383	0.185207	0.153404	0.152371	0.160523	0.172757	0.154114		0.0654465
d18:1/18:3-MonoHex	0.00358658	0	0	0	0	0	0	0.00112252	0	0	0	0	0	0	0	0	0.00073081	0	0	0	0	0	0	0	0	0	0	0.00676345	0	0	0	0.00154658	0	0	0	0	0		0.000896644	0.000280629	0	0.000243603	0	0.00112724	0	0.000515526	0		0.00179329
d18:1/18:2-MonoHex	0.00143894	0	0.0140932	0	0	0.000861974	0	0	0	0.00258822	0.00113539	0	0.00174977	0	0	0	0.00118159	0.00255108	0.00138426	0	0	0	0	0.000797996	0	0.00121072	0.00174472	0	0.00136661	0	0	0.000941379	0.0203987	0.000903898	0	0	0.00182885		0.00388304	0.000215494	0.000781911	0.00124422	0.000346064	0.000625573	0.000455536	0.00741465	0.000609616		0.00684051
d18:1/18:1-MonoHex	0.00786541	0.018875	0.206488	0.0107964	0.0237635	0.0170394	0.0789591	0.194342	0.00974086	0.0277433	0.0137258	0.167371	0.0156164	0.0345433	0.0438331	0.0103268	0.0122954	0.00688234	0.0125188	0.0101783	0.0156911	0.0833192	0.0135608	0.00544603	0.0589951	0.0220012	0.0179002	0.0906181	0.0167991	0.0115396	0.0381948	0.0130759	0.238677	0.00763482	0.0118197	0.148679	0.0132851		0.0610061	0.0785259	0.0446534	0.00983484	0.0304268	0.0347536	0.0221778	0.0864624	0.057928		0.0970993
d18:1/18:0-MonoHex	0.115844	0.137847	1.08931	0.0848127	0.160405	0.138428	1.41552	1.36151	0.118171	0.237964	0.132177	1.75917	0.16424	0.215729	0.45068	0.0997816	0.0667915	0.0711902	0.0940341	0.101802	0.125142	0.95445	0.0915465	0.0722767	0.667036	0.214959	0.117671	1.26489	0.0885212	0.0797979	0.326007	0.103311	3.82146	0.0692147	0.0682644	1.18173	0.0967493		0.356954	0.768966	0.439732	0.0792544	0.318857	0.40473	0.164775	1.33133	0.448916		0.488723
d18:1/20:5-MonoHex	0.00878356	0.00525091	0.047856	0.00319073	0.00409562	0.00379899	0.0271585	0.0667564	0.00525948	0.0157071	0.00773543	0.0623786	0.00750309	0.0111365	0.0202293	0.00586548	0.004521	0.00213366	0.00611005	0.00964501	0	0.055459	0.00328814	0.00518988	0.0313993	0.0152581	0.00450399	0.0687156	0.00940272	0.00280555	0.0185788	0.0024655	0.150883	0.00183645	0.00278236	0.0500877	0.00376086		0.0162703	0.0254524	0.0185642	0.00417338	0.0178035	0.0213925	0.0102624	0.0517282	0.018877		0.0211834
d18:1/20:4-MonoHex	0.0015371	0.000787599	0.000394032	0.00099454	0.00117098	0.00128295	0	0	0	0.00139143	0	0	0.000981129	0	0	0.00161471	0	0.00255108	0.000629716	0	0	0.00543219	0.00117594	0	0.00986525	7.27499e-05	0	0.013319	0.00137057	0.00103308	0.00277812	0	0	0.000111383	0.00367139	0.0124778	0		0.000928319	0.000613484	0.000338937	0.0013886	0.00151548	0.00407216	0.00172726	3.71276e-05	0.00538307		0.000476189
d18:1/20:3-MonoHex	0	0.00100519	0	0	0.00117098	0	0	0	0	0.00119678	0	0	0.00133836	0	0	0	0.00120309	0	0	0	0	0	0	0	0	7.27499e-05	0.000644855	0.000807813	0	0	0.00246848	0	0	0	0	0.00454314	0		0.000251299	0.000292746	0.000362163	0.000401028	0	0.000254236	0.000822825	0	0.00151438		0.000502597
d18:1/20:2-MonoHex	0.00335752	0.00167492	0	0.0014767	0.00115459	0.00167513	0	0	0.000159844	0	0.00158165	0.0137484	0.00139608	0.00204876	0	0.00160146	0	0.000125287	0.00688741	0.00122868	0.00326693	0.0053737	0.004377	0	0.0149852	0.00372575	0.000854767	0.000807813	0.00148728	0.00378577	0.000944347	0.00501217	0.0205811	0	0.00206312	0	0		0.00162728	0.00070743	0.00270496	0.000575583	0.00418918	0.0041251	0.00207247	0.0085311	0.000687707		0.00137437
d18:1/20:1-MonoHex	0.0184898	0.0138917	0.117042	0.00427024	0.0132182	0.0129444	0.0673666	0.116759	0.00771337	0.0286878	0.0206666	0.166351	0.00828116	0.0167824	0.0360679	0.0126115	0.0105021	0.00885613	0.00915238	0.00727368	0.0127567	0.0439991	0.00843286	0.00670968	0.0509172	0.0105649	0.0102251	0.0779012	0.00762897	0.0056896	0.0228079	0.00360868	0.28965	0.0039983	0.00922569	0.114515	0.00917152		0.0384233	0.0525721	0.04065	0.0106566	0.0182955	0.0274585	0.0120422	0.0990857	0.0443039		0.0527459
d18:1/20:0-MonoHex	0.0222326	0.0212339	0.15106	0.0174979	0.0307151	0.0191044	0.216804	0.24819	0.0209554	0.0438152	0.023234	0.219288	0.0199335	0.0400566	0.0778152	0.0218052	0.0192871	0.0238494	0.0161626	0.0128587	0.0107277	0.19571	0.0168642	0.0119368	0.119061	0.0441567	0.024984	0.194993	0.0302994	0.0096184	0.0801928	0.0142955	0.796624	0.00805642	0.0163469	0.159522	0.0192629		0.0530061	0.128703	0.0635854	0.0216472	0.0588648	0.0686658	0.0400369	0.272992	0.065044		0.0654009
d18:1/22:6-MonoHex	0.0740168	0.0784517	0.500011	0.037693	0.115086	0.0828291	0.612082	0.675681	0.114392	0.172639	0.0655174	0.802385	0.0758355	0.0981729	0.203283	0.0640494	0.0543259	0.0550505	0.0530114	0.0526919	0.036515	0.531248	0.0526866	0.0555177	0.456937	0.132998	0.068345	0.621739	0.071964	0.0393209	0.216375	0.0586727	2.60013	0.0459646	0.0494325	0.584909	0.0673218		0.172543	0.371419	0.218889	0.0578086	0.168366	0.231371	0.10922	0.901589	0.233888		0.219074
d18:1/22:5-MonoHex	0.000141236	0.00525091	0.0167963	0.00203797	0.00512539	0.00449652	0.0522166	0.0534317	0.00924845	0.00630362	0.00618914	0.0736775	0.00534419	0.0053799	0.0158379	0.000491715	0.00112135	0.00213366	0.00553543	0.00280942	0.0042343	0.0160711	0.00706136	0.0039306	0.0389323	0.00278994	0.00471587	0.0220772	0.00400103	0.0043371	0.00353801	0.00912222	0.121148	0.000363389	0.00315762	0.0438121	0.00188051		0.0060566	0.0288176	0.0174258	0.00124891	0.00716257	0.0132512	0.00395871	0.0435444	0.0162834		0.00746392
d18:1/22:4-MonoHex	0.000131833	0.00167492	0	0.00099454	0	0.000813156	0.0167548	0.0196842	0.00167789	0.00298905	0.0014705	0.000961311	0.00133836	0.000218555	0	0.000295516	0.00055562	0.00213366	0.00218911	0.00111385	0	0	0.00127167	0.00129022	0.00986525	0	0	0	0	0.00103308	0.00690525	0.00154658	0.0158909	0.00274071	0.00110378	0.00893077	0		0.000700322	0.00931303	0.00123652	0.000994933	0.000825741	0.00207119	0.00264611	0.00672607	0.00334485		0.000785287
d18:1/22:3-MonoHex	0.00359698	0.011788	0.0167112	0.0020614	0.00545668	0.0035049	0.0272715	0.010232	0.00189946	0.00139143	0.00529146	0.0320795	0.00279526	0.00177642	0.0136501	0.00160146	0.00186546	0.00255108	0.000877365	0.000684315	0.00326693	0.0133239	0.000534949	0	0.0363656	0.00252308	0.000854767	0.0149659	0.00286275	0.00293205	0	0.000675661	0.0522221	0	0.00218913	0.0324251	0.00380137		0.0085394	0.0116163	0.00841195	0.002006	0.00453813	0.00920738	0.0019316	0.0176326	0.0128052		0.00692155
d18:1/22:2-MonoHex	1.20551	0.906948	0.400961	0.658605	0.885893	0.887287	0.369673	0.344556	1.35658	0.679136	0.606819	0.390787	0.635745	0.516924	0.47144	1.00547	0.792476	0.869	0.952884	0.720351	0.784288	0.415666	0.898653	0.895156	0.712008	0.624632	0.613312	0.432954	0.916066	0.7964	0.731079	0.942712	0.833112	0.641131	0.899415	0.528947	0.566307		0.793007	0.621852	0.665348	0.888983	0.718297	0.696119	0.814515	0.805652	0.66489		0.343952
d18:1/22:1-MonoHex	0.218676	0.22914	0.726136	0.104453	0.219545	0.229076	0.863705	0.958166	0.261057	0.319102	0.14187	0.945588	0.15011	0.176565	0.301596	0.15961	0.138777	0.163491	0.181197	0.107464	0.143891	0.999105	0.160583	0.160624	0.767611	0.280186	0.188181	1.05502	0.196243	0.143906	0.397951	0.163497	3.41143	0.110756	0.138234	1.12842	0.131853		0.319601	0.567623	0.327984	0.153959	0.357914	0.435367	0.246034	1.22856	0.466169		0.276844
d18:1/22:0-MonoHex	0.143072	0.192191	1.10345	0.0860737	0.188006	0.147075	1.12886	1.18257	0.183382	0.298753	0.125508	1.50545	0.178128	0.219191	0.374439	0.127163	0.0547678	0.0739156	0.118118	0.0594418	0.0727236	0.951187	0.108652	0.0826219	0.891364	0.228074	0.129188	1.12417	0.127525	0.0847046	0.40423	0.0920118	4.01743	0.0579069	0.0837394	1.55475	0.0940445		0.381196	0.661628	0.412122	0.085282	0.300367	0.427346	0.205486	1.38912	0.577512		0.483449
d18:1/24:1-MonoHex	0.723889	1.14506	6.51412	0.416012	1.26698	1.10282	7.79937	6.41201	0.90939	1.844	0.634693	8.2622	0.974762	1.0449	1.73218	0.773396	0.504321	0.423804	0.706213	0.524423	0.561891	5.84435	0.732245	0.450684	5.81881	1.30838	0.867437	6.90851	0.734009	0.404347	2.47095	0.503232	2.40248	0.285803	0.407821	7.43886	0.667421		2.19977	4.1453	2.2003	0.567174	1.90922	2.68101	1.2031	1.06384	2.83803		2.89172
d18:1/24:0-MonoHex	0.344836	0.426164	2.62083	0.233741	0.547297	0.448784	4.19996	3.3443	0.48751	0.696297	0.29996	3.67022	0.39434	0.399182	0.964381	0.314888	0.200313	0.207701	0.351148	0.246965	0.219058	2.45269	0.28994	0.207514	2.30595	0.567556	0.369841	3.01616	0.342864	0.197537	0.84874	0.268373	8.70461	0.140368	0.218332	3.26273	0.280573		0.906394	2.13509	0.987412	0.240967	0.817466	1.12616	0.463047	3.03778	1.25388		1.14568
d18:1/26:1-MonoHex	0.0124077	0.0161634	0.105717	0.00288224	0.0157763	0.0118454	0.138594	0.0783234	0.0119625	0.00953295	0.0121659	0.108342	0.0137612	0.0146553	0.0104185	0.00699476	0.0100264	0.0094351	0.00146112	0.00692592	0.0060199	0.0743531	0.0113906	0.00621746	0.0268454	0.00904465	0.00873299	0.0673613	0.0141194	0.00509941	0.0211845	0.00484742	0.247967	0.00512495	0.00491756	0.0423018	0.00396945		0.0342927	0.0611347	0.0258341	0.00881876	0.02219	0.0215987	0.0134678	0.0859798	0.0170629		0.0479435
d18:1/26:0-MonoHex	0.0166644	0.0162394	0.0910208	0.00989909	0.0171365	0.0101348	0.123565	0.10764	0.0112761	0.0280698	0.0014705	0.110737	0.010848	0.0107021	0.0323652	0.0189241	0.0132741	0.00617976	0.0110521	0.0136018	0.0135058	0.073012	0.0105863	0.0105932	0.0797156	0.00836849	0.00967695	0.0911363	0.0092199	0.00862594	0.025563	0.00754086	0.205319	0.0107569	0.00919597	0.149484	0.0119178		0.0334559	0.0646189	0.0293526	0.0127927	0.0277929	0.0350128	0.0144696	0.0745389	0.056866		0.0385011
d18:2/12:0-MonoHex	0	0.00167492	0	0	0	0	0	0.00939832	0	0	0	0	0	0.00183275	0	0	0.00120309	0.00141345	0	0	0	0.00554408	0	0	0	0	0	0	0.000502488	0	0	0	0	0	0	0	0		0.000418729	0.00234958	0.000261821	0.000872178	0.00138602	0	0.000167496	0	0		0.000837458
d18:2/14:1-MonoHex	0	0	0	0.00339985	0.00115459	0.00135997	0	0	0	0.000297486	0	0	0.00235244	0	0	0	0.00120309	0	0	0	0	0	0	0	0	0	0	0	0	0.00103384	0	0	0	0.000904256	0	0	0		0.000849964	0.000628641	0.000378561	0.000401028	0	0	0.000344615	0.000301419	0		0.00169993
d18:2/14:0-MonoHex	0	0	0	0	0	0	0	0	0	0	0	0	0.000981129	0	0	0	0	0	0	0	0	0	0	0	0	0	0.000108915	0	0	0	0.00246848	0	0	0	0	0	0		0	0	0.000140161	0	0	1.81525e-05	0.000822825	0	0		0
d18:2/16:1-MonoHex	0	0	0	0	0	0	0	0	0	0	0	0	0.00100819	0.00106488	0	0	0	0	0.00131175	0	0.000271602	0	0	0	0	0.000820743	0	0.0103437	0.000502488	0	0	0	0	0	0	0	0.000971423		0	0	0.000296152	0	0.000395837	0.00186074	0.000167496	0	0.000323808		0
d18:2/16:0-MonoHex	0	0	0	0	0	0	0	0	0.00168276	0.00554698	0	0	0.00103885	0.000936619	0	0	0.00120397	0	0	0.00111385	0.00221927	0	0.000985112	1.878e-06	0	0	0.000889953	0	0	0	0	0.00124423	0	0.000462846	0.000135817	0	0		0	0	0.00131503	0.000401324	0.000833281	0.000312824	0	0.000569027	4.52722e-05		0
d18:2/18:3-MonoHex	0	0	0	0	0	0	0	0	0	0	0	0	0	0	0	0	0	0	0	0	0	0	0	0	0	0	0	0	0	0	0.00239561	0	0	0	0	0	0		0	0	0	0	0	0	0.000798538	0	0		0
d18:2/18:2-MonoHex	0	0	0.00933608	0	0	0	0	0	0	0	0	0	0	0	0	0	0	0	0	0	0.000280178	0	0	0	0	0	0	0.00346189	0	0	0	0	0	0	0	0	0		0.00233402	0	0	0	7.00445e-05	0.000576982	0	0	0		0.00466804
d18:2/18:1-MonoHex	0	0	0	0.00104343	0.000833035	0	0	0.00541268	0	0	0.00257442	0.00910761	0	0	0	0	0	0	0.00115963	0.00111012	0	0.00283776	0	0	0	0	0	0.00641396	0.00137057	0	0	0	0	0	0	0	0		0.000260857	0.00156143	0.00166886	0	0.00127688	0.00106899	0.000456858	0	0		0.000521715
d18:2/18:0-MonoHex	0.00736801	0.00197597	0.0140932	0.00248452	0.00540256	0.00445622	0.0521254	0.0556479	0.00294178	0.00230065	0.00519831	0.0196658	0.00463156	0.0100671	0.00414205	0.0016194	0.00120309	0.00427673	0.00287861	0.00286778	0.00221927	0.0160924	0.00216105	0.000119868	0.0448822	0.00731849	0.00197259	0.0494997	0.00131713	0.00512173	0.0190229	0.000394654	0.114778	0.000541841	0.00105036	0.0929277	0.00264851		0.00648043	0.029408	0.00699246	0.0023664	0.00601453	0.017659	0.00848724	0.0385714	0.0322088		0.00562732
d18:2/20:5-MonoHex	0	0	0	0.00197782	0	0	0	0	0	0	0	0	0.000952169	0.000938099	0	0	0	0.00141345	0	0	0	0	0	0	0.0107934	0	0	0.00641396	0	0	0	0	0	0.00106724	0.00218913	0	0		0.000494454	0	0.000270038	0.000471149	0	0.0028679	0	0.000355746	0.000729709		0.000988908
d18:2/20:4-MonoHex	0	0	0	0	0	0	0	0	0	0	0	0	0	0	0	0	0	0	0	0	0	0	0	0	0	0	0	0	0	7.61071e-07	0	0	0	0	0	0	0		0	0	0	0	0	0	2.5369e-07	0	0		0
d18:2/20:3-MonoHex	0	0	0	0	0	0	0	0	0	0.00230065	0	0	0	0	0	0	0	0	0	0	0	0	0	0	0	0	0	0	0	0	0	0	0	0	0	0	0		0	0	0.000328665	0	0	0	0	0	0		0
d18:2/20:2-MonoHex	0	0	0	0	0	0	0	0	0	0	0	0	0	0	0	0	0	0	0	0.00111385	0	0.00554408	0	9.505e-07	0	0	0	0	0	0	0	0	0	0	0	0	0		0	0	0	0	0.00166448	1.58417e-07	0	0	0		0
d18:2/20:1-MonoHex	0	0	0	0.000127698	0	0.000347037	0	0.00939832	0	0	0	0	0	0.000936619	0.00733754	0.00223213	0.00120309	0.000312209	0.00138426	0.000107209	0	0.00278048	0	0.001259	0.00986525	0	0.000829538	0	0	0	0	0	0.0662942	0.00308022	0.000138124	0.0121095	0		3.19246e-05	0.00243634	0.00118202	0.00124914	0.00106799	0.0019923	0	0.0231248	0.00408255		6.38491e-05
d18:2/20:0-MonoHex	0	0	0.0275192	0	0	0.00135997	0.0271803	0.00481056	0	0.00501885	0.00495932	0.0134908	0.00309222	0.000936619	0	0.00114258	0.000111757	0.00388923	0.00138426	0	0.00545575	0.00283776	0.00224381	0.00129022	0.0215508	0.00444781	0.00199446	0.00676345	0.00409468	0.0011283	0.0057303	0	0	0.000932557	0	0.00300188	0.00167191		0.0068798	0.00833771	0.00392825	0.00171452	0.00241944	0.00638175	0.00365109	0.000310852	0.00155793		0.0137596
d18:2/22:6-MonoHex	0.00743677	0.00568893	0.0426443	0.00358264	0.00585014	0.00446515	0.00502589	0.0142089	0.0069948	0.00671053	0.00495932	0.06204	0.00131902	0.00583554	0.003665	0.00439132	0.00286792	0.00213366	0.00330735	0.004849	0.00215377	0.0272418	0.00275618	0.00140913	0.0328512	0.00593051	0.00289927	0.0374922	0.00330042	0.00728181	0.00617536	0.00432744	0.0365833	0.00406166	0.00481742	0.0396647	0.00285713		0.0148381	0.00738751	0.0130749	0.00313097	0.00938797	0.0138897	0.00558586	0.0149908	0.0157798		0.0186043
d18:2/22:5-MonoHex	0	0.00162522	0	0	0.00269404	0	0	0	0	0	0	0	0	0.0010632	0	0	8.70473e-07	0	0	0.000109716	0	0.00283776	0	0.00140913	0	0	0.000829538	0	0	0	0	0	0.0333875	0.000525397	0	0	0		0.000406304	0.00067351	0.000151885	2.90158e-07	0.000736868	0.000373112	0	0.0113043	0		0.000812609
d18:2/22:4-MonoHex	0	0	0	0	0	0	0	0	0	0	0	0	0	0	0	0	0	0	0	0	0	0	0.0012587	0	0	0	0	0	0	0	0	0	0	0	0	0	0		0	0	0	0	0	0.000209783	0	0	0		0
d18:2/22:3-MonoHex	0	0	0	0	0.000446732	0	0	0	0.00174467	0	0	0	0	0.0010632	0	0	0	0	0	0	0	0	0	0	0	0	0	0	0	0	0	0	0	0.000525397	0.00106821	0	0		0	0.000111683	0.000401123	0	0	0	0	0.000175132	0.000356068		0
d18:2/22:2-MonoHex	0.0051696	0.0034557	0	0.00220914	0.00621189	0.00371769	0.00262491	0.0105747	0.00717474	0	0.00314399	0.00580655	0.00294149	0.0010632	0.00544382	0.00223213	0.00528016	0.00388923	0.0054384	0.0033861	0.00749559	0	0.00246112	0.00149396	0	0.00325692	0.00111782	0.0109394	0.00847633	0.00111577	0.00246848	0.00633817	0	0.0036405	0.00118618	0	0.00394747		0.00270861	0.00578229	0.0036534	0.00380051	0.00408002	0.00321154	0.00402019	0.00332622	0.00171122		0.00217567
d18:2/22:1-MonoHex	0.00540641	0	0.0682046	0.00267177	0.00265383	0.00331735	0.0333963	0	0.00294178	0.00876182	0.00734482	0.0608529	0.00493482	0.00704578	0.00544382	0.0083104	0.00577281	0.00706446	0.00579399	0.00263334	0.00222178	0.0436495	0.00629795	0.00434485	0.00986525	0.00259295	0.00322878	0.0536899	0.00676642	0.00717157	0.0257602	0.00148525	0.180528	0.0031568	0.00368045	0.0446068	0.00534952		0.0190707	0.00984188	0.0139037	0.00704922	0.0135746	0.0133366	0.0132327	0.0617233	0.0178789		0.0328302
d18:2/22:0-MonoHex	0.0106721	0.0076471	0.0389501	0.00735051	0.00737102	0.00559551	0.0272715	0.112709	0.0136782	0.00531634	0.00543809	0.100289	0.00854715	0.0195214	0.0463763	0.00499027	0.00118246	0.00388923	0.0103676	0.0128608	0.00492482	0.0514634	0.0124477	0.00447413	0.0304909	0.0120412	0.00440215	0.0544621	0.00571591	0.00363653	0.00769862	0.00663541	0.154635	0.00226898	0.00415824	0.0965296	0.00183693		0.0161549	0.0382368	0.0284524	0.00335399	0.0199042	0.0197197	0.00568369	0.0545132	0.0341749		0.0152707
d18:2/24:1-MonoHex	0.0299441	0.0303684	0.196948	0.0183231	0.0301134	0.0259813	0.320762	0.294086	0.0445588	0.0439643	0.0482576	0.216324	0.0297436	0.0516902	0.0948416	0.0203871	0.0247198	0.0218076	0.027939	0.0246219	0.0128734	0.13137	0.0219074	0.0206894	0.140904	0.0344258	0.0266561	0.187249	0.0454942	0.0222059	0.061825	0.0272056	0.772205	0.0106501	0.0125872	0.278925	0.0259166		0.068896	0.167736	0.0756257	0.0223049	0.0492011	0.0719719	0.043175	0.27002	0.105809		0.0855504
d18:2/24:0-MonoHex	0.0168631	0.0120246	0.121169	0.00828998	0.0178462	0.0228934	0.197789	0.127694	0.0175087	0.0271286	0.019382	0.265104	0.0131856	0.027424	0.0321356	0.0172624	0.0160813	0.00975622	0.0102504	0.012557	0.00824016	0.0577005	0.0159945	0.0120129	0.0949002	0.0160218	0.0107277	0.102495	0.020945	0.0137398	0.0333454	0.00918521	0.339133	0.0123466	0.0111594	0.158994	0.0144367		0.0395868	0.0915555	0.0574097	0.0143666	0.022187	0.0420254	0.0226767	0.120222	0.0615299		0.0545016
d18:2/26:1-MonoHex	0.00256522	0	0	0	0.00117098	0	0	0	0	0	0	0.0229149	0	0	0.00865301	0	0.00118159	0	0	0	0	0.00870033	0.00247682	0.00137792	0.00986525	0	0.000863684	0	0	0.00111577	0	0.00154658	0	0	0	0	0.00167191		0.000641305	0.000292746	0.00450971	0.000393862	0.00217508	0.00243061	0.000371922	0.000515526	0.000557302		0.00128261
d18:2/26:0-MonoHex	0.000588109	1.23391e-06	0	0	0	0	0	0	0	0	0	0.00910761	0	0	0	0.00114258	0	0	0	0.00111012	0.00215377	0	0	0.001259	0	0	0	0.00328301	0	0.00103308	0.00251711	0	0	0	0.000138124	0	0		0.000147336	0	0.00130109	0.000380861	0.000815973	0.000757001	0.0011834	0	4.60413e-05		0.00029385
d18:0/12:0-DiHex	0	0.000691374	0.0140932	0.00104343	0.00121351	0.00210016	0	0.0105747	0.00174467	0.00237728	0	0	0.000792044	0.00198776	0.0034326	0.00169758	0.00238467	0	0	0.0011399	0.00240694	0.0179444	0.00185568	0.00129022	0	2.34981e-05	0.00153329	0.00695644	0.00268771	0.0015863	0.00197747	0	0.0332026	0	0	0	0		0.00395701	0.00347208	0.00147634	0.00136075	0.00537282	0.00194319	0.00208383	0.0110675	0		0.00677137
d18:0/14:1-DiHex	0	0	0	0	0	0	0	0	0	0.00237728	0	0.000261833	0	0	0	0	0	0	0	0	0	0	0	0	0	2.34981e-05	0	0	0	0	0	0	0	0	0	0	0		0	0	0.000377016	0	0	3.91634e-06	0	0	0		0
d18:0/14:0-DiHex	0	0	0	0	0	0	0	0.0105747	0	0.00272956	0	0.000266832	0	0	0	0	0	0	0	0	0	0	0	0	0.00411339	0	0	0	0	0	0.00197747	0	0	0	0	0	0		0	0.00264367	0.000428055	0	0	0.000685565	0.000659157	0	0		0
d18:0/16:1-DiHex	0	0	0	0	4.25265e-05	0	0	0	0	0	0	0	0	0	0	0	0	0	0	0	0	0	0.000596979	0	0	0	0	0	0	0	0	0	0	0	0.00110378	0	0.00154964		0	1.06316e-05	0	0	0	9.94966e-05	0	0	0.000884475		0
d18:0/16:0-DiHex	0.00154156	0	0.000255201	0	0	0	0	0	6.3361e-05	0	0	0	0	0	0	0	0	0	0	0.00157828	0	0	0	0	0.00658648	2.40459e-05	0	0	0	0	0.00259367	0	0	0	0	0	0		0.000449191	0	9.05157e-06	0	0.00039457	0.00110175	0.000864556	0	0		0.000738118
d18:0/18:3-DiHex	0	0	0	0	0	0	0	0	0	0	0.00107342	0	0	0.00168705	0	0	0	0	0	0	0	0	0	0	0	0	0	0	0	0	0	0	0	0	0	0.00951337	0		0	0	0.000394354	0	0	0	0	0	0.00317112		0
d18:0/18:2-DiHex	0	0	0	0	0.00115459	0	0	0	0	0	0	0	0	0	0	0	0	0	0	0	0	0	0	0	0	0	0	0.00109987	0	0	0	0	0	0	0	0	0		0	0.000288647	0	0	0	0.000183312	0	0	0		0
d18:0/18:1-DiHex	0	0	0	0.00104343	0.00232557	0	0	0	0	0.00121792	0	0	0	0	0.00497777	0	0.000793815	0	0.00131175	0	0.00242952	0	0.00117594	0	0	0.00123895	0	0.00641396	9.76094e-05	0.000694047	0.00246848	0	0	0	0	0	0		0.000260857	0.000581393	0.000885099	0.000264605	0.000935317	0.00147147	0.00108671	0	0		0.000521715
d18:0/18:0-DiHex	0.00447542	0.000691374	0.000273526	0.000747559	0.00125544	0.00128295	0.0249451	0.00974939	0.00413425	0.00106074	0	0.0134908	0.00131579	0	0	5.83291e-05	0.000496611	0	0	0	0.00228935	0.000901577	0.00197949	0	0.00986525	0.00123895	0.00239641	0.00623562	4.97751e-05	0.000426437	0.00185546	0	0	0.00101143	0.00110378	0	0.000271885		0.00154697	0.00930822	0.00285736	0.00018498	0.000797732	0.00361929	0.000777225	0.000337144	0.000458556		0.00196372
d18:0/20:5-DiHex	0	0	0	0	0.00117098	0.000651307	0	0	0.00168276	0	0	0	0	0.000297571	0	5.83291e-05	0	0	0	0	0	0	0.000678443	0	0	0	0.00067852	0	0	0	0	0	0	0	0	0	0.00168082		0	0.000455572	0.000282904	1.9443e-05	0	0.00022616	0	0	0.000560272		0
d18:0/20:4-DiHex	0	0	0	0	0	0	0	0	0	0	0	0	0	0	0	0	0	0	0	0	0	0	0	0	0	0	0	0	0	0.00111951	0	0	0	0	0	0	0		0	0	0	0	0	0	0.00037317	0	0		0
d18:0/20:3-DiHex	0	0	0	0	0	0	0	0	0	0	0	0	0	0	0	0	0	0	0.00079863	0	0	0	0	0	0	0	0	0	0	0	0	0	0	0	0	0	0		0	0	0	0	0.000199658	0	0	0	0		0
d18:0/20:2-DiHex	0	0	0	0	0	0	0	0	0	0	0	0	0	0	0	0	0	0	0	0	0	0	0	0	0	0	0	0	0	0	0	0	0	0	0	0	0		0	0	0	0	0	0	0	0	0		0
d18:0/20:1-DiHex	0	0	0.000255201	0	0	0	0	0	0	0	0	0	0	0	0	0	0	0	0	0	0	0	0	0	0	0	0	0	0	0	0	0	0	0	0	0	0		6.38004e-05	0	0	0	0	0	0	0	0		0.000127601
d18:0/20:0-DiHex	0	0	0	0	0	0	0	0	0	0	0	0	0	0	0	0	0	0	0	0	0	0	0	0	0	0	0	0.00695644	0	0	0	0.00148525	0	0	0	0	0		0	0	0	0	0	0.00115941	0	0.000495085	0		0
d18:0/22:6-DiHex	0	0	0	0	0	0	0	0	0	0	0	0	0	0	0	0	0	0	0	0	0	0	0	0	0	0	0	0	0	0	0	0	0	0	0	0	0		0	0	0	0	0	0	0	0	0		0
d18:0/22:5-DiHex	0	0	0	0	0	0.000784621	0	0	0	0	0	0	0	0.000298041	0	0	0	0	0	0	0	0	0	0	0	0	0	0	0	0	0	0	0	0	0	0	0		0	0.000196155	4.25773e-05	0	0	0	0	0	0		0
d18:0/22:4-DiHex	0	0	0.0146887	0.00307885	0	0.000784621	0.010401	0	0	0.00237728	0	0	0.001853	0.00393645	0	5.88115e-05	0	0.0022717	0	0	0.00637167	0	0.00173757	0	0	0.0025045	0.00178396	0.0275488	4.97751e-05	0	0	0	0.0332026	0.000833686	0	0.00388203	0.000273334		0.00444189	0.00279641	0.00116668	0.000776837	0.00159292	0.00559581	1.65917e-05	0.0113454	0.00138512		0.00698369
d18:0/22:3-DiHex	0	0	0	0	0	0	0	0	0	0	0	0	0	0.00426967	0	0	0	0	0	0	0	0.00511141	0	0.000519691	0	2.40459e-05	0.00154165	0	0	0	0	0	0	0	0	0	0		0	0	0.000609953	0	0.00127785	0.000347564	0	0	0		0
d18:0/22:2-DiHex	0	0	0	0	0	0	0	0	0	0	0	0	0	0	0	0	0	0	0	0	0	0	0	0	0	0	0	0	0	0	0	0	0	0	0	0	0		0	0	0	0	0	0	0	0	0		0
d18:0/22:1-DiHex	0	0.00112524	0.000918161	0	0	0	0	0.012103	0.00174467	0	0	0.000895693	0.00103885	0	0	0	0	0	0	0	0	0	0	0	0	0	0	0	0	0	0	0	0	0.00169346	0	0	0		0.000510851	0.00302575	0.000525601	0	0	0	0	0.000564488	0		0.000595907
d18:0/22:0-DiHex	0	0	0	0	0	0	0	0	0	0	0	0.0137484	0	0	0	0	0	0	0	0	0	0	0	0	0	0	0.000889953	0	0	0	0	0	0	0	0	0	0		0	0	0.00196405	0	0	0.000148325	0	0	0		0
d18:0/24:1-DiHex	0	0	0	0	0	0	0	0	0	0	0	0	0	0	0	0	0	0	0.000756798	0	0	0	0	0	0	0	0	0	0	0	0	0	0	0	0	0	0		0	0	0	0	0.000189199	0	0	0	0		0
d18:0/24:0-DiHex	0	0	0	0	0	0	0	0	0	0	0	0	0	0	0	0	0	0	0	0	0	0	0	0	0	2.34981e-05	0	0	0	0	0	0	0	0	0	0	0		0	0	0	0	0	3.91634e-06	0	0	0		0
d18:0/26:1-DiHex	0	0	0.0140932	0	0	0	0	0	0	0.00151766	0	0	0	0	0	0	0	0	0	0	0	0	0	0	0	0	0	0	0	0	0	0	0	0	0	0	0		0.00352331	0	0.000216809	0	0	0	0	0	0		0.00704662
d18:0/26:0-DiHex	0	0	0	0	0	0	0	0	0	0	0	0	0.000792044	0	0	0	0	0	0	0	0	0	0	0	0	0	0	0	0	0	0	0	0	0	0	0	0		0	0	0.000113149	0	0	0	0	0	0		0
d18:1/12:0-DiHex	0.000131833	0.00271085	0.0461162	0.00110055	0.0054795	0.00135997	0.0249451	0.042026	0.00765796	0.00514284	0.0110922	0.0145405	0.00332815	0.00627174	0	0.000147149	0.00226084	0	0.00146112	0.00336007	0.00160807	0.046464	0.00314057	0.00254921	0.0274193	0.00828736	0.00244301	0.00722178	0.00148728	0.00117001	0.00716939	0.00148525	0.119343	0.000932557	0.0021427	0.00873188	0.00202097		0.0125149	0.0184526	0.00686192	0.000802664	0.0132233	0.00851021	0.00327556	0.040587	0.00429852		0.0224261
d18:1/14:1-DiHex	0	0.00426268	0	0.00104343	0.00230584	0.000861974	0.0569629	0.0306538	0.00168276	0.00237728	0	0.0936347	0.00135937	0.0020513	0.00867236	0	0.000565729	0.0119067	0.00402817	0.00229705	0.00309738	0.0144795	0.00499134	0.00520482	0.00606091	0.00397564	0.000854767	0.0287107	0.00348045	0.00215259	0.00336724	0.00248796	0.0158909	0.00194446	0.0018277	0.0245285	0.000200753		0.00132653	0.0226961	0.0156825	0.00415748	0.00597552	0.00829969	0.00300009	0.00677444	0.00885232		0.00201829
d18:1/14:0-DiHex	0	0.00162522	0.000422325	0	0.00115125	0	0.0249451	0.00126302	0.000154172	0	0	0.014298	0	0	0.00173503	0	0	0	0.000629716	0.000528367	0.00410047	0.0108093	0	0.00129022	0.0107934	0.00244967	0.00061936	0	0	0.00103308	0.00178864	0	0.0332026	0.000903898	0	0	0.00390112		0.000511886	0.00683984	0.00231246	0	0.00401697	0.00252545	0.000940576	0.0113688	0.00130037		0.000768458
d18:1/16:1-DiHex	0	0.00280536	0.000827541	0.000720638	0.00115459	0.00445622	0.0167548	0.0287575	0.00168276	0	0.00158165	0.0137484	0.00110997	0.00182986	0	0	0.00120309	0	0.000877365	0	0.0061167	0.00131098	0	0.0006067	0.00467969	0.00254899	0	0.00345878	0.00292998	0	0.00528108	0	0.0538983	0	0.0023055	0.0423018	0.00188157		0.00108838	0.0127808	0.00285037	0.000401028	0.00207626	0.00188236	0.00273702	0.0179661	0.0154963		0.0012022
d18:1/16:0-DiHex	0.0100235	0.00246251	0.0135431	0.00319073	0.0104432	0.00819402	0	0.0420621	0.00205086	0.00392634	0.00239351	0.0587176	0.00216984	0.00721265	0.00347364	0.00190163	0.00173721	0.00092884	0.00590613	0.000528367	0.00699356	0.0243136	0.00063366	0.00513199	0	0.0154437	0.00211898	0.0303883	0.00149125	0.0021359	0.0235291	0.000675661	0.158698	0.000904256	0.00206312	0.0403783	0.000400443		0.00730496	0.0151749	0.0114206	0.00152256	0.0094354	0.00895278	0.00905208	0.053426	0.0142806		0.00537528
d18:1/18:3-DiHex	0	0	0	0	0	0	0	0	0	0	0	0	0	0.00183275	0	0	0	0	0	0	0	0.00526525	0	0	0	0.00123895	0.00182053	0.00676345	0	0	0	0	0.0774728	0.000932557	0	0	0		0	0	0.000261821	0	0.00131631	0.00163716	0	0.0261351	0		0
d18:1/18:2-DiHex	0	0	0	0	0.00115125	0.00128295	0.0129366	0	0.00336065	0	0	0.0134908	0	0	0	0.000148366	0.00176881	0.00347992	0.000596731	0	0.00305282	0.00554408	0.000745329	0.001259	0	0	0.00121398	0.00676345	0.00268771	0.000531052	0.000898765	0	0	0	0.00163173	0	0.000200753		0	0.00384269	0.00240734	0.00179903	0.00229841	0.00166363	0.00137251	0	0.000610829		0
d18:1/18:1-DiHex	0	0.000764229	0.0131491	0	0	0.0014456	0.0271585	0.0116972	0.00364413	0	0	0.00136558	0.00201998	0.0053828	0.00541938	0.00160146	0.00204065	0.000992778	0.00138426	0.00175341	0	0.00772015	0.00242415	0.00129022	0.0218119	0.00406397	0.00149962	0.0503451	0.00267993	0.000687793	0.00461235	0.00248796	0.0537837	0.000108003	0.000646049	0.0124778	0.00710271		0.00347833	0.0100753	0.00254741	0.00154496	0.00271445	0.0135725	0.00266002	0.0187932	0.00674219		0.00645723
d18:1/18:0-DiHex	0.0727179	0.0765901	0.361082	0.0265213	0.0909301	0.0578025	0.487272	0.279493	0.0862178	0.135981	0.0290215	0.661567	0.0520844	0.0705698	0.129636	0.0576657	0.0284127	0.0337973	0.0597376	0.0266619	0.0528878	0.290052	0.0473932	0.028404	0.406932	0.0944681	0.0513367	0.433783	0.0738732	0.0271327	0.161138	0.0370456	1.05647	0.0229142	0.0258727	0.517171	0.0572749		0.134228	0.228874	0.16644	0.0399586	0.107335	0.177053	0.0873812	0.372145	0.200106		0.152937
d18:1/20:5-DiHex	0.00373822	0.0101102	0.0284368	0.00400208	0.00967242	0.0138088	0	0.0894042	0.00795111	0.00869328	0.00669416	0.0173782	0.00342029	0.00677461	0.0190078	0.00908634	0.00916266	0.00870577	0.00880453	0.0063911	0.00553901	0.0250565	0.00740235	0.00794843	0.0599548	0.00970377	0.00565926	0.0477371	0.00463146	0.00566168	0.0356794	0.00659948	0.203821	0.00220809	0.00299551	0.082067	0.0133439		0.0115718	0.0282214	0.00998848	0.00898492	0.0114478	0.0230676	0.0153242	0.0708763	0.0328021		0.0116222
d18:1/20:4-DiHex	0.00143894	0.00344875	0.000827541	0.000362109	0.00269404	0.000861974	0	0.0208243	0.00174467	0	0	0.0594653	0.00110997	0	0.00498801	0.00160146	0.00332276	0	0.00138426	0	0.000808032	0.0129362	0.00191266	0.00315591	0.00467969	0.00134632	0.00157543	0.00255357	0.00143399	0	0	0.000941379	0.0205811	0.000903898	0.00164102	0.0120507	0		0.00151933	0.00609509	0.00961542	0.00164141	0.00378212	0.00253726	0.000477998	0.00747547	0.00456391		0.00135976
d18:1/20:3-DiHex	0.00143477	0	0	0.00037991	0.00115125	0.000813156	0	0	0	0	0	0	0.000981129	0	0	0.000147149	0	0	0	0.0011399	0.00228935	0	0.000736721	0	0	0.00123895	0.00157543	0	0	0	0	0	0	0	0	0	0		0.000453671	0.000491101	0.000140161	4.90498e-05	0.000857312	0.000591851	0	0	0		0.000678144
d18:1/20:2-DiHex	0	0.000764229	0	0.000362109	0	0	0	0	0	0.00137413	0	0.000792164	0	0.00183275	0	0	0	0	0	0	0.000808032	0	0	0	0	3.62811e-05	0	0	0.00143781	0	0	0	0	0	0.00108534	0	0		0.000281585	0	0.000571292	0	0.000202008	6.04685e-06	0.000479268	0	0.000361781		0.000364239
d18:1/20:1-DiHex	0	0	0	0	0	0	0.0402706	0	0.00167789	0.00159762	0	0.00080729	0	0.000218555	0.0017386	0.00160611	0.00073081	0.0018485	0	0.0011399	0.00165885	0	0	0	0	7.27499e-05	0.00199446	0	0.00307331	0	0	0	0	0	0.00110378	0.00873188	0.00162916		0	0.0100676	0.000862851	0.00139514	0.000699687	0.000344535	0.00102444	0	0.00382161		0
d18:1/20:0-DiHex	0.00372882	0	0.0148653	0.000756064	0.00115459	0.00209611	0	0.0105747	0.00341751	0.00159762	0	0.0134908	0.00165882	0.00360917	0.00497777	0	0.00118159	0.00213366	0.002696	0.00233439	0	0	0	0	0	0	0.00211898	0.00732167	0.00468616	0.00325115	0	0.00154658	0	0.000108003	0	0	0.00168082		0.00483755	0.00345634	0.00410738	0.00110508	0.0012576	0.00157344	0.00264577	0.000551527	0.000560272		0.0068762
d18:1/22:6-DiHex	0	0	0	0	0	0	0	0	0.00589684	0	0.00122121	0.000792164	0	0	0.00173503	0.00373675	0.00251292	0	0.00322993	0	0	0.00543219	0.0012587	0.000592021	0	0.00123895	0	0	0	0	0	0	0	0	0.00110378	0	0		0	0	0.00137789	0.00208322	0.00216553	0.000514944	0	0	0.000367927		0
d18:1/22:5-DiHex	0	0	0.0131491	0	0	0	0	0	0	0	0	0	0	0	0	0	0	0	0	0	0	0.0108093	0.000534949	0	0	0.00131004	0	0	0.00131332	0	0.000944347	0	0	0	0	0	0		0.00328727	0	0	0	0.00270233	0.000307498	0.000752556	0	0		0.00657455
d18:1/22:4-DiHex	0.00143894	0.00100519	0.0447745	0.0017506	0.00230584	0.00217313	0	0	0	0.00272956	0.00379563	0.000792164	0	0.00426967	0.00369193	0	0	0	0.00193995	0.0011399	0	0.00151389	0	0	0	0	0	0.000766071	0.00131332	0.00063896	0	0	0	0	0	0.00438763	0.000200753		0.0122423	0.00111974	0.00218271	0	0.00114843	0.000127678	0.00065076	0	0.00152946		0.0216903
d18:1/22:3-DiHex	0	0	0	0.000756064	0	0	0	0.0105747	0.00174467	0.00237728	0.00158165	0.0137484	0.000752746	0	0	0	0	0.000189225	0.000629716	0	0	0	0	0.000797996	0	0	0.00061936	0	0	0	0	0	0	0	0.00110378	0	0.000199689		0.000189016	0.00264367	0.00288639	6.3075e-05	0.000157429	0.000236226	0	0	0.000434491		0.000378032
d18:1/22:2-DiHex	0	0.00103593	0	0	0	0.000861974	0	0	0	0	0	0	0.00139608	0	0	0	0.000565729	0	0	0	0.00160807	0	0.0012587	0	0.00467969	0.00121072	0.00150466	0.000807813	0	0	0	0	0	0	0	0	0		0.000258983	0.000215494	0.00019944	0.000188576	0.000402019	0.00157693	0	0	0		0.000517966
d18:1/22:1-DiHex	0	0	0.0131491	0	0	0	0	0.00112252	0.00167789	0	0	0	0.00146367	0	0	0	0	0	0.00139237	0	0	0	0.000745329	0.000592021	0.00467969	0	0.000324029	0.000807813	0	0.00063896	0.00246848	0	0	0.000876466	0.000635257	0.0120507	0		0.00328727	0.000280629	0.000448794	0	0.000348093	0.00119148	0.00103581	0.000292155	0.00422865		0.00657455
d18:1/22:0-DiHex	0.00157077	0	0	0.00099454	0	0.00209611	0	0.0102497	0	0	0	0	0	0	0.00368435	0	0	0.0040461	0.00131175	0	0	0.00554408	0	0	0	0	0	0.00641396	0.00012557	0	0.00349243	0.00148525	0.0205811	0	0	0	0		0.000641328	0.00308645	0.000526336	0.0013487	0.00171396	0.00106899	0.001206	0.00735546	0		0.000777008
d18:1/24:1-DiHex	0	0	0.0139766	0.000720638	0	0.00361222	0	0	0	0.00463811	0.00257442	0.0137484	0.000357226	0.00604609	0.00672661	0	0.00393862	0.00752962	0.00221566	0.000684315	0	0	0.000736721	0.0006067	0	3.62811e-05	0.000324029	0.00881216	0.00149614	0.00103308	0.00695163	0	0	0.000219385	0	0.00438763	0		0.00367432	0.000903056	0.00487012	0.00382275	0.000724995	0.00175265	0.00316028	7.31285e-05	0.00146254		0.00687661
d18:1/24:0-DiHex	0.000141236	0	0	0.00179949	0	0	0	0	0.00167789	0	0	0	0	0	0.00369193	0	0	0.00213366	0	0.00164222	0	0.00526525	0	0	0	0.0024779	0.000311218	0.014506	0	0	0	0.000941379	0	0	0	0	0.00162916		0.000485182	0	0.000767117	0.000711221	0.00172687	0.00288251	0	0.000313793	0.000543053		0.000878734
d18:1/26:1-DiHex	0.000131833	0	0	0	0	0.00128295	0	0	0	0	0	0.000792164	0.000981129	0	0	0	0	0	0	0.00111385	0	0	0	0	0	0	0.000644855	0	0	0	0	0	0	0	0	0	0		3.29583e-05	0.000320738	0.000253327	0	0.000278463	0.000107476	0	0	0		6.59166e-05
d18:1/26:0-DiHex	0	0	0	0	0	0	0	0	0	0.00119678	0	0	0	0	0.00498801	0.00161471	0	0	0	0	0	0	0.00117594	0	0	0	0	0.00655559	0.00136661	0.00103308	0.00259367	0.000941379	0	0	0	0	0		0	0	0.000883542	0.000538237	0	0.00128859	0.00166445	0.000313793	0		0
d18:2/12:0-DiHex	0	0	0	0	0	0.00107476	0	0	0.000641975	0	0	0	0	0	0	0	0.00129247	0	0	0	0	0	0	0	0	0.00123895	0	0	0	0	0	0	0	0	0	0	0.000976599		0	0.00026869	9.17107e-05	0.000430824	0	0.000206492	0	0	0.000325533		0
d18:2/14:1-DiHex	0	0.00167611	0	0	0	0	0	0	0	0.000297486	0.00239351	0	0.000952169	0	0	0.00115203	0	0.00247578	0.00138426	0.00111012	0.00055178	0.0141975	0	0.00129022	0	0.000521106	0.000104609	0	0.0014979	0	0.000317421	0	0.00319578	0	0.00118618	0	0		0.000419028	0	0.000520452	0.00120927	0.00431092	0.000319322	0.000605107	0.00106526	0.000395392		0.000838056
d18:2/14:0-DiHex	0	0	0	0	0.000446732	0	0	0	0	0	0	0	0	0	0	0	0.00118159	0.00255108	0	0.00111385	0.000271602	0	0	0	0	0.000802044	0	0	0	0	0	0	0	0	0.00105036	0	0		0	0.000111683	0	0.00124422	0.000346363	0.000133674	0	0	0.00035012		0
d18:2/16:1-DiHex	0	0	0	0	0	0	0	0	0	0	0	0	0	0.00182986	0	0	0	0	0	0	0	0	0	0.00129022	0	0	0	0.00676345	0	0	0	0	0	0	0	0	0		0	0	0.000261408	0	0	0.00134228	0	0	0		0
d18:2/16:0-DiHex	0.000588109	0	0	0.000965185	0.000821372	0	0	0	0	0	0	0	0	0	0	0	0	0	0	0.00111385	0	0	0	0	0	0	0.000108915	0.0149659	0	0.00103308	0	0	0	0	0	0	0		0.000388323	0.000205343	0	0	0.000278463	0.00251247	0.000344361	0	0		0.000474086
d18:2/18:3-DiHex	0	0	0	0	0	0	0.0249451	0	0	0	0	0	0.000981129	0	0	0	0	0	0	0	0	0	0	0	0	0	0	0	0	0	0	0	0	0	0	0	0		0	0.00623627	0.000140161	0	0	0	0	0	0		0
d18:2/18:2-DiHex	0	0	0	0	0	0	0	0	0	0	0	0	0	0	0	0	0	0	0	0	0	0	0	0	0	0	0	0	0	0	0	0.00154658	0	0.000904256	0	0	0		0	0	0	0	0	0	0	0.000816945	0		0
d18:2/18:1-DiHex	0	0	0	0	0	0	0	0	0	0	0	0	0	0	0	0	0	0.00354711	0.00131175	0	0	0.00278048	0	0	0	0	0	0	0	0	0.000317421	0	0	0.000541841	0	0	0		0	0	0	0.00118237	0.00102306	0	0.000105807	0.000180614	0		0
d18:2/18:0-DiHex	0.00589046	0	0.0613803	0.00339985	0.00496293	0.00297031	0.0272715	0.0793578	0.00219503	0.00881035	0	0.0315353	0.0043768	0.00537553	0.00853175	0.00176039	0.00915199	0.00584912	0.00589712	0.00236346	0.00451113	0.0334353	0.0012587	0.00011604	0	0.00530823	0.00381856	0.0256298	0.00366273	0.00509097	0.00997487	0.000379006	0.0665902	0.00265835	0.00232725	0.0325561	0.00252768		0.0176677	0.0286406	0.00868925	0.00558717	0.0115518	0.00602189	0.00624286	0.0232092	0.0124703		0.0292416
d18:2/20:5-DiHex	0.00102366	0.000149794	0	0.00197782	0	0.00113928	0	0	0	0.000341568	0.00257442	0	0	0	0	0.0022372	0	0.00255108	0	0	0.00222178	0.00554408	0.0012587	0	0.00983225	0	0.000854767	0	0	0	0	0	0	0.000525397	0.00106821	0	0		0.000787817	0.000284821	0.00041657	0.00159609	0.00194147	0.00199095	0	0.000175132	0.000356068		0.00091277
d18:2/20:4-DiHex	0	0	0	0	0	0	0	0	0	0	0.0023855	0	0.000952169	0	0.00497777	0	0	0	0	0.00111385	0	0	0	0	0	0	0.00171949	0	0	0	0	0	0	0	0	0	0.000855771		0	0	0.00118792	0	0.000278463	0.000286582	0	0	0.000285257		0
d18:2/20:3-DiHex	0	0	0	0	0	0	0	0	0	0	0	0	0	0	0	0	0	0	0	0	0	0	0	0	0	0	0	0	0	0	0	0	0	0	0	0	0		0	0	0	0	0	0	0	0	0		0
d18:2/20:2-DiHex	0	0	0	0	0	0	0	0	0	0	0	0	0	0	0	0	0	0	0	0	0	0	0	0	0	0	0	0	0	0	0	0	0	0	0	0	0		0	0	0	0	0	0	0	0	0		0
d18:2/20:1-DiHex	0	0	0	0	0	0	0	0	0	0	0	0.0137484	0	0.00183275	0	0	0	0	0	0	0	0	0	0.00129022	0	0	0	0	0	0	0.00251711	0	0	0	0	0	0.0039219		0	0	0.00222587	0	0	0.000215036	0.000839037	0	0.0013073		0
d18:2/20:0-DiHex	0	0	0	0	0	0	0	0	0	0	0	0	0	0	0	0	0.00118159	0	0	0.0011399	0	0	0	0	0	0.00174398	0	0	0	0	0	0	0	0	0	0	0		0	0	0	0.000393862	0.000284974	0.000290663	0	0	0		0
d18:2/22:6-DiHex	0	0	0	0	0	0.000327382	0	0.00541268	0	0	0	0	0	0	0	0	0	0.000918348	0	0	0	0	0.000300075	0.00011604	0	0.000533255	0	0	0	0	0	0	0	0	0	0	0		0	0.00143501	0	0.000306116	0	0.000158228	0	0	0		0
d18:2/22:5-DiHex	0	0	0	0	0	0	0	0	0	0.00264158	0	0	0	0	0	0	0	0	0	0	0	0	0	0	0	0	0	0	0	0	0	0	0	0	0	0	0		0	0	0.000377368	0	0	0	0	0	0		0
d18:2/22:4-DiHex	0	0	0	0	0	0	0	0	0	0	0	0	0	0	0	0	0	0	0	0	0	0	0	0	0	0	0	0.00372668	0	0	0	0	0	0	0	0	0		0	0	0	0	0	0.000621114	0	0	0		0
d18:2/22:3-DiHex	0	0	0	0	0	0	0	0	0	0	0	0	0	0	0	0	0	0	0	0	0	0	0	0	0	0	0	0	0	0	0.00239561	0	0	0	0	0	0		0	0	0	0	0	0	0.000798538	0	0		0
d18:2/22:2-DiHex	0	0	0	0.000127698	0	0	0.00240098	0.00546068	0	0	0	0	0	0	0	0	0	0	0	0	0	0	0	0	0	0	0	0	0	0	0	0	0	0	0	0	0		3.19246e-05	0.00196542	0	0	0	0	0	0	0		6.38491e-05
d18:2/22:1-DiHex	0	0	0	0	0	0	0	0	0	0	0	0.00910761	0	0	0	0	0	0	0	0	0	0	0	0	0	0	0	0	0	0	0	0	0	0.000904256	0	0	0		0	0	0.00130109	0	0	0	0	0.000301419	0		0
d18:2/22:0-DiHex	0	0	0	0	0	0	0	0	0	0	0	0	0	0	0	0	0	0	0	0	0	0	0	0	0	0	0	0	0	0	0	0	0	0	0	0	0		0	0	0	0	0	0	0	0	0		0
d18:2/24:1-DiHex	0	0	0	0	0	0	0	0.0105747	0	0	0	0	0	0	0	0	0	0	0	0	0	0	0	0	0	0	0	0	0	0.00103308	0	0	0	0	0	0	0		0	0.00264367	0	0	0	0	0.000344361	0	0		0
d18:2/24:0-DiHex	0	0	0	0	0	0	0	0	0	0	0	0	0	0	0	0	0	0	0	0	0	0	0	0	0	0	0.000104609	0	0	0	0	0	0	0	0	0	0		0	0	0	0	0	1.74349e-05	0	0	0		0
d18:2/26:1-DiHex	0	0	0	0	0	0	0	0	0	0	0	0	0	0	0	0	0	0	0	0.000109716	0	0	0	0	0	0	0	0	0	0	0	0	0	0	0	0.0124778	0		0	0	0	0	2.7429e-05	0	0	0	0.00415927		0
d18:2/26:0-DiHex	0	0	0	0	0	0	0	0	0	0	0	0	0	0	0	0	0	0	0	0	0	0	0	0	0	0	0.000108915	0	0	0	0	0	0	0	0	0	0		0	0	0	0	0	1.81525e-05	0	0	0		0
d18:0/12:0-TriHex	0	0	0	0	0	0	0	0	0	0	0	0	0	0	0	0	0	0	0	0	0	0	0	0	0	0	0	0	0	0	0	0	0	0	0	0	0		0	0	0	0	0	0	0	0	0		0
d18:0/14:1-TriHex	0	0	0	0	0	0	0	0	0	0	0	0	0	0	0	0	0	0	0	0	0	0	0	0	0.0107934	0	0	0	0	0	0	0	0	0	0	0	0		0	0	0	0	0	0.00179891	0	0	0		0
d18:0/14:0-TriHex	0	0	0	0	0	0	0	0	0	0	0	0	0	0	0	0	0	0	0	0	0	0	0	0	0	0	0	0	0	0	0	0	0	0	0	0	0		0	0	0	0	0	0	0	0	0		0
d18:0/16:1-TriHex	0	0	0	0	0	0	0	0	0	0	0	0	0	0	0	0	0	0	0	0	0	0	0	0	0	0	0	0	0	0	0	0	0	0	0	0	0		0	0	0	0	0	0	0	0	0		0
d18:0/16:0-TriHex	0	0	0	0	0	0	0	0	0	0	0	0	0	0	0	0	0.000487737	0	0	0	0	0	0	0	0	0	0	0	0	0	0	0	0	0	0	0	0		0	0	0	0.000162579	0	0	0	0	0		0
d18:0/18:3-TriHex	0	0	0	0	0	0	0	0	0	0	0	0.0134908	0	0	0	0	0	0	0	0	0	0	0	0	0	0	0	0	0	0	0	0	0	0	0	0	0		0	0	0.00192725	0	0	0	0	0	0		0
d18:0/18:2-TriHex	0	0	0	0	0	0	0	0	0	0	0.0017188	0.000261833	0	0	0	0.0016194	0	0	0	0	0	0	0	0	0	0	0	0	0	0	0	0	0	0	0	0	0		0	0	0.000282947	0.000539798	0	0	0	0	0		0
d18:0/18:1-TriHex	0	0	0	0	0	0	0	0	0	0	0	0	0.000316062	0	0	0	0	0	0	0	0	0	0	0	0	0	0	0	0	0	0	0	0	0	0	0	0		0	0	4.51518e-05	0	0	0	0	0	0		0
d18:0/18:0-TriHex	0	0	0	0	0	0	0	0	0	0	0	0	0	0	0	0	0	0	0	0	0	0	0	0	0	0	0	0	0	0	0	0	0	0	0	0	0		0	0	0	0	0	0	0	0	0		0
d18:0/20:5-TriHex	0	0	0	0	0	0	0	0	6.11127e-05	0	0	0.000266832	0	0	0	0	0	0	0	0	0	0	0	0	0	8.07164e-05	0	0	0	0	0	0	0	0	0	0	0		0	0	4.68493e-05	0	0	1.34527e-05	0	0	0		0
d18:0/20:4-TriHex	0	0	0	0	0	0.000784621	0	0	0	0	0	0	0	0	0	0	0	0	0	0	0.00228935	0	0	0	0	0	0	0	0	0	0	0	0	0	0	0	0		0	0.000196155	0	0	0.000572338	0	0	0	0		0
d18:0/20:3-TriHex	0	0	0	0	0	0	0	0	0	0	0	0	0	0	0	0	0	0	0	0	0	0.000901577	0	0	0	0	0	0	0	0	0	0	0	0	0	0	0		0	0	0	0	0.000225394	0	0	0	0		0
d18:0/20:2-TriHex	0	0	0	0	0	0	0	0	0	0	0	0	0	0	0	0	0	0	0	0	0	0	0	0	0	0	0.00116531	0	0	0	0	0	0.0332026	0	0.000484279	0	0		0	0	0	0	0	0.000194218	0	0.0110675	0.000161426		0
d18:0/20:1-TriHex	0	0	0	0	0	0	0	0	0	0	0	0	0	0	0	0	0	0	0	0	0	0	0	0	0	0	0	0	0	0	0	0	0	0	0	0	0		0	0	0	0	0	0	0	0	0		0
d18:0/20:0-TriHex	0	0	0	0	4.19311e-05	0	0	0	0	0	0	0	0	0	0	0	0	0	0	0	0	0	0	0	0	0	0	0	0	0	0	0	0	0	0	0	0		0	1.04828e-05	0	0	0	0	0	0	0		0
d18:0/22:6-TriHex	0	0	0	0	0	0	0	0	0	0	0	0	0	0	0	0	0	0	0	0	0	0	0	0	0	0	0	0	0	0	0	0	0	0	0	0	0		0	0	0	0	0	0	0	0	0		0
d18:0/22:5-TriHex	0	0	0	0	0.00117098	0.00135997	0	0	0	0	0	0.000895693	0	0	0	0	0	0	0	0	0	0	0	0	0	0	0	0	0	0	0	0	0	0	0	0	0		0	0.000632739	0.000127956	0	0	0	0	0	0		0
d18:0/22:4-TriHex	0	0	0	0	0	0	0	0	0	0	0	0	0	0	0	0	0	0	0	0	0	0	0	0	0	0	0	0	0	0	0	0	0	0	0	0	0		0	0	0	0	0	0	0	0	0		0
d18:0/22:3-TriHex	0	0	0	0	0	0	0	0	0	0	0	0	0	0	0	0	0	0	0	0	0	0	0	0	0	0	0	0	0	0	0	0	0	0	0	0	0		0	0	0	0	0	0	0	0	0		0
d18:0/22:2-TriHex	0	0	0	0	0	0	0	0	0	0	0	0	0	0	0	0	0	0	0	0	0	0	0	0	0	0	0	0	0	0	0	0	0	0	0	0	0		0	0	0	0	0	0	0	0	0		0
d18:0/22:1-TriHex	0	0	0	0	0	0	0	0	0	0	0	0	0	0	0	0	0	0	0	0	0	0	0	0	0	0	0	0	0	0	0	0	0	0	0	0	0		0	0	0	0	0	0	0	0	0		0
d18:0/22:0-TriHex	0	0	0	0.000758259	0	0	0	0	0	0	0	0	0	0	0	0	0	0	0	0	0	0	0	0	0	0	0	0	0	0	0	0	0	0	0	0	0		0.000189565	0	0	0	0	0	0	0	0		0.00037913
d18:0/24:1-TriHex	0	0	0	0	0	0	0	0	0.00168276	0	0	0	0	0	0	0	0	0	0	0	0	0	0	0	0	0	0	0	0	0	0	0	0	0	0	0	0		0	0	0.000240394	0	0	0	0	0	0		0
d18:0/24:0-TriHex	0	0	0	0	0	0	0	0	0	0.00237728	0	0	0	0	0	0	0	0	0	0	0	0	0	0	0	0	0	0	0	0	0	0	0	0	0	0	0		0	0	0.000339611	0	0	0	0	0	0		0
d18:0/26:1-TriHex	0	0	0	0	0	0	0	0	0	0	0	0.000895693	0	0	0	0	0	0	0	0	0	0	0	0	0	0	0	0	0	0	0	0	0	0	0	0	0		0	0	0.000127956	0	0	0	0	0	0		0
d18:0/26:0-TriHex	0	0	0	0	0	0	0	0	0	0	0	0	0	0	0	0	0	0	0	0	0	0	0	0	0	0	0	0	0	0	0	0	0	0	0	0	0		0	0	0	0	0	0	0	0	0		0
d18:1/12:0-TriHex	0	0	0.000772101	0	0	0	0	0	0	0	0	0	0	0	0	0	0	0.00213366	0	0	0	0	0	0	0.00606091	0	0.00061936	0	0	0.00123912	0	0	0	0	0	0	0		0.000193025	0	0	0.000711221	0	0.00111338	0.000413041	0	0		0.000386051
d18:1/14:1-TriHex	0	0	0	0	0	0	0	0	0	0	0	0.0142829	0.00216984	0	0	0.00160146	0	0	0.00198099	0	0	0	0	0	0.00467969	0	0	0	0	0	0.00685079	0.00303183	0.0158909	0	0	0	0		0	0	0.00235039	0.000533821	0.000495247	0.000779949	0.0022836	0.00630758	0		0
d18:1/14:0-TriHex	0.00143894	0	0	0.000756064	0	0.00135997	0	0.00910949	0.00167789	0	0	0	0	0	0	0.00320757	0	0	0.00138426	0	0	0	0	0	0	0	0	0.000766071	0	0	0	0.00148525	0	0	0	0.0165938	0		0.00054875	0.00261737	0.000239698	0.00106919	0.000346064	0.000127678	0	0.000495085	0.00553128		0.000692259
d18:1/16:1-TriHex	0.00633356	0.0017832	0	0.000756064	0.00116759	0.000813156	0	0.0102497	0	0.00237728	0.00113539	0.0137484	0.000752746	0	0	0.00161471	0	0	0	0.00122504	0	0.0114715	0	0	0.00511999	0.00123895	0.000889953	0.0135803	0.00137057	0	0.00187936	0	0.0205811	0.000876466	0.00120172	0.0124778	0.00167191		0.00221821	0.00305761	0.0025734	0.000538237	0.00317414	0.00347152	0.00108331	0.00715253	0.00511715		0.00283923
d18:1/16:0-TriHex	0	0	0.0140932	0	0	0	0	0	0	0.00119678	0	0.0320795	0	0	0.00716556	0.00161471	0	0	0.000596731	0	0	0	0.000534949	0	0	0	0.000324029	0.00676345	0	0	0	0	0.0332026	0	0.00108534	0	0		0.00352331	0	0.00577741	0.000538237	0.000149183	0.00127041	0	0.0110675	0.000361781		0.00704662
d18:1/18:3-TriHex	0.00143894	0.00167492	0	0.000362109	0.00656522	0.00326159	0	0.00126302	0.00410936	0.00159762	0	0	0.00106815	0	0	0.00356417	0.00332276	0	0.00142814	0	0.00246688	0.0160711	0.000736721	0.00181694	0.00986525	0.00244967	0.00149962	0	0.00275602	0.000687793	0	0.00192163	0	0.00312135	0.00184296	0	0.00167191		0.000868991	0.00277246	0.000967875	0.00229564	0.00499154	0.00272803	0.00114794	0.00168099	0.00117162		0.000813721
d18:1/18:2-TriHex	0.00297188	0.00100519	0	0.00111817	0.0066874	0.00206427	0.011833	0.0219294	0.00189884	0.00396234	0.00257442	0.014307	0.00249188	0.00366261	0.00866212	0.000148366	0.00120309	0.000992778	0.00198099	0.000528367	0.000808032	0.0234844	0.000534949	0	0.0107934	0.00534055	0.00215417	0	0.00450712	0.000485789	0.000898765	0.000941379	0.0781658	0.000987849	0.00110378	0.0124778	0		0.00127381	0.0106285	0.0053656	0.00078141	0.00670046	0.00313718	0.00196389	0.0266983	0.0045272		0.0012386
d18:1/18:1-TriHex	0.0015371	0	0.000422325	0.00140554	0.00347343	0.000861974	0	0.0220874	0	0.00298905	0.00122121	0.0320795	0.000981129	0.00177362	0	0	0.00118159	0	0.00170877	0	0.00165885	0	0.00191266	0.001259	0.00467969	0.00416611	0.000854767	0.00157388	0.00131332	0.00132675	0.00187936	0.000980247	0.0316409	0.00183645	0	0.00454314	0.00162053		0.000841242	0.00660569	0.00557779	0.000393862	0.000841906	0.00240769	0.00150648	0.0114859	0.00205455		0.00074963
d18:1/18:0-TriHex	0.000273069	0.00162522	0.0140932	0	0.00273229	0	0	0.00112252	0.00189379	0.00237728	0.00257442	0.0314784	0.0022893	0	0	0	0	0.00261502	0.00221566	0.00121268	0.00228935	0	0.000736721	0	0	0.00121072	0	0.0126308	0	0	0.00259367	0.00148525	0.0492496	0.000904256	0.00108534	0	0		0.00399788	0.000963702	0.00580189	0.000871672	0.00142942	0.00242971	0.000864556	0.0172131	0.000361781		0.00676764
d18:1/20:5-TriHex	0	0	0	0	0.00117098	0.00197864	0	0	0.00167789	0	0	0.000792164	0	0.00177642	0	0	0	0	0	0	0	0.00064881	0	0.00208821	0	0	0.00061936	0	0.00137057	0.00165056	0.000898765	0	0.0158909	0	0	0.00873188	0		0	0.000787406	0.00060664	0	0.000162203	0.000451262	0.00130663	0.00529697	0.00291063		0
d18:1/20:4-TriHex	0	0	0	0	0	0.000813156	0	0	0	0.00357406	0	0	0	0.00182986	0	0	0	0.00439957	0.000831408	0.00111385	0	0	0.000534949	0	0	7.10924e-05	0.000311218	0	0	0	0	0.00154658	0.0332026	0	0	0	0.00167191		0	0.000203289	0.000771989	0.00146652	0.000486315	0.000152877	0	0.0115831	0.000557302		0
d18:1/20:3-TriHex	0.00154156	0.00167492	0	0	0	0.00190162	0	0	0	0	0	0.0142829	0.000981129	0.00360628	0	0.00161471	0.00118159	0	0	0.00138463	0	0	0	0	0	7.10924e-05	0.00206875	0	0	0.00111951	0.00447303	0	0	0	0.00366084	0.0120507	0		0.00080412	0.000475405	0.00269576	0.000932099	0.000346158	0.00035664	0.00186418	0	0.00523718		0.000930112
d18:1/20:2-TriHex	0	0	0.000394032	0.00176407	0	0.0022938	0	0.00126302	0.00591349	0.00376871	0.0014705	0.00080729	0.00175641	0.00182986	0.00368435	0	0.00457601	0.00213366	0.00209905	0.000528367	0	0.0106389	0.0012587	0.00208821	0.00986525	0.00242145	0.00270583	0.0256541	0.00131713	0.0018073	0.000898765	0.00248796	0.0334996	0.000904256	0.00110378	0	0.00162053		0.000539525	0.000889204	0.00274723	0.00223656	0.00331659	0.00733226	0.00134107	0.0122973	0.000908102		0.000837227
d18:1/20:1-TriHex	0	0	0	0.00179949	0.00115125	0	0	0	0.000159844	0.00119678	0.00122121	0	0.0031735	0.00177362	0.00497777	0	0	0.00255108	0.00332572	0.00225375	0.00228935	0	0.000745329	0.0033279	0.0107934	0.00413672	0	0.000807813	0.00149218	0.00132675	0.00506214	0.000703558	0.0522221	0.00101528	0	0.0210921	0		0.000449874	0.000287812	0.0017861	0.000850359	0.0019672	0.00330187	0.00262703	0.0179803	0.00703069		0.000899747
d18:1/20:0-TriHex	0.0015371	0.00167492	0.0150126	0	0	0	0	0.00910949	0	0.00119678	0	0.0407299	0	0.000218555	0	0.0016194	0	0	0.00382666	0.000684315	0	0	0	0	0.00467969	7.27499e-05	0.000889953	0.00812948	0	0.000485789	0.000898765	0	0	0	0.00127491	0	0		0.00455617	0.00227737	0.00602075	0.000539798	0.00112774	0.00229531	0.000461518	0	0.00042497		0.0070122
d18:1/22:6-TriHex	0	0.000764229	0	0.00037991	0	0	0	0	0	0.00137413	0	0	0.000378243	0	0	0.00161471	0.000744107	0	0.000629716	0	0	0.00591406	0	0	0	7.27499e-05	0.00174472	0	0.00012557	0	0.00246848	0	0	0.000903898	0	0	0.00188157		0.000286035	0	0.000250339	0.000786272	0.00163594	0.000302912	0.000864682	0.000301299	0.00062719		0.000365657
d18:1/22:5-TriHex	0.00143477	0	0	0	0	0.00135997	0	0	0	0.00272956	0	0	0	0.00182986	0.00368435	0	0	0	0.00322993	0.000528367	0	0	0.000736721	0	0	0	0	0	0	0	0	0	0	0.000904256	0	0.00904136	0		0.000358694	0.000339993	0.00117768	0	0.000939575	0.000122787	0	0.000301419	0.00301379		0.000717387
d18:1/22:4-TriHex	0	0	0	0	0	0.00135997	0	0	0	0.00257091	0	0	0	0	0	0.000147149	0	0	0	0	0	0	0	0.000592021	0	0.00127608	0.000889953	0	0	0	0	0	0.0334996	0.000932557	0	0	0.000400443		0	0.000339993	0.000367273	4.90498e-05	0	0.000459675	0	0.0114774	0.000133481		0
d18:1/22:3-TriHex	0.0015371	0	0	0	0	0	0	0	0.00183693	0	0	0.00080729	0	0	0	0	0	0	0	0	0	0	0	0.001259	0	0	0	0	0.00131713	0.00103308	0.00259367	0	0	0.000932557	0	0	0		0.000384276	0	0.000377746	0	0	0.000209833	0.00164796	0.000310852	0		0.000768552
d18:1/22:2-TriHex	0	0	0	0	0	0.0012023	0	0	0.000154172	0	0	0	0	0	0	0	0	0.00255108	0	0	0	0	0.00063366	0.000592021	0	0	0.000311218	0	0	0	0	0	0	0	0	0	0.000200753		0	0.000300575	2.20245e-05	0.000850359	0	0.00025615	0	0	6.69178e-05		0
d18:1/22:1-TriHex	0	0	0	0	0	0.000813156	0	0.0102497	0	0	0.00113539	0	0	0.0002189	0	0.0016194	0	0	0.00131175	0.000700317	0	0.00554408	0.000745329	0	0	0	0	0	0	0	0	0	0	0	0	0	0		0	0.00276571	0.00019347	0.000539798	0.00188904	0.000124221	0	0	0		0
d18:1/22:0-TriHex	0.0015371	0	0.0140932	0	0.00115459	0.00135997	0	0	0	0	0	0	0	0	0	0	0	0	0.00131175	0	0	0	0	0	0.00606091	0.0024779	0	0.000766071	0	0.00103308	0	0	0.0334996	0	0	0	0		0.00390759	0.000628641	0	0	0.000327937	0.00155081	0.000344361	0.0111665	0		0.00682899
d18:1/24:1-TriHex	0.00287371	0.00271085	0	0.00037991	0.00269404	0.00295808	0	0.00112252	0	0.00636896	0.00257442	0	0.00103885	0	0.00405674	0.0016194	0	0.00225895	0.000831408	0	0.00228935	0.00543219	0	0	0.00467969	0.001247	0	0	0.00131713	0	0	0.000941379	0.0203987	0	0.00164102	0	0.00324969		0.00149112	0.00169366	0.00200557	0.00129278	0.00213824	0.000987783	0.000439044	0.00711335	0.00163023		0.0015119
d18:1/24:0-TriHex	0	0	0	0	0	0	0	0.0102497	0	0	0	0	0	0.000218555	0	0	0	0.00255108	0	0	0	0	0.0012587	0.001259	0	0	0	0	0	0	0.00438231	0.00154658	0	0.000108003	0	0	0		0	0.00256242	3.12221e-05	0.000850359	0	0.000419616	0.00146077	0.000551527	0		0
d18:1/26:1-TriHex	0	0	0	0.00104343	0	0	0	0	0.00173962	0	0	0.00159945	0	0.00182986	0	0	0	0	0.000596731	0	0	0	0	0	0	0	0	0	0	0	0	0	0	0	0	0	0		0.000260857	0	0.000738419	0	0.000149183	0	0	0	0		0.000521715
d18:1/26:0-TriHex	0.00143894	0	0	0	0	0	0	0.00261921	0	0	0	0.0137484	0	0	0	0	0	0	0	0	0	0	0	0.00129022	0	0.00121072	0	0	0.00137057	0	0	0	0	0	0	0.0120507	0		0.000359734	0.000654802	0.00196405	0	0	0.000416823	0.000456858	0	0.0040169		0.000719469
d18:2/12:0-TriHex	0	0	0	0	0	0	0	0	0	0	0	0	0	0	0	0	0	0	0	0	0	0	0	0	0	0	0	0	0	0	0	0	0	0	0	0	0		0	0	0	0	0	0	0	0	0		0
d18:2/14:1-TriHex	0	0	0	0	0	0	0	0	0	0	0	0	0	0.0010632	0	0	0	0	0	0	0	0	0	0	0	0	0	0	0	0	0	0	0	0	0	0	0		0	0	0.000151885	0	0	0	0	0	0		0
d18:2/14:0-TriHex	0	0	0	0	0	0	0	0	0	0	0	0	0	0	0	0	0	0	0	0	0	0	0	0	0	0	0	0	0	0	0	0	0	0	0	0	0		0	0	0	0	0	0	0	0	0		0
d18:2/16:1-TriHex	0	0	0	0	0	0	0	0	0	0	0	0	0	0	0	0	0	0	0	0	0	0	0	0	0	0	0	0	0	0	0	0	0.0332026	0	0.00108534	0	0		0	0	0	0	0	0	0	0.0110675	0.000361781		0
d18:2/16:0-TriHex	0	0	0	0	0	0	0	0	0	0	0	0	0	0	0	0	0	0.00213366	0	0	0	0	0	0	0	0	0	0	0	0	0.00239561	0	0	0	0	0	0		0	0	0	0.000711221	0	0	0.000798538	0	0		0
d18:2/18:3-TriHex	0	0	0	0	0	0	0	0	0	0	0	0	0	0	0	0	0	0	0.00131175	0	0	0	0	0	0	0.000802044	0	0	0	0	0	0	0	0	0	0	0		0	0	0	0	0.000327937	0.000133674	0	0	0		0
d18:2/18:2-TriHex	0	0	0	0	0	0.00128295	0	0.00939832	0	0	0	0	0	0	0	0.00160611	0	0	0	0	0	0	0	0	0	0	0	0	0	0	0	0	0	0	0	0	0.00167191		0	0.00267032	0	0.00053537	0	0	0	0	0.000557302		0
d18:2/18:1-TriHex	0	0	0	0	0	0.00128295	0	0.00939832	0	0	0	0	0	0	0	0	0	0	0.00115963	0	0	0	0	0	0	0	0	0	0	0	0	0	0	0	0	0	0		0	0.00267032	0	0	0.000289906	0	0	0	0		0
d18:2/18:0-TriHex	0	0	0	0	0	0	0	0	0	0.00230065	0	0	0	0	0	0	0	0	0	0	0	0	0	0	0	0	0	0	0	0	0	0	0	0.000932557	0	0.0124778	0		0	0	0.000328665	0	0	0	0	0.000310852	0.00415927		0
d18:2/20:5-TriHex	0	0	0	0	0	0	0	0	0	0	0	0	0	0	0	0	0	0	0	0	0	0	0	0	0.0107934	0	0	0	0	7.61071e-07	0	0	0	0	0	0	0		0	0	0	0	0	0.00179891	2.5369e-07	0	0		0
d18:2/20:4-TriHex	0	0	0	0	0	0	0	0	0	0	0	0	0	0	0	0	0	0	0	0	0	0	0	0	0	0	0	0	0	0	0	0	0	0	0	0	0		0	0	0	0	0	0	0	0	0		0
d18:2/20:3-TriHex	0	0	0	0	0	0	0	0	0	0	0	0	0	0	0	0	0	0	0	0	0	0	0	0	0	0	0	0	0	0	0	0	0	0	0	0	0		0	0	0	0	0	0	0	0	0		0
d18:2/20:2-TriHex	0	0	0	0	0	0	0	0	0	0	0.00239351	0	0	0	0	0	0	0.000312209	0	0	0	0	0	0	0	0	0	0	0	0	0	0	0	0	0	0	0		0	0	0.00034193	0.00010407	0	0	0	0	0		0
d18:2/20:1-TriHex	0	0	0	0	0	0	0	0	0	0	0	0	0	0	0.003665	0	0	0	0	0	0.000280178	0	0.0012587	0	0	0	0.000829538	0	0	0	0	0	0	0	0	0	0		0	0	0.000523572	0	7.00445e-05	0.000348039	0	0	0		0
d18:2/20:0-TriHex	0	0	0	0	0	0.00243473	0	0	0.000641975	0	0	0	0	0	0	0	0	0.000918348	0	0.00113608	0	0	0.000985112	9.27502e-07	0	0	0	0	0	0	0	0	0	0	0	0	0		0	0.000608684	9.17107e-05	0.000306116	0.00028402	0.00016434	0	0	0		0
d18:2/22:6-TriHex	0	0	0	0	0.000446732	0	0	0	0	0	0	0	0	0	0	0	0	0	0	0	0	0	0	0	0.00983225	0	0	0	0	0	0	0	0	0	0	0	0		0	0.000111683	0	0	0	0.00163871	0	0	0		0
d18:2/22:5-TriHex	0	0	0	0	0	0	0	0.0105747	0	0	0	0	0	0	0	0	0	0	0	0	0	0	0	0	0	0	0	0	0	0	0	0	0	0	0	0	0		0	0.00264367	0	0	0	0	0	0	0		0
d18:2/22:4-TriHex	0	0	0	0	0	0	0	0	0	0	0	0	0	0	0	0	0	0	0	0	0	0	0	0	0	0	0	0	0	0	0	0	0	0	0	0	0		0	0	0	0	0	0	0	0	0		0
d18:2/22:3-TriHex	0	0	0	0	0	0	0	0	0	0	0	0	0	0	0	0	0	0	0	0	0	0	0	0	0	0	0.000863684	0	0	0	0	0	0	0	0	0	0		0	0	0	0	0	0.000143947	0	0	0		0
d18:2/22:2-TriHex	0	0	0	0	0	0	0	0	0	0	0	0	0	0	0	0	0	0	0	0.00111385	0	0	0	0	0	0	0	0	0	0	0	0	0	0	0	0	0		0	0	0	0	0.000278463	0	0	0	0		0
d18:2/22:1-TriHex	0	0	0	0	0	0	0	0	0	0	0	0	0	0	0	0	0	0.00247578	0	0	0	0	0	0	0	0	0	0	0	0	0	0	0	0	0	0	0		0	0	0	0.000825259	0	0	0	0	0		0
d18:2/22:0-TriHex	0	0	0	0	0	0	0	0	0	0	0	0	0	0	0	0	0.000110887	0	0	0	0	0	0	0	0	0	0	0	0	0	0	0	0	0	0	0	0		0	0	0	3.69623e-05	0	0	0	0	0		0
d18:2/24:1-TriHex	0	0	0	0	0	0	0	0	0	0	0	0	0	0	0	0	0	0	0	0	0	0.00315625	0	0	0	0	0	0.00641396	0	0	0	0	0	0	0	0	0		0	0	0	0	0.000789062	0.00106899	0	0	0		0
d18:2/24:0-TriHex	0	0	0	0	0	0	0	0	0	0	0	0	0	0	0	0	0	0	0	0	0	0	0	0	0	0	0	0	0	0	0.00259367	0	0	0	0.00105036	0	0		0	0	0	0	0	0	0.000864556	0	0.00035012		0
d18:2/26:1-TriHex	0	0	0	0	0	0	0	0	0	0	0	0	0	0	0	0	0	0.00247578	0	0	0	0	0	0	0	0	0	0	0	0	0	0	0	0	0	0	0		0	0	0	0.000825259	0	0	0	0	0		0
d18:2/26:0-TriHex	0	0	0.00871063	0	0	0	0	0	0	0	0	0	0	0	0	0	0	0	0	0.0011399	0	0	0	0	0	0	0.000829538	0	0	0	0	0	0	0	0	0	0		0.00217766	0	0	0	0.000284974	0.000138256	0	0	0		0.00435531
TOTAL	3.65073	3.9066	17.4585	2.16294	4.17391	3.76891	21.3127	18.4721	4.27373	5.35926	2.70729	22.342	3.25055	3.46435	5.84166	3.33136	2.42979	2.6305	3.19365	2.36686	2.57804	15.0277	3.02755	2.54844	14.7868	4.226	3.00429	18.2334	3.25261	2.3038	6.85742	2.71664	37.6947	1.82302	2.40685	20.1789	2.53482		6.79469	11.9319	6.74841	2.79722	5.79156	7.63774	4.13794	14.0781	8.37353		7.15065
Saturated Sum	1.04641	1.13718	6.16775	0.70083	1.28382	1.07078	8.36654	7.57073	1.2478	1.74573	0.850425	9.04436	1.0939	1.22204	2.36024	0.952254	0.598342	0.690587	0.905531	0.696686	0.687296	5.65107	0.840741	0.671713	5.14195	1.4209	0.949247	6.94472	0.917811	0.651767	2.26059	0.720068	20.9421	0.5059	0.610472	7.85287	0.751547	Saturated Sum	2.26304	4.57297	2.50921	0.747061	1.98514	2.66154	1.27672	7.38935	3.07163		2.60992
Mono Sum	1.09288	1.53458	8.16501	0.643156	1.68348	1.4992	9.76161	8.41045	1.33473	2.41402	0.956317	10.411	1.27502	1.42705	2.36171	1.08133	0.793406	0.781324	1.03974	0.750762	0.84033	7.50218	1.02707	0.725397	7.17825	1.7928	1.21048	8.87339	1.11678	0.664178	3.18981	0.813669	8.33201	0.500861	0.655227	9.55364	0.937428	Mono Sum	2.85891	5.33868	2.88283	0.885353	2.53325	3.4679	1.65692	3.21551	3.71543		3.55607
Poly Sum	1.51144	1.23484	3.12573	0.81895	1.20661	1.19893	3.18451	2.49094	1.6912	1.19951	0.900544	2.88668	0.881632	0.815269	1.1197	1.29778	1.03804	1.15859	1.24838	0.919409	1.05042	1.87446	1.15974	1.15133	2.46655	1.0123	0.844562	2.41529	1.21802	0.987858	1.40702	1.18291	8.42057	0.816264	1.14115	2.77243	0.845847	Poly Sum	1.67274	2.02025	1.35636	1.1648	1.27317	1.5083	1.2043	3.47325	1.58647		1.00961
Short Sum	0.000131833	0.00670235	0.0886179	0.00362068	0.00679879	0.0101226	0.0522166	0.061999	0.0100446	0.00911774	0.0110922	0.0291678	0.00483112	0.0100922	0.0034326	0.00359334	0.00834416	0.00609819	0.00146112	0.00449997	0.00562309	0.0768713	0.00499624	0.00463742	0.0569658	0.0107888	0.00491969	0.0141782	0.00467748	0.00555957	0.0109355	0.00148525	0.152546	0.00104394	0.00269838	0.0332604	0.00649075	Short Sum	0.0247682	0.0327842	0.0111112	0.0060119	0.0221139	0.016081	0.00705752	0.0516917	0.0141498		0.042651
Medium Sum	2.39394	2.13628	6.96833	1.40803	2.10777	2.01862	7.67642	7.1872	2.62683	2.45707	1.5772	8.51795	1.70153	1.77692	2.69568	2.06739	1.56483	1.8468	1.99585	1.45387	1.68541	5.55795	1.86135	1.76088	5.64431	2.09216	1.60537	6.88611	1.97409	1.58451	3.08377	1.79946	21.7462	1.29557	1.67294	7.89286	1.4263	Medium Sum	3.22664	4.7475	3.05045	1.82634	2.67327	3.30836	2.21412	8.28042	3.66403		2.52915
Long Sum	1.25666	1.76362	10.4015	0.751282	2.05934	1.74017	13.584	11.2229	1.63685	2.89307	1.11899	13.7949	1.54419	1.67734	3.14255	1.26038	0.856613	0.777604	1.19634	0.908491	0.887005	9.39288	1.1612	0.782921	9.08548	2.12305	1.394	11.3331	1.27385	0.713729	3.76271	0.9157	15.7959	0.526409	0.731208	12.2528	1.10203	Long Sum	3.54327	7.15162	3.68684	0.964867	3.09618	4.31329	1.91676	5.746	4.69535		4.59082
18:0 Sum	0.247147	0.274697	2.40777	0.156847	0.239598	0.247252	2.58219	1.6254	0.222082	0.386967	0.232233	1.88427	0.189881	0.19123	0.485925	0.26764	0.204322	0.256261	0.258417	0.147509	0.238621	1.09904	0.234243	0.202301	1.37313	0.306483	0.201444	1.68959	0.252381	0.150224	0.562721	0.189835	5.43239	0.132775	0.189327	1.81374	0.225233	18:0 Sum	0.771616	1.17361	0.513228	0.242741	0.435898	0.667866	0.321775	1.91833	0.742768		1.09193
18:1 Sum	3.31006	3.56561	14.4618	1.94816	3.84589	3.43765	18.0097	16.0726	3.94894	4.85056	2.36405	19.6187	2.97868	3.1316	5.13052	2.99326	2.14933	2.28819	2.85295	2.13945	2.28107	13.5109	2.71725	2.29089	12.9772	3.82171	2.73698	15.9538	2.89659	2.08184	6.10478	2.46652	30.4618	1.63962	2.16744	17.5809	2.23833	18:1 Sum	5.8214	10.3415	6.00329	2.47693	5.19611	6.74964	3.6944	11.5226	7.3289		5.80383
18:2 Sum	0.0935156	0.066288	0.588956	0.057931	0.0884261	0.084006	0.720792	0.774117	0.102705	0.121738	0.111005	0.839094	0.0819904	0.141521	0.225213	0.0704661	0.0761336	0.0860537	0.0822798	0.0798955	0.0583458	0.417714	0.0760516	0.055246	0.436426	0.0978058	0.0658631	0.590008	0.103646	0.0717427	0.189919	0.0602881	1.80053	0.050631	0.0500763	0.78427	0.0712619	18:2 Sum	0.201673	0.416835	0.231895	0.0775511	0.159559	0.220233	0.121769	0.63715	0.30187		0.258636
Containing 18:2 Sum	0.0994398	0.0698409	0.603967	0.0601651	0.0997449	0.0902971	0.745562	0.852216	0.11322	0.133978	0.121401	0.895546	0.0880052	0.147565	0.245818	0.0740467	0.0810953	0.0932165	0.0881052	0.0811849	0.0629216	0.451751	0.0827676	0.0608332	0.475121	0.110121	0.0728345	0.602448	0.120064	0.0738791	0.201544	0.0648598	1.97726	0.0542607	0.0544081	0.829883	0.0732915	Containing 18:2 Sum	0.208353	0.446955	0.249362	0.0827862	0.170991	0.234021	0.131829	0.698794	0.319194		0.264271
Containing 20:4 Sum	0.00755036	0.0125417	0.16556	0.00425633	0.00507535	0.00662748	0.0788402	0.0774152	0.0056711	0.00840351	0.00398352	0.136079	0.00639667	0.00918575	0.024961	0.0122673	0.0060798	0.0145217	0.00950458	0.00602954	0.0077236	0.0588462	0.00997677	0.00865969	0.0316324	0.0123668	0.00541479	0.0576447	0.00743132	0.0072108	0.0147398	0.00979489	0.253609	0.00307802	0.00918211	0.10702	0.0139013	Containing 20:4 Sum	0.0474771	0.0419896	0.0278116	0.0109563	0.020526	0.0209492	0.00979396	0.0888274	0.0433679		0.0787957
Containing 22:6 Sum	0.0815059	0.0883133	0.543767	0.0416556	0.122652	0.0884063	0.617108	0.707406	0.129173	0.185379	0.0727713	0.89758	0.0824674	0.104008	0.208683	0.0770177	0.0612447	0.0581025	0.0623195	0.0594418	0.0386687	0.569836	0.0578051	0.0589251	0.499621	0.143793	0.0760512	0.666188	0.0767569	0.0470695	0.227613	0.0638571	2.73655	0.0528696	0.0560583	0.674228	0.0726949	Containing 22:6 Sum	0.18881	0.383893	0.240009	0.065455	0.182566	0.250397	0.117146	0.951092	0.26766		0.237531
monohex Sum	3.51482	3.78176	16.7206	2.09557	4.00247	3.62323	20.5196	17.6199	4.10584	5.11992	2.62088	21.0393	3.14591	3.30331	5.57967	3.22187	2.3411	2.50214	3.0522	2.29181	2.45205	14.392	2.929	2.46752	14.096	4.03126	2.89052	17.3863	3.1168	2.23352	6.53034	2.63952	35.2274	1.76664	2.33623	19.2297	2.41544	monohex Sum	6.52819	11.4413	6.4164	2.68837	5.54702	7.30009	3.96022	13.2112	7.99379		6.83513
dihex Sum	0.110016	0.111919	0.670277	0.0568441	0.142987	0.114125	0.781209	0.72251	0.144446	0.197381	0.0683828	1.07622	0.0872467	0.139416	0.226086	0.0862795	0.0758869	0.0978563	0.109686	0.0614976	0.111622	0.552431	0.0859319	0.0653418	0.582088	0.166397	0.0942023	0.770013	0.117553	0.0580835	0.286309	0.0600487	1.94994	0.0420284	0.0539975	0.827694	0.103724	dihex Sum	0.237264	0.440208	0.277026	0.0866742	0.208809	0.293996	0.153982	0.684005	0.328472		0.289802
trihex Sum	0.0258938	0.0129134	0.0675914	0.010523	0.0284564	0.0315469	0.011833	0.129746	0.0234477	0.0419582	0.0180193	0.226554	0.0173972	0.0216312	0.0358959	0.0232113	0.0128078	0.0305027	0.031761	0.0135495	0.0143714	0.083263	0.0126132	0.0155734	0.108697	0.0283463	0.019571	0.0770859	0.0182573	0.0121963	0.0407671	0.0170716	0.517349	0.0143597	0.0166197	0.121537	0.0156611	trihex Sum	0.0292304	0.0503957	0.0549862	0.0221739	0.0357362	0.0436478	0.0237403	0.182927	0.0512726		0.0264507
Total	3.65073	3.9066	17.4585	2.16294	4.17391	3.76891	21.3127	18.4721	4.27373	5.35926	2.70729	22.342	3.25055	3.46435	5.84166	3.33136	2.42979	2.6305	3.19365	2.36686	2.57804	15.0277	3.02755	2.54844	14.7868	4.226	3.00429	18.2334	3.25261	2.3038	6.85742	2.71664	37.6947	1.82302	2.40685	20.1789	2.53482	Total	6.79469	11.9319	6.74841	2.79722	5.79156	7.63774	4.13794	14.0781	8.37353		7.15065
Number of Species	82	76	77	86	89	102	57	85	87	92	73	98	95	89	69	84	85	86	97	88	76	89	92	85	78	105	109	94	89	87	95	75	80	87	87	75	81	Number of Species	80.25	83.25	86.1429	85	87.5	93.8333	90.3333	80.6667	81		4.64579
[truncated: 17 more columns]

## Sheet: MAG
MAG
-	n=4				n=4					n=7						n=3			n=4				n=6						n=3			n=3			n=3
-	PFC															Nac													vHipp										Average										StDev
Species	PFC	PFC	PFC	PFC	PFC	PFC	PFC	PFC	PFC	PFC	PFC	PFC	PFC	PFC	PFC	Nac	Nac	Nac	Nac	Nac	Nac	Nac	Nac	Nac	Nac	Nac	Nac	Nac	vHipp	vHipp	vHipp	vHipp	vHipp	vHipp	vHipp	vHipp	vHipp		PFC			Nac			vHipp				PFC
-	Control	Control	Control	Control	Susceptible	Susceptible	Susceptible	Susceptible	Resilient	Resilient	Resilient	Resilient	Resilient	Resilient	Resilient	Control	Control	Control	Susceptible	Susceptible	Susceptible	Susceptible	Resilient	Resilient	Resilient	Resilient	Resilient	Resilient	Control	Control	Control	Susceptible	Susceptible	Susceptible	Resilient	Resilient	Resilient		Control	Susceptible	Resilient	Control	Susceptible	Resilient	Control	Susceptible	Resilient		Control
IS_MAG_17:1	#N/A	#N/A	#N/A	#N/A	#N/A	#N/A	#N/A	#N/A	#N/A	#N/A	#N/A	#N/A	#N/A	#N/A	#N/A	#N/A	#N/A	#N/A	#N/A	#N/A	#N/A	#N/A	#N/A	#N/A	#N/A	#N/A	#N/A	#N/A	#N/A	#N/A	#N/A	#N/A	#N/A	#N/A	#N/A	#N/A	#N/A		#N/A	#N/A	#N/A	#N/A	#N/A	#N/A	#N/A	#N/A	#N/A		#N/A
MAG_14:1	0.00483917	0.0108804	0.00686475	0.00945921	0	0.00601433	0.00363473	0.0111041	0.00276709	0.00720129	0.00735722	0.0232868	0	0	0	0.0116171	0.013204	0	0.00806899	0	0.00750012	0.00921867	0.00656954	0.0162309	0.00373984	0.0136641	0.00729208	0.00886746	0.00798021	0.0128134	0.00807999	0.00222471	0.00750103	0	0.0138516	0	0		0.00801088	0.00518829	0.00580177	0.00827371	0.00619695	0.00939398	0.00962455	0.00324191	0.00461721		0.0026898
MAG_14:0	0.00955223	0.0150585	0.0397311	0.0462499	0.010192	0.0141148	0.0096979	0.0089155	0.0113333	0.0149117	0.00322152	0.0366072	0.04191	0.0266047	0.0107786	0.020351	0.00548328	0	0.0067805	0.00767761	0	0.032843	0.00410978	0.0025526	0.0188065	0.0317776	0.0140825	0.028092	0.0269048	0.00697582	0.0122999	0.0135811	0.00825971	0.0312764	0.00969666	0.0227959	0.0265474		0.0276479	0.01073	0.0207667	0.00861144	0.0118253	0.0165701	0.0153935	0.0177057	0.01968		0.0180553
MAG_16:1	0.0175757	0.0728473	0.0131903	0.0011935	0.0172941	0.0238183	0.0536841	0.046271	0.0176278	0.0611038	0.0296674	0.0374705	0.0393393	0.0245334	0.00749063	0.0317888	0.0388138	0.0207445	0.0280342	0.0434158	0.0314488	0.055446	0.0326035	0.0444601	0.00898538	0.0162222	0.0757861	0.0290956	0.0183989	0.00653991	0.0120523	0.0616498	0.0498161	0.0528247	0.0287113	0.0393712	0.0351293		0.0262017	0.0352669	0.0310333	0.030449	0.0395862	0.0345255	0.0123304	0.0547636	0.034404		0.0318587
MAG_16:0	0.195864	0.251988	0.289336	0.172682	0.237468	0.557671	0.360193	0.438854	0.270822	0.259397	0.309064	0.196792	0.290748	0.243359	0.211009	0.288147	0.286332	0.359562	0.21508	0.551413	0.181495	0.272699	0.311418	0.192453	0.303012	0.153381	0.185818	0.221573	0.227322	0.188174	0.413481	0.286239	0.285323	0.320173	0.278393	0.320476	0.345589		0.227468	0.398547	0.254456	0.311347	0.305172	0.227942	0.276326	0.297245	0.314819		0.0530069
MAG_18:3	0.0120718	0.00705276	0.00778194	0	0.0116434	0.00114342	0.0134633	0.00820604	0.0121185	0	0	0	0.0115233	0	0.00888418	0	0.00565887	0.0392776	0.0109803	0.00810168	0.000381513	0	0.0128669	0.00617118	0.0130127	0.00695225	0.00788647	0.0116757	0	0.0218606	0.00229393	0.00593457	0	0.00985096	0	0.00968725	0.00889896		0.00672662	0.00861406	0.00464657	0.0149788	0.00486588	0.00976087	0.00805151	0.00526184	0.0061954		0.00500128
MAG_18:2	0.00567291	0.00682137	0.00686475	0.00276533	0.0164535	0.0244084	0.0375971	0.0586155	0	0.026804	0.00706776	0.0375503	0	0.0182324	0.0406657	0.00651479	0.0197434	0.0184204	0.00203258	0.0438332	0.00852238	0.0272414	0.00865303	0.0460582	0.0179708	0.01339	0.0792911	0.034341	0.015118	0.0328883	0.01616	0.0297454	0.0267625	0.0308993	0.027985	0.0127748	0.0777623		0.00553109	0.0342686	0.0186172	0.0148929	0.0204074	0.033284	0.0213887	0.0291358	0.0395074		0.00192467
MAG_18:1	0.0509144	0.0907039	0.0263112	0.0479342	0.0680459	0.0444587	0.11181	0.140486	0.0609113	0.0502188	0.036142	0.0905038	0.068477	0.0862088	0.0590425	0.0324727	0.0585594	0.0393161	0.0584733	0.107074	0.048615	0.127908	0.0691609	0.0971796	0.106559	0.0433412	0.179086	0.069612	0.0536731	0.022847	0.0289552	0.091943	0.0627606	0.129116	0.0964141	0.160248	0.122819		0.0539659	0.0912003	0.0645006	0.0434494	0.0855174	0.0941565	0.0351584	0.0946064	0.126494		0.0268338
MAG_18:0	0.307773	0.562203	0.82253	0.628102	0.439693	3.77389	2.38964	2.75317	0.717496	0.54137	1.16357	0.955094	0.598361	0.336313	0.297145	0.274858	0.448292	2.54029	0.429062	3.91985	0.478968	1.15036	1.29931	0.378588	0.93924	0.891949	0.681628	0.447619	0.290904	0.477558	2.17866	0.316904	0.839018	0.809185	0.426805	0.490955	0.30789		0.580152	2.3391	0.658479	1.08781	1.49456	0.773056	0.982374	0.655036	0.40855		0.212571
MAG_20:4	0.00410548	0	0	0	0.00493585	0.0109812	0.0230096	0	0	0	0.00526331	0	0.0237463	0.00508292	0	0	0.00565887	0.0184204	0.0072234	0.00767761	0	0.00978562	0	0.00537442	0	0.0131158	0	0.00409314	0.0039901	0.00584018	0.00702086	0.00096162	0	0	0.000581094	0.0100976	0.0120417		0.00102637	0.00973166	0.00487036	0.00802642	0.00617166	0.0037639	0.00561705	0.00032054	0.00757348		0.00205274
MAG_20:3	0	0	0	0.00356611	0	0	0	0	0	0	0	0	0.0105226	0	0	0.00510231	0.00582722	0	0	0	0	0.0108886	0	0.00537442	0	0	0	0.00099948	0.0039901	0	0	0	0	0	0	0.0100976	0		0.000891529	0	0.00150323	0.00364317	0.00272215	0.00106232	0.00133003	0	0.00336588		0.00178306
MAG_20:2	0.00164993	0	0	0.00725475	0	0.0105804	0	0	0	0	0.00735722	0	0	0	0.00836638	0.00510231	0.0051766	0	0	0	0	0	0.0128669	0.00487463	0	0	0.00223979	0	0	0	0.00284417	0	0	0	0	0.00281275	0		0.00222617	0.00264511	0.00224623	0.0034263	0	0.00333022	0.000948057	0	0.000937585		0.00344143
MAG_20:1	0	0.00727828	0	0.0102552	0.0113059	0.0116114	0.0133869	0	0	0	0	0	0	0	0	0.00510231	0	0	0	0	0.000686935	0	0	0.00446589	0.0145287	0.00655792	0.0102741	0	0.00472729	0	0	0.00530565	0.00814578	0.019258	0.00688801	0.0107738	0		0.00438337	0.00907607	0	0.00170077	0.000171734	0.0059711	0.00157576	0.0109031	0.00588728		0.00520535
MAG_20:0	0	0	0.0146467	0	0	0.00173268	0.00258988	0.0201745	0	0	0.00698545	0.00510386	0	0.0196185	0.0107786	0	0.0133172	0.0184204	0.00806899	0.00767761	0	0.00809041	0	0	0	0	0	0.0116757	0.00502497	0	0	0.0117633	0	0	0.00442323	0	0		0.00366167	0.00612426	0.00606948	0.0105792	0.00595925	0.00194596	0.00167499	0.0039211	0.00147441		0.00732334
MAG_22:6	0.00483917	0	0.00686475	0	0.0104522	0	0.00690289	0.017831	0	0	0	0.00653099	0	0	0	0	0	0.0184204	0	0.0121752	0.00266965	0.0172875	0	0	0.00805991	0.00034824	0.00729208	0	0.00586241	0.00584018	0	0	0	0	0	0	0		0.00292598	0.00879651	0.000932999	0.00614012	0.00803309	0.00261671	0.00390086	0	0		0.00347836
MAG_22:5	0	0	0	0	0	0	0	0.00567361	0	0	0	0.0108529	0	0	0	0	0	0	0	0.00810168	0.0228873	0.00921867	0	0	0	0	0	0	0	0	0	0.00384708	0	0	0	0	0		0	0.0014184	0.00155041	0	0.0100519	0	0	0.00128236	0		0
MAG_22:4	0	0	0	0	0.00172746	0.00601433	0	0	0	0	0	0	0	0.0146783	0	0	0.00416444	0	0.00806899	0.00810168	0	0	0	0	0.00805991	0	0	0	0.00118474	0	0	0.00497278	0	0	0.00657422	0.000673043	0		0	0.00193545	0.00209689	0.00138815	0.00404267	0.00134332	0.000394915	0.00165759	0.00241575		0
MAG_22:3	0	0	0	0	0	0	0	0	0	0	0	0.00683522	0	0	0	0	0	0	0	0	0	0	0	0	0.00898538	0	0	0	0	0	0	0	0	0	0	0	0.011163		0	0	0.000976459	0	0	0.00149756	0	0	0.00372099		0
MAG_22:2	0	0	0	0	0	0	0	0	0	0	0	0	0	0	0	0	0	0	0	0.00197103	0	0	0	0	0	0	0	0	0	0	0	0	0.00705242	0	0	0	0		0	0	0	0	0.000492758	0	0	0.00235081	0		0
MAG_22:1	0	0	0	0	0	0	0	0	0	0.00501431	0	0	0	0	0	0	0	0	0	0	0	0	0	0	0.000971073	0	0	0	0	0	0	0	0	0	0	0	0		0	0	0.00071633	0	0	0.000161845	0	0	0		0
MAG_22:0	0	0	0	0.00599885	0	0	0.00673167	0.0089155	0	0	0	0	0	0	0	0	0	0	0	0.0189039	0	0	0	0.000680881	0	0	0	0	0	0	0	0	0.00453065	0	0	0	0		0.00149971	0.00391179	0	0	0.00472598	0.00011348	0	0.00151022	0		0.00299943
TOTAL	0.614858	1.02483	1.23412	0.935462	0.829212	4.48644	3.03234	3.51821	1.09308	0.966021	1.5757	1.40663	1.08463	0.774631	0.65416	0.681056	0.910231	3.07287	0.781874	4.74597	0.783174	1.73099	1.75756	0.804464	1.45193	1.1907	1.25068	0.867645	0.665081	0.781338	2.68185	0.835072	1.29917	1.40258	0.900323	1.09076	0.947841		0.952318	2.96655	1.07926	1.55472	2.0105	1.2205	1.37609	1.17894	0.979643		0.257446
																																							15	16	17	15	17	18	15	15	15
Saturated Sum	0.513189	0.829249	1.16624	0.853033	0.687354	4.34741	2.76885	3.23002	0.999651	0.815679	1.48284	1.1936	0.93102	0.625895	0.529711	0.583356	0.753424	2.91827	0.658992	4.50552	0.660462	1.46399	1.61484	0.574275	1.26106	1.07711	0.881528	0.70896	0.550156	0.672708	2.60444	0.628487	1.13713	1.16063	0.719318	0.834227	0.680026	Saturated Sum	0.840429	2.75841	0.939771	1.41835	1.82224	1.01963	1.27577	0.975418	0.744524		0.266787
Monounsaturated Sum	0.0733293	0.18171	0.0463663	0.0688422	0.0966459	0.0859027	0.182516	0.197861	0.0813062	0.123538	0.0731666	0.151261	0.107816	0.110742	0.0665331	0.0809808	0.110577	0.0600606	0.0945765	0.150489	0.0882508	0.192573	0.108334	0.162336	0.134784	0.0797854	0.272438	0.107575	0.0847795	0.0422004	0.0490875	0.161123	0.128224	0.201198	0.145865	0.210393	0.157949	Monounsaturated Sum	0.0925619	0.140732	0.102052	0.0838729	0.131472	0.144209	0.0586891	0.163515	0.171402		0.0605913
Polyunsaturated Sum	0.0283393	0.0138741	0.0215114	0.0135862	0.0452124	0.0531277	0.080973	0.0903262	0.0121185	0.026804	0.0196883	0.0617694	0.0457922	0.0379935	0.0579163	0.0167194	0.0462294	0.0945388	0.0283053	0.089962	0.0344609	0.0744218	0.0343868	0.0678528	0.0560887	0.0338063	0.0967095	0.0511094	0.0301453	0.0664292	0.0283189	0.0454615	0.033815	0.0407503	0.0351403	0.0461431	0.109866	Polyunsaturated Sum	0.0193278	0.0674098	0.0374403	0.0524959	0.0567875	0.0566589	0.0416312	0.0400089	0.0637164		0.00703997
Medium Chain Sum	0.610018	1.02483	1.22726	0.929463	0.817032	4.48042	3.01871	3.48579	1.09308	0.961007	1.5757	1.38241	1.08463	0.759952	0.65416	0.681056	0.906067	3.05445	0.773805	4.69672	0.757617	1.70448	1.75756	0.803783	1.42585	1.19035	1.24338	0.867645	0.658033	0.775498	2.68185	0.826252	1.28759	1.40258	0.893749	1.09009	0.936678	Medium Chain Sum	0.947893	2.95049	1.07299	1.54719	1.98316	1.21476	1.37179	1.17214	0.973506		0.257205
Long Chain Sum	0.00483917	0	0.00686475	0.00599885	0.0121796	0.00601433	0.0136346	0.0324201	0	0.00501431	0	0.0242191	0	0.0146783	0	0	0.00416444	0.0184204	0.00806899	0.0492534	0.025557	0.0265062	0	0.000680881	0.0260763	0.00034824	0.00729208	0	0.00704715	0.00584018	0	0.00881986	0.0115831	0	0.00657422	0.000673043	0.011163	Long Chain Sum	0.00442569	0.0160622	0.00627309	0.00752827	0.0273464	0.00573291	0.00429578	0.00680098	0.00613674		0.00306494
[truncated: 17 more columns]

## Sheet: PA
PA
-	n=4				n=4					n=7						n=3			n=4				n=6						n=3			n=3			n=3
-	PFC															Nac													vHipp										Average										StDev
Species	PFC	PFC	PFC	PFC	PFC	PFC	PFC	PFC	PFC	PFC	PFC	PFC	PFC	PFC	PFC	Nac	Nac	Nac	Nac	Nac	Nac	Nac	Nac	Nac	Nac	Nac	Nac	Nac	vHipp	vHipp	vHipp	vHipp	vHipp	vHipp	vHipp	vHipp	vHipp		PFC			Nac			vHipp				PFC
-	Control	Control	Control	Control	Susceptible	Susceptible	Susceptible	Susceptible	Resilient	Resilient	Resilient	Resilient	Resilient	Resilient	Resilient	Control	Control	Control	Susceptible	Susceptible	Susceptible	Susceptible	Resilient	Resilient	Resilient	Resilient	Resilient	Resilient	Control	Control	Control	Susceptible	Susceptible	Susceptible	Resilient	Resilient	Resilient		Control	Susceptible	Resilient	Control	Susceptible	Resilient	Control	Susceptible	Resilient		Control
IS_PA_12:0/12:0	#N/A	#N/A	#N/A	#N/A	#N/A	#N/A	#N/A	#N/A	#N/A	#N/A	#N/A	#N/A	#N/A	#N/A	#N/A	#N/A	#N/A	#N/A	#N/A	#N/A	#N/A	#N/A	#N/A	#N/A	#N/A	#N/A	#N/A	#N/A	#N/A	#N/A	#N/A	#N/A	#N/A	#N/A	#N/A	#N/A	#N/A		#N/A	#N/A	#N/A	#N/A	#N/A	#N/A	#N/A	#N/A	#N/A		#N/A
LPA_10:0_	0.0279601	0.000114013	0.000744349	0.000693072	0	0	0.00586664	0	0.0116139	0	0.0122507	0	0.00224574	0	0.00515582	0.0128919	0	0	0	0.0129993	0	0	0.00896338	0.00138693	0	0.00480317	0.00526069	0	0	0.0147736	0.00562595	0.0108053	0.000557284	0.0165543	0.0169712	0	0.0131806		0.00737788	0.00146666	0.00446659	0.00429731	0.00324984	0.00340236	0.00679987	0.00930563	0.0100506		0.0137245
LPA_12:0_	0.00684086	0.0059491	0.00817664	0	0.0122076	0.00620793	0.0100082	0.00459783	0.00560786	0	0.00620189	0.00817717	0.0217087	0	0.00300094	0.0177674	0.0197624	0.00867904	0.00825366	0.0236262	0	0.00229139	0.0196982	0.0165101	0.00555654	0	0.0055765	0.0092757	0.00544979	0.0190969	0.0084382	0.00867495	0.00321157	0.0162003	0.0275439	0.0163627	0.00495027		0.00524165	0.0082554	0.00638522	0.015403	0.00854282	0.00943619	0.010995	0.00936228	0.0162856		0.00361234
LPA_14:0_	0.0513347	0.0216242	0.00762072	0.0196873	0.0304755	0.0201508	0.0221812	0.0204549	0.0411329	0.0222333	0.0270835	0.0221981	0.0196611	0.00887762	0.00164021	0.060527	0.0248793	0.0114258	0.0521861	0.029017	0.0329155	0.0104922	0.0337383	0.0201322	0.0206377	0.0208102	0.0263947	0.0208022	0.0561746	0.0277159	0.0142785	0.0391367	0.0324166	0.0344162	0.0976643	0.0241345	0.000241178		0.0250667	0.0233156	0.0204038	0.0322774	0.0311527	0.0237526	0.032723	0.0353232	0.04068		0.0185756
LPA_16:0_	0.576355	0.154784	0.235422	0.151881	0.454402	0.358263	0.382048	0.172932	0.321444	0.122682	0.203574	0.299862	0.304085	0.198638	0.237745	0.638971	0.40175	0.199013	0.65341	0.401107	0.209537	0.197443	0.641777	0.516887	0.150977	0.176481	0.140427	0.263814	0.798991	0.398048	0.258056	0.484945	0.31704	0.413245	0.502613	0.299906	0.147139		0.27961	0.341911	0.241147	0.413245	0.365374	0.31506	0.485032	0.405077	0.316553		0.201582
LPA_16:1_	0.0221595	0.00460068	0.0105306	0.00316515	0.0257213	0.010078	0.0149191	0	0.0257209	0.00532377	0	0.0191566	0.0112227	0	0.00911663	0.00710284	0.0216382	0	0.00882572	0.0217277	0.0050848	0.00947065	0.0318339	0.0174539	0.013602	0.00480317	0	0.00848536	0.0417884	0.01582	0.0216005	0.0218453	0.013467	0.00712745	0.0456556	0.0094973	0.00495027		0.010114	0.0126796	0.0100772	0.00958036	0.0112772	0.0126964	0.026403	0.0141466	0.0200344		0.00864005
LPA_18:0_	0.60186	0.18181	0.242305	0.18898	0.748804	0.392908	0.346906	0.207674	0.50232	0.179916	0.181263	0.26434	0.262112	0.174179	0.199553	0.986746	0.398357	0.173967	0.725468	0.403896	0.230798	0.15207	0.618666	0.531477	0.204329	0.194234	0.166947	0.319849	0.598385	0.439709	0.298295	0.566635	0.334593	0.256945	0.534878	0.353286	0.156002		0.303739	0.424073	0.251955	0.51969	0.378058	0.33925	0.445463	0.386058	0.348055		0.200572
LPA_18:1_	0.124065	0.0329569	0.0203238	0.0338579	0.115355	0.0656284	0.0913365	0.0315077	0.0463341	0.0264522	0.0322134	0.0453377	0.0529816	0.0247549	0.0308735	0.175739	0.0693368	0.0565503	0.104832	0.0763841	0.0301843	0.0133304	0.103846	0.0823526	0.0344268	0.0296203	0.023194	0.0645078	0.0966021	0.073045	0.0398766	0.121134	0.0222702	0.0372036	0.13117	0.0288267	0.0499724		0.0528009	0.0759569	0.0369925	0.100542	0.0561828	0.0563247	0.0698412	0.0602025	0.0699896		0.0479095
LPA_18:2_	0.0250064	0.00298332	0.00292252	0.00687478	0.0219411	0.00690086	0.00976142	0.00459783	0.0116139	0.0104336	0	0.00734279	0.022481	0.0133927	0.0196829	0.0140817	0.00958014	0.00987041	0.0102833	0.00371537	0.00580395	0.00477668	0.0154618	0.0086993	0.013602	0.00773576	0	0.00890854	0.0176142	0.0172018	0.00395925	0.0252526	0.00587642	0.00492392	0.0119771	0.0145493	0.0052425		0.00944675	0.0108003	0.0121353	0.0111774	0.00614483	0.0090679	0.0129251	0.0120176	0.0105896		0.0105366
LPA_18:3_	0.00328821	0.00129304	0	0	0.00572439	0.00548506	0	0	0	0	0	0	0.0113745	0.00241731	0	0	0	0	0.0050627	0	0	0	0.00537803	0	0	0	0.00526069	0.00425132	0	0.00405229	0	0	0	0	0	0	0.00668176		0.00114531	0.00280236	0.00197026	0	0.00126568	0.00248167	0.00135076	0	0.00222725		0.0015532
LPA_20:0_	0.0141675	0.00730792	0.0100766	0.00687478	0.0193387	0.0219617	0	0.00459783	0	0.00950598	0.00598114	0.00793941	0.0140713	0.00443881	0.00102852	0.013489	0.0159801	0.00465537	0.0254874	0.00999022	0.0123828	0	0.014195	0.00405036	0	0.00777612	0.0015865	0.00783995	0.0164358	0.0143779	0.0153604	0.00494386	0.00454911	0.0158526	0.011117	0.00544843	0.00542591		0.00960669	0.0114746	0.00613787	0.0113748	0.0119651	0.00590798	0.0153914	0.00844851	0.00733044		0.00335505
LPA_20:1_	0	0.00435409	0	0.0050151	0.0046005	0.00429481	0.00571797	0	0.0116139	0.00491443	0	0.00519811	0	0	0.00768165	0.0112028	0.00442483	0	0.00622701	0	0.00397902	0.00477668	0.000382848	0.00409064	0	0	0	0.00781108	0.00621767	0.000177072	0	0	0.00587642	0.0112921	0.00683863	0	0		0.0023423	0.00365332	0.00420116	0.0052092	0.00374568	0.00204743	0.00213158	0.00572285	0.00227954		0.00271808
LPA_20:2_	0	0	0	0	0.00407149	0	0.00214759	0	0	0.00462917	0	0.00519811	0.00666339	0.00218153	0	0.00553437	0.00450031	0.00465537	0	0	0	0.00213941	0.00537803	0.00545222	0	0	0	0.00208938	0	0	0	0.00523948	0.0037779	0	0	0.00251872	0.00256475		0	0.00155477	0.00266746	0.00489668	0.000534853	0.00215327	0	0.00300579	0.00169449		0
LPA_20:3_	0.038993	0.00428775	0.000703024	0	0.00956379	0.0147653	0	0	0.0221107	0.00462917	0.00620189	0	0	0	0	0	0.0125677	0.0061101	0.0116821	0.00574738	0	0	0.000495074	0.00409064	0	0.00623727	0.00395965	0	0.0182041	0.00543971	0	0	0	0.00531328	0.0137006	0	0		0.010996	0.00608228	0.00470596	0.00622595	0.00435738	0.00246377	0.00788127	0.00177109	0.00456686		0.0187589
LPA_20:4_	0.197603	0.0449009	0.0296194	0.0262034	0.189959	0.110651	0.0252381	0.0242443	0.107211	0.049275	0.0125937	0.0386828	0.105222	0.0133229	0.0234863	0.156926	0.108728	0.0387758	0.241922	0.136299	0.0611969	0.0422134	0.195696	0.203406	0.0267001	0.0382487	0.0648868	0.027781	0.188869	0.112679	0.034849	0.170301	0.0249082	0.148979	0.200861	0.0281016	0.034912		0.0745816	0.0875233	0.0499705	0.101477	0.120408	0.0927865	0.112132	0.11473	0.0879582		0.082416
LPA_20:5_	0.110651	0.00960461	0.00659807	0.0112516	0.0676838	0.0400312	0.00585685	0.00882004	0.0561754	0.00581014	0.00238568	0.0079563	0.0326471	0.0108609	0.0159184	0.0955218	0.0611595	0.0276728	0.0872723	0.034743	0.0103232	0.00878762	0.0890747	0.0681454	0.0117235	0.00561148	0.0148593	0.0134826	0.125137	0.0465733	0.0198107	0.0651243	0.00471701	0.0530121	0.0815565	0	0.0130145		0.0345263	0.030598	0.018822	0.0614514	0.0352815	0.0338162	0.0638403	0.0409511	0.0315237		0.0507864
LPA_22:0_	0	0.006204	0	0.00866787	0	0	0.00563551	0.0029952	0	0.00491443	0.000331876	0.00519811	0.0170923	0.00443881	0.0147838	0.000143689	0	0.00837581	0.00457445	0	0.0099683	0.0114589	0.00638281	0.00391283	0.00816121	0.0110404	0.00613847	0	0.00481185	2.26323e-05	0.00393767	0.00557235	0.00986256	0.00139621	5.04482e-05	0.00373628	0.00636803		0.00371797	0.00215768	0.0066799	0.00283983	0.00650041	0.00593929	0.00292405	0.00561037	0.00338492		0.0044094
LPA_22:1_	0	0.000416507	4.79495e-05	0.00626799	0	0.00440667	0	0	0	0.00491443	0	0.00519811	0.00446696	0.00399277	0	0.0054795	0	0	0	0.0109535	0.00457222	0	0	0.00647358	0	0	0	0.0038918	0.00677194	0	0	0	0.000272359	0	0.000708638	0.0130608	0		0.00168311	0.00110167	0.00265318	0.0018265	0.00388142	0.00172756	0.00225731	9.07864e-05	0.0045898		0.00306224
LPA_22:2_	0	0.00493211	0.00324977	0.00953396	0	0	0.000722608	0.0119342	0	0.0144495	0.00046604	0.000394262	0.0180608	0.0136945	0	0.00080413	0	0.0259912	0.00538278	0.000144649	0.0142436	0.0194919	0.000701575	0.000423462	0.000386878	0.0101673	0.00847363	0.00425132	0.00654474	0	0.00488064	0.0117886	0.0120579	0.00595258	0.00683863	0.0175443	0.0168093		0.00442896	0.00316419	0.00672359	0.00893178	0.00981574	0.00406735	0.00380846	0.00993302	0.0137307		0.00397158
LPA_22:3_	0	0	0	0.00687478	0	0.0043587	0	0	0	0	0	0	0	0	0	0	0	0	0	0	0	0	0	0	0	0.00461629	0.00331108	0.00293373	0	0.00474579	0	0	0	0	0.00683863	0	0		0.0017187	0.00108968	0	0	0	0.00181018	0.00158193	0	0.00227954		0.00343739
LPA_22:4_	0	0.00202791	0.00973139	0	0.00313908	0.00548506	0	0.0051187	0	0.0128199	0	0	0	0	0	0	0	0	0.00545986	0.00257858	0	0	0	0	0	0	0	0	0.00514928	0.00540378	0	0.00237895	0.00239169	0	0.00423077	0	0.00874238		0.00293983	0.00343571	0.00183141	0	0.00200961	0	0.00351769	0.00159021	0.00432438		0.00462753
LPA_22:5_	0.000386581	0.00442836	0	0	0.00538575	0	0.000382497	0	0	0	0.00630362	0.00540373	0.00818803	0	0	0.00519456	0.00450031	0.000938072	0	0.000331576	0.000998358	0	0	0	0.000532101	0	0	0	0	0.000608561	0	0	0	0	0	0	0.0060474		0.00120374	0.00144206	0.0028422	0.00354431	0.000332484	8.86835e-05	0.000202854	0	0.0020158		0.00215746
LPA_22:6_	0	0.00442836	0.00973139	0	0.00584024	0	0.0082618	0	0	0.00462917	0	0	0	0	0.00515582	0.00866346	0.0013567	0.00545348	0.00476162	0.0129213	0	0	0.00526124	0.00172612	0.00107655	0.00610182	0	0.00414899	0.00514928	0	0.00492718	0.00560196	0.00587642	0.00559214	0.00423077	0.0176109	0.00668176		0.00353994	0.00352551	0.00139786	0.00515788	0.00442072	0.00305245	0.00335882	0.00569017	0.00950781		0.0046255
LPA_24:0_	0	0	0.00753958	0	0	0	0	0	0.000465828	0.00474565	4.48422e-05	0	0	0	0.00515582	0	0.00434862	0.00465537	0	0.00526506	0.0046713	0.00310909	0.00646544	0.00786758	0	0	0	0.00857789	0	0	0.00529981	0.0113949	0	0	0.0215158	0.00522902	0		0.0018849	0	0.00148745	0.00300133	0.00326136	0.00381848	0.0017666	0.00379829	0.00891492		0.00376979
LPA_24:1_	0	0	0	0	0	0	0.00117329	0	0	0.00115418	0.00120971	0.00103959	0.00765964	0.00499876	0.00592816	0	0.00304091	0.000485299	0	0	0.000516487	0	0	0	0	0.000982477	0	0.000154416	0	0	0.00612958	0.00362111	0.00195874	0	0.00105484	0.00451718	0.000238473		0	0.000293322	0.00314143	0.0011754	0.000129122	0.000189482	0.00204319	0.00185995	0.00193683		0
LPA_26:0_	0	0.00329741	0	0	0.0046005	0	0	0	0	0	0	0	0.00671453	0	0	0.00122279	0	0	0	0	0.00528151	0	0	0	0.00649347	0	0	0	0	0	0	0	0	0	0	0	0		0.000824352	0.00115012	0.000959218	0.000407597	0.00132038	0.00108224	0	0	0		0.0016487
LPA_26:1_	0	0	0	0	0	0	0	0	0.00357911	0	0	0	0	0	0	0	0	0	0	0	0	0	0	0	0	0	0	0	0	0	0	0	0	0	0	0	0		0	0	0.000511301	0	0	0	0	0	0		0
LPA_p16:0	0	0	0	0	0	0	0	0	0	0	0	0	0	0	0	0	0.00450031	0	0	0	0	0	0	0	0	0	0	0	0.00677194	0	0	0	0	0	0.00683863	0	0		0	0	0	0.0015001	0	0	0.00225731	0	0.00227954		0
LPA_p18:0	0	0	0	0	0	0	0	0	0	0	0	0	0	0	0	0	0.00508775	0	0	0	0	0	0	0	0	0	0	0	0	0	0	0	0	0	0.00423077	0	0		0	0	0	0.00169592	0	0	0	0	0.00141026		0
LPA_p20:0	0	0	0	0	0	0	0	0	0	0	0	0	0	0	0	0	0	0	0	0	0	0	0	0	0	0	0	0	0	0	0	0	0	0	0	0	0		0	0	0	0	0	0	0	0	0		0
PA_10:0/14:0	0.0326141	0.0128428	0.025468	0.0252022	0.0319417	0.0219863	0.038356	0.0246096	0.0446058	0.03233	0.0320343	0.0142042	0.0319865	0.0288057	0.0361595	0.0184775	0.0323173	0.0501894	0.0282752	0.0419424	0.0323343	0.0152092	0.0308241	0.0236975	0.013602	0.0279405	0.029838	0.0165841	0.00539792	0.0226847	0.0244955	0.0138653	0.0117435	0.0279711	0.0419148	0.0150709	0.0401367		0.0240318	0.0292234	0.0314466	0.0336614	0.0294402	0.0237477	0.017526	0.01786	0.0323741		0.00821145
PA_12:0/14:0	0.00534045	0.0043989	0.00932288	0	0.011623	0.0198981	0.0114955	0.0204274	0	0.0119836	0.0152872	0.0208203	0.00795156	0.0102848	0.0118581	0.0217369	0.00578191	0.0209315	0.0186699	0.0226819	0.0290948	0.0138266	0.029011	0.0157729	0	0.00590699	0.0213522	0.0225581	0.0141461	0.0173694	0.00529981	0.018538	0.0111286	0.0202516	0.0270394	0.0107955	0.0181116		0.00476556	0.015861	0.0111694	0.0161501	0.0210683	0.0157669	0.0122718	0.0166394	0.0186488		0.0038273
PA_14:0/14:0	0.0726852	0.0340452	0.0288101	0.0499524	0.0513578	0.0584777	0.043443	0.0384267	0.0159918	0.0279358	0.0364366	0.0269808	0.00895186	0.0389234	0.0430489	0.0381569	0.0490761	0.036179	0.0397619	0.0508398	0.0437271	0.0297203	0.0598345	0.0457853	0.013602	0.0357725	0.0201872	0.0247546	0.0270322	0.048815	0.025975	0.0588902	0.0240222	0.0578164	0.0447549	0.0510471	0.0416162		0.0463732	0.0479263	0.0283242	0.0411374	0.0410123	0.0333227	0.0339407	0.0469096	0.0458061		0.0197111
PA_14:0/16:1	0.0254604	0.0169925	0.0267159	0.0524726	0.0361996	0.0351883	0.0358839	0.00891775	0.0502755	0.014974	0.0237056	0.0186945	0.0209952	0.00529472	0.0323085	0.0343525	0.0411829	0.0247307	0.0221861	0.0475227	0.0237505	0.0154581	0.0239901	0.0295082	0.0262033	0.0360496	0.00815443	0.0139469	0.0398005	0.0421901	0.0382608	0.0290191	0.0107535	0.0383949	0.0419513	0.00939792	0.0216489		0.0304103	0.0290474	0.0237497	0.0334221	0.0272294	0.0229754	0.0400838	0.0260558	0.0243327		0.015329
PA_14:0/18:0	0.275681	0.178477	0.0566785	0.257977	0.310727	0.223048	0.112038	0.0603137	0.283659	0.119323	0.130594	0.0893378	0.240815	0.154439	0.171446	0.277897	0.254	0.229631	0.299602	0.233112	0.159369	0.0840021	0.309067	0.19094	0.0576587	0.150071	0.214532	0.0864764	0.403354	0.247628	0.12925	0.193277	0.088966	0.142418	0.268952	0.0530451	0.141022		0.192203	0.176532	0.169945	0.253843	0.194021	0.168124	0.260077	0.141554	0.15434		0.0997499
PA_14:0/18:1	0.130577	0.0709041	0.0277558	0.0459795	0.0658355	0.0639733	0.015801	0.0337838	0.061757	0.0725085	0.0581208	0.0259145	0.0800418	0.0237332	0.0236322	0.060704	0.0890494	0.0807895	0.060654	0.0662022	0.0493498	0.024519	0.076246	0.0491581	0.0102022	0.0419931	0.0663956	0.0352674	0.0760115	0.0539844	0.0266521	0.0609255	0.0481394	0.0498947	0.0951498	0.0379359	0.0356513		0.068804	0.0448484	0.0493869	0.0768476	0.0501812	0.0465437	0.052216	0.0529865	0.0562457		0.0448189
PA_14:0/18:2	0.0141675	0.0207248	0.0247822	0.0264604	0.0317031	0.0120226	0.00889674	0.0171999	0.00601201	0.0092135	0.0146446	0.0150431	0.030204	0.00521139	0.0158343	0.0263728	0.0147406	0.0247988	0.0171918	0.0253559	0.0185507	0.0144475	0.0263189	0.0212134	0.00729423	0.00732288	0.00936496	0.00719473	0.0321224	0.0177272	0.033362	0.0148407	0.0122787	0.0190558	0.0146768	0.0146795	0.0172416		0.0215337	0.0174556	0.0137376	0.0219707	0.0188865	0.0131182	0.0277372	0.0153917	0.0155326		0.00546934
PA_14:0/18:3	0.0381935	0.0136414	0.00992069	0.0275967	0.0134781	0.0229442	0.0221721	0.0174383	0.0116139	0.0054349	0.0346446	0.012416	0.025651	0.0208286	0.0155087	0.0193287	0.0331432	0.02232	0.0290269	0.0222173	0.0210105	0.0258993	0.02012	0.0164528	0.00729423	0.00800528	0.0275555	0.0192376	0.020803	0.022414	0.0160813	0.0130242	0.0153852	0.0148464	0.0334945	0.000873104	0.0132007		0.0223381	0.0190082	0.018014	0.0249307	0.0245385	0.0164442	0.0197661	0.0144186	0.0158561		0.013024
PA_14:0/20:0	0.0505972	0.0370756	0.00348404	0.0281912	0.0283119	0.0157286	0.0172598	0.0120193	0.019807	0.0346408	0.0204825	0.0126783	0.0135123	0.0193972	0.0242266	0.0332801	0.0325595	0.0171242	0.0380578	0.0325229	0.0153543	0.0102032	0.0306607	0.0158565	0.0217632	0.00539488	0.026376	0.0194801	0.0189885	0.0434544	0.0150243	0.0341436	0.0218151	0.0360362	0.0471072	0.0156968	0.0198488		0.029837	0.0183299	0.0206778	0.0276546	0.0240346	0.0199219	0.0258224	0.030665	0.0275509		0.0198374
PA_14:0/20:1	0.0566014	0.0360224	0.0237184	0.0361706	0.0493812	0.0513035	0.0389647	0.0372064	0.0523484	0.0286794	0.0355203	0.0603073	0.075113	0.0239344	0.0194654	0.05872	0.0399895	0.060994	0.0553979	0.03449	0.028124	0.0211123	0.0433838	0.0523386	0.0464719	0.05091	0.0446636	0.0463387	0.0640845	0.065059	0.0159444	0.0467118	0.0390962	0.0345046	0.0583863	0.0263623	0.0412738		0.0381282	0.0442139	0.0421955	0.0532345	0.0347811	0.0473511	0.0483626	0.0401042	0.0420075		0.013628
PA_14:0/20:2	0.0438061	0	0.0118799	0.0133057	0.0102977	0.0228165	0.00750822	0.0285102	0.05852	0.0095436	0.00778706	0.00554067	0.0225369	0.0131671	0.00519351	0.0102032	0.0139383	0.0183407	0.0170691	0.027377	0.0132538	0.0127378	0.01828	0.00346999	0.00816121	0.0291109	0.020976	0.0171558	0.0194173	0.0230138	0.00622225	0.023179	0.0139257	0.00787562	0.0240843	0.017737	0.0165823		0.0172479	0.0172832	0.0174698	0.0141607	0.0176094	0.0161923	0.0162178	0.0149935	0.0194678		0.0186832
PA_14:0/20:3	0.0358729	0	0	0	0.0201295	0.0186137	0.00852057	0.0240784	0.00126699	0.0235621	0.0194546	0	0.00418868	0.000660547	0.0262314	0.0148025	0.0257347	0.0076604	0.0217193	0.026226	0.00536803	0.0110408	0.0145561	0.0229724	0.0145792	0.0108872	0.00526069	0.00931973	0.0264668	0.00933394	0.0155268	0.0377459	0.0205626	0.0219574	0.0206883	0.00994498	0		0.00896822	0.0178355	0.0107663	0.0160659	0.0160885	0.0129292	0.0171092	0.0267553	0.0102111		0.0179364
PA_14:0/20:4	0.205529	0.111225	0.0171196	0.102398	0.116475	0.0802817	0.0220328	0.0155596	0.146537	0.0501947	0.0471305	0.024312	0.0894929	0.0410966	0.0383643	0.139117	0.0535945	0.0504839	0.110936	0.111805	0.035008	0.0177638	0.0897184	0.0681437	0.000132703	0.0360832	0.0639719	0.0284937	0.147523	0.114311	0.0368205	0.128574	0.00980578	0.0705047	0.0913858	0.021352	0.0523583		0.109068	0.0585872	0.0624468	0.0810651	0.0688783	0.0477573	0.0995516	0.0696282	0.0550321		0.0770463
PA_14:0/22:0	0.0308008	0.0213503	0.0128517	0.0259114	0.019693	0.00655554	0.00751096	0.00504995	0	0.0105955	0.0157427	0.0166959	0.0277311	0.0138012	0.0283104	0.0156827	0.0254189	0.0255666	0.00781847	0.0266684	0.0115342	0.0133304	0.00537803	0.0226342	0.0240507	0.0200575	0.0239451	0.0188552	0.0196246	0.0165589	0.0164492	0.0383977	0.019347	0.0107686	0.0165794	0.0179565	0.0133635		0.0227286	0.00970237	0.0161253	0.0222227	0.0148379	0.0191535	0.0175443	0.0228378	0.0159665		0.00763202
PA_14:0/22:1	0.0236124	0.0121129	0.00758828	0.0253295	0.00633466	0.0253231	0.0364722	0.00924366	0.0363005	0.014158	0.0131932	0.0233683	0.0115026	0.00739802	0.00632338	0.0234196	0.0052836	0.0118561	0.0132643	0.00651104	0.011172	0.0061412	0.0365357	0.0295346	0.00729423	0.0202989	0	0.00506651	0.0163432	0.0110401	0.0133402	0.0130242	0.0155072	0.0138367	0.0192818	0.0135571	0.0206191		0.0171608	0.0193434	0.0160349	0.0135198	0.00927212	0.016455	0.0135745	0.0141227	0.0178194		0.00866919
PA_16:0/16:0	0.244263	0.207	0.183074	0.146056	0.219062	0.163826	0.180839	0.122543	0.145716	0.163281	0.216315	0.1715	0.215359	0.128517	0.168048	0.154745	0.12834	0.156085	0.245448	0.241255	0.238861	0.166928	0.239963	0.145135	0.229915	0.128088	0.12435	0.157654	0.27332	0.192945	0.126587	0.229108	0.188606	0.166375	0.145523	0.21406	0.198447		0.195098	0.171568	0.172676	0.14639	0.223123	0.170851	0.197617	0.194696	0.18601		0.0412655
PA_16:0/16:1	0.171385	0.111809	0.0507079	0.249596	0.153035	0.166203	0.190543	0.0801952	0.259934	0.115167	0.161826	0.124492	0.19206	0.103199	0.142739	0.196014	0.160548	0.154088	0.101181	0.0835621	0.155265	0.105358	0.159241	0.124476	0.0988166	0.114386	0.128149	0.0834086	0.194575	0.121503	0.0835837	0.200245	0.131327	0.104087	0.180317	0.142695	0.120512		0.145874	0.147494	0.157059	0.170217	0.111341	0.118079	0.133221	0.145219	0.147841		0.084904
PA_16:0/18:0	0.973536	0.484869	0.202562	0.701942	0.644193	0.535721	0.313767	0.258103	0.567911	0.310211	0.422785	0.333349	0.612002	0.347905	0.364389	0.659044	0.492915	0.449686	0.581929	0.560512	0.32228	0.252275	0.675165	0.538814	0.394614	0.397164	0.507065	0.286794	0.848929	0.607146	0.342906	0.66864	0.394486	0.454164	0.639464	0.264991	0.380794		0.590728	0.437946	0.42265	0.533882	0.429249	0.466603	0.599661	0.505763	0.428417		0.327001
PA_16:0/18:1	0.33814	0.418702	0.295948	0.492223	0.282107	0.405236	0.479428	0.296157	0.240875	0.252605	0.557262	0.346904	0.417975	0.34499	0.323821	0.269862	0.473019	0.409913	0.363737	0.46938	0.434679	0.341876	0.495097	0.312642	0.385521	0.361399	0.398332	0.308082	0.459786	0.395498	0.403437	0.462998	0.352254	0.33392	0.502173	0.391386	0.382923		0.386253	0.365732	0.354919	0.384265	0.402418	0.376846	0.419574	0.383057	0.425494		0.087087
PA_16:0/18:2	0.0997193	0.119437	0.0669712	0.132736	0.141837	0.0996505	0.122941	0.0777808	0.0860566	0.103422	0.114345	0.126508	0.150728	0.0871833	0.068375	0.208247	0.126893	0.0883574	0.16929	0.136036	0.136743	0.103702	0.151083	0.0998933	0.0568085	0.107236	0.10571	0.0832898	0.141321	0.11862	0.114506	0.144819	0.095242	0.0908228	0.147621	0.0938686	0.0964032		0.104716	0.110552	0.105231	0.141166	0.136443	0.10067	0.124816	0.110295	0.112631		0.0285858
PA_16:0/18:3	0.22854	0.174915	0.133958	0.333889	0.227405	0.252609	0.167969	0.134663	0.164544	0.174037	0.240403	0.198865	0.23625	0.197364	0.189533	0.295861	0.196059	0.24649	0.307062	0.213257	0.184774	0.201683	0.324728	0.170376	0.209274	0.240035	0.20673	0.159037	0.35255	0.241488	0.14109	0.235015	0.193167	0.146868	0.314449	0.175882	0.180408		0.217826	0.195661	0.200142	0.246136	0.226694	0.218363	0.245043	0.191683	0.22358		0.0865265
PA_16:0/20:0	0.713081	0.502537	0.341965	0.553347	0.457661	0.377393	0.350479	0.259181	0.471408	0.260477	0.521913	0.39832	0.502772	0.331528	0.496673	0.652418	0.541608	0.487835	0.675491	0.565501	0.341085	0.336574	0.544685	0.567856	0.323809	0.369839	0.353709	0.375907	0.653814	0.524676	0.36866	0.611572	0.535458	0.373609	0.482505	0.325424	0.41866		0.527733	0.361179	0.426156	0.56062	0.479663	0.422634	0.515717	0.50688	0.408863		0.152921
PA_16:0/20:1	1.03397	1.03673	0.619256	0.910912	0.857516	0.756123	0.762561	0.600013	0.730661	0.697211	0.840181	0.780948	0.862768	0.501098	0.776907	0.962575	0.912661	0.887242	1.24919	0.778677	0.536834	0.612452	1.0314	0.910217	0.622286	0.777466	0.71449	0.788894	0.961438	0.823746	0.80475	0.99394	1.19619	0.600083	0.819995	0.470612	0.692369		0.900217	0.744053	0.741396	0.920826	0.794288	0.807459	0.863311	0.93007	0.660992		0.196281
PA_16:0/20:2	0.224834	0.149066	0.085207	0.225423	0.171059	0.211755	0.146473	0.0976831	0.172882	0.0945585	0.158328	0.113731	0.17957	0.145047	0.168689	0.191951	0.169536	0.155994	0.165809	0.183875	0.123155	0.130847	0.135995	0.136682	0.0962464	0.153388	0.132183	0.129352	0.196234	0.136562	0.133899	0.202805	0.100535	0.161128	0.214626	0.148761	0.142059		0.171133	0.156743	0.147544	0.172494	0.150921	0.130641	0.155565	0.154822	0.168482		0.0675807
PA_16:0/20:3	0.139662	0.0635432	0.057806	0.0959064	0.0920187	0.0819905	0.0971619	0.0441957	0.0904523	0.0476894	0.0995766	0.0706586	0.0770503	0.0549335	0.0594688	0.0889327	0.0909515	0.0923799	0.0732613	0.081162	0.0914855	0.0827466	0.0813738	0.0741968	0.0524108	0.070571	0.0808929	0.0374652	0.0901624	0.0661141	0.0610865	0.0523726	0.0858969	0.0857355	0.151511	0.0696096	0.0502692		0.0892295	0.0788417	0.0714042	0.0907547	0.0821638	0.0661517	0.0724543	0.0746683	0.0904633		0.0375734
PA_16:0/20:4	0.161643	0.138637	0.0797088	0.167888	0.114533	0.10318	0.155474	0.0876176	0.105816	0.0831267	0.148652	0.0811981	0.13671	0.0968765	0.146568	0.126919	0.12601	0.155995	0.141416	0.152266	0.111539	0.0860813	0.121159	0.11864	0.114585	0.0846992	0.111965	0.056876	0.153507	0.128967	0.0925454	0.116748	0.124025	0.124608	0.165552	0.132914	0.11338		0.136969	0.115201	0.114135	0.136308	0.122826	0.101321	0.125006	0.121794	0.137282		0.0401925
PA_16:0/20:5	0.145547	0.0612991	0.0726313	0.138026	0.10268	0.0654052	0.0682729	0.0930163	0.110417	0.0646898	0.169384	0.0659885	0.127192	0.0660266	0.118246	0.066296	0.0839956	0.09107	0.102061	0.0815253	0.101428	0.0600271	0.0610946	0.0632478	0.0538758	0.107371	0.0870268	0.0444005	0.12213	0.106208	0.0835773	0.078665	0.0816524	0.0724312	0.133712	0.0644335	0.107484		0.104376	0.0823436	0.103135	0.0804538	0.0862605	0.0695028	0.103972	0.0775829	0.101876		0.0435534
PA_16:0/22:0	0.225228	0.262309	0.16278	0.262868	0.227765	0.18598	0.265613	0.152225	0.310237	0.257534	0.227696	0.177251	0.308537	0.167739	0.174841	0.26838	0.262021	0.271872	0.423721	0.196315	0.148014	0.162593	0.290629	0.24544	0.222756	0.259556	0.242968	0.199101	0.330301	0.211651	0.220524	0.219029	0.396933	0.250232	0.279242	0.185174	0.199316		0.228296	0.207896	0.231976	0.267424	0.232661	0.243408	0.254158	0.288731	0.221244		0.0470954
PA_16:0/22:1	0.0686284	0.0733753	0.0261182	0.0695929	0.0773783	0.10766	0.121158	0.0608487	0.100751	0.065355	0.084957	0.0744539	0.0607987	0.065933	0.0930282	0.100517	0.0653759	0.0989665	0.100169	0.0769272	0.0366638	0.0698328	0.0728703	0.0866885	0.0880852	0.0611994	0.0772869	0.0821781	0.120181	0.086074	0.0710774	0.0948102	0.0586217	0.065963	0.0918436	0.0629184	0.0532917		0.0594287	0.0917612	0.0778966	0.0882865	0.0708982	0.0780514	0.0924442	0.0731316	0.0693512		0.0223013
PA_16:0/22:2	0.0638568	0.0574709	0.0296187	0.0397979	0.0540171	0.055112	0.0672373	0.0339032	0.106236	0.0397417	0.0596954	0.050644	0.0465524	0.0560117	0.0579308	0.0581935	0.0631808	0.0576117	0.0543949	0.0448958	0.0513453	0.0423465	0.0512448	0.0747152	0.027626	0.0568831	0.0323136	0.0531373	0.101094	0.0438376	0.0473072	0.0425456	0.0757688	0.0588863	0.0823051	0.0518833	0.0704836		0.0476861	0.0525674	0.0595445	0.059662	0.0482456	0.04932	0.0640797	0.0590669	0.068224		0.015768
PA_16:0/22:3	0.0939636	0.0338087	0.0713811	0.0955412	0.0553303	0.0774646	0.117324	0.0409287	0.17854	0.0681364	0.0785499	0.109125	0.115836	0.0615268	0.0821406	0.101272	0.0795441	0.0870922	0.106539	0.0436165	0.0660968	0.0624101	0.124592	0.102548	0.0860072	0.0440621	0.0577033	0.0619208	0.0710532	0.0575394	0.0603581	0.114697	0.0593926	0.0842634	0.0530755	0.0799168	0.0920114		0.0736736	0.0727619	0.0991221	0.0893027	0.0696657	0.0794722	0.0629836	0.0861177	0.0750012		0.028777
PA_16:0/22:4	0.222321	0.0942468	0.0657779	0.150315	0.163591	0.129758	0.106137	0.0634983	0.162212	0.116504	0.11989	0.079925	0.182604	0.093825	0.116967	0.173266	0.130567	0.143291	0.163371	0.153209	0.086386	0.115055	0.185652	0.1344	0.0671485	0.131483	0.0914134	0.0853734	0.172735	0.171055	0.0828025	0.137015	0.105389	0.0935454	0.153442	0.0575387	0.125671		0.133165	0.115746	0.124561	0.149041	0.129505	0.115912	0.142197	0.111983	0.112217		0.0690375
PA_16:0/22:5	0.67471	0.485414	0.35969	0.590685	0.446065	0.347352	0.452624	0.361245	0.375319	0.346084	0.65947	0.460821	0.455464	0.36327	0.717004	0.619936	0.460621	0.633937	0.711986	0.537726	0.297422	0.330224	0.385546	0.541653	0.291004	0.395193	0.345435	0.336118	0.611004	0.544879	0.372346	0.668649	0.451341	0.366131	0.545697	0.357425	0.563117		0.527625	0.401822	0.48249	0.571498	0.46934	0.382492	0.50941	0.495374	0.488746		0.136131
PA_16:0/22:6	0.655265	0.633101	0.531817	0.922011	0.639632	0.571176	0.645649	0.520381	0.639934	0.580058	0.804123	0.691101	0.796331	0.505062	0.891966	0.891505	0.644447	0.907216	0.895896	0.75374	0.456777	0.422101	0.547857	0.58906	0.602169	0.658305	0.533588	0.49044	0.838636	0.684977	0.566953	0.874299	0.683849	0.47478	0.690842	0.571744	0.758246		0.685549	0.59421	0.701225	0.814389	0.632128	0.570236	0.696855	0.677643	0.673611		0.166549
PA_18:0/18:0	0.948189	0.559721	0.115582	0.793955	0.909938	0.693227	0.197915	0.12981	0.567966	0.338723	0.435757	0.249564	0.70502	0.445015	0.288677	0.870477	0.645906	0.545741	0.957459	0.590989	0.501696	0.180132	0.544863	0.619817	0.207642	0.438381	0.600884	0.29517	1.30792	0.753028	0.256222	0.77044	0.187924	0.712302	0.82241	0.195991	0.363129		0.604362	0.482723	0.43296	0.687375	0.557569	0.451126	0.77239	0.556889	0.46051		0.362887
PA_18:0/18:1	1.62327	2.12033	0.806055	1.49396	1.95337	1.56419	0.891989	0.888602	1.33999	1.49987	1.25001	1.07971	2.07153	0.901952	1.32171	1.28981	1.21328	1.15278	1.79613	1.28651	0.709363	1.27639	1.43253	1.19092	1.62636	1.66959	1.58942	1.69309	1.60031	1.19796	1.79474	1.3022	2.45596	0.823756	1.12218	0.858262	0.932602		1.5109	1.32454	1.35211	1.21862	1.2671	1.53365	1.531	1.52731	0.971015		0.541948
PA_18:0/18:2	0.181612	0.159402	0.0980243	0.215964	0.174068	0.149875	0.149626	0.094133	0.13041	0.127342	0.126412	0.131026	0.144118	0.114729	0.120436	0.184715	0.144572	0.156425	0.188275	0.197024	0.134887	0.10077	0.156026	0.132458	0.110561	0.169749	0.150206	0.132884	0.17361	0.169573	0.104544	0.183689	0.197515	0.0976282	0.190612	0.109411	0.186853		0.163751	0.141925	0.127782	0.161904	0.155239	0.141981	0.149242	0.159611	0.162292		0.0496123
PA_18:1/18:1	0.204833	0.161048	0.127931	0.183346	0.132908	0.15923	0.107669	0.0860542	0.0960922	0.157472	0.128576	0.112436	0.200315	0.0844023	0.189428	0.102485	0.123089	0.145362	0.212885	0.188056	0.104687	0.10594	0.102281	0.121409	0.0996414	0.185304	0.153732	0.207302	0.155421	0.155008	0.119869	0.145073	0.184383	0.102472	0.124972	0.162997	0.139484		0.16929	0.121465	0.138389	0.123645	0.152892	0.144945	0.143432	0.143976	0.142484		0.0328604
PA_18:0/18:3	0.224356	0.152184	0.0991352	0.330234	0.212429	0.179803	0.207031	0.164201	0.224335	0.142821	0.229693	0.110845	0.198387	0.188413	0.12283	0.269161	0.180433	0.244263	0.288138	0.17642	0.170239	0.101074	0.309159	0.185431	0.155507	0.183557	0.140214	0.142446	0.191938	0.153061	0.157271	0.132581	0.193412	0.229784	0.181538	0.0829956	0.157729		0.201477	0.190866	0.173904	0.231286	0.183968	0.186052	0.167423	0.185259	0.140754		0.100009
PA_18:0/20:0	0.23945	0.181469	0.0601043	0.159722	0.216459	0.128981	0.0620792	0.0740402	0.198561	0.159312	0.1489	0.091063	0.192928	0.0946428	0.124697	0.143967	0.117207	0.198627	0.182622	0.148661	0.0909331	0.103602	0.152217	0.108958	0.0994896	0.137412	0.159298	0.0849406	0.184489	0.111561	0.152066	0.16061	0.0839488	0.137217	0.167753	0.053614	0.109259		0.160187	0.12039	0.144301	0.153267	0.131454	0.123719	0.149372	0.127259	0.110209		0.074727
PA_18:0/20:1	0.824297	0.94093	0.311939	0.603081	0.74747	0.79351	0.407463	0.390247	0.65689	0.628309	0.524387	0.440578	1.05226	0.381336	0.500788	0.63387	0.616812	0.51897	0.827846	0.548145	0.375686	0.708602	0.539107	0.620293	0.530942	0.889722	0.698568	0.829696	0.880318	0.570449	0.7447	0.588461	1.01498	0.452028	0.483966	0.441325	0.385451		0.670062	0.584673	0.597793	0.589884	0.61507	0.684722	0.731823	0.685155	0.436914		0.276825
PA_18:0/20:2	0.288929	0.235162	0.0755496	0.238732	0.222599	0.199538	0.12153	0.118139	0.282005	0.162694	0.196354	0.150205	0.359326	0.153291	0.186379	0.302087	0.176156	0.187949	0.235068	0.199367	0.148888	0.131977	0.217861	0.21213	0.134933	0.183503	0.211921	0.163164	0.324856	0.217628	0.135307	0.233247	0.18873	0.182254	0.221824	0.171476	0.182882		0.209593	0.165452	0.212893	0.222064	0.178825	0.187252	0.22593	0.201411	0.192061		0.0926727
PA_18:0/20:3	0.404632	0.292535	0.141458	0.229707	0.298487	0.246327	0.205298	0.152324	0.28786	0.223627	0.24826	0.206065	0.246707	0.162251	0.20382	0.31958	0.245046	0.242973	0.285483	0.257519	0.182105	0.157182	0.310229	0.271536	0.266106	0.211153	0.25745	0.25226	0.277576	0.191668	0.236227	0.230957	0.223335	0.226673	0.285425	0.17254	0.158227		0.267083	0.225609	0.225513	0.2692	0.220572	0.261455	0.235157	0.226989	0.205397		0.110674
PA_18:0/20:4	1.90111	2.73141	0.752206	1.69083	2.18868	2.15081	0.91411	0.977042	1.42279	1.72826	1.36793	1.14651	2.26855	0.892896	1.23203	1.51797	1.32753	1.38887	1.6533	1.61153	0.738613	1.2125	1.16523	1.54183	2.055	1.8713	1.97981	1.96423	1.64544	1.39214	2.26498	1.68182	2.89704	0.921706	1.27475	0.901643	0.962826		1.76889	1.55766	1.437	1.41146	1.30398	1.7629	1.76752	1.83352	1.04641		0.813155
PA_18:0/20:5	0.151268	0.117684	0.0754659	0.137391	0.239166	0.15547	0.0760609	0.0339532	0.159684	0.0956247	0.154196	0.102355	0.174682	0.0927837	0.105447	0.146429	0.150084	0.214685	0.148753	0.169407	0.115704	0.0717641	0.147292	0.127048	0.0489643	0.0905969	0.166547	0.0628884	0.218484	0.155475	0.0854929	0.167633	0.0713989	0.143405	0.196132	0.104984	0.098706		0.120452	0.126162	0.126396	0.170399	0.126407	0.107223	0.153151	0.127479	0.133274		0.0330048
PA_18:0/22:0	0.159421	0.198973	0.065934	0.122011	0.232215	0.181048	0.209303	0.119054	0.200438	0.135835	0.191044	0.136029	0.300001	0.147785	0.203388	0.222835	0.20996	0.184681	0.257258	0.18783	0.155095	0.16866	0.260366	0.173056	0.190578	0.189917	0.154851	0.191925	0.206706	0.211731	0.157291	0.237679	0.246907	0.151167	0.176723	0.104096	0.131611		0.136585	0.185405	0.187788	0.205825	0.192211	0.193449	0.191909	0.211917	0.137477		0.0566207
PA_18:0/22:1	0.0730207	0.0845009	0.106329	0.150553	0.0786218	0.177459	0.146028	0.0815514	0.0683231	0.0787348	0.0909875	0.110119	0.12086	0.0884377	0.0808087	0.111032	0.0750999	0.177055	0.158155	0.173923	0.0637772	0.065791	0.141468	0.119127	0.0847442	0.0985897	0.089663	0.0974614	0.102156	0.0466213	0.104655	0.0838065	0.149256	0.0893208	0.0977204	0.0398268	0.12305		0.103601	0.120915	0.0911814	0.121062	0.115411	0.105176	0.0844774	0.107461	0.0868656		0.0342146
PA_18:0/22:2	0.0790357	0.0632623	0.0456146	0.0730664	0.0652455	0.0911534	0.0772865	0.0480524	0.106396	0.0640334	0.0615305	0.052297	0.113242	0.0452832	0.050095	0.0994907	0.0917091	0.0559324	0.0778159	0.0463208	0.0566139	0.0481221	0.0487946	0.0379366	0.0348318	0.0838836	0.0371467	0.0486987	0.0847905	0.0699079	0.0621801	0.0856118	0.0740526	0.0614201	0.0891906	0.0477927	0.0778218		0.0652448	0.0704345	0.070411	0.0823774	0.0572182	0.0485486	0.0722928	0.0736948	0.0716017		0.0146133
PA_18:0/22:3	0.197214	0.0891846	0.063476	0.0708063	0.147357	0.110533	0.0843588	0.0884362	0.114406	0.0852829	0.0708253	0.0744094	0.155367	0.0914289	0.0972207	0.174686	0.142505	0.115179	0.156511	0.0828398	0.119163	0.0774557	0.122459	0.14134	0.098688	0.109866	0.109461	0.132793	0.123793	0.0807135	0.106018	0.173522	0.108997	0.0805638	0.0905697	0.0856975	0.0562522		0.10517	0.107671	0.09842	0.144123	0.108992	0.119101	0.103508	0.121028	0.0775065		0.062308
PA_18:0/22:4	2.13958	1.60495	0.903245	1.54116	1.426	1.17807	1.1309	0.886825	1.3672	1.11189	1.44107	1.09142	1.53709	0.894193	1.37899	1.81335	1.50586	1.34842	2.13936	1.6482	0.795527	0.754461	1.53637	1.71841	1.10638	1.34345	1.00125	1.43516	1.6614	1.57142	1.46881	1.53982	1.80501	0.948912	1.35493	0.839446	1.13516		1.54723	1.15545	1.26027	1.55588	1.33438	1.35684	1.56721	1.43125	1.10984		0.506282
PA_18:0/22:5	0.507819	0.311477	0.259335	0.311558	0.344435	0.287586	0.307225	0.263032	0.332606	0.219296	0.270834	0.287816	0.334519	0.21567	0.404308	0.428641	0.340082	0.339994	0.404761	0.270201	0.222191	0.140211	0.315505	0.274892	0.211227	0.288747	0.243134	0.307639	0.372524	0.306945	0.258797	0.388476	0.378407	0.220453	0.361423	0.217793	0.368097		0.347547	0.300569	0.295007	0.369572	0.259341	0.273524	0.312755	0.329112	0.315771		0.109643
PA_18:0/22:6	2.93067	2.60787	1.76108	2.2174	2.14952	1.83852	2.33191	1.45816	1.79824	1.66368	2.05974	1.5772	2.35559	1.18683	1.9954	3.09053	2.62382	2.06333	3.70846	2.21331	1.60691	1.21146	2.8085	2.34993	2.02074	1.91918	1.67499	2.34084	2.34698	2.20742	2.04578	2.59946	2.71506	1.81153	2.02191	1.25848	2.17646		2.37925	1.94453	1.80524	2.59256	2.18503	2.1857	2.20006	2.37535	1.81895		0.504862
PA_18:1/18:3	0.0616975	0.0257266	0.00921608	0.0322116	0.0302067	0.0500183	0.0419737	0.0166067	0.0249678	0.0227923	0.0271351	0.0250235	0.00840667	0.0373869	0.0274815	0.0671723	0.0239875	0.0725002	0.039464	0.0539213	0.02688	0.019339	0.0604943	0.0328019	0.0167732	0.0245046	0.0396018	0.0218304	0.047992	0.0379326	0.0167956	0.0616523	0.0279877	0.0440315	0.0354761	0.0250908	0.0415077		0.032213	0.0347014	0.024742	0.0545533	0.0349011	0.0326677	0.03424	0.0445571	0.0340249		0.0219109
PA_18:1/20:2	0.555386	0.594281	0.298217	0.578778	0.425451	0.477058	0.346497	0.33575	0.358684	0.44583	0.338219	0.352992	0.663793	0.276558	0.55881	0.412325	0.371866	0.472471	0.555488	0.492439	0.214049	0.350924	0.32863	0.416007	0.520103	0.529165	0.577033	0.643716	0.531435	0.44954	0.635783	0.418531	0.686486	0.2822	0.396957	0.270055	0.361492		0.506666	0.396189	0.427841	0.418887	0.403225	0.502442	0.538919	0.462406	0.342835		0.139882
PA_18:1/20:4	0.267694	0.424825	0.0635416	0.243875	0.333058	0.329931	0.156834	0.151478	0.147305	0.255577	0.181196	0.196394	0.323044	0.164018	0.213001	0.173614	0.197435	0.205917	0.183068	0.242598	0.123427	0.186185	0.166358	0.243278	0.259361	0.32666	0.312627	0.366981	0.201078	0.201958	0.354887	0.175433	0.408572	0.156673	0.217074	0.0827153	0.173192		0.249984	0.242825	0.211505	0.192322	0.18382	0.279211	0.252641	0.246892	0.157661		0.147965
PA_18:1/22:0	0.1692	0.231651	0.0998871	0.181204	0.247459	0.21981	0.184807	0.130613	0.123461	0.193173	0.140742	0.123065	0.275043	0.127994	0.217756	0.187418	0.170673	0.176727	0.257045	0.144917	0.139767	0.17916	0.167341	0.12614	0.249083	0.229465	0.235722	0.174814	0.179732	0.169606	0.214625	0.211392	0.447599	0.113484	0.144709	0.128005	0.121477		0.170485	0.195672	0.171605	0.178273	0.180222	0.197094	0.187987	0.257492	0.131397		0.0542891
PA_18:2/22:0	0.0198931	0.0211241	0.00256151	0.0132416	0.00396912	0.00459294	0.0249204	0.00635925	0.0281051	0.0177223	0.0130267	0.0234241	0.0129702	0.00555604	0.0057039	0.0188706	0.00649976	0.00674706	0.0299563	0.0140651	0.00193364	0.0155152	0.0148897	0.0391913	0.0123249	0.00640338	0.0176202	0.0159987	0.032045	0.0148586	0.00656871	0.0126487	0.0408748	0.0193948	0.0292421	0.0101508	0.0156388		0.0142051	0.00996043	0.0152155	0.0107058	0.0153676	0.017738	0.0178241	0.0243061	0.0183439		0.00849956
PA_20:0/20:0	0.0155603	0.0478317	0.0148	0.021905	0.0625187	0.0506325	0.0407205	0.0192124	0.0562249	0.0454286	0.0532283	0.0061731	0.0360614	0.0101962	0.0352815	0.0210023	0.0254844	0.0213679	0.0577273	0.0242673	0.0160527	0.0229662	0.0190328	0.0219314	0.027286	0.0617691	0.0373829	0.0488492	0.0692666	0.0149401	0.0395673	0.0242083	0.0717841	0.0154275	0.0412699	0.0169447	0.0219573		0.0250243	0.043271	0.0346563	0.0226182	0.0302534	0.0360419	0.041258	0.03714	0.026724		0.015535
PA_20:0/20:1	0.535357	0.995412	0.200846	0.386081	0.718421	0.684567	0.27332	0.294751	0.478149	0.520155	0.281385	0.371787	0.720462	0.276576	0.384659	0.570504	0.379974	0.317962	0.580092	0.441853	0.151864	0.424288	0.484271	0.394687	0.617764	0.654043	0.578093	0.783158	0.541541	0.413218	0.735828	0.382306	1.02946	0.173294	0.29727	0.296939	0.273823		0.529424	0.492765	0.433311	0.422813	0.399524	0.585336	0.563529	0.528354	0.289344		0.339456
PA_20:0/20:2	0.117725	0.096794	0.0288233	0.0642328	0.0899984	0.0880435	0.0600126	0.0344872	0.113134	0.101316	0.0675872	0.0878527	0.0874379	0.0494305	0.0941167	0.132352	0.0969135	0.0779017	0.089761	0.0945042	0.0443428	0.0739109	0.0754018	0.0935003	0.103167	0.102057	0.083252	0.115373	0.0873228	0.0812207	0.0807418	0.0550109	0.150733	0.0425943	0.0460304	0.0584474	0.0405951		0.0768939	0.0681354	0.0858393	0.102389	0.0756297	0.0954584	0.0830951	0.0827795	0.0483576		0.0388772
PA_20:0/20:3	0.313262	0.308628	0.154301	0.229508	0.276642	0.246099	0.170674	0.213669	0.278373	0.221251	0.285306	0.221496	0.257603	0.126488	0.264645	0.306213	0.25238	0.170003	0.341263	0.231061	0.0865365	0.161736	0.177131	0.286223	0.172682	0.252419	0.226493	0.288958	0.324278	0.235369	0.220505	0.304149	0.452877	0.137834	0.158908	0.141126	0.139568		0.251425	0.226771	0.236452	0.242865	0.205149	0.233984	0.260051	0.298287	0.146534		0.0752981
PA_20:0/20:4	3.82024	3.85678	1.57406	2.50473	3.37335	2.73984	1.80787	1.77246	2.53678	2.62771	2.64002	2.18309	3.27611	1.29301	2.48412	2.6872	2.27028	2.42711	3.46335	2.72766	1.03901	1.83376	2.41849	3.31827	2.83	2.66463	2.27032	3.19897	3.03859	2.61377	3.35913	3.01009	4.48889	1.47906	2.30842	1.51657	1.68576		2.93895	2.42338	2.4344	2.46153	2.26595	2.78345	3.00383	2.99268	1.83692		1.10613
PA_20:0/20:5	0.0312815	0.0354159	0.0176227	0.0298599	0.0449134	0.0451654	0.0194823	0.0160839	0.0285381	0.0291708	0.0212211	0.0325698	0.0258119	0.01885	0.00537664	0.0448673	0.0317154	0.0265326	0.0448333	0.0554175	0.0217923	0.016239	0.0600032	0.0465781	0.0220306	0.0168231	0.0222393	0.0217897	0.0445485	0.0519545	0.0463099	0.04368	0.0216385	0.0246035	0.0444004	0.00680574	0.0261625		0.028545	0.0314113	0.0230769	0.0343718	0.0345705	0.0315773	0.0476043	0.029974	0.0257895		0.00765338
PA_20:0/22:0	0.0269848	0.0242906	0.0133209	0.00842491	0.0185871	0.0143108	0.026557	0.0267037	0.0116139	0.0269919	0.00610555	0.0193382	0.0258457	0.00945094	0.0113012	0.0140743	0.0190973	0.00409588	0.0422473	0.0212024	0.0100832	0.00538545	0.0160967	0.0162383	0.0157217	0.0124005	0.0146074	0.0149498	0.0230684	0.0198931	0.00529981	0.0122002	0.0364409	0.00560898	0.0326921	0.010841	0.00512973		0.0182553	0.0215396	0.0158068	0.0124225	0.0197296	0.0150024	0.0160871	0.0180834	0.016221		0.00882444
PA_20:0/22:1	0.0686672	0.0706144	0.0280775	0.0351973	0.0828357	0.0506007	0.0306762	0.0488787	0.0336799	0.0544198	0.0475221	0.0454468	0.0608578	0.0161497	0.0421123	0.0583153	0.0430504	0.0549882	0.0533363	0.0743643	0.0277459	0.0559566	0.0674182	0.0564694	0.0662089	0.061415	0.0716183	0.0602323	0.0456792	0.0357455	0.059658	0.0452497	0.0535608	0.019719	0.0297987	0.0232461	0.0414485		0.0506391	0.0532478	0.0428841	0.0521179	0.0528508	0.0638937	0.0470276	0.0395098	0.0314978		0.0221472
PA_20:0/22:2	0.0600422	0.021315	0.00896091	0.0269123	0.0236802	0.032881	0.0255946	0.0128457	0	0.016962	0.0241398	0.0275256	0.0175729	0.0159293	0.0107834	0.0201212	0.025857	0.0216823	0.0291198	0.0222531	0.00457222	0.0140607	0.0278167	0.00852867	0.0478611	0.025647	0.0224037	0.0431948	0.017302	0.0197559	0.0305365	0.0124913	0.0524911	0.00570868	0.00387842	0.016703	0.00906944		0.0293076	0.0237504	0.0161304	0.0225535	0.0175015	0.029242	0.0225315	0.0235637	0.00988363		0.0218191
PA_20:0/22:3	0.130878	0.0888751	0.033692	0.0717617	0.0865693	0.0750345	0.0358665	0.0547414	0.0576323	0.0657856	0.0568939	0.0476562	0.0834178	0.0355171	0.0790895	0.102731	0.0549517	0.0663679	0.0729258	0.0260868	0.0306552	0.0421918	0.125994	0.0637682	0.0621495	0.0622036	0.0578968	0.0889064	0.0663669	0.0616331	0.0754011	0.0861949	0.105175	0.0327766	0.0678368	0.0320158	0.0517338		0.0813017	0.0630529	0.0608561	0.0746834	0.0429649	0.0768198	0.0678004	0.0747153	0.0505288		0.0403024
PA_20:1/22:0	0.0478686	0.0871078	0.0306651	0.0364922	0.0645067	0.0411514	0.0347306	0.0402345	0.0336997	0.0495917	0.0304276	0.0363306	0.0880603	0.0128399	0.0599159	0.036176	0.0174824	0.0329459	0.105709	0.0195547	0.0462121	0.0241216	0.0463459	0.0445641	0.0680088	0.0968736	0.0381612	0.0519281	0.0429369	0.0264106	0.0502362	0.0205745	0.0843588	0.0297852	0.0432155	0.0135982	0.0398488		0.0505334	0.0451558	0.0444094	0.0288681	0.0488995	0.057647	0.0398612	0.0449061	0.0322208		0.025408
PA_20:2/22:0	0.0148112	0.00431069	0.00326352	0.00687478	0	0.0113946	0.0092545	0.00485115	0.0399848	0.00346519	0	0.00519811	0.0111832	0.00755642	0.0119501	0.00581214	0.00982142	0	0.0171651	0.00889661	0	0.0158987	0.0218927	0.0134608	0.010989	0.0193174	0.00463447	0.0101101	0.00683676	0.00371351	0	0.0154103	0.0160373	0.00582426	0	0.00539774	0.0140934		0.00731504	0.00637505	0.011334	0.00521119	0.0104901	0.0134007	0.00351676	0.012424	0.00649704		0.00522261
PA_20:3/22:0	0.0370541	0.021482	0.0149405	0.0138382	0.01238	0.00841816	0.0117024	0.0175818	0.0193565	0.0142959	9.9828e-05	0.0052839	0.0327378	0.00916837	0.0155651	0.00687592	0.0184958	0.00202859	0.0182793	0.010311	0.00512274	0.0115621	0.00702138	0.011118	0.00816121	0.0151986	0.0109552	0.0308748	0.00807245	0.0256208	0.0270753	0.00686695	0.0139153	0	0.00438484	0.0100729	0.00495027		0.0218287	0.0125206	0.0137868	0.00913343	0.0113188	0.0138882	0.0202562	0.00692742	0.00646934		0.0106962
PA_20:5/22:0	0.0141675	0.00839641	0	0.0290161	0.0202611	0.0217703	0	0	0.0116139	0.00462917	0	0	0.0212721	0.0086538	0.00538595	0.0178632	0.00811813	0.0137931	0.0199694	0.00226681	0	0.00320349	0.00830677	0.00611894	0.00756049	0.00239106	0.014175	0.00205612	0.0351895	0.0338005	0.00756547	0.0277764	0.00839122	0.00508448	0.0161882	0.00808477	0.00755857		0.012895	0.0105079	0.00736499	0.0132582	0.00635992	0.00676807	0.0255185	0.0137507	0.0106105		0.0122206
PA_22:0/22:0	0.0141675	0.00432095	0.00477842	0.00186522	0.00492934	0.0047272	0	0.00459783	0.0111574	0.00963568	0	0	0.00818803	0	0.00963236	0	0.00944373	0.0146948	0.0108943	0.00541416	0	0.0107084	0	0.00671511	0	0.0103955	0.00623315	0	0.00643202	0	0.00403234	0.00494386	0.0230128	0	0.0246713	0.00508273	0.0050898		0.00628301	0.00356359	0.00551621	0.00804617	0.00675421	0.00389062	0.00348812	0.00931888	0.0116146		0.00540971
PA_22:0/22:1	0	0.00910986	0.00340026	0.00687478	0.00158356	0.0128295	0	0	0	0.000479688	0.000358096	0	0.00777732	0.00499876	0.00538595	0.0110842	0.00385465	7.41007e-05	0.00698965	0.0111506	0	0.0188038	0.0118294	0.0046126	0	0	0.0131448	0.0198887	0.000233967	0.00576307	0.017851	0.0117441	0.00532296	0.00335529	0.000708638	0	0.00380043		0.00484622	0.00360327	0.00271426	0.00500431	0.009236	0.00824592	0.00794934	0.00680746	0.00150302		0.00399459
PA_22:0/22:2	0	0	0	0	0	0	0	0	0	0.00508819	0.000288959	0	0.00141675	0	0	0	0	0	0	0.00602194	0	0	0	0	0	0.0051045	0	0	0.0008552	0	0	0.00660197	0.00567926	0	0	0	0		0	0	0.000970557	0	0.00150548	0.00085075	0.000285067	0.00409374	0		0
PA_22:0/22:3	0	0.0005373	0.00133858	0.00258224	0.00444108	9.35524e-05	0.000714303	0	0	0	0.000737709	0	0.0226706	0.00306311	0.00538595	0.00732085	0	0	0.00622701	0.00492983	0	0	0.00510375	0	0	0	0.00197597	0.00120837	0.0115288	0	0.00997921	0.011424	0	0	0.00661928	0	0		0.00111453	0.00131223	0.00455105	0.00244028	0.00278921	0.00138135	0.00716935	0.00380801	0.00220643		0.00112246
PA_22:0/22:4	0.0472249	0.0544807	0.0467978	0.0443381	0.0530326	0.0520364	0.0338378	0.0367526	0.0310149	0.0237371	0.0503736	0.035581	0.0692978	0.0211606	0.0759496	0.0646579	0.0477616	0.0446687	0.033586	0.031194	0.0207309	0.0112531	0.0398908	0.0645904	0.0323358	0.0432269	0.0518253	0.0749978	0.0565785	0.020449	0.0322475	0.0600369	0.0607814	0.0221702	0.0416547	0.0313638	0.0439807		0.0482104	0.0439149	0.0438735	0.0523628	0.024191	0.0511445	0.036425	0.0476629	0.0389997		0.00436949
PA_p16:0/18:0	0.236666	0.161826	0.165911	0.238784	0.174914	0.190373	0.156634	0.119212	0.16616	0.143278	0.128762	0.195062	0.258058	0.17902	0.236785	0.217402	0.162897	0.178969	0.187825	0.17916	0.208026	0.266965	0.183006	0.164092	0.144461	0.181539	0.147787	0.121716	0.274815	0.219615	0.133953	0.21254	0.220562	0.180099	0.237194	0.124053	0.183973		0.200797	0.160283	0.186732	0.186422	0.210494	0.1571	0.209461	0.204401	0.18174		0.0426825
PA_p16:0/18:1	0.00733387	0.00446626	0.0226837	0.0119573	0.0145867	0.0100227	0.0201306	0.00647254	0	0.00497716	0.0122507	0.00550497	0.0103471	0.00443881	0.00604685	0.00675617	0.00269787	0.00107276	0.000586468	0.00508562	0	0.0113853	0.00281633	0.0176184	0	0.0110404	0.00753441	0.00392846	0	0.0176907	0.0184716	0	0.00471701	0.0045148	0.00720477	0.00497987	0		0.0116103	0.0128032	0.00622365	0.00350893	0.00426436	0.00715634	0.0120541	0.00307727	0.00406155		0.00800135
PA_p16:0/18:2	0.0141675	0.00698745	0.00779805	0.0192379	0.00538575	0.00548506	0.00645118	0	0.0116139	0.010119	0.00262377	0	0	0.0141384	0.00361994	0	0.0130765	0.0101088	0	0.00317986	0.0103762	0.00477668	0.019164	0.0112263	0.00354008	0.00623727	0.0114769	0.00100395	0.00350553	0.00910732	0	0.00818556	0.00587642	0.00743304	0.00683863	0.00787497	0.001931		0.0120477	0.0043305	0.00601643	0.00772846	0.00458318	0.00877476	0.00420428	0.007165	0.0055482		0.00576939
PA_p16:0/20:4	0.0972457	0.028492	0.0167822	0.0548769	0.0764304	0.0603027	0.0117137	0.0155129	0.101158	0.0447569	0.0346338	0.0243786	0.0547998	0.0271196	0.032767	0.0512928	0.037713	0.0518312	0.0426507	0.0350067	0.0270509	0.00805585	0.0482323	0.0280216	0.0218813	0.0343968	0.0707341	0.0176913	0.0765361	0.0570602	0.0288889	0.0369916	0.0152935	0.032203	0.0596204	0.0112627	0.0250219		0.0493492	0.0409899	0.0456591	0.0469457	0.028191	0.0368262	0.0541617	0.0281627	0.0319683		0.035685
PA_p18:0/14:0	0.0141675	0.0169425	0.00527831	0.0075787	0.0204738	0.0153546	0.0127358	0.0111417	0.0116139	0.0116984	0.0122507	0.0153373	0.0107363	0.00883905	0.0137489	0.0164533	0.0151786	0.0150586	0.00170375	0.00878369	0.017074	0.00536928	0.0122505	0.0143455	0.00228746	0.0109002	0.000915622	0.00996358	0.00425449	0.019672	0.0150243	0.00644373	0.0127756	0.00991593	0.0123258	0.00779197	0.011632		0.0109917	0.0149265	0.0120321	0.0155635	0.00823267	0.00844381	0.0129836	0.00971177	0.0105833		0.0054708
PA_p18:0/16:0	0.0891527	0.121392	0.0611285	0.106439	0.143303	0.0952982	0.0813936	0.025984	0.130257	0.0903158	0.0857866	0.0814141	0.0614568	0.0801873	0.0647307	0.136655	0.0751539	0.0837647	0.105077	0.129255	0.123303	0.0840457	0.110785	0.0963544	0.0578234	0.0944953	0.0708576	0.0910383	0.10269	0.12665	0.0695265	0.10037	0.0615653	0.0972243	0.176491	0.0458566	0.0843848		0.0945281	0.0864947	0.0848784	0.0985246	0.11042	0.0868924	0.0996221	0.0863867	0.102244		0.0258714
PA_p18:0/18:0	0.17755	0.0983567	0.0745425	0.148318	0.159134	0.177013	0.117582	0.0871497	0.226867	0.0589342	0.127884	0.130037	0.101932	0.0718828	0.112512	0.114365	0.142839	0.165713	0.116153	0.174689	0.121718	0.144436	0.119847	0.0999783	0.0874823	0.100579	0.128506	0.0993351	0.168395	0.112545	0.102886	0.137712	0.111276	0.101736	0.116901	0.0659676	0.0970684		0.124692	0.13522	0.118578	0.140972	0.139249	0.105954	0.127942	0.116908	0.0933122		0.0467643
PA_p18:0/18:1	0.03124	0.110799	0.00785874	0.0494264	0.0750532	0.051642	0.0190184	0.013595	0.0484557	0.0147726	0.0265677	0.0358668	0.0326774	0.0258651	0.0191002	0.0796697	0.0290097	0.0252509	0.045095	0.038646	0.0353227	0.0114371	0.0325506	0.0286667	0.0311106	0.0431207	0.050552	0.0265466	0.0481344	0.0246441	0.0421093	0.045119	0.0304343	0.0267668	0.0390444	0.0304272	0.0393026		0.049831	0.0398271	0.0290437	0.0446434	0.0326252	0.0354245	0.0382959	0.0341067	0.0362581		0.0440625
PA_p18:0/18:2	0.00733387	0.00187242	0.00455336	0.00332836	0.0121916	0	0.0175803	0.00939207	0	0.00218504	0.00269019	0	0	0.00384923	0	0.0054795	0.00958807	0.00336785	0.00175411	0.00574738	0	0	0	0	0.00510292	0.0110404	0.00452064	0.00333162	0.00278771	0	0.0131115	0.00494386	0	0	0.00932218	0.00539774	0.00381189		0.004272	0.00979099	0.00124635	0.00614514	0.00187537	0.00399927	0.00529973	0.00164795	0.00617727		0.0023168
PA_p18:0/20:0	0.0141675	0.000145788	0	0.00507754	0.00416207	0	0.00585685	0.00422221	0	0.00479647	0	0	0.00853598	0.000854302	0.0126182	0	0.00508775	0	0.0106153	0.00517994	0	0	0	0	0.0161956	0	0.00969517	0	0.00514928	0.00527702	0	0.00540186	0	0.0112046	0.00678879	0	0		0.0048477	0.00356028	0.00382928	0.00169592	0.0039488	0.00431514	0.00347543	0.00553549	0.00226293		0.00664627
PA_p18:0/20:1	0.0141675	0.00442836	0.000794176	0	0.00494494	0.00429481	0.0100735	0	0.0106634	0	0.00228763	0.0093317	0	0.00253804	0	0	0.00511969	0.0133634	0.00622701	0	0	0.00285805	0.00151495	0.00908703	0	0.0123186	0	0.00570738	0	0	0	0	0.0001858	0	0	0.00252562	0		0.0048475	0.00482831	0.00354582	0.00616102	0.00227127	0.00477133	0	6.19335e-05	0.000841874		0.00650551
PA_p18:0/20:2	0.0141675	0	0.00711725	0.00384787	0	0	0	0	0	0.00462917	0	0	0	0	0	0	0	0.00335155	0	0	0	0.00199973	0	0	0	0.00623727	0	0	0	0.00371351	0	0.00375327	0	0.0045148	0	0	0		0.00628314	0	0.000661311	0.00111718	0.000499933	0.00103955	0.00123784	0.00275602	0		0.0060074
PA_p18:0/20:4	0.0580796	0.0254964	0.00629824	0.0214722	0.0424385	0.0329432	0.00977773	0.00459783	0.0417627	0.0255956	0.0425966	0.00860325	0.0419598	0.0153313	0.0172444	0.0340876	0.0267484	0.0225073	0.0274872	0.0399943	0.0370005	0.0217909	0.0715964	0.0168771	0	0.0276082	0.0407732	0.00217111	0.0483622	0.0488433	0.0171429	0.0398969	0.00471701	0.0288648	0.0308115	0.0054855	0.0192586		0.0278366	0.0224393	0.0275848	0.0277811	0.0315682	0.0265043	0.0381161	0.0244929	0.0185185		0.0217908
PA_p18:0/20:5	0.0181696	0.0167737	0	0.0248646	0.00838011	0.0115312	0	0	0.0201753	0.00173571	0.00604877	0.00554067	0.0227305	0.00237556	0.0081987	0.0118075	0.0192761	0.00465537	0.00622701	0.0116077	0.0103762	0.0100245	0.00446226	0.00823426	0	0.00239106	0.00771233	0	0.00868491	0.00775545	0.00529981	0.0222293	0	0.00962733	0.0156271	0	0.00269505		0.014952	0.00497783	0.0095436	0.011913	0.00955885	0.00379998	0.00724672	0.0106189	0.00610739		0.010575
PA_p18:0/22:0	0	0	0	0.00332836	0.00538575	0	0	0	0.0005277	0.00163299	0.00451877	0	0.0130872	0	0	0.00144478	0	0.00911842	0	0.00786735	0	0.00321262	0	0	0	0	0.00314765	0.00247386	0.0119212	0.000192082	0.00325711	0	0.00587642	0	0	0	0		0.00083209	0.00134644	0.00282381	0.00352107	0.00276999	0.000936919	0.00512347	0.00195881	0		0.00166418
PA_p18:0/22:5	0	0	0.00583883	0	0	0	0.00586664	0	0	0	0	0.00554067	0	0	0	0.00144478	8.22434e-05	0.00438061	0.00381303	0	0	0.00477668	0.00430664	0	0	0	0	0	0	0	0	0	0.00429288	0	0.00423077	0	0		0.00145971	0.00146666	0.000791525	0.00196921	0.00214743	0.000717774	0	0.00143096	0.00141026		0.00291942
PA_p18:0/22:6	0.00373553	0.0116648	0.00711725	0.0142534	0.00144503	0.00704329	0.00585685	0	0	0	0.0122507	0.0141439	0.0211758	0.00491272	0.0173192	0.00732085	0.0135984	0.0119871	0.00276705	0.00937656	0.00998952	0.00750994	0	0.0108421	0.00788437	0.0151986	0.0105214	0.00247386	0.0129283	0.00423121	0.00514842	0.0027209	0	0.010185	0.00683863	0.00779519	0.0177255		0.00919274	0.00358629	0.00997176	0.0109688	0.00741077	0.00782005	0.00743598	0.00430198	0.0107865		0.00468367
TOTAL	29.5657	26.4354	13.2437	23.3276	26.1252	22.651	17.6207	13.826	21.5225	18.5958	20.4519	17.0974	26.6009	13.7584	20.0157	26.4681	21.672	20.9603	29.6674	22.7365	13.9634	15.1843	23.5672	22.9153	19.3892	21.3765	20.0815	21.8218	27.6747	21.975	22.0824	24.7885	28.4243	16.2433	22.3631	13.8981	17.088		23.1431	20.0557	19.7204	23.0334	20.3879	21.5252	23.9107	23.152	17.783		7.07394
Saturated Sum	5.83782	3.54127	2.12026	4.04564	5.22418	3.95907	3.02423	1.98728	4.32331	2.59889	3.27025	2.79287	4.33916	2.67979	3.10044	5.63025	4.12696	3.5777	5.75774	4.34055	3.09119	2.45701	4.98357	4.23564	2.54689	3.05272	3.25082	2.79869	6.44703	4.44178	2.82359	4.89012	3.45681	3.71615	5.03172	2.4916	2.81786	Saturated Sum	3.88625	3.54869	3.30067	4.44497	3.91162	3.47805	4.5708	4.02103	3.44706		1.53534
Mono Sum	5.17195	6.15957	2.59669	4.66771	5.35035	5.04454	3.59266	2.88197	4.2563	4.10514	4.04394	3.62936	5.87436	2.81162	3.83243	4.66673	4.25445	4.04713	5.56012	4.25201	2.68393	3.79983	4.78834	4.14641	4.29004	4.93895	4.55926	4.96774	5.30198	4.00023	5.04267	4.50716	6.63961	2.88906	4.07242	2.9083	3.22293	Mono Sum	4.64898	4.21738	4.07902	4.32277	4.07397	4.61512	4.78162	4.67861	3.40121		1.50195
Poly Sum	18.5559	16.7346	8.52674	14.6142	15.5506	13.6474	11.0038	8.95678	12.9428	11.8918	13.1377	10.6751	16.3874	8.26703	13.0828	16.1711	13.2906	13.3355	18.3496	14.144	8.18826	8.92743	13.7953	14.5333	12.5522	13.3848	12.2714	14.0553	15.9257	13.533	14.2162	15.3913	18.3278	9.63807	13.2589	8.49816	11.0472	Poly Sum	14.6079	12.2896	12.3407	14.2657	12.4023	13.4321	14.5583	14.4524	10.9348		4.36236
Short Sum	3.439	2.37076	1.4706	3.10684	2.81597	2.59227	2.13108	1.47534	2.5543	1.81944	2.44891	1.93336	2.84037	1.88156	2.05327	2.94485	2.55165	2.44644	2.83064	2.80839	2.30567	1.8426	3.17397	2.26818	1.81558	2.10277	2.27837	1.662	3.55634	2.83179	1.85206	2.96058	1.99197	2.16971	3.2237	1.77374	2.11823	Short Sum	2.5968	2.25367	2.21874	2.64765	2.44682	2.21681	2.74673	2.37408	2.37189		0.873472
Medium Sum	25.6645	23.6441	11.5536	19.9052	22.9174	19.7192	15.2645	12.0835	18.7144	16.4537	17.7777	14.9244	23.2481	11.7053	17.599	23.1567	18.8491	18.2126	26.4002	19.6523	11.4723	13.0945	19.9967	20.3306	17.2379	18.8867	17.4775	19.7375	23.7689	18.8797	19.8853	21.4661	25.9347	13.9306	18.8223	11.9062	14.6981	Medium Sum	20.1918	17.4961	17.2032	20.0728	17.6548	18.9445	20.8446	20.4438	15.1422		6.23351
Long Sum	0.462252	0.420575	0.219536	0.315523	0.391772	0.339499	0.22511	0.267236	0.253798	0.322709	0.225303	0.239594	0.51248	0.171613	0.363481	0.36654	0.271181	0.301239	0.436628	0.275841	0.185374	0.247206	0.396528	0.316588	0.335647	0.387082	0.325555	0.422305	0.349508	0.263566	0.345057	0.361873	0.497586	0.142974	0.317117	0.218105	0.271591	Long Sum	0.354471	0.305904	0.298426	0.312986	0.286262	0.363951	0.319377	0.334144	0.268937		0.109104
Plasmologen Sum	0.797344	0.609644	0.393702	0.712791	0.748228	0.661303	0.480672	0.29728	0.769255	0.419427	0.501153	0.530761	0.637497	0.441352	0.544691	0.684179	0.567654	0.6045	0.557982	0.653579	0.600237	0.588644	0.610532	0.505344	0.377769	0.557103	0.564734	0.387381	0.774935	0.656998	0.454819	0.626309	0.477573	0.524289	0.740308	0.319417	0.486805	Plasmologen Sum	0.62837	0.546871	0.549162	0.618778	0.60011	0.500477	0.628917	0.542724	0.51551		0.174259
Diacyl Sum	28.7684	25.8258	12.85	22.6148	25.3769	21.9897	17.14	13.5288	20.7532	18.1764	19.9508	16.5666	25.9634	13.3171	19.471	25.7839	21.1043	20.3558	29.1094	22.083	13.3631	14.5956	22.9567	22.41	19.0114	20.8194	19.5167	21.4344	26.8998	21.318	21.6276	24.1622	27.9467	15.719	21.6228	13.5786	16.6012	Diacyl Sum	22.5147	19.5088	19.1712	22.4147	19.7878	21.0248	23.2818	22.6093	17.2675		6.91589
Containing 18:2 Sum	0.3619	0.332531	0.207613	0.417843	0.391095	0.278527	0.340177	0.209463	0.273812	0.280438	0.273742	0.303344	0.360502	0.24406	0.233652	0.457766	0.32495	0.299675	0.41675	0.385124	0.308294	0.243988	0.382943	0.312682	0.209233	0.315725	0.298899	0.252611	0.403005	0.347087	0.276051	0.394379	0.357663	0.239259	0.410289	0.255932	0.327122	Containing 18:2 Sum	0.329972	0.304816	0.281364	0.360797	0.338539	0.295349	0.342048	0.330434	0.331115		0.0889173
Containing 20:4 Sum	6.70914	7.36177	2.53933	4.81227	6.43493	5.60795	3.10305	3.04851	4.60935	4.8645	4.47475	3.70317	6.29589	2.54367	4.18758	4.88713	4.14804	4.34149	5.86412	5.05716	2.17285	3.40835	4.27648	5.53846	5.30766	5.08362	4.91508	5.66319	5.4999	4.66972	6.18925	5.35986	7.97325	2.9626	4.34847	2.70004	3.06671	Containing 20:4 Sum	5.35563	4.54861	4.3827	4.45889	4.12562	5.13075	5.45296	5.43191	3.37174		2.16667
Containing 22:6 Sum	3.58967	3.25706	2.30975	3.15366	2.79644	2.41674	2.99168	1.97855	2.43818	2.24837	2.87612	2.28245	3.1731	1.6968	2.90984	3.99802	3.28322	2.98798	4.61189	2.98935	2.07367	1.64107	3.36162	2.95155	2.63187	2.59878	2.2191	2.8379	3.20369	2.89663	2.62281	3.48208	3.40479	2.30209	2.72382	1.85563	2.95911	Containing 22:6 Sum	3.07754	2.54585	2.51784	3.42308	2.82899	2.76681	2.90771	3.06299	2.51285		0.544611
Total LPA	1.80067	0.502305	0.605343	0.485828	1.72881	1.07158	0.938164	0.499474	1.16694	0.493432	0.498105	0.748623	0.928658	0.480189	0.585906	2.21801	1.1755	0.587274	1.96109	1.19145	0.642457	0.481851	1.8034	1.50454	0.498205	0.529269	0.476275	0.782856	2.00507	1.19949	0.745326	1.5644	0.80568	1.03401	1.73908	0.84433	0.489164	Total LPA	0.848537	1.05951	0.700265	1.32693	1.06921	0.932423	1.31663	1.13469	1.02419		0.636955
Total PA	27.765	25.9331	12.6384	22.8418	24.3964	21.5794	16.6825	13.3266	20.3555	18.1024	19.9538	16.3487	25.6723	13.2782	19.4298	24.2501	20.4965	20.373	27.7063	21.5451	13.3209	14.7024	21.7639	21.4108	18.8909	20.8473	19.6052	21.0389	25.6697	20.7755	21.3371	23.2241	27.6186	15.2093	20.624	13.0537	16.5988	Total PA	22.2946	18.9962	19.0201	21.7065	19.3187	20.5928	22.5941	22.0173	16.7588		6.75049
TOTAL	29.5657	26.4354	13.2437	23.3276	26.1252	22.651	17.6207	13.826	21.5225	18.5958	20.4519	17.0974	26.6009	13.7584	20.0157	26.4681	21.672	20.9603	29.6674	22.7365	13.9634	15.1843	23.5672	22.9153	19.3892	21.3765	20.0815	21.8218	27.6747	21.975	22.0824	24.7885	28.4243	16.2433	22.3631	13.8981	17.088	TOTAL	23.1431	20.0557	19.7204	23.0334	20.3879	21.5252	23.9107	23.152	17.783		7.07394
Number of Species LPA	14	21	17	15	18	16	17	12	14	19	15	17	19	14	16	19	19	17	17	18	17	14	19	19	14	16	14	19	18	18	16	18	19	16	23	16	19	Number of Species LPA	16.75	15.75	16.2857	18.3333	16.5	16.8333	17.3333	17.6667	19.3333		3.0957
Number of Species PA	88	87	87	88	89	87	86	82	81	89	87	82	88	88	87	87	89	89	89	90	80	89	86	86	81	88	88	87	89	87	86	89	87	85	88	85	84	Number of Species PA	87.5	86	86	88.3333	87	86	87.3333	87	85.6667		0.57735
[truncated: 17 more columns]

[truncated: 9 more sheets: PC, PE, PG, PI, PS, SM, TAG, CL, ST]
