# Supplementary material for: Chronic stress and antidepressant treatment alter purine metabolism and beta oxidation within mouse brain and serum
Source: Sci Rep. 2020 Oct 22;10:18134. doi: 10.1038/s41598-020-75114-5 (PMC7582177; doi:10.1038/s41598-020-75114-5)
Supplement: Supplementary file 6 — Supplementary information 6. [file 41598_2020_75114_MOESM6_ESM.xlsx]

## Sheet: MNSS_1-28
MNSS_1-28
-	control	control	control	control	control	sus	sus	sus	sus	res	res	res	res	res	res	res	res
-	saline	saline	saline	saline	saline	saline	imip	imip	imip	saline	saline	saline	saline	saline	saline	saline	imip
Species	MNSS_006-OL-M1	MNSS_008-OL-M1	MNSS_014-OL-M1	MNSS_036-OL-M1	MNSS_045-OL-M1	MNSS_054-OL-M1	MNSS_002-OL-M1	MNSS_050-OL-M1	MNSS_055-OL-M1	MNSS_012-OL-M1	MNSS_018-OL-M1	MNSS_028-OL-M1	MNSS_031-OL-M1	MNSS_040-OL-M1	MNSS_046-OL-M1	MNSS_048-OL-M1	MNSS_020-OL-M1
-
IS-d4-9,10-diHOME	0	0	0	0	0	0	0	0	0	0	0	0	0	0	0	0	0
Tetranor-12-HETE	5.57374	0.944807	0.892031	0.599002	2.39748	1.79413	4.14323	1.6507	1.60117	1.72538	1.17373	0.467239	0.670436	0.810341	1.25277	0.773905	0.909604
9-oxoODE	7.79489	0.989457	0.857789	1.67875	5.0255	3.7062	5.40296	3.02875	1.59406	1.35617	2.55474	2.49139	1.36968	0.741303	14.7527	205.088	1.53432
13-oxoODE	12.7442	1.20219	1.89129	3.50129	14.28	7.96075	8.66856	5.90662	3.53435	3.6471	6.21327	6.90944	2.76992	1.74266	41.1863	705.739	3.8636
9-HOTrE	2.42553	0.387772	0.278439	0.34852	0.600653	0.597963	1.36692	0.571859	0.337099	0.568111	0.727101	0.732687	0.259661	0.167883	1.18014	5.28649	0.575278
13-HOTrE/13-HOTrE(r)	5.09765	0.713307	0.490527	0.892127	3.38608	2.09121	3.77427	1.4191	0.907623	1.13995	1.64618	1.78952	0.624016	0.387973	8.87213	142.224	1.09334
9-HODE	28.3152	8.20449	6.56317	12.7571	19.3801	19.4038	23.7291	17.9493	16.261	11.9131	12.0983	12.6712	13.1701	7.67027	26.9592	59.1863	10.2598
13-HODE	131.093	22.0169	18.395	32.4524	49.2175	48.5325	106.249	47.0112	51.1482	31.209	37.2825	16.4603	35.8888	19.7058	55.4034	114.293	27.4484
9(10)-EpOME	29.0972	4.5385	3.83463	4.0106	4.79226	6.17526	18.4509	5.68214	3.04657	6.40756	11.1052	6.22235	3.31727	2.23725	10.3896	112.623	7.25485
12(13)-EpOME	130.67	21.8331	18.0667	32.3379	48.723	47.224	105.636	46.3881	49.5419	30.7135	35.9038	15.9476	35.8151	19.9231	54.8561	114.049	26.5628
9,10-diHOME	21.7398	7.26632	4.57494	8.79754	11.8443	8.62034	27.1684	14.253	11.8608	6.63544	10.1413	13.4137	10.0134	7.10947	10.1578	9.58038	7.92695
12,13-diHOME	29.301	8.3134	9.54834	21.3971	27.2288	21.2353	62.8803	36.7799	27.9648	88.4532	24.3909	81.4678	22.5538	16.955	26.7613	27.516	20.9041
15-deoxy-delta12,14-PGJ2	0.125739	0.00436541	0	0.0260836	0	0	0.124041	0.00211518	0.0146897	0.0197288	0	0.0337122	0.0240171	0.00527568	0.0234364	0.107967	0.0197558
15-oxoETE	6.17727	0.688687	0.853205	0.923134	4.01038	1.35557	3.3327	1.95344	0.457673	0.653322	0.815091	1.16505	0.705657	0.324156	7.3521	81.6515	0.945676
18-HEPE	1.26138	0.326728	0.181921	0.362164	0.760453	0.556591	1.53955	0.714169	0.513717	0.601848	0.452668	0.337776	0.308288	0.268801	0.591598	1.85547	0.184478
15-HEPE	1.15941	0.276717	0.251706	0.603339	1.12969	0.583695	1.75207	0.675079	0.118359	0.493192	0.547538	0.21683	0.44087	0.438484	0.715188	0.980864	0.38544
12-HEPE	516.608	80.2959	79.7702	81.7745	166.409	122.596	349.18	125.028	196.369	123.914	94.9791	103.172	92.8152	68.8308	84.0533	136.725	74.3278
5-HEPE	3.11388	1.19605	0.843535	1.15002	1.56383	1.97313	5.4598	1.68469	1.82951	1.30581	1.09537	1.42323	1.20652	1.11463	1.56458	1.45478	1.13555
11-HEPE	7.2368	1.07599	1.25151	1.01284	2.46916	2.59119	4.54234	2.1047	2.48044	1.73617	1.46361	1.64552	0.985738	1.1092	1.41831	2.0421	0.977158
8-HEPE	2.80978	0.587904	0.471587	0.659779	1.06974	0.81992	2.34442	1.01784	1.02627	0.966363	0.816969	0.919052	0.533529	0.576662	0.850342	1.19533	0.466814
9-HEPE	41.884	6.68113	6.78714	6.50447	14.4171	11.0256	29.4412	10.9436	16.3273	11.3741	7.80942	8.80477	7.66595	6.33003	8.56979	13.9689	6.50166
12-oxoETE	2.08473	0.0764788	0.532138	0.436132	1.61849	1.42079	0	1.04093	2.43189	0.477763	0.375507	0.667837	1.1773	0.1986	1.84926	7.22925	0.210155
14(15)-EpETE	1.12692	0.121541	0.0702085	0.138396	0.147667	0.0622147	0.402831	0.132061	0.116209	0.0633206	0.152349	0.0527362	0.0462225	0.0265518	0.192092	0.609473	0.0127251
17(18)-EpETE	0.423485	0.169701	0.112621	0.0914114	0.189916	0.374639	0.551597	0.153394	0.174701	0.210327	0.170798	0.235307	0.0885342	0.130724	0.14344	0.472313	0.146648
5-oxoETE	0.742103	0.175243	0.159506	0.196764	0.450794	0.553867	1.13011	0.413805	0.125191	0.136727	0.13412	0.0607718	0.0689761	0.102718	1.08166	6.02451	0.0559844
14(15)-EET	0.385135	0.156306	0.0527788	0.110662	0.0776389	0.132415	0.266759	0.040171	0.0119555	0.194516	0.132021	0.0947547	0.052416	0.0886489	0.186606	0.997847	0.131888
11(12)-EET	2.63485	0.31519	0.395806	0.2921	0.515732	0.787316	0.869284	0.504406	0.354274	0.775385	0.811825	0.375376	0.178663	0.293773	1.07734	4.48396	0.368278
8(9)-EET	0.36101	0.111728	0.115959	0.0747619	0.0612346	0.165102	0.54567	0.134045	0.0343373	0.141249	0.202844	0.108471	0.0421949	0.0633192	0.149304	0.848768	0.0807033
5(6)-EET	0.31892	0.0649611	0.109934	0.0720516	0.0318223	0.200406	0.173812	0.150901	0.0682351	0.0731434	0.180356	0.0678595	0.0611661	0.0495733	0.193448	0.663752	0.0127406
15-HETE	11.9019	1.72568	2.14812	1.67658	2.68998	2.97129	3.08456	2.4547	3.71738	2.70845	2.13045	1.71935	1.71479	1.63861	2.33476	2.42977	1.9354
12-HETE	1064.6	277.549	271.02	250.906	484.242	508.899	461.357	413.601	519.621	402.937	284.059	245.725	290.67	273.462	362.236	517.167	251.964
5-HETE	3.68606	1.48549	1.33279	1.18947	2.74518	2.62795	3.12544	2.86312	2.30789	1.42018	1.73227	1.27858	1.62675	1.41309	3.09248	5.51245	1.19342
20-HETE	0.167385	0.0733198	0.0287668	0.0570178	0.0349317	0.0709231	0.0926412	0.0922837	0.0563678	0.109592	0.103631	0.110692	0.0742332	0.0321985	0.0357707	0.0446565	0.0252753
11-HETE	58.6358	8.05115	11.4791	10.6475	16.6561	15.579	15.1311	13.1772	18.0715	10.3395	11.6316	7.79913	8.03177	9.04296	12.4229	14.8812	10.0079
16-HETE	0.414274	0.130477	0.0954686	0.0493826	0.101865	0	0.170718	0.0459976	0.0536005	0.116264	5.43742	3.78398	0.0318458	0.0368839	0.321328	0	0.152716
17-HETE	0.453057	0.125424	0.0655035	0.0544873	0.22047	0.219871	0.655182	0.168371	0.224952	0.418217	0.151579	0.315063	0.0778684	0.1124	0.117541	0.0259221	0.113268
18-HETE	1.48719	0.382781	0.29811	0.307868	0.665626	0.564814	4.29493	0.627906	0.498052	1.18752	0.368217	0.877364	0.410925	0.381048	0.438549	0.436222	0.314853
9-HETE	60.2066	10.1023	9.99957	8.95965	17.1152	18.669	44.5835	14.0538	16.451	7.23159	9.22412	8.16137	9.90317	9.01406	13.2016	16.8944	8.65212
8-HETE	5.3987	0.965042	1.04461	1.07677	2.01013	2.38945	4.42177	1.69772	2.19389	1.83221	1.21039	1.09788	1.1084	1.07728	1.97006	2.61054	1.10998
5-HETrE	1.31708	0.246515	0.0193774	0.0229946	0.0276834	0.0626999	1.50044	0.0354365	0	0.534704	0.0152254	0	0	0	0.0669768	0.122985	0.00751362
8-HETrE	5.48679	0.850106	0.737824	0.725852	1.56287	1.19933	1.65254	1.28335	1.48385	1.00079	0.739308	0.838015	1.10087	0.638617	1.09997	2.15919	0.473781
15-HETrE	107.107	18.0636	26.0565	19.2899	24.4736	35.8493	82.2443	35.3622	27.6272	19.4547	21.6704	20.4637	16.3453	19.8117	23.2391	56.2962	28.2684
2,3-dinor-11beta-PGF2a	0	0	0	0	0	0	0	0.00963827	0	0	0	0.00585776	0	0	0.00917266	0.0152957	0.00421814
tetranor-PGFM	0	0.000785223	0.00380706	0.00742945	0	0.00524138	0	0.0053417	0.00601861	0.015769	0	0.0103346	0.00714802	0.00681367	0.0244894	0.0197233	0
12-oxoLTB4	0.385224	0.0524711	0.0857206	0.0992116	0.251997	0.0928561	0.296159	0.21755	0.148949	0.0689776	0.14063	0.116417	0.143922	0.075801	0.975252	20.5989	0.128415
PGA2/PGJ2	0.116012	0.0219667	0.0212695	0.0296008	0.0213087	0.0268661	0.0299041	0.0317041	0.0409689	0.00602783	0.0179543	0.0245176	0.0173306	0.0150603	0.0594207	0.233862	0.0418496
PGB2	0	0.000569246	0.0143793	0.00742945	0.00765615	0	0.0445144	0.0152057	0.0120372	0.00215802	0.0142062	0.00447729	0	0.017018	0.0130213	0.0103429	0.00105653
15-deoxy-delta12,14-PGD2	0.0254563	0.0163713	0.00871483	0.0223154	0.0147204	0	0.0532384	0.0119147	0.0133562	0.0104767	0.0273074	0.00979101	0.00553661	0.0136273	0.0105645	0.124756	0.0298341
13,14-dihydro-15-keto PGA2	0.190282	0.0133792	0.0192019	0.0361669	0.0133301	0.049365	0.145094	0.0390462	0.0516737	0.0624334	0.0269996	0.0302884	0.0558393	0.0354284	0.0184384	0.563904	0.0603074
Bicyclo PGE2	0.198688	0.0176394	0.0129005	0.0190405	0.0284198	0.018685	0.125539	0.0433725	0.0198982	0.0329557	0.0143496	0.0363481	0.00763488	0.0115816	0.0095575	0.502591	0.00869275
delta12-PGJ2	0.119077	0.0159872	0.0206907	0.0245116	0.0239262	0.0220101	0.0782856	0.0369824	0.063563	0.00844052	0.0246645	0.025427	0.0186744	0.0150876	0.0855795	0.284656	0.042938
LTB4	2.38218	0.619297	0.775634	1.05384	1.27667	1.40373	1.31058	1.31457	1.42063	0.762606	1.0239	0.417676	0.859215	0.687214	2.25467	12.9242	0.557689
5,6-diHETE	0	0.0714078	0.0483781	0.115483	0.0334284	0.10712	0.158602	0.0777375	0.041561	0.0854873	0.0409608	0.0128958	0.0498255	0.0269052	0.298029	4.08246	0.00504945
5,15-diHETE	0.019726	0.0257429	0.0255091	0.0151908	0	0.0103098	0.167006	0.00361177	0.0253422	0.0257284	0	0.0270441	0	0	0.0411201	0.134682	0
Hepoxilin A3	0.926269	0.315271	0.269363	0.444397	0.60929	0.423244	2.66632	0.483507	0.325554	0.134901	0.115935	0.139972	0.214762	0.445238	1.33548	14.6038	0.350952
14,15-diHETE	0.107135	0.0181028	0.010598	0.0103986	0	0	0.0122115	0.0230867	0.0162328	0.0382981	0.00612213	0.0281082	0.0266104	0.0138084	0.0184653	0.0258421	0.0224954
17,18-diHETE	3.73028	1.72016	0.786291	1.93703	2.20129	1.54479	23.9406	1.88708	3.15543	6.79618	1.70111	6.87958	0.913609	1.46777	2.86012	16.1884	1.46146
PGA1	0.0404406	0.00882954	0.00812517	0.0173555	0.0126883	0.0509287	0.0375356	0.0108073	0.0117245	0	0.00515903	0	0	0	0.00635206	0.021584	0.00421885
5,6-diHETrE	0.769418	0.18881	0.214886	0.171187	0.264353	0.251075	2.20842	0.234466	0.267801	0.769254	0.159981	0.443782	0.292956	0.418918	0.212696	1.27171	0.175146
8,9-diHETrE	0.963202	0.417857	0.520548	0.455787	0.578423	0.616466	3.39917	0.442245	0.766095	1.15419	0.420092	0.952575	0.709005	0.582192	0.882073	5.87382	0.294669
11,12-diHETrE	1.44903	0.654596	0.635039	0.661553	0.858689	0.904106	2.1603	0.748158	1.47463	2.16612	0.635195	1.0637	0.958015	0.866087	0.928314	9.64897	0.490451
14,15-diHETrE	2.17274	1.14606	0.985895	1.15904	1.66884	1.58037	3.32468	1.34404	1.97043	3.13329	1.46486	2.25678	1.74426	1.44492	2.24697	12.6403	0.877099
2,3-dinor TxB2	0	0.00873093	0.00380706	0.00986783	0.00765603	0.0141209	0	0	0	0.00402627	0	0	0	0.00652322	0.00955734	0.0218072	0
17-HDHA	1.0703	0.192843	0.309212	0.359737	0.705275	0.630924	0.866888	0.698697	0.741122	0.348976	0.365429	0.506086	0.517652	0.329511	0.203077	0.171733	0.275339
14-HDHA	32.6575	9.72449	10.5367	8.6838	20.3291	18.187	18.0738	15.3202	24.7132	14.867	10.0777	11.7963	13.4176	8.7325	11.0462	15.5249	6.52212
7-HDHA	1.06288	0.0776394	0.172768	0.163969	0.12955	0.375215	0.276554	0.25903	0.213294	0.220958	0.198319	0.141563	0.204677	0.148125	0.312701	0.658774	0.133264
4-HDHA	2.57401	0.477714	0.944283	1.2691	2.93008	2.89523	1.03257	2.2271	1.95149	1.53946	1.32951	0.635126	1.02023	0.977877	4.89587	10.0082	0.454519
8-HDHA	4.3459	0.805115	0.13587	0.917672	2.10409	1.98602	6.4822	0.64754	1.59137	2.25377	0.285935	1.24472	0.231004	1.35555	0.412553	1.06755	1.11623
10-HDHA	18.2532	3.06674	3.14657	3.13905	6.27475	6.09887	6.12409	4.61997	7.44661	5.71265	3.44059	4.59979	3.94571	2.96794	4.66952	5.73299	2.29216
11-HDHA	7.15074	0.965064	1.40136	1.24948	3.00711	2.17208	8.76283	2.31605	2.98918	2.0509	1.45155	1.67515	1.79551	1.36999	1.79244	2.98339	0.815671
13-HDHA	1.24554	0.685382	0.483903	0.617042	0.811808	0.907268	3.22255	1.14703	1.37682	1.00623	0.761164	0.786825	0.765858	0.494789	1.12595	0.941323	0.549442
16-HDHA	3.11668	0.496547	0.849926	0.667223	1.19862	1.26547	3.78694	1.24335	1.24232	1.38588	0.71631	0.759847	0.816581	0.554708	1.42355	1.46927	0.371619
20-HDHA	2.31053	0.360961	0.335222	0.471495	1.43687	1.24649	1.37945	0.872595	0.863665	0.678971	0.520021	0.631869	0.743015	0.38806	1.33016	2.72038	0.27616
19(20)-EpDPE	1.65357	0.216382	0.439111	0.347035	0.731804	0.583479	0.892886	0.37254	0.390901	0.486191	0.498609	0.641219	0.435952	0.267192	0.770806	1.95286	0.349167
16(17)-EpDPE	0.698275	0.232005	0.266075	0.197967	0.243655	0.170641	0.409679	0.223294	0.261943	0.356115	0.360086	0.298421	0.145413	0.165854	0.429887	1.76654	0.243824
PGD3/PGE3	0.0787081	0.00873053	0	0.0110722	0.0730966	0.0234652	0.056272	0.0488136	0.0262045	0.0219914	0.0113944	0.0201796	0.0318408	0.00652268	0.0433872	1.67089	0.005087
15-keto-PGE2	0	0	0	0	0	0	0	0	0	0.00455	0	0.00319666	0	0	0	0.0103431	0
PGK2	0	0.00372076	0	0	0.0141811	0.0141233	0.0547541	0	0.00601827	0.00185965	0.00271277	0	0.00553661	0	0	0.0462031	0
13,14-dihydro-15-keto PGE2	0.340578	0.0406019	0.071659	0.0635575	0.143117	0.0574714	0.54023	0.112108	0.0778062	0.126251	0.0589617	0.169185	0.0574526	0.0646563	0.0181333	0.569794	0.0850889
13,14-dihydro-15-keto PGD2	0.407359	0.0563102	0.0453456	0.0552846	0.137057	0.059831	0.196263	0.116128	0.177041	0.0834882	0.0639467	0.0555229	0.0506838	0.0352289	0.249114	1.4479	0.0637544
15-keto-PGF2a	0.0305233	0.00294823	0.0190344	0.0100902	0.0427899	0.0404142	0.0735142	0.0183793	0.0249569	0.0168259	0.0362113	0.0127048	0.0157796	0.014701	0.0227368	0.146604	0.0134947
PGE2/PGD2	2.13979	0.194258	0.285327	0.435441	0.692908	0.334924	0.889529	0.419174	0.412688	0.276839	0.38879	0.236187	0.350622	0.284335	0.771586	1.64218	0.441064
PGD2	0.594487	0.0641317	0.0783086	0.0685441	0.0919102	0.0633038	0.368779	0.0452323	0.0760798	0.0634079	0.107649	0.0136855	0.0770847	0.0553998	0.136463	0.412428	0.0842633
LXA4	0.244374	0.0157758	0.0260956	0.0463987	0.0403612	0.0234425	0.110714	0.0207233	0.0620942	0.0248989	0.0419403	0.0386419	0.0495128	0.0737976	0.0542673	0.195692	0.047258
LXB4	0.0379566	0.0117088	0.0005125	0.00597303	0	0.0169748	0.0187584	0.00573648	0.0176216	0	0.00570336	0	0.00384373	0	0.00955749	0.00935984	0
PGF2a	0.784805	0.0621211	0.0974602	0.100389	0.088633	0.162385	0.494959	0.0978777	0.113555	0.0817569	0.162851	0.0777992	0.102315	0.064261	0.0838948	0.152497	0.123025
8-iso PGF2a	0.243942	0.0322031	0.089046	0.0311922	0.0910715	0.0740475	0.171702	0.0972704	0.110644	0.0768609	0.154254	0.0713449	0.0489741	0.0372108	0.0810423	0.107178	0.0988324
5-iPF2a-VI	0.0419002	0.0160451	0.0106234	0.0215062	0.0206929	0.0141235	0.022506	0.0237781	0.0207042	0.00609905	0.0135723	0.0220104	0.0119508	0.0208852	0.00955559	0.0320484	0.00843706
PGE1/PGD1	0.19702	0.0348309	0.026658	0.00963076	0.0856841	0.0205861	0.182037	0.0190007	0.0387713	0.022608	0.0359417	0.0285528	0.0316948	0.0572576	0.186729	0.402376	0.0757167
11-beta-PGF2a/PGF2b	0.199415	0.0326636	0.0805033	0.0732879	0.0931411	0.0671553	0.134207	0.0952013	0.107421	0.0794704	0.138098	0.0650168	0.0484362	0.0350314	0.0880922	0.108725	0.109476
13,14-dihydro-15-keto PGF2a	0.333455	0.00588335	0.0208033	0.1139	0.105543	0.0369515	0.248116	0.0676785	0.100222	0.0329672	0.0110673	0	0.0241901	0.0253857	0.0430445	0.064656	0.0385905
Maresin1	0.00874415	0	0.00761536	0.00726466	0	0.00377575	0.0038521	0.00573719	0.00601861	0	0.0100096	0	0.012811	0	0.0156268	0.168259	0
PD1	0.375236	0.0326295	0.103019	0.113307	0.109103	0.0704923	0.0915695	0.0605036	0.120013	0.0780498	0.0838206	0.0793415	0.0811369	0.0520728	0.202768	0.24015	0.143796
19,20-diHDPA	3.61777	2.14644	1.56811	1.63857	2.11213	1.72779	6.1032	1.91625	3.44663	9.52493	1.82708	5.47069	2.08262	2.17951	2.55008	12.4846	1.49137
20-carboxy LTB4	0.0445891	0	0.00107491	0	0.00980117	0.0159328	0	0.0186714	0.0167604	0	0	0.029543	0.01065	0	0.0235987	0.443363	0
TxB3	1.09529	0.114506	0.272299	0.168901	0.201825	0.14335	1.20067	0.326925	0.353879	0.234756	0.307412	0.153829	0.187318	0.173628	0.167516	0.200691	0.283136
11-dehydro TxB2	0.0598954	0	0.0101482	0.0163463	0.00232659	0	0	0.00573766	0.00571943	0.00529092	0.00569577	0.00412646	0.00641844	0.00366583	0.00807219	0.121145	0.0101254
19/20-OH PGE2	0	0	0.00380699	0	0.0207066	0.00934291	0.0151715	0.012997	0.00734315	0.00529092	0	0.00123913	0	0.00652268	0.0438482	0.0327397	0.00421856
6-keto PGE1	0	0.00387111	0	0.00866058	0.0495033	0	0.0187585	0	0.0162255	0	0.00403873	0.00153262	0.011588	0.00782788	0	0.0513662	0
TxB2	217.56	22.0953	26.2725	38.0102	24.0946	26.1726	103.2	24.5085	28.6727	22.9204	28.8823	20.3019	23.1006	22.6937	22.2598	22.9092	34.2535
6-keto-PGF1a	1.84301	0.0504395	0.288179	0.290817	0.177209	0.317289	0.530378	0.264354	0.224041	0.168421	0.255545	0.170236	0.16422	0.15203	0.274902	0.452573	0.243026
19/20-OH PGF2a	0	0	0.00909046	0.0302966	0	0.00934212	0.0299922	0.00573766	0	0.00518661	0.00415978	0	0.00553652	0	0	0.00441346	0.00358749
6,15-diketo-13,14-dihydro PGF1a	0	0.00372044	0	0.00742932	0.00765551	0.0135491	0.0235762	0.00775267	0.0060186	0.00529084	0	0.0110512	0.0128364	0	0	0.0242247	0.00507171
RvD1	0.137714	0.0153983	0.0284459	0.0252556	0.0427026	0.0398289	0.0335868	0.0215571	0.051965	0.0125804	0.019246	0.0336636	0.0347502	0.0226593	0.216915	0.30841	0.00667412
RvD2	0	0	0.00456846	0.0134042	0.00765616	0	0.0299922	0	0	0	0	0	0	0	0.0127753	0.0459314	0
LTE4	0.0316278	0	0	0	0	0.0141223	0	0.0105558	0	0	0	0	0	0.00652204	0.0130201	0	0
LTD4	0.115899	0.0317317	0.0198135	0.00597004	0.0113226	0.0743181	0.180136	0.0231447	0.0910043	0.0272062	0.00403913	0.020319	0.0186739	0.0223789	0.04832	0.111485	0.00929738
LTC4	0	0	0	0	0.00625595	0	0.0172836	0	0.00558102	0	0	0	0.00279113	0	0	0.00390879	0
d4-9-HODE	0	0	0	0	0	0	0	0	0	0	0	0	0	0	0	0	0
d8-5S-HETE	0	0	0	0	0	0	0	0	0	0	0	0	0	0	0	0	0
d4-LTB4	0	0	0	0	0	0	0	0	0	0	0	0	0	0	0	0	0
d4-PGE2	0	0	0	0	0	0	0	0	0	0	0	0	0	0	0	0	0
PGF1a	0.306292	0.0579693	0.12023	0.0779249	0.196526	0.122625	0.296773	0.235644	0.208012	0.177069	0.187871	0.256019	0.163329	0.117517	0.269209	0.33826	0.106497
13,14-dihydro PGE1	0.0305475	0.0496157	0.0894382	0.0614337	0.0425868	0.122317	0.100683	0.0917436	0.0809444	0.00530553	0.0877504	0.104693	0.0648997	0.0100884	0.06472	0.0680721	0.067979
-
