# Supplementary material for: Chronic stress and antidepressant treatment alter purine metabolism and beta oxidation within mouse brain and serum
Source: Sci Rep. 2020 Oct 22;10:18134. doi: 10.1038/s41598-020-75114-5 (PMC7582177; doi:10.1038/s41598-020-75114-5)
Supplement: Supplementary file 7 — Supplementary information 7. [file 41598_2020_75114_MOESM7_ESM.xlsx]

## Sheet: AC
Condition	susceptible	susceptible	resilient	control	susceptible	control	susceptible	resilient	resilient	control	resilient	resilient	susceptible	resilient	susceptible	susceptible	susceptible	resilient	susceptible	resilient	susceptible	control	resilient	resilient	susceptible	resilient	susceptible	resilient	control	resilient	susceptible	resilient	susceptible	control	susceptible	susceptible	control
Intervention	imipramine	saline	imipramine	saline	saline	saline	imipramine	saline	imipramine	saline	imipramine	saline	saline	imipramine	imipramine	saline	saline	saline	imipramine	saline	imipramine	saline	imipramine	saline	saline	imipramine	saline	imipramine	saline	saline	imipramine	saline	imipramine	saline	saline	imipramine	saline
Unrandomized	30	14	50	2	13	6	31	42	56	1	54	36	15	55	32	12	16	37	35	38	33	7	53	40	17	52	19	51	3	39	34	41	29	5	18	28	4
Randomized	2	4	5	6	7	8	9	12	13	14	17	18	19	20	23	25	26	28	30	31	33	36	37	40	41	42	43	44	45	46	47	48	50	51	54	55	56
AC_2:0	0.00240581	0.00176677	0.00245888	0.00214407	0.000878603	0.00183602	0.00535748	0	0.000155315	0.00142337	0.00169623	0.0036841	0	0	0	0	0.00403726	0	0.00253464	0	0.00384913	0.00121763	0.0060409	0.00131106	0.00151356	0	0.00139696	0	0.00403264	0.00282031	0.00290855	0	0.00111818	0.00153367	0	0.00597615	0
AC_3:0	0	0	0	0.00235492	0	0	0	0.000363485	0.00174454	0	0.00169623	0.00208248	0	0.00504432	0	0.00176527	0.000229377	0.00265912	0	0.00164899	0	0	0	0	0	0	0	0	0	0.00204422	0.00161146	0.000986525	0.00174304	0	0.000319794	0.00417967	0.000969125
AC_4:1	0	0	0.00222254	0.00100546	0.00210359	0	0.00098529	0.00218445	0	0	0	0.00104537	0.000465115	0.0043237	0.00173385	0	0	0	0	0.00142147	0	3.29389e-05	0	0	0	0	0.00139696	0	0	0	0.00108572	0.000774625	0	0.00163618	0	0.00035503	0
AC_4:0	0	0.00116555	0.00128675	0.00113861	0.00119651	0.000893584	0.00124133	0.000848132	0.000266925	0	0	0	0	0.00216185	0	0.00158184	0.00163195	0.000208408	0	0.00185445	0.00119464	0.00272242	0.00160377	0	0.00105999	0.000277995	0.000376391	0	0	0.00141015	0	0	0	0.00153367	0.001288	0	0.0014439
AC_6:1	0.00307158	0.00116555	0	0.00113861	0.00232516	0	0.00098529	0	0	0	0.000259533	0.00090665	0	0.000270219	0.00173385	0.00411897	0	0	0.00177534	0.00164899	0	3.29389e-05	0	0	0	0.00154649	0	0	0	0	0.00086646	0	0	0	0.000319794	0	0.00111171
AC_6:0	0.00240581	0.00116555	0.000835923	0.00214407	0	0.000656164	0	0	0	0	0.000213334	0.000318632	0	0.00176607	0	0.00569825	0.000229377	0.00120261	0.00439658	3.1996e-05	0.00127326	0.00169758	0.00156342	0.000320866	0.00122228	0.000277995	0.00292027	0	0	0	0	0.000364939	0.00111818	0	0	0	0.0021339
AC_8:3	0	0.00116555	0	0	0	0.00128344	0.00098529	0	0	0.00142337	0.00106875	0	0	0	0	0.00176527	0.00163195	0	0	0.00148424	0	0	0	0.000287323	0.000855992	0	0.00292027	0	0	0	0.00129094	0	0	0.00153367	0	0.00131984	0
AC_8:2	0	0	0.000935794	0.00113861	0.00119651	0	0	0	0	0	0	0	0	0	0	0	0	0	0.00512934	0	0	0	0.00156204	0.00146412	0	0.000277995	0.00170311	0	0	0	0	0.00146983	0	0.00357856	0	0	0.0014439
AC_8:1	0.00265168	0	0	0.00113861	0	0.000893584	0.0013418	0	0.00174454	0	0	0	0	0.00176607	0.00208934	0	0	0	0.000336351	0	0	0.00278705	0	0.00120549	0.00122228	0.000277995	0.000978329	0	0	0.000350123	0.00129094	0	0.00181823	0.00109818	0	0	0.000358502
AC_8:0	0	0	0	0	0.000878603	0	0	0.00513319	0.00101509	0.00141999	0.00190956	0.000457355	0	0	0.00173385	0	0	0.00125248	0.00298311	0	0	0	2.97319e-05	0	0	0	0	0	0	0	0	0.00146983	0.000750509	0	0.000780168	0	0.000358502
AC_10:3	0.0022732	0.00116555	0.000835923	0	0.0024318	0.00128344	0.0013418	0.00279755	0.00189986	0.000217266	0.00586742	0.00253984	0.0029474	0	0	0	0	0.00156054	0.00163247	0.00609504	0.00265449	0.00339517	0	0	0	0	0.00171748	0	0.00145818	0.00329036	0.00129094	0	0	0.00109818	0.001288	0.000327699	0.0014439
AC_10:2	0.00446392	0.00731413	0.00524199	0.00113861	0.00613073	0.00921835	0.00114139	0.00923187	0.00235232	0.00495897	0.0082777	0.0115733	0.00544689	0.00176607	0.00132903	0.00176527	0.00438201	0.00360846	0	0.0105086	0.0024193	0.00464369	0.00466169	0.00635926	0.000331702	0.00679866	0.00572492	0.00526011	0.00784841	0.00390254	0.00377501	0.00634009	0.00313885	0.00153367	0	0.00575378	0.00285276
AC_10:1	0.00756683	0.00340163	0.00222254	0.0019747	0.0021139	0.00365086	0.00124133	0.00554313	0.000266925	0.00327841	0.00415926	0.00257287	0.00486682	0.00176607	0.00408849	0	0.00281054	0.00279251	0.00671914	0.00164899	2.57531e-05	0.00278705	0.0030141	0.00488039	0.000855992	0.00359097	0.0045114	0.00652679	0.00714424	0.00235663	0.00410168	0.000364939	0.00347665	0.00614161	0.00157661	0.00239469	0.002827
AC_10:0_	0.00454904	0.00116555	0	0.00349353	0.00378944	0.00699191	0	0.00511474	0.00128201	0.00473667	0.00132828	0.00331282	0.0073787	0.000330776	0.00132903	0	0.00320854	0.00438849	0.000271638	0.00399265	0.0011718	0.00391687	0.00316719	0.00222923	0.00436554	0.000864152	0.00669454	0	0	0.00612152	0.00195218	0.00183477	0.00186869	0.000888511	0.001288	0.00486457	0.00895459
AC_14:3	0.00527612	0	0	0.000836088	0.0024318	0	0.00232709	0.00919188	0.00101509	0.00142337	0.00309051	0.000138723	0.000271842	0	0.00173385	0.00482971	0.00543983	0.00416625	0.00618944	0.00794949	0.00374655	0.00565861	0.00298298	0.00123903	0.00321959	0	0.00259976	0.0030425	0.00645635	0.000946475	0	0.00553444	0	0.00102938	0.00116237	0.00227958	0
AC_14:2	0.0135074	0.0105119	0.00866089	0.00789338	0.0112634	0.0116663	0.00248319	0.0224346	0.00335377	0.0118523	0.00520961	0.0180454	0.00204852	0.00602476	0.0114006	0.0057008	0.00753524	0.0130854	0.00246993	0.00940296	0.0149024	0.00521159	0.0148398	0.0142295	0.0142366	0.0163196	0.00769558	0.0051995	0.0140538	0.0181599	0.00514379	0.0139817	0.00718908	0.0203103	0.00986073	0.01585	0.0132854
AC_14:1	0.0380765	0.034288	0.0224881	0.0323212	0.0280734	0.0257514	0.0206586	0.041797	0.0141603	0.0289485	0.0203826	0.0261046	0.00928611	0.0205688	0.0184743	0.0160278	0.0273473	0.0398575	0.036642	0.0433632	0.0328814	0.0167644	0.0288084	0.0292353	0.0242709	0.0283913	0.0195866	0.0338297	0.0312812	0.030404	0.0228716	0.0332465	0.0248859	0.049163	0.0348474	0.0471869	0.0341966
AC_14:0	0.0474907	0.0387178	0.0202609	0.0423767	0.026114	0.0181882	0.0380109	0.046567	0.0248854	0.0270179	0.0552516	0.0551814	0.0289581	0.0446045	0.0453621	0.0244747	0.0327026	0.0539478	0.0157889	0.0347814	0.0503027	0.0313758	0.0494284	0.0402514	0.0285785	0.0384279	0.0326526	0.0343884	0.0537403	0.0664083	0.0587739	0.0327999	0.0368432	0.0379565	0.0511039	0.0758957	0.0355428
AC_14:3-OH	0.00202733	0.00374043	0.00068716	0.00102228	0.00123529	0.00113125	0.0013418	0.00237563	0.00275963	0	0	0	0.00386512	0	0.00208934	0	0.00163195	0.00447733	0.00546569	0.00313323	0.00127326	0	0.00141033	0	0.00105999	0	0.00400744	0.000988576	0.000396205	0	0	0.00269294	0.00111818	0.00316985	0	0.000327699	0.00255561
AC_14:2-OH	0.00160743	0	0.00128675	0	0	0.00281449	0.00232709	0.000363485	0.000155315	0.00474118	0.000213334	0.00274858	0.00303985	0	0	0.00334711	0	0.00259406	0	0.00714563	0.00132725	2.31763e-05	0.0030473	0.00341627	0	0	0.00171748	0.00228991	0.00159576	0	0.00237666	0.00291049	0	0.00102938	0	0.00142992	0.0014439
AC_14:1-OH	0.00645761	0.00318713	0.00406225	0.0069512	0.00302098	0.00128344	0.00821578	0.00802034	0.00447432	0.000217266	0.00358829	0.000642319	0.00540875	0.00661131	0.00101121	0.00162321	0.00322765	0.00542459	0.00246993	0.000283742	0.00806281	0.00448463	0.00629658	0.00233642	0.00513424	0.00422832	0.00637402	0.0063533	0.00291636	0.00310425	0	0.00320182	0.00697878	0.00357609	0.00416771	0.0053592	0.00448082
AC_14:0-OH	0.00122895	0.00116555	0	0.00195087	0.00266055	0.00483072	0.00254749	0.00275756	0.00275963	0.0033133	0	0.00090665	0.00224179	0	0	0.00024203	0.00163195	0.00129703	0	0.000283742	0.00127326	0.00289203	0	0.00341627	0	0	0	0.00123403	0.000396205	0.00113705	0	0.00339857	0	0	0.00201714	0.00338683	0
AC_16:3	0.00490872	0.00318713	0.00146004	0.00545938	0.00502391	0.0049343	0.00612347	0.00275756	0.00273094	0.00335152	0.00516289	0.00499785	0.00568059	0.00785583	0.000584971	0.00311838	0.00208176	0.000994198	0.00219829	0.00735109	0.00132725	0.00155115	0.00320754	0.00131268	0.00290525	0.007507	0.00275168	0.00257675	0.00319151	0.00486453	0.00934565	0.00560343	0.001043	0.00153367	0.001288	0.000959739	0.00510741
AC_16:2	0.0119318	0.00912328	0.00776412	0.00750367	0.00945408	0.00968138	0.00902795	0.0135755	0.000362401	0.00826281	0.00630026	0.00456629	0.00235838	0.00455843	0.0049656	0.00629105	0.0081282	0.0140251	0.0110596	0.0113079	0.00811908	0.00857382	0.0234554	0.00974065	0.00624407	0.00862529	0.00944815	0.00919172	0.00719553	0.0156394	0.0110339	0.0111031	0.00567704	0.0118847	0.0114828	0.0208869	0.0153564
AC_16:1	0.0508793	0.024189	0.0156925	0.0235577	0.0278888	0.0183186	0.0284534	0.0341566	0.0150691	0.0263828	0.0433214	0.0226034	0.0333302	0.0205493	0.0271324	0.0161278	0.0206805	0.0474435	0.0255864	0.0252929	0.0308953	0.0226566	0.0476946	0.0274778	0.0121337	0.0296481	0.0221987	0.0245011	0.0350139	0.043516	0.0237768	0.0385098	0.0212013	0.0482956	0.0236642	0.0303125	0.0422326
AC_16:0	0.157011	0.0884915	0.0792113	0.108519	0.16878	0.0901817	0.096064	0.161049	0.0760581	0.161058	0.138866	0.132507	0.0989684	0.151786	0.139851	0.102061	0.0944495	0.149777	0.105457	0.119406	0.105006	0.0978352	0.168603	0.125363	0.114963	0.142294	0.114318	0.107452	0.159021	0.176227	0.135216	0.182109	0.097652	0.137247	0.122789	0.213428	0.133338
AC_16:3-OH	0.000798378	0	0	0	0	0.00154975	0.00258313	0.00237563	0	0.00193032	0	0	0.00303985	0.000600994	0	0	0	0.000208408	0.00177534	0.00164899	0.00236539	0.00152798	0	0.000287323	0	0.00114628	0.00120279	0.000988576	0	0	0	0.00115412	0	0	0.000780168	0	0.000969125
AC_16:2-OH	0.00489489	0.00116555	0.00177172	0.000836088	0.00214238	0.000656164	0.00098529	0.00312105	0.00101509	0.00356878	0.00860548	0.00160162	0.00145644	0.00216185	0.00408849	0	0.00336046	0.000994198	0.000271638	0.00313323	0.00132725	0.00278705	0.00160377	0	0.00122228	0.000888359	0.00139696	0.000988576	0.00319151	0.00705715	0.00129094	0.00262394	0.001043	0.000380791	0.000288603	0.00263968	0.000969125
AC_16:1-OH	0.00477542	0.00441122	0.00270751	0.00356429	0.00337767	0.000942438	0.0045804	0.00140641	0.00128201	0.00517172	0.002194	0.00490844	0.00623574	0	0.00640029	0.00569825	0.000229377	0.00994389	0.000607989	0.00868609	0.00132725	0.00226956	0.00153231	0.0107263	0.00506486	0.00845517	0.00279393	0.00663033	0.00394976	0.00865788	0.00863515	0.00487026	0.00320418	0.00575767	0.00468152	0.00274976	0.00508439
AC_16:0-OH	0.00620857	0.0010414	0.0029097	0.00581768	0.00376096	0	0.00491022	0.00237563	0.00174454	0.00185842	0.00195576	0.00659946	0.00355335	0.00176607	0.00444398	0.00176527	0.000249698	0.00129703	0.00388332	0.00972301	0.00132725	0.00119445	0.00517915	0.00520126	0.00151356	0.0109189	0.00623573	0.00213353	0.00719197	0.00310425	0.00592075	0.00339857	0.00619474	0.00204242	0.00116237	0.000885855	0.00970779
AC_18:3	0.012666	0.00698116	0.00391892	0.00632763	0.00558169	0.00426065	0.00447266	0.00864135	0.0036444	0.00684283	0.00449581	0.00768508	0.000271842	0.00176607	0.000584971	0.00404267	0.00499712	0.00588397	0.00414246	0.00217019	0.00392775	0.00442001	0.00816213	0.00511159	0.0107042	0.00583833	0.0117222	0.00282106	0.00412498	0.00395736	0.00568934	0.000986525	0.00303014	0.00597797	0.00364478	0.00370949	0.00959864
AC_18:2	0.0776852	0.0435516	0.0531117	0.0618569	0.0471406	0.0381349	0.0517112	0.0970238	0.0299082	0.0712152	0.0405059	0.0477794	0.0326991	0.0405003	0.0374247	0.0295613	0.0462021	0.0755213	0.0516161	0.0486122	0.0454584	0.03666	0.0715975	0.0371762	0.0450487	0.0531153	0.0683726	0.0554699	0.0982207	0.0683052	0.0485724	0.0672862	0.0467788	0.0551948	0.056636	0.089037	0.0823404
AC_18:1	0.117649	0.0757863	0.055923	0.0818241	0.0811324	0.0844887	0.0733426	0.102521	0.0399894	0.115375	0.0939008	0.0806876	0.0654659	0.083757	0.0866277	0.0571998	0.0514731	0.112858	0.0706551	0.105327	0.0754031	0.077806	0.0886142	0.0955886	0.0686977	0.0825884	0.0785258	0.0691108	0.115534	0.149381	0.0961726	0.110647	0.0706749	0.110464	0.120242	0.100574	0.129337
AC_18:0	0.0230341	0.0269221	0.0163067	0.0254619	0.0327727	0.0235898	0.0337483	0.0301786	0.0226901	0.0380264	0.025435	0.0318411	0.0197564	0.0291552	0.0210993	0.0457814	0.0474623	0.0283482	0.0316893	0.0357871	0.024176	0.0186745	0.0455812	0.0343441	0.032831	0.0341608	0.0219557	0.0266077	0.047444	0.0423961	0.0313396	0.0478797	0.0293662	0.0269431	0.0410097	0.0398881	0.0414413
AC_18:3-OH	0	0.0010414	0	0	0	0.00217702	0.00098529	0	0	0	0	0	0.0029474	0.000330776	0	0	0	0.00317821	0	0.00350344	0	0	0	0	0.00105999	0	0.000978329	0.000988576	0.00107105	0.0016941	0	0.00115412	0.00293641	0.00102938	0	0.00142992	0.00219007
AC_18:2-OH	0.00404401	0.000757189	0.00222254	0.00400621	0.00119651	0.00128344	0.00124133	0.00513319	0	0.00306114	0	0.00489296	0.00116152	0.00176607	0	0.00320505	0.00172851	0.00150544	0.00219829	0.00333869	0.00809333	0.00260308	0.00137921	0.00357545	0.00504521	0.000648655	0	0.000663517	0.00199196	0.00235663	0	0	0.00472992	0.00153367	0.00116237	0.000885855	0.00111171
AC_18:1-OH	0.0022732	0.0010414	0.00197391	0.00584776	0.00331304	0.00953595	0.00245649	0.0115675	0.00348909	0	0.00216909	0.00523212	0.00350496	0.00249263	0.001914	0.00185193	0.00114912	0.00427888	0.0100728	0.00387964	0.0048872	0.00122739	0.007955	0.000918167	0.00351088	0.00215685	0.00157918	0.00344521	0.0122809	0.00222711	0.00290855	0.00836698	0.00320418	0.00201697	0.00502248	0.00349691	0.00912429
AC_18:0-OH	0.00363476	0.00318713	0.00162295	0.00288239	0.00284334	0.0042623	0.00280544	0.00416397	0.00438001	0.00768467	0.00512048	0.0022212	0.00574558	0.00209684	0.000265289	0.00158184	0.00463022	0.00709822	0	0.00712588	0.00671525	0.00289203	0.00282274	0.00178498	0.00151356	0.00241477	0.00269581	0.00127285	0.00376446	0.00861483	0.00290855	0.00293965	0.00387069	0.0031406	0.00157661	0.0121187	0.00346153
AC_20:4	0.00654189	0.00368951	0.000935794	0.00633579	0.00214238	0.00548688	0.00222662	0.010408	0.00174454	0.00637895	0.00791572	0.00240111	0.00694376	0.00419814	0.0038232	0.00024203	0.00438201	0.00473029	0.00382232	0.0131944	0.00419133	0.00521159	0.0100143	0.00746786	0.00729385	0.00992235	0.00255751	0.00358053	0.00593164	0.00761352	0.00086646	0.0095211	0.00842321	0.00204242	0.00390395	0.00821903	0.00592862
AC_20:3	0.0022732	0.00490598	0.000835923	0.000836088	0.000878603	0.00311946	0.00098529	0.00457853	0	0.00193153	0	0	0	0.00392792	0	0.00024203	0.00174883	0.00176009	0	0	0	0.00122739	0.00749113	0.000287323	0.00139169	0.00194904	0.00441328	0.00213353	0.00145818	0.00405073	0.00129094	0.00368512	0	0.00470352	0.00116237	0.00274976	0.00411527
AC_20:2	0	0.00437164	0.00162295	0.00201092	0.00453539	0.00348246	0.00561353	0.00513319	0	0.00284336	0.00335004	0.00122528	0.000465115	0	0	0.00590301	0.00518638	0.00282738	0.00219829	0.0095202	0	0	0.00137921	0	0.00151356	0.0028374	0.00349083	0.00204133	0.00594925	0.00819421	0.0020131	0.00262394	0.00111818	0.00153367	0	0.00175762	0.00246609
AC_20:1	0.00345006	0.00264444	0	0.00292386	0.00376096	0.00285519	0.00610697	0.00793864	0.000266925	0.00404662	0.00556548	0.00302217	0.00563022	0.00176607	0.00640029	0.000512127	0.00414739	0.00832701	0.00671512	0.00384765	0.00562543	0.00272242	0.00160377	0	0.00504521	0.00394314	0.00292027	0.000988576	0.0026668	0.00329036	0.00424732	0.000668621	0.00567276	0.00777779	0.00803301	0.00223939	0.00111171
AC_20:0	0	0.00376102	0	0.00385162	0.00211653	0.000893584	0.000911518	0	0.00101509	0.00353846	0.000259533	0.000694965	0.00355335	0.00569399	0.00240903	0.00334711	0.00163195	0.00156054	0.00574897	0.000283742	0.00252189	0.00169758	0.00603143	0.00325458	0	0.00543417	0.00471943	0.00123403	0	0.00470052	0	0.00230823	0.00814668	0.000380791	0.0048647	0.00506553	0.00305708
AC_20:4-OH	0.00186288	0	0	0	0	0	0	0.000363485	0	0.00141999	0	0	0	0	0	0	0	0	0.00388332	0	0	0	0	0	0	0.00241477	0	0.00114496	0	0	0.00161761	0	0.00111818	0	0	0	0.0014439
AC_20:3-OH	0	0	0	0	0	0	0.0013418	0	0.00174454	0	0	0	0	0.00176607	0	0	0.000229377	0.000406861	0	0.000283742	0.00127326	0	0.00298298	0	0	0	0	0	0	0	0	0	0	0	0	0	0.0028878
AC_20:2-OH	0.00104425	0.0033725	0	0	0.000907084	0	0	0.00237563	0.00179317	0	0	0.00104537	0	0	0	0	0.00149914	0	0.00136083	0	0	0	0	0.00222923	0	0	0	0.000988576	0.00145818	0	0.00108572	0.00115412	0.00111818	0	0	0.00403936	0
AC_20:1-OH	0.00122895	0	0.00222254	0.000738317	0.00214238	0.00217727	0	0.000363485	0.00291495	0	0	0.00208248	0.0029474	0.00243207	0.000319682	0.00411897	0	0.00317821	0	0	0	0.00292497	0.00160377	0.00131106	0	0.00194904	0.000376391	0	0.000758252	0.00183078	0.00277829	0	0.000277631	0.00266556	0.00257601	0.000828403	0.00219007
AC_20:0-OH/22:6	0.00497962	0.00192274	0.00245888	0.00113861	0.00123529	0.00244333	0.00124133	0.00317949	0	0.00163777	0	0.00448865	0.00331169	0	0	0.00203537	0.000229377	0.000198453	0	0.00164899	0.00260051	0.00152798	0	0.00131106	0.000855992	0	0	0	0.00145818	0	0.00086646	0.00146983	0	0	0.000780168	0.00274976	0
AC_22:5	0.000798378	0.00422853	0.00160337	0	0.00214238	0.000893584	0.00189681	0.00448935	0.00042224	0.0039344	0.002194	0.00282596	0.00155513	0.00176607	0	0	0.000249698	0.00458695	0.000336351	0.00543618	0.00127326	0.00175166	0.00291152	0.00277518	0.00182185	0.00521163	0.00356573	0.000529728	0.00377021	0.00459143	0.00290855	0.00576945	0	0.00316985	0.00919019	0.000327699	0.000746164
AC_22:4	0	0	0.00068716	0	0	0	0	0	0	0.00141999	0	0.000318632	0	0	0.000265289	0.00176527	0	0.00136209	0.00177534	0	0	0	0	0.00146412	0.00151356	0	0	0.00114496	0	0.0016941	0	0.00146983	0	0	0	0	0
AC_22:3	0	0	0	0	0	0	0	0	0	0	0	0	0.000193273	0.00176607	0	0.00121251	0	0.00136209	0	0	0.00114605	0	2.97319e-05	0	0	0.000888359	0.000978329	0.00213353	0	0	0	0	0.000750509	0.00163618	0	0	0
AC_22:2	0.00122895	0.00116555	0	0	0	0	0	0.000363485	0	0	0	0	0.000271842	0	0	0.00158184	0	0.00136209	0.00177534	0	0	0.00272242	0	0.00102536	0	0	0.00237529	0.000988576	0	0	0	0	0	0	0	0	0
AC_22:1	0.00265168	0	0.000835923	0	0.00119651	0	0	0	0.00189986	0	0.00169623	0.00090665	0.00331169	0	0	0.000270097	0.000479074	0	0	0	0	0	0	0	0	0.00025121	0	0	0.00252922	0.00141015	0.00086646	0	0.0026091	0.00256305	0	0	0.00208084
AC_22:0	0	0.00336982	0.00068716	0.0015744	0	0.000893584	0.00356842	0	0	0.00141999	0.00139428	0	0.00177668	0	0.00208934	0.0036172	0.00149914	0.00285757	0	0	0.00374655	0.00289203	0.00374213	0.000320866	0.00151356	0.000888359	0	0.00180847	0	0.00183078	0	0.00221529	0.00186869	0.00153367	0.00206817	0.00131984	0.000969125
AC_22:6-OH	0	0	0	0	0	0	0	0	0	0	0	0	0	0	0	0.00176527	0	0	0	0	0	0	0	0	0	0	0	0	0	0	0.00129094	0	0	0	0	0	0
AC_22:5-OH	0.000798378	0	0.00128675	0	0.00123529	0.00128344	0	0	0.000266925	0	0	0	0	0.00216185	0	0.00527278	0	0.000208408	0	0.00185445	0	0.00169758	0.00291152	0.00131106	0.00151356	0	0	0.000663517	0.000978707	0.0016941	0.00201924	0	0	0	0	0	0.00222342
AC_22:4-OH	0	0	0	0	0	0.000656164	0	0	0	0	0	0.00104537	0	0	0	0	0.000249698	0.000198453	0	0	0	0	0.00153231	0.00102536	0	0	0	0	0	0.0016941	0	0	0	0	0	0	0
AC_22:3-OH	0	0	0.000935794	0.000836088	0	0	0	0	0	0	0	0.00090665	0	0	0	0	0	0	0	0.00164899	0	0	0	0	0	0	0	0	0.00145818	0.000350123	0.00129094	0	0	0	0.001288	0	0
AC_22:2-OH	0.00122895	0	0	0	0	0	0	0.000363485	0	0.00142337	0	0	0.000193273	0	0.00208934	0	0	0.00129703	0.00219829	0	0	0	0.00153231	0	0.00151356	0.00151971	0.00171748	0	0.000978707	0.00141015	0.00237666	0	0	0.00109818	0.001288	0.00142992	0.00277153
AC_22:1-OH	0	0	0	0	0.000878603	0	0.00124133	0	0.00174454	0	0	0	0	0	0.00208934	0	0	0	0.00355068	0	0	0	0.00160377	0.00238228	0.00105999	0.000277995	0	0	0	0	0.00129094	0.00151905	0	0	0.00116237	0.00142992	0.00255561
AC_22:0-OH/24:6	0	0	0	0	0	0.00208503	0.00157167	0	0	0	0	0	0	0	0.00208934	0	0	0	0	0	0.00132725	3.29389e-05	0	0	0	0	0.00269581	0.000245451	0	0.0016941	0	0	0	0.00109818	0	0.000959739	0
AC_24:5	0	0	0	0	0	0.000893584	0	0	0	0	0.000213334	0.00208248	0	0.000270219	0	0	0	0	0.00177534	0	0	0	0.00160377	0	0	0.00321754	0	0	0.00319151	0.00183078	0.000320524	0	0.0017935	0.000947899	0	0.00142992	0
AC_24:4	0	0	0	0	0	0	0	0	0	0	0	0	0	0.00176607	0.00208934	0	0	0	0	0	0	0.00396714	3.11186e-05	0	0	0	0.00171748	0	0	0	0	0.000986525	0	0.00163618	0	0	0
AC_24:3	0	0	0	0	0.000907084	0	0	0	0	0	0.00139428	0	0	0.000330776	0	0	0	0	0	0.000283742	0	0.00250859	0	0	0	0	0.00139696	0	0.00145818	0	0.00129094	0	0	0	0	0	0
AC_24:2	0	0	0	0	0	0	0	0	0.000266925	0.00130623	0	0	0.00126317	0.000270219	0.0038232	0	0	0.00136209	0.00168503	0	0	0	0	0	0.000855992	0	0	0.00114496	0.00159576	0.0016941	0.00237666	0	0.000700043	0.00153367	0.00245038	0	0
AC_24:1	0.00122895	0.00160304	0	0.00288239	0.00279185	0.0015986	0	0	0.00101509	0.00163725	0.000213334	0.00208248	0	0.00637892	0	0	0.00149914	0.00156054	0	0.0021382	0.0024679	0.00322556	0	0.00341627	0	0	0	0	0.00145818	0.000946475	0	0	0	0.00102938	0.00116237	0.00142992	0
AC_24:0	0	0.00242994	0	0	0.0021139	0	0.00349465	0	0.00348909	0.00164064	0.00169623	0.00798698	0.00241098	0.00249263	0.00735491	0	0.00149914	0.000208408	0.000336351	0.00350344	0.00114605	0.00107511	0.00160377	0.000608189	0	0.00207126	0.00202363	0	0	0.00141015	0.00161761	0	0.00312018	0.00306734	0.00116237	0.00274976	0.00385693
AC_24:6-OH	0	0.00160304	0	0	0	0	0	0	0	0.000217266	0	0	0	0	0	0.000270097	0	0	0	0	0	0.00169758	0	0	0	0	0	0	0	0.00141015	0.00129094	0	0	0	0.001288	0	0.0014439
AC_24:5-OH	0.00156056	0	0	0.000738317	0	0	0.00098529	0	0	0	0.00169623	0	0.00177668	0	0	0.00158184	0.00149914	0	0	0	0	0	0	0	0	0.000802766	0.00171748	0	0	0.00113705	0.00108572	0	0	0.00163618	0	0	0
AC_24:4-OH	0	0	0.00522495	0.000186193	0.00214238	0	0.00098529	0	0	0	0	0.00090665	0.00177668	0	0.00205353	0	0.000229377	0.00149548	0	0.00164899	0	0	0.00160377	0	0.00257355	0	0	0.000768476	0	0.00141015	0.00129094	0.00146983	0.00111818	0.00306734	0	0.00142992	0.00208084
AC_24:3-OH	0.000798378	0	0.00212267	0.0019747	0.00178569	0	0	0.00275756	0	0	0	0	0.00126317	0.000270219	0.00173385	0	0	0	0	0	0.00114605	0	0.00160377	0.00131106	0.00151356	0.00114628	0	0.000245451	0	0	0.00161761	0.00176115	0	0.00430174	0	0.00131984	0
AC_24:2-OH	0	0.00236023	0	0	0	0	0	0	0	0.00284336	0.00139428	0	0	0	0	0	0	0	0	0.00164899	0	0	0	0	0	0	0	0.00154821	0	0	0	0.00146983	0	0	0	0.000885855	0
AC_24:1-OH	0	0	0.00068716	0.00100546	0	0.00154975	0	0	0.00308177	0.00142337	0	0.00208248	0.00177668	0	0.00414288	0	0	0.00150544	0.00177534	0	0	0	0	0.00131106	0	0.0012685	0	0	0	0.00141015	0	0	0.001043	0	0	0	0
AC_24:0-OH/26:6	0.00323496	0	0	0.00113861	0.000907084	0.000942438	0.00098529	0	0	0.000217266	0.00169623	0	0	0	0	0.00176527	0	0	0	0.00185445	0.00114605	0	0.00144353	0	0.00122228	0	0	0	0	0	0	0	0.001043	0.00153367	0	0.000959739	0.00111171
AC_26:5	0	0	0	0	0	0	0	0	0.00101509	0.00142337	0	0.00208248	0	0	0	0	0.000229377	0.00265912	0	0	0	0	0	0.00146412	0.00257355	0	0	0	0	0.00113705	0	0	0	0.000406242	0	0	0.000276023
AC_26:4	0	0	0	0	0.00145686	0.000942438	0.0013418	0	0	0	0	0	0	0.000270219	0	0.000270097	0.00149914	0	0	0.00148424	0	0	0	0.00146412	0	0	0	0	0	0	0	0	0	0	0	0	0
AC_26:3	0.00123211	0	0.00068716	0	0.00119651	0	0	0.00182096	0.000155315	0	0	0	0.000271842	0	0	0	0	0	0.000271638	0	0	0	0	0	0	0	0	0	0	0.00113705	0	0.00115412	0.000750509	0	0	0	0
AC_26:2	0	0	0	0	0	0	0	0	0.000266925	0	0.00139428	0	0.00177668	0	0	0	0	0.00129703	0	0	0	0	0.00153231	0.00146412	0	0	0.00139696	0	0.00107105	0	0	0	0.00139582	0	0	0	0
AC_26:1	0	0	0.000935794	0.000836088	0	0.000942438	0	0	0	0	0	0.000318632	0.00177668	0	0	0.00121251	0.00114912	0.00129703	0	0.00333869	0.00132725	0	0.00137921	0	0	0.0012685	0	0	0	0	0.00290855	0	0.000258962	0	0	0	0
AC_26:0	0	0.0010414	0	0	0	0	0	0.00312105	0.000155315	0.00141999	0	0.00416496	0	0.000270219	0.00208934	0	0.00313109	0	0	0.00313323	0	0.00169758	0	0.00146412	0	0.0012685	0	0.000245451	0	0	0	0	0.000277631	0	0	0	0
AC_26:6-OH	0.00160743	0	0	0	0	0.000893584	0	0	0	0.000217266	0	0.00090665	0	0	0.00160152	0	0	0	0	0.00148424	0	0	0.00160377	0.00102536	0.00151356	0.0012685	0	0	0	0.0016941	0	0	0	0.000947899	0	0	0
AC_26:5-OH	0	0	0	0.00100546	0.00123529	0.000942438	0	0	0.00174454	0	0.00139428	0	0	0	0	0	0	0	0.00177534	0	0.00132725	0	0.00282274	0	0	0	0	0	0	0	0	0	0	0	0	0	0.000746164
AC_26:4-OH	0	0	0	0	0	0	0	0	0	0.00142337	0	0	0	0	0	0.00334711	0	0	0.00177534	0	0	0	0	0	0	0	0	0	0	0	0	0.00146983	0	0.00163618	0.000864488	0	0.000746164
AC_26:3-OH	0	0	0	0.00113861	0	0.000893584	0.0013418	0	0	0	0	0	0.000193273	0	0.00199914	0	0	0	0	0	0	0	0	0.00146412	0	0.0012685	0.000978329	0.00114496	0	0	0	0	0	0.000380791	0	0	0.00111171
AC_26:2-OH	0	0	0	0	0	0	0	0	0	0	0	0	0	0	0.00208934	0	0.00163195	0	0	0	0	0	0	0.00131106	0	0	0	0	0	0	0.00161761	0	0	0.00306734	0	0	0
AC_26:1-OH	0	0	0	0.000836088	0	0.00128344	0	0	0	0	0	0	0	0	0.00199914	0	0	0	0.00219829	0	2.57531e-05	0	0	0.000918167	0	0	0	0	0.000978707	0	0	0	0	0	0	0	0
AC_26:0-OH	0	0	0	0	0	0	0	0	0	0	0	0	0	0	0	0.00158184	0	0	0.00204698	0	0	0	0	0	0	0	0	0	0	0	0	0.00115412	0	0	0.000319794	0	0
TOTAL	0.665204	0.444433	0.343853	0.487614	0.529961	0.423523	0.451864	0.692027	0.291657	0.592526	0.525713	0.533962	0.40684	0.485945	0.482043	0.39314	0.418399	0.653487	0.463023	0.591209	0.479005	0.410902	0.666441	0.514178	0.435674	0.542753	0.49019	0.438678	0.673656	0.741721	0.534377	0.641874	0.435258	0.605647	0.549014	0.74321	0.652693

## Sheet: Cer
Condition	susceptible	susceptible	resilient	control	susceptible	control	susceptible	resilient	resilient	control	resilient	resilient	susceptible	resilient	susceptible	susceptible	susceptible	resilient	susceptible	resilient	susceptible	control	resilient	resilient	susceptible	resilient	susceptible	resilient	control	resilient	susceptible	resilient	susceptible	control	susceptible	susceptible	control
Intervention	imipramine	saline	imipramine	saline	saline	saline	imipramine	saline	imipramine	saline	imipramine	saline	saline	imipramine	imipramine	saline	saline	saline	imipramine	saline	imipramine	saline	imipramine	saline	saline	imipramine	saline	imipramine	saline	saline	imipramine	saline	imipramine	saline	saline	imipramine	saline
Unrandomized	30	14	50	2	13	6	31	42	56	1	54	36	15	55	32	12	16	37	35	38	33	7	53	40	17	52	19	51	3	39	34	41	29	5	18	28	4
Randomized	2	4	5	6	7	8	9	12	13	14	17	18	19	20	23	25	26	28	30	31	33	36	37	40	41	42	43	44	45	46	47	48	50	51	54	55	56
Cer_d18:0/12:0	0	0	0	0	0	0	0	0	0	0	0.00310863	0	0	0	0	0	0	0	0	0	0	0	0	0	0	0	0	0	0	0	0	0	0	0	0.00464881	0	0
Cer_d18:0/14:1	0	0.00441376	0	0	0	0	0	0	0	0	0	0	0	0	0	0.00387735	0	0	0	0	0	0	0	0	0	0	0	0	0	0	0	0	0	0	0	0	0
Cer_d18:0/14:0	0	0	0	0	0	0	0	0	0	0	0	0	0.00431046	0	0	0	0	0	0.00677178	0.00659098	0	0	0	0	0	0	0	0	0	0	0	0.00151232	0	0	0	0	0
Cer_d18:0/16:1	0	0	0	0	0	0	0	0	0	0	0	0	0	0	0	0	0	0	0.00492104	0	0.00304375	0	0	0	0	0	0	0	0	0.00572525	0	0.00146903	0	0	0	0	0
Cer_d18:0/16:0	0.00750585	0.00943343	0.014107	0.00369773	0	0	0.00581563	0.0136649	0.0119346	0.00163635	0	0.00698639	0.0126754	0.00554033	0.00553108	0	0.00150844	0.00425562	0	0.00659098	0	0.0123636	0	0	0	0.00582322	0.000333603	0.00967687	0.0205864	0.00631256	0.0203703	0.00640683	0.00735596	0.00186104	0	0	0
Cer_d18:0/18:3	0.00391539	0	0	0	0	0	0	0	0	0	0	0	0.00431046	0	0	0	0	0	0	0	0	0	0	0	0	0.00564425	0	0	0	0	0	0	0.0011976	0	0	0	0.00435053
Cer_d18:0/18:2	0	0	0	0	0.00369501	0	0	0	0	0	0	0	0	0	0	0	0.00306736	0.00365837	0	0	0	0	0	0.00634312	0.000308972	0	0	0	0	0	0	0	0	0	0.00547817	0	0
Cer_d18:0/18:1	0	0	0	0	0	0	0	0	0.00348466	0	0	0	0	0	0	0	0	0	0	0	0	0	0	0	0	0	0	0	0.00150753	0	0	0	0	0	0	0	0
Cer_d18:0/18:0	0.00381697	0.00689133	0	0.00746594	0	0	0	0	0.00188117	0	0	0	0	0.00510778	0	0.00171227	0	0	0.00242002	0.00406113	0.00253177	0	0	0	0	0.00488027	0	0	0.00650004	0	0.00822011	0.00622343	0.00568055	0	0.00129311	0	0
Cer_d18:0/20:5	0.00414009	0	0.00294863	0	0.00387955	0.00137088	0.00389207	0	0.00526096	0.00475368	0	0	0	0.00350172	0	0	0.00506053	0	0.00242002	0.00479238	0	0	0.010633	0	0.00513937	0	0	0.00498402	0.00650004	0.00315334	0	0	0	0	0.010127	0	0
Cer_d18:0/20:4	0.00321679	0	0	0	0	0	0	0	0	0	0	0	0	0	0	0	0	0	0	0	0.00617522	0	0.00369125	0.000382137	0	0	0	0	0.00650004	0	0	0	0	0	0	0	0.00384548
Cer_d18:0/20:3	0	0	0	0	0.002952	0	0	0	0	0	0	0	0	0	0	0	0	0	0	0	0	0	0	0	0	0	0	0	0	0	0	0	0	0	0	0	0
Cer_d18:0/20:2	0	0.00116115	0	0	0	0	0	0	0	0	0	0	0	0	0	0	0	0	0	0	0	0	0	0	0	0	0	0.00342177	0	0	0	0	0.0011976	0	0	0	0
Cer_d18:0/20:1	0	0	0.003687	0	0	0	0.00273036	0	0.00479247	0	0	0.00314808	0	0	0	0	0	0	0	0	0	0	0	0	0	0	0	0	0	0	0	0.00622343	0.00389997	0	0	0	0
Cer_d18:0/20:0	0.00484702	0	0.000944177	0	0.002952	0	0.00424698	0.0118007	0.0043894	0	0	0	0.0015413	0	0	0.00348186	0.00506053	0.00140289	0	0.00235675	0	0	0	0	0	0.000294008	0	0.0040346	0	0.00572525	0	0.00622343	0.00389997	0.00186104	0.0047185	0	0.00121014
Cer_d18:0/22:6	0	0.00116115	0	0	0.00369501	0	0	0	0	0	0	0	0	0	0	0	0.00150844	0	0	0	0	0	0	0	0	0	0	0	0	0	0	0.00543687	0	0	0	0.00422692	0
Cer_d18:0/22:5	0	0	0	0	0	0	0	0	0.00827713	0	0	0	0	0	0	0	0	0	0	0	0	0	0	0	0	0	0	0.00403223	0	0	0	0	0	0.00558513	0	0.00498102	0
Cer_d18:0/22:4	0	0	0	0	0	0	0.00424698	0	0	0	0	0.00143239	0.00523071	0	0	0	0	0	0	0.00337801	0	0	0	0.00671341	0.00512864	0.00564425	0	0	0	0	0	0	0.00430544	0.00155356	0	0	0
Cer_d18:0/22:3	0	0	0.0025865	0.00138862	0.00883058	0	0.0040547	0	0	0.00398863	0	0	0	0.00371393	0	0.00526378	0	0.00130813	0	0	0	0	0	0	0.000309618	0	0.0055375	0	0	0	0	0	0	0	0	0	0
Cer_d18:0/22:2	0.00391539	0	0.00256783	0.00138862	0.00125601	0	0	0	0	0	0	0.00154813	0	0.00481593	0	0	0	0.00140289	0	0.00479238	0	0	0	0.0143418	0.00526483	0.000431802	0	0.0128378	0	0.00631256	0	0.00528124	0	0	0	0	0.00384548
Cer_d18:0/22:1	0.00391539	0.00104551	0.00339922	0	0.00369501	0.00423437	0.00308527	0.0042196	0	0.00142622	0	0	0	0	0.00835025	0.00171227	0	0	0.00242002	0.00549908	0	0	0.00667849	0.00030491	0	0.00564425	0	0	0.00150753	0	0	0	0	0.00155356	0	0	0
Cer_d18:0/22:0	0.00631882	0.0105946	0.0116688	0.00326367	0.017962	0.00725679	0.0135176	0.0042196	0	0.00290018	0.0230333	0.00649032	0.0153392	0.00721565	0.00630033	0.0118664	0.00602807	0.00902943	0.0162177	0.00235675	0	0.01708	0.00307035	0.0209471	0.000125206	0.000415793	0.000133188	0.00815961	0.0128706	0.0145109	0.00636238	0.0263131	0.00940301	0.0254987	0	0.0322544	0
Cer_d18:0/24:1	0.00813633	0.00805248	0.00855093	0.0108543	0.0086217	0.00745636	0.0105656	0.0185511	0.00526096	0.011472	0.0167108	0.0200261	0.00467549	0.0141853	0.00197776	0.0136906	0.00331794	0.0131018	0.00242002	0.00788201	0.00304375	0	0.00623381	0.0152235	0.0106752	0	0.0113267	0	0.0405233	0.00721531	0.0100663	0.00640683	0.0226484	0.00796739	0.00529726	0.0121569	0.0131724
Cer_d18:0/24:0	0.0133568	0.00980707	0.0164584	0.00489487	0.0196868	0.0137651	0.0201579	0.0178845	0.018674	0.00163635	0.00762022	0.0104582	0.0099062	0.0452195	0.01638	0.0140423	0.0140655	0.00556375	0.0141156	0.0323899	0.00894894	0	0.00676159	0.0189828	0.0103932	0.011124	0.0186448	0.00498402	0.0106036	0.0443766	0.0185312	0.0315341	0.0122005	0.0101051	0.0203295	0.00841231	0.00453153
Cer_d18:0/26:1	0	0	0.0025865	0	0	0	0	0	0	0	0.00427531	0.00143239	0	0	0	0	0	0	0	0	0	0	0	0	0	0	0	0	0	0	0	0.00622343	0	0	0.010127	0	0
Cer_d18:0/26:0	0	0	0	0	0.00387955	0	0	0.0042196	0	0	0	0	0	0	0	0	0	0	0	0	0	0	0	0	0	0	0	0	0	0	0	0	0	0	0	0	0
Cer_d18:1/12:0	0.0171087	0.00693239	0.00710866	0.00311598	0.0157947	0.0168813	0	0.00612076	0.0150307	0.0122397	0.00939085	0.00678067	0.00193074	0	0.00637249	0.0136707	0.00965375	0.0170612	0.00867751	0	0.0195564	0	0	0	0.00567475	0.0104494	0.0055375	0.0176737	0.0226037	0.024247	0.00586582	0.0176545	0.0215823	0.0141567	0.00837329	0.0109305	0.0074809
Cer_d18:1/14:1	0	0.00297102	0	0	0	0.00765547	0.00302375	0	0	0	0	0.00432957	0	0	0	0	0.00692221	0	0	0	0	0.00343696	0	0	0	0	0	0	0	0	0	0	0	0	0	0	0
Cer_d18:1/14:0	0.00130234	0	0.0069882	0.00402606	0.0109165	0.00408727	0.00341679	0.0193637	0	0	0.00191499	0.0017943	0.0283867	0	0.00637249	0	0.00692221	0.00392337	0	0	0	0	0	0	0.0107232	0	0	0	0	0.00179897	0	0.00622343	0.0035597	0.00206803	0	0.00718132	0.00595541
Cer_d18:1/16:1	0.00667048	0.00828836	0.0101713	0.0273891	0.00464984	0.00512943	0.0149667	0.0318848	0.0212801	0.0202757	0.00957382	0.0167493	0.00611488	0.0107248	0.0204625	0.0314114	0.0101655	0.00234463	0.0158008	0.0140804	0.00612828	0.00615838	0.0121649	0.021034	0.0287294	0	0.00603246	0.00126774	0.0198758	0.011202	0.0345646	0.0413516	0.00748949	0.0129463	0.015975	0.0181389	0.00850247
Cer_d18:1/16:0	0.115667	0.146633	0.1187	0.112137	0.131515	0.0776741	0.159807	0.160973	0.125758	0.128356	0.10214	0.158059	0.205363	0.192762	0.169309	0.131655	0.0923535	0.131267	0.153559	0.128523	0.143641	0.0909042	0.118734	0.14258	0.189485	0.166388	0.100017	0.130845	0.219648	0.148077	0.182164	0.156975	0.171237	0.160944	0.113119	0.187049	0.0971003
Cer_d18:1/18:3	0	0	0	0	0.00406852	0.00356819	0	0	0	0	0	0	0	0	0	0	0.00324326	0	0	0	0	0	0	0	0.00513937	0	0	0	0	0.00572525	0	0	0	0	0	0	0
Cer_d18:1/18:2	0.00391539	0	0.00268307	0.00460781	0.00699324	0	0.00206066	0	0.00786734	0.0106147	0.00259765	0.00400587	0	0.0125345	0.00693845	0	0	0.00392337	0	0.0039449	0	0	0.00320172	0.000660786	0.00053427	0.00480517	0	0	0	0.00631256	0.00454346	0.00482045	0	0	0.00719951	0.0185477	0.00512668
Cer_d18:1/18:1	0.00415585	0	0	0.00369773	0.00311369	0.00104215	0.00341679	0	0	0	0.00427531	0.0019393	0.00234293	0.00510778	0	0	0	0	0.00303321	0	0.00295664	0	0	0.00614648	0.00513937	0	0	0.00855525	0.0105492	0.00572525	0	0.0049625	0	0.0127096	0	0	0.00453153
Cer_d18:1/18:0	0.022819	0.0156289	0.0120205	0.00673034	0.0197935	0.00423437	0.0247806	0.0224226	0.0121756	0.0308079	0.0216094	0.0104804	0.0373524	0.0297107	0.0120926	0.0136863	0.00881178	0.00617283	0.0111093	0.0514033	0.00650856	0.014526	0.00678733	0.0060519	0.0583152	0.0278134	0.00651684	0.0221926	0.0315997	0.0152368	0.0168578	0.0387308	0.00618993	0.013682	0.00711427	0.0362876	0.0137717
Cer_d18:1/20:5	0	0	0	0	0.00483438	0	0	0.0118007	0	0	0	0	0.00766279	0.00327355	0	0	0.00421856	0.00485909	0.00303148	0	0.00809696	0	0	0	0.0106443	0	0.000576863	0.00403223	0	0	0.00214783	0	0	0.0153569	0	0	0
Cer_d18:1/20:4	0	0	0.00339922	0.00727062	0.0151389	0.00868456	0	0	0	0.00178658	0.0169873	0	0	0.00215715	0.00285436	0.00405239	0	0.0140136	0.00433999	0	0	0.00529867	0	0	0.000535387	0.00623223	0.0055375	0.00126774	0.00476566	0.0162354	0.00867864	0.00640683	0.0169922	0.0139909	0.00172134	0.00751007	0.00539483
Cer_d18:1/20:3	0.00285351	0.00329965	0	0	0	0	0.00493784	0	0	0	0	0	0	0	0	0.00387735	0.00421856	0	0	0	0	0	0.00343011	0	0	0	0	0.001267	0.0050347	0	0	0	0.0015942	0	0.00172134	0	0
Cer_d18:1/20:2	0.00130234	0.00627068	0	0	0	0	0	0	0.00479247	0	0.00533768	0	0	0	0.00553108	0.00173674	0	0.00251447	0	0	0	0	0	0	0	0.000587983	0.0054556	0.00529922	0.00650004	0	0	0	0.0035597	0.00509782	0	0.00702946	0.00161089
Cer_d18:1/20:1	0	0	0.00268307	0.00369773	0.00387955	0.00448639	0	0.00875775	0.00235648	0.00750917	0.00191499	0.00400587	0.00193074	0	0.00637249	0.00387735	0	0.00163865	0	0	0	0.00304773	0	0.000660786	0.00513937	0	0	0	0.0050347	0.00631256	0	0.00201314	0.00392979	0.00610679	0.0047185	0	0
Cer_d18:1/20:0	0.0211186	0.0527045	0.00462377	0.0218149	0.0162498	0.0273002	0.039827	0.0411999	0.01859	0.0275635	0.0309518	0.0236145	0.0429416	0.0260539	0.0270491	0.0222161	0.0581545	0.0271448	0.0168888	0.0268583	0.0386914	0.0406491	0.0228546	0.0202676	0.0451678	0.0190715	0.0122353	0.0137995	0.0497382	0.0386908	0.0384854	0.0405684	0.0368989	0.0511904	0.011918	0.0374393	0.00142388
Cer_d18:1/22:6	0.00381697	0.00297102	0.00423582	0	0.00311369	0.00408727	0.00302375	0	0.00479247	0	0	0.00432957	0.0066534	0.00510778	0.00247747	0	0.00226671	0.00175735	0	0.00689712	0.00831195	0.00873563	0.00623381	0	0.01011	0.00968544	0.0054523	0	0.00650004	0.00488948	0.0127013	0.00482045	0.0035597	0	0.0089617	0.00328211	0.00350996
Cer_d18:1/22:5	0.00133592	0.00583297	0.00206116	0.00361436	0.0032692	0.019189	0.00341679	0.00612076	0	0.00460609	0.0140289	0.0104804	0.00523071	0.00327355	0.00907591	0	0.00226671	0.00710944	0.0128365	0.00422412	0.00809696	0.00343696	0.00320172	0.012395	0.00620902	0	0	0.0125391	0.0134637	0.00572525	0.021244	0.0112273	0	0.00858413	0	0.0127501	0
Cer_d18:1/22:4	0	0.00297102	0.00423582	0.00246316	0.0106883	0.00448639	0.00946096	0	0.0112357	0	0.00619031	0.0130816	0.00276255	0.00327355	0.00991732	0.00636232	0.00226671	0	0.00707748	0.0134494	0	0.011274	0.00320172	0	0.00106966	0.0105245	0.0054556	0.00126774	0.0228758	0.00631256	0	0.0215042	0	0.00658153	0	0.0120105	0.0136291
Cer_d18:1/22:3	0.00130234	0.00329965	0.000836607	0	0.0113231	0.00701243	0.00302375	0	0.00307146	0	0	0	0	0	0.00285436	0	0.00692221	0.00541572	0	0	0	0	0	0.00634312	0	0	0	0	0	0	0.00867864	0	0.00392979	0	0.00148263	0.00557511	0
Cer_d18:1/22:2	0.045798	0.0254048	0.0237401	0.0217467	0.0315675	0.0250238	0.0365243	0.0697026	0.0301312	0.0286225	0.0501919	0.0430329	0.0424249	0.0449889	0.0471575	0.0194846	0.0386494	0.0302264	0.0270016	0.019061	0.0291063	0.0282855	0.029642	0.0483052	0.0484402	0.0467263	0.0140558	0.0122919	0.0412186	0.025345	0.017264	0.0219546	0.0230764	0.0108783	0.0265204	0.0451882	0.0147405
Cer_d18:1/22:1	0.0495772	0.0145128	0.0388916	0.0349492	0.0469743	0.0291857	0.0396278	0.0436453	0.0169106	0.0447079	0.0215037	0.0553641	0.0295708	0.0378208	0.0323377	0.0344448	0.0318229	0.0207608	0.0299305	0.0146438	0.0292294	0.0173795	0.031544	0.0279359	0.0325845	0.0158381	0.00686361	0.0307459	0.0267742	0.0202549	0.0341595	0.0569824	0.0490774	0.0218471	0.0367101	0.0314491	0.0346857
Cer_d18:1/22:0	0.324418	0.489903	0.345052	0.327333	0.469868	0.375509	0.490385	0.319537	0.565495	0.544431	0.472946	0.546728	0.341603	0.601438	0.587019	0.472889	0.497886	0.484301	0.409057	0.591824	0.453064	0.385986	0.550771	0.520183	0.520203	0.417688	0.491784	0.384184	0.56288	0.424644	0.672723	0.715323	0.60906	0.459772	0.527793	0.588828	0.507278
Cer_d18:1/24:1	0.451173	0.530133	0.511256	0.611803	0.69527	0.678564	0.700476	0.635455	0.446106	0.565769	0.650136	0.604486	0.568417	0.75808	0.590078	0.526446	0.529057	0.60842	0.508037	0.587617	0.61003	0.50263	0.850774	0.595377	0.505944	0.667646	0.615455	0.481176	0.89881	0.528076	0.833875	0.84966	0.543354	0.724217	0.511996	0.802507	0.655118
Cer_d18:1/24:0	0.653133	0.7455	0.624309	0.755375	0.894075	0.760487	0.952438	0.495387	0.687992	0.669835	1.03857	0.847641	0.682648	0.997747	0.845406	0.783969	0.709097	0.824232	0.868254	0.929708	0.650013	0.625911	1.05078	0.861657	0.772044	0.808566	0.788024	0.620366	1.02649	0.954032	0.965391	1.43664	0.86111	0.931424	0.791937	1.14741	0.724392
Cer_d18:1/26:1	0.00133592	0	0.000836607	0.00361436	0.000909408	0.00100595	0.00705541	0	0.00337172	0	0.00427531	0.00256734	0.00523071	0.00215715	0.00637249	0.00478861	0.00459322	0.00410198	0	0	0	0.00306898	0	0.000660786	0.00506028	0.000508396	0.0123192	0.00253473	0.0133401	0.00623355	0.00184314	0.00683359	0.00863324	0.00509782	0.0089617	0.00669801	0.0105736
Cer_d18:1/26:0	0.0107452	0.00771341	0.0115205	0.00843351	0.00460442	0.012808	0.00341679	0.0204347	0.00644318	0.00434287	0.0105237	0.0181655	0.0182107	0.0152981	0.0157884	0.00727358	0.00421856	0	0.00303321	0.0332929	0.00514032	0.00576916	0.0167537	0.00130109	0.0229623	0.00539315	0.0054523	0.0207306	0.0251234	0.0182714	0.00898333	0.0162102	0.0160972	0.0141567	0.0124212	0.0057976	0.00512668
Cer_d18:2/12:0	0.00385227	0	0	0	0.00223163	0	0	0	0.000541189	0	0	0	0	0	0	0	0	0	0	0	0	0.00520185	0	0	0	0	0	0	0	0	0	0	0	0	0	0	0
Cer_d18:2/14:1	0	0	0.00205298	0	0	0	0	0	0	0.00394922	0	0	0	0	0	0	0	0	0.00676792	0.00685846	0	0	0	0	0	0	0	0	0	0	0	0	0	0	0	0	0
Cer_d18:2/14:0	0	0	0	0	0	0	0	0.00140569	0	0	0	0	0.00517903	0	0	0	0	0	0	0	0	0.00132904	0	0	0	0	0	0	0	0	0	0	0	0	0	0.000743206	0.000616334
Cer_d18:2/16:1	0	0	0.00339922	0	0	0	0	0	0	0	0.00427531	0	0.000538077	0	0	0.000492599	0	0	0	0	0.00537583	0	0	0.00634312	0	0	0	0	0	0	0	0	0.000690055	0.000895156	0	0	0
Cer_d18:2/16:0	0.00385227	0	0.00358899	0	0	0.00423437	0.00244887	0.0135299	0	0	0	0.000412079	0	0.000495409	0	0.000492599	0.0122419	0	0	0	0.00731853	0	0	0	0.00512864	0.00365288	0.00968233	0.00386089	0	0.00572525	0	0	0.00439787	0	0	0.00597228	0.00453153
Cer_d18:2/18:3	0	0.00441376	0	0	0.00189713	0	0	0	0	0.000470755	0	0	0	0	0	0	0	0	0.00677178	0	0	0	0	0	0	0	0	0	0	0	0	0	0.00439787	0	0	0	0.000616334
Cer_d18:2/18:2	0	0	0.00358899	0.00369773	0.00387955	0	0	0	0	0	0	0.00400587	0	0	0.000568975	0.000492599	0	0.000403593	0	0	0	0	0.00542683	0	0	0	0	0	0	0	0.00561328	0	0	0	0	0.000743206	0
Cer_d18:2/18:1	0	0.000433492	0	0	0	0	0.0040547	0	0	0	0	0	0	0	0	0.00478861	0	0	0	0	0	0	0	0	0	0	0.0054556	0	0	0.000778693	0	0	0	0	0	0	0
Cer_d18:2/18:0	0	0.000914933	0	0	0	0	0	0	0	0.00504702	0	0	0	0	0	0	0	0	0	0	0	0.00597537	0	0	0	0.00168106	0	0	0	0	0	0	0	0.0128797	0.0047185	0	0.00453153
Cer_d18:2/20:5	0	0.0039101	0	0	0	0	0.0017547	0	0	0.000410306	0	0	0	0	0	0	0.000433958	0.00392337	0	0	0.00114331	0	0	0.00474782	0	0	0	0	0	0	0	0	0.00554517	0	0	0	0.00552229
Cer_d18:2/20:4	0.00042708	0	0	0	0	0	0	0	0.0121543	0	0.00423307	0	0	0	0	0	0	0	0	0	0	0	0	0	0	0	0	0	0	0	0.00654121	0	0	0	0	0.000743206	0
Cer_d18:2/20:3	0	0	0	0	0	0	0	0.0234848	0	0	0	0	0	0	0	0	0	0	0	0	0	0	0.00667849	0	0	0	0	0.00403223	0	0	0	0	0	0	0	0	0.00512668
Cer_d18:2/20:2	0	0.0039101	0	0	0	0	0	0.00140569	0.00479247	0	0	0.00437836	0	0	0	0	0	0.00754297	0	0	0	0.00529867	0	0	0.00176662	0	0	0	0	0	0	0.0123623	0	0	0.0047185	0	0
Cer_d18:2/20:1	0	0	0	0	0	0	0	0.0116841	0	0	0	0	0	0.00563322	0	0	0	0.00362222	0	0	0	0	0.00581395	0.00634312	0	0	0	0	0	0	0	0.000871394	0	0	0	0	0
Cer_d18:2/20:0	0	0	0	0	0.00387955	0.00246854	0.00825826	0	0.00474511	0.000410306	0	0.000412079	0.000443412	0	0.00637249	0	0	0	0	0.000678006	0	0.00529867	0	0	0.00384682	0.00365288	0.00187924	0	0	0.00631256	0.00586582	0.00613099	0.00439787	0	0.000745088	0	0
Cer_d18:2/22:6	0	0	0	0	0	0	0	0	0	0	0	0	0	0	0	0	0	0	0	0	0	0	0	0	0	0	0	0	0	0	0	0	0.00507355	0	0	0	0
Cer_d18:2/22:5	0.00381697	0	0.00358899	0	0	0	0.00244887	0	0	0	0	0	0	0	0	0	0	0	0	0	0	0	0	0	0	0	0	0	0	0	0	0	0	0	0	0.00498102	0
Cer_d18:2/22:4	0	0	0.000391478	0.00369773	0.00234309	0.00423437	0	0	0	0.0105724	0	0	0	0	0.00553108	0	0	0.00362222	0	0	0	0	0	0	0	0	0.00414482	0	0	0	0	0	0	0.000895156	0	0.00546434	0
Cer_d18:2/22:3	0	0.00441376	0	0	0	0	0	0	0	0.00848027	0	0	0	0	0.000568975	0.00478861	0	0	0	0	0	0.00597537	0	0.00833144	0	0.00488027	0	0	0	0.00631256	0	0	0	0	0	0	0.000697281
Cer_d18:2/22:2	0	0	0.00339922	0.00259047	0.00189713	0.00246854	0.00358828	0	0.00526096	0.00394922	0.00427531	0.00400587	0.00103463	0.00476835	0.00702802	0	0	0	0.00676792	0.00152546	0	0.00520185	0	0.00211722	0.00512864	0.00194422	0.00190745	0	0.00611157	0.00631256	0	0.00640683	0	0	0.00451535	0	0
Cer_d18:2/22:1	0.00434247	0	0	0	0	0.00891877	0	0.00121392	0	0.0124689	0	0.000445378	0	0.00102084	0.000568975	0	0.00417688	0.00392337	0.000696605	0.00652585	0	0.0105005	0.00148543	0.00614648	0.0196524	0.00365288	0.00408352	0	0.00622019	0	0.00561328	0.0129579	0.00507355	0.00754472	0	0.00498102	0
Cer_d18:2/22:0	0.0207744	0.0705761	0.0300812	0.0475132	0.0578873	0.0453031	0.0531728	0.0370147	0.0484725	0.0549238	0.0720311	0.0471892	0.0265289	0.0656742	0.0442017	0.044938	0.0417663	0.055224	0.0299698	0.0450968	0.0176123	0.0125063	0.0443798	0.0380882	0.0639397	0.023536	0.0437743	0.0239631	0.0778361	0.0256147	0.0757581	0.053765	0.0254762	0.0694852	0.030058	0.0836528	0.0297253
Cer_d18:2/24:1	0.0476217	0.0243969	0.0397043	0.0209051	0.0580425	0.0443391	0.040088	0.0388789	0.0111824	0.0352036	0.0156185	0.039243	0.0326966	0.0330315	0.0391276	0.0345774	0.0325805	0.0399232	0.0339159	0.0251744	0.0614116	0.0216704	0.036224	0.0453326	0.0355523	0.0318431	0.0320014	0.0264538	0.0160508	0.0558635	0.0565968	0.0592043	0.0482168	0.0542711	0.0361197	0.0591645	0.0603888
Cer_d18:2/24:0	0.0423067	0.049085	0.0673814	0.0592333	0.0454758	0.0756396	0.0480824	0.0116841	0.0579133	0.0553092	0.0662524	0.0566363	0.0491817	0.0790297	0.0477883	0.0419913	0.0619895	0.0579485	0.050202	0.0476175	0.058386	0.0487833	0.0631378	0.0739204	0.0979375	0.0698787	0.0762383	0.0199931	0.0773743	0.0544247	0.0620895	0.0930852	0.0532736	0.0828072	0.0763704	0.0654495	0.0580704
Cer_d18:2/26:1	0	0	0.00358899	0	0	0	0	0	0	0	0	0	0.000443412	0.00505731	0	0	0.00421856	0	0.00676792	0	0	0	0.00667849	0.00826371	0.00690968	0	0	0	0	0	0	0	0	0.00788416	0	0	0
Cer_d18:2/26:0	0	0.000481441	0.000391478	0	0	0.00255738	0	0	0.00479247	0	0.00423307	0	0.00523071	0	0.00630952	0	0.00506053	0	0	0.00685846	0	0	0.00623381	0	0	0.00194422	0	0	0	0	0.00654121	0	0.00507355	0	0.00524232	0.00173415	0
TOTAL	1.92963	2.28607	1.96602	2.13441	2.66725	2.30235	2.74129	2.10767	2.19721	2.32047	2.70072	2.58588	2.21604	3.03552	2.60844	2.27005	2.2358	2.41704	2.27523	2.64655	2.19356	1.91368	2.92321	2.55443	2.56706	2.40449	2.30191	1.90247	3.30352	2.52802	3.15834	3.8149	2.62434	2.78346	2.32315	3.28728	2.32073

## Sheet: CE
Condition	susceptible	susceptible	resilient	control	susceptible	control	susceptible	resilient	resilient	control	resilient	resilient	susceptible	resilient	susceptible	susceptible	susceptible	resilient	susceptible	resilient	susceptible	control	resilient	resilient	susceptible	resilient	susceptible	resilient	control	resilient	susceptible	resilient	susceptible	control	susceptible	susceptible	control
Intervention	imipramine	saline	imipramine	saline	saline	saline	imipramine	saline	imipramine	saline	imipramine	saline	saline	imipramine	imipramine	saline	saline	saline	imipramine	saline	imipramine	saline	imipramine	saline	saline	imipramine	saline	imipramine	saline	saline	imipramine	saline	imipramine	saline	saline	imipramine	saline
Unrandomized	30	14	50	2	13	6	31	42	56	1	54	36	15	55	32	12	16	37	35	38	33	7	53	40	17	52	19	51	3	39	34	41	29	5	18	28	4
Randomized	2	4	5	6	7	8	9	12	13	14	17	18	19	20	23	25	26	28	30	31	33	36	37	40	41	42	43	44	45	46	47	48	50	51	54	55	56
CE_10:0+NH4_	1.07453	0.848783	0.965214	1.14236	1.011	1.01311	0.803504	1.2105	4.99167	3.56027	2.83447	1.89171	1.38298	1.7061	1.5141	2.02063	2.1401	1.94473	1.65539	0.774296	0.739765	0.621836	0.783903	0.973927	1.24916	1.06549	0.90066	1.05571	0.990889	1.10791	0.825433	0.815652	0.77114	0.68352	0.825263	0.591564	0.63995
CE_12:0+NH4_	0.017758	0.0185297	0.0145211	0.049509	0.0261606	0.024777	0.0253047	0.103376	0.095327	0.092829	0.0687627	0.108376	0.0398343	0.0498986	0.0589259	0.0317461	0.0574023	0.119049	0.0693877	0.0238628	0.015317	0.0286244	0.0180173	0.0204624	0.0490796	0.044828	0.028552	0.0371155	0.0366345	0.0339648	0.0375502	0.0327099	0.0233684	0.0132913	0.00574457	0.0351493	0.0262543
CE_14:0+NH4_	0.172785	0.184613	0.148806	0.198355	0.164456	0.184225	0.12998	0.402358	0.773773	0.596451	0.402346	0.34704	0.351389	0.384121	0.41862	0.30521	0.456054	0.376116	0.836181	0.0985823	0.274046	0.264357	0.331143	0.25893	0.280816	0.274647	0.215442	0.182436	0.233701	0.282958	0.200523	0.256795	0.227026	0.190214	0.178895	0.131293	0.167315
CE_16:2+NH4_	0.210694	0.341658	0.271614	0.311552	0.249646	0.414754	0.302212	0.512448	0.752259	0.784784	0.605784	0.554604	0.50441	0.62305	0.73058	0.547356	0.575325	0.745135	1.3125	0.473147	0.7557	0.630846	0.695023	0.517033	0.524837	0.607671	0.546827	0.410615	0.487087	0.448172	0.347143	0.390102	0.373862	0.35754	0.291735	0.370497	0.34359
CE_16:1+NH4_	3.66312	3.79826	3.77489	4.60527	4.79455	4.50787	4.0792	11.6676	8.45319	11.801	8.4782	6.51984	7.65922	7.8672	10.6062	7.96288	8.66472	13.3101	21.746	4.12296	10.4389	10.0982	10.3223	8.46907	6.94778	7.52816	7.59634	4.87512	6.56982	5.20288	5.58024	5.53404	5.44693	6.9134	3.92895	5.3915	5.91636
CE_16:0+NH4_	0.977021	1.12798	1.05755	1.45947	1.22271	1.18427	1.34378	2.41844	3.19081	3.3375	2.64417	2.01012	2.05302	2.26705	4.2749	3.01159	2.66843	3.28267	5.99214	1.72202	3.04934	2.64378	3.41805	1.97914	1.93594	2.32519	2.12317	1.34003	1.79498	1.60188	1.77618	1.7422	1.76708	1.59564	1.30337	1.27115	1.23904
CE_18:3+NH4_	8.19426	11.7352	9.04018	11.1137	12.0473	11.5158	11.0776	27.1275	27.3541	27.4866	22.9165	19.0101	18.7179	19.8229	30.1937	23.6017	23.4951	25.4737	57.3401	22.846	28.3948	24.1269	26.2077	16.8207	16.2236	20.4539	20.1254	13.0546	15.4497	15.3658	15.1503	15.8577	15.5458	15.1605	11.2801	13.7405	13.252
CE_18:2+NH4_	143.728	188.322	181.72	204.69	210.326	222.607	190.392	413.176	477.258	454.621	380.252	337.671	330.75	364.968	531.101	385.987	394.773	393.923	745.369	319.502	340.915	314.732	329.416	279.711	271.886	275.484	310.419	221.685	264.706	240.251	260.931	242.025	254.34	238.844	214.938	245.833	235.318
CE_18:1+NH4_	14.8055	16.7083	15.6788	20.6502	16.654	19.7939	16.8062	56.058	49.5154	50.5982	38.2705	29.4877	35.5935	31.2557	57.7235	36.2375	40.0929	46.4954	93.8968	31.2818	39.4309	36.8831	44.5503	28.6967	27.8595	32.7519	34.9197	20.9077	27.6161	27.0895	27.3632	27.4744	24.5693	26.3066	20.545	23.8603	24.1141
CE_18:0+NH4_	0.408807	0.54053	0.414929	0.672768	0.478202	0.529238	0.43721	1.46102	1.45955	1.42784	0.970669	0.829101	0.941704	0.756954	1.722	1.26712	1.05343	1.19232	2.32753	0.840241	1.01612	0.947752	1.19369	0.784131	0.729061	0.755632	0.91336	0.637464	0.668633	0.61937	0.670458	0.710117	0.571931	0.707271	0.454699	0.581028	0.622425
CE_20:5+NH4_	30.6447	49.3496	39.5482	52.6906	54.1481	52.756	46.8292	84.1647	108.29	123.029	85.8739	80.2152	65.8319	85.5496	111.463	87.6196	101.747	92.9896	205.317	79.8172	107.593	106.856	90.055	73.2364	69.0989	79.2605	87.3754	58.4661	61.602	54.9824	57.1932	59.622	60.148	62.5612	48.8645	53.3222	62.7827
CE_20:4+NH4_	97.1313	135.625	127.477	165.541	169.226	169.445	142.78	332.616	334.66	358.825	286.843	252.38	256.023	266.993	367.998	264.672	332.482	246.395	598.873	255.041	288.17	278.248	261.064	219.098	191.93	216.042	254.04	180.936	189.05	207.882	201.725	187.482	196.277	193.903	160.78	180.156	182.906
CE_20:3+NH4_	9.50547	13.3396	11.2021	15.8451	14.8733	16.7105	12.745	35.4194	37.2046	40.7784	25.2546	22.2199	21.8153	24.5437	39.0767	27.1766	29.159	24.7459	67.2829	24.3283	32.3749	31.4974	30.4182	23.6404	20.6332	23.3457	27.8968	18.9464	19.1868	20.0931	19.0428	17.9422	18.4862	19.3734	15.6911	16.4567	18.7029
CE_20:2+NH4_	0.353999	0.398117	0.310553	0.578896	0.557961	0.526015	0.390733	1.23454	1.34532	1.22088	0.853594	0.788557	0.817002	0.824215	1.41115	0.789906	0.994844	1.00716	1.97359	0.556279	1.00791	0.84301	0.980735	0.66127	0.645473	0.705656	0.840884	0.624807	0.526943	0.669877	0.668384	0.536787	0.55324	0.601936	0.456145	0.520215	0.587251
CE_20:1+NH4_	0.181428	0.281578	0.182646	0.353973	0.286753	0.297216	0.283814	0.439551	0.710897	0.531828	0.549109	0.436694	0.352943	0.395822	0.625459	0.390456	0.633377	0.625646	1.11205	0.359847	0.46176	0.463852	0.394454	0.323678	0.354473	0.33842	0.331667	0.230951	0.290504	0.32113	0.236286	0.27697	0.250034	0.253773	0.208291	0.193008	0.178316
CE_20:0+NH4_	0.203842	0.222214	0.178264	0.318685	0.215986	0.220541	0.248977	0.508915	0.512098	0.486822	0.461656	0.379562	0.274341	0.446201	0.546458	0.498212	0.559582	0.520252	0.603191	0.386484	0.27668	0.326076	0.394775	0.338729	0.328612	0.325429	0.257171	0.212943	0.266287	0.23102	0.226837	0.332372	0.191349	0.252934	0.195047	0.19763	0.217916
CE_22:6+NH4_	46.4989	70.7445	54.3953	77.8965	69.9659	73.823	62.2186	128.526	192.071	182.965	133.323	117.127	96.6476	111.142	185.918	138.661	141.326	123.066	303.736	123.444	143.873	143.145	133.069	108.571	88.4213	109.917	126.069	77.2257	86.648	102.104	83.1184	90.4984	91.0691	76.8508	72.7417	80.9647	83.4757
CE_22:5+NH4_	3.309	5.3844	4.44714	6.211	5.41923	5.36483	4.52338	10.6532	15.6246	15.3852	10.404	9.20122	6.91244	9.392	16.3429	10.2975	10.3395	8.62659	26.8546	8.9526	11.7835	12.5273	11.5824	8.18487	7.21697	8.82573	9.9758	6.17602	7.74923	7.81451	6.62287	6.68902	7.39104	6.58521	5.33818	6.58608	6.60379
CE_22:4+NH4_	0.200777	0.330436	0.257561	0.380936	0.265256	0.23851	0.21742	0.531224	0.684839	0.703189	0.596007	0.44954	0.409385	0.483634	0.696279	0.434345	0.479415	0.426763	1.28691	0.412335	0.459811	0.54126	0.651815	0.465719	0.43622	0.507874	0.408988	0.341482	0.383062	0.355062	0.386638	0.337552	0.441246	0.403132	0.237589	0.351197	0.294948
CE_22:3+NH4_	0.0833686	0.140345	0.100238	0.150101	0.0981358	0.144332	0.11945	0.210835	0.290219	0.20555	0.16466	0.141904	0.147382	0.240298	0.2328	0.222034	0.265294	0.291609	0.450606	0.249685	0.226674	0.235049	0.176569	0.205768	0.181438	0.136421	0.169144	0.12308	0.166668	0.149804	0.162658	0.153158	0.113013	0.122214	0.111918	0.121217	0.130251
CE_22:2+NH4_	0.0892869	0.126655	0.0744888	0.157643	0.0976984	0.168894	0.144977	0.221113	0.348563	0.200435	0.243779	0.166977	0.200293	0.173255	0.30413	0.15862	0.314567	0.265504	0.468669	0.153988	0.213813	0.198537	0.232805	0.128199	0.14206	0.178201	0.186375	0.157308	0.111906	0.195257	0.16054	0.1788	0.126261	0.110227	0.120656	0.110023	0.116722
CE_22:1+NH4_	0.0564873	0.0327817	0.0388764	0.0562244	0.0485292	0.076783	0.0379354	0.0917845	0.137723	0.0916929	0.0864435	0.10019	0.0751129	0.0842917	0.156409	0.162823	0.101619	0.0577432	0.162389	0.0337507	0.0451008	0.0500695	0.1117	0.049867	0.0715029	0.0458779	0.0609783	0.0510397	0.054535	0.0813502	0.0434982	0.0718937	0.040325	0.0721292	0.0240021	0.0291774	0.0508079
CE_22:0+NH4_	0.0315627	0.0579715	0.0256773	0.03762	0.0423931	0.0760593	0.0294568	0.087704	0.143773	0.143389	0.0657534	0.0830208	0.10017	0.0696285	0.12346	0.0655202	0.0951857	0.0699898	0.199294	0.0822596	0.0688902	0.122672	0.11157	0.0274018	0.0556796	0.0572067	0.0744473	0.0528822	0.050031	0.0506937	0.0505125	0.0499451	0.0561782	0.053289	0.0583204	0.0464505	0.0382702
CE_24:6+NH4_	0.0713098	0.111507	0.0716209	0.156829	0.128947	0.0947327	0.0777411	0.303188	0.368735	0.271603	0.236243	0.198361	0.126619	0.165247	0.330684	0.233631	0.160299	0.280275	0.474319	0.210056	0.207485	0.240388	0.224247	0.175183	0.118534	0.172981	0.150831	0.126701	0.161551	0.140328	0.13252	0.131954	0.196385	0.137395	0.135166	0.131528	0.119501
CE_24:5+NH4_	0.0797184	0.106309	0.0905722	0.0859385	0.077946	0.111142	0.0877727	0.328503	0.249895	0.268186	0.156976	0.113911	0.131692	0.107451	0.290925	0.248303	0.202421	0.250768	0.50109	0.173231	0.225642	0.191098	0.243871	0.119635	0.135903	0.160279	0.156494	0.178263	0.139631	0.138213	0.139404	0.126477	0.127852	0.137512	0.0931161	0.130091	0.107645
CE_24:4+NH4_	0.0466757	0.0307323	0.0431817	0.0890458	0.0475634	0.0679669	0.0564851	0.0773446	0.151294	0.192925	0.124723	0.13099	0.0872163	0.0763696	0.122559	0.0828071	0.117582	0.13173	0.198413	0.113061	0.120266	0.10298	0.0706984	0.0449385	0.0643416	0.0924333	0.111364	0.0589575	0.0706172	0.078954	0.0630896	0.111293	0.0413798	0.0358929	0.0648733	0.0512694	0.0594628
CE_24:3+NH4_	0.0114585	0.0182748	0.0211993	0.0188682	0.0212158	0.0392088	0.0315123	0.0962076	0.13242	0.0495617	0.0200111	0.0440074	0.0352063	0.0782446	0.111746	0.0839623	0.0529178	0.0606054	0.073697	0.104503	0.0478909	0.0282747	0.0261997	0.0403385	0.0258981	0.0528504	0.0630985	0.0331621	0.0213115	0.0338211	0.043686	0.0259069	0.0132441	0.040584	0.0286201	0.0321036	0.0439509
CE_24:2+NH4_	0.0127873	0.0156821	0.00724195	0.0122738	0.0097453	0.0388692	0.0116741	0.0144223	0.0416805	0.0270325	0.0221767	0.0501454	0.0774147	0.0577326	0.0300339	0.0354085	0.0248879	0.095611	0.0460281	0.0362372	0.0264339	0.0297196	0.0372352	0.0157566	0.0288159	0.0475291	0.0210826	0.0409561	0.0147678	0.0291061	0.032246	0.0184694	0.0281996	0.0122278	0.0191084	0.0344135	0.0132415
CE_24:1+NH4_	0.00953864	0.0214014	0.0359009	0.0435792	0.0333695	0.0330391	0.0192418	0.0464367	0.138994	0.0687935	0.0341323	0.103818	0.0604679	0.0630318	0.058589	0.0586847	0.0527937	0.0802043	0.0468642	0.0139096	0.0445105	0.0300562	0.0203832	0.0224589	0.0457576	0.0146217	0.024354	0.0226517	0.0564472	0.0258846	0.0335795	0.0171329	0.0363314	0.0132913	0.0317864	0.0381501	0.0195503
CE_24:0+NH4_	0.0237235	0.0345851	0.0323941	0.0504654	0.0343957	0.0521984	0.0304898	0.0666116	0.087312	0.158374	0.0580123	0.040161	0.0690194	0.0435986	0.0615502	0.041064	0.0487573	0.0655892	0.0635842	0.0545698	0.0284188	0.0552455	0.0712954	0.0500507	0.0354942	0.0379777	0.0585307	0.0378974	0.0308268	0.035006	0.0260881	0.0338342	0.0312098	0.0203353	0.044509	0.0339184	0.0401443
Des_10:0+NH4_	0.0120396	0.0311665	0.0448747	0.0294417	0.0270523	0.0116942	0.0133775	0.00782646	0.0279436	0.0465885	0.00574282	0.0339623	0.0299602	0.03312	0.019509	0	0.0155733	0.0318647	0	0.00604248	0.0146034	0.0172776	0.0142125	0	0.00389108	0.00886667	0.0241788	0.0203411	0.00681921	0.0122501	0.00615433	0.0116277	0.00857146	0.0067913	0.0284822	0.0117737	0.0198566
Des_12:0+NH4_	0.00208034	0.00262306	0	0	0	0.00331424	0.00185802	0	0	0	0	0	0	0	0	0	0	0	0	0	0.00805229	0	0	0	0	0	0.00500718	0	0	0	0	0	0	0	0	0	0
Des_14:0+NH4_	0.00312733	0	0.00120749	0	0	0	0	0.0125255	0	0.00833317	0.00726819	0	0.0059007	0	0.00677568	0	0	0	0.0149316	0	0	0	0.0102734	0	0	0	0	0	0.000943459	0.00290714	0.0124813	0	0	0.00471348	0.00923887	0.00075662	0.00343248
Des_16:2+NH4_	0	0	0.0127775	0.00332921	0	0	0	0.0138581	0	0.0123951	0	0.000716489	0.000778854	0	0.00625745	0	0	0	0	0	0.00565279	0.00144851	0.00413252	0	0	0.0044119	0	0.00642679	0.00301529	0.00290714	0	0.00448292	0.00397783	0	0	0	0.0042923
Des_16:1+NH4_	0.0164034	0.0213173	0.0105344	0.0115099	0.0076084	0.00795478	0.00962306	0.00331555	0.00870967	0.0452376	0.0191851	0.0214286	0.0272323	0.0150522	0.00631377	0.00789959	0.0270154	0.0389649	0.0493804	0.00857086	0.0152824	0.0271398	0.0140357	0.0329383	0.00852138	0	0.0297333	0.00998139	0.0315306	0.0136462	0.0198248	0.0218998	0.0228081	0.00520544	0.00447012	0.0117801	0.00316986
Des_16:0+NH4_	0.00929252	0.0118238	0.00906255	0.0139778	0.0135764	0.00600409	0.0078411	0.0102358	0.00879976	0.023744	0.0125405	0.0015373	0.0108419	0.0239891	0.00641952	0.0141413	0.0260339	0.0203606	0.0816097	0	0.00725086	0.0172737	0	0.0189245	0	0.0195441	0.023509	0.000922966	0.00385499	0.000958857	0.00848587	0.0040585	0.0135647	0.0110751	0.0200113	0.00942496	0.0104299
Des_18:3+NH4_	0.0283681	0.0261173	0.00889623	0.014251	0.0289524	0.00939461	0.0266279	0.056788	0.105084	0.0575482	0.0502117	0.0357156	0.0151767	0.0447587	0.0615718	0.0505095	0.0465804	0.0804883	0.158102	0.0587957	0.0731254	0.0661123	0.0528303	0.0222714	0.028738	0.0450492	0.0533289	0.0305672	0.0257873	0.0246769	0.0145726	0.0240067	0.0431013	0.0129529	0.0265164	0.0161791	0.0284655
Des_18:2+NH4_	0.435666	0.484036	0.399121	0.452231	0.544235	0.519269	0.418363	1.10592	1.24823	1.01477	0.876073	0.847417	0.875017	0.842689	1.35183	1.49157	1.02319	0.98671	2.76759	0.922678	1.2951	0.977371	1.29444	0.860688	0.632112	0.971186	1.14781	0.524465	0.601702	0.641875	0.760455	0.679553	0.851352	0.516924	0.488811	0.621371	0.525731
Des_18:1+NH4_	0.0806848	0.0503894	0.0813728	0.053191	0.0682541	0.0848966	0.0815514	0.193112	0.147383	0.145445	0.19867	0.080587	0.098087	0.088263	0.197897	0.147566	0.132708	0.18182	0.393788	0.0887853	0.12723	0.109002	0.127394	0.110948	0.183497	0.115418	0.12405	0.100605	0.091604	0.0680109	0.0935825	0.093929	0.0839648	0.0917802	0.0543598	0.101587	0.0668212
Des_18:0+NH4_	0.000807714	0.00221529	0.00332951	0.00435559	0.0022123	0.00306069	0.00315679	0.00331555	0.00605351	0.00111152	0.0138732	0.00619241	0.0059007	0.0105514	0.0021088	0.0175572	0.00581387	0.0351914	0.0307402	0.00857086	0.00721684	0.00820467	0.0142125	0.00395363	0.00480256	0.0150893	0	0.00587447	0.00713436	0	0.00621355	0.00202674	0.00589461	0	0.00989867	0.0110111	0.00238366
Des_20:5+NH4_	0.065527	0.108658	0.0703333	0.0819309	0.116842	0.103429	0.0813886	0.0978944	0.188878	0.161766	0.12001	0.135576	0.174231	0.178343	0.321013	0.283704	0.132327	0.199073	0.394252	0.180235	0.177223	0.198566	0.191854	0.197174	0.104754	0.118611	0.165149	0.086558	0.100646	0.13264	0.12766	0.119963	0.131118	0.0785721	0.123323	0.064381	0.107806
Des_20:4+NH4_	0.225279	0.324699	0.314556	0.373585	0.334958	0.329228	0.288694	0.813301	0.875509	1.01551	0.605321	0.711046	0.648518	0.531883	0.862449	0.781431	0.698223	0.657064	1.39013	0.494866	0.782033	0.686138	0.693684	0.667155	0.512433	0.639838	0.701389	0.434856	0.454603	0.459503	0.356	0.440955	0.516907	0.435158	0.352773	0.430418	0.495596
Des_20:3+NH4_	0.0346182	0.0554486	0.0251025	0.080562	0.0282411	0.0355494	0.0492607	0.0833899	0.0718233	0.141965	0.0561884	0.0647742	0.0757778	0.062769	0.133256	0.106144	0.1158	0.0797366	0.241223	0.0707887	0.112714	0.108935	0.0543729	0.0416099	0.0318201	0.0642788	0.0638776	0.042804	0.0734098	0.0459555	0.0571858	0.0690001	0.0906334	0.0677165	0.0577396	0.05839	0.0576892
Des_20:2+NH4_	0.00312733	0	0	0.00656979	0.0022123	0	0	0.0148907	0.0137149	0.0123951	0	0.0163875	0.00668776	0.00772404	0.00631377	0.0072954	0.00735811	0.0193691	0.0429464	0	0.0211614	0.0079906	0.0103426	0.00826515	0	0.00445477	0.00519347	0.00372129	0.00301529	0.00388218	0.00760009	0.00942411	0.00848826	0.0177089	0.00833788	0.00407234	0.00694251
Des_20:1+NH4_	0	0	0	0.00353243	0	0	0.00185802	0.00103258	0.00102191	0.00658429	0.011571	0.000820807	0.000787062	0.0056963	0	0	0	0.0178002	0.0214051	0.00598123	0	0	0	0	0	0	0	0	0.00411907	0	0.00943006	0.00239586	0.0010331	0.00107961	0	0.00440972	0.00260687
Des_20:0+NH4_	0.000878628	0	0.00120749	0.0129379	0.00501757	0.00442423	0.00291529	0.0250861	0.00879976	0	0	0.00619241	0.00583916	0.0015794	0.0158323	0.00100365	0.000981458	0.00795631	0.00823075	0.00928086	0.00962958	0.0113378	0.00641228	0.00805436	0.00792694	0.0044119	0	0	0.000994527	0.000958857	0.00347781	0	0.00276237	0.00327325	0	0	0.00768536
Des_22:6+NH4_	0.10631	0.085674	0.0969347	0.104564	0.111274	0.1256	0.107946	0.193699	0.354239	0.263311	0.213864	0.227766	0.135297	0.20792	0.342602	0.335156	0.311573	0.275725	0.417013	0.222761	0.274524	0.254169	0.237241	0.167137	0.143187	0.250307	0.218336	0.143586	0.211683	0.168988	0.138237	0.161408	0.227261	0.126344	0.168683	0.163601	0.117935
Des_22:5+NH4_	0.325704	0.418172	0.321532	0.775115	0.41253	0.453675	0.342867	1.78091	3.74397	1.33499	0.984939	0.934556	0.467919	0.798848	1.23175	0.794134	0.944899	0.878726	1.09568	0.58711	0.396494	0.470278	0.278341	0.336321	0.366974	0.434713	0.339158	0.311979	0.257429	0.450297	0.211208	0.268939	0.260093	0.218828	0.233337	0.279055	0.203505
Des_22:4+NH4_	0.049028	0.0841386	0.0540883	0.110687	0.0474874	0.064636	0.0467264	0.255256	0.428429	0.194762	0.157134	0.114166	0.0647794	0.107811	0.177404	0.0991355	0.0819141	0.11073	0.129576	0.0738961	0.0531439	0.0359599	0.0324524	0.0820783	0.0518212	0.025648	0.0405605	0.0409148	0.0587281	0.0440398	0.0212947	0.0257634	0.0143829	0.0184652	0.0223869	0.0256338	0.0154425
Des_22:3+NH4_	0.00652923	0	0	0.00336636	0.0101382	0.00995778	0.00410336	0.00627425	0.0280263	0.00735417	0.0169591	0.0102338	0.00740508	0	0.0255814	0.00789959	0.0222028	0.00795631	0.0253411	0.00258963	0.00805229	0	0.00641228	0.00395363	0	0.00898795	0.0103624	0.00748156	0.00434203	0.0149716	0	0.0074788	0.00397783	0.00372233	0.00774395	0.00075662	0.0037539
Des_22:2+NH4_	0.000807714	0	0	0.0060764	0.00125886	0.00726992	0.00315679	0	0.00674327	0	0	0.0110159	0.00466232	0.0105019	0.00677568	0	0	0.0100696	0.0131744	0	0.00929584	0	0	0.00431152	0	0.00886667	0.00519347	0.0118437	0.000943459	0	0.00286268	0.00303171	0	0.00585819	0	0	0
Des_22:1+NH4_	0.00860957	0.00221529	0.00403106	0.0108427	0	0.00458007	0.00185802	0.00782646	0.00955628	0.0123951	0.0123754	0	0.0059007	0.000819601	0.021984	0.0159023	0.0181504	0	0.0117989	0.00928086	0.0151989	0.00780638	0.00393034	0.00410073	0.00403585	0	0	0.0060875	0	0.0140127	0.00500806	0	0.00313224	0.00435285	0.00388281	0.00075662	0.00800912
Des_22:0+NH4_	0	0	0	0.00225135	0	0	0.00421405	0.0147643	0.00102191	0	0.00726819	0.00424427	0	0.0019124	0	0.0075245	0.00122116	0.00795631	0.0200297	0	0.00284162	0	0	0	0	0	0	0.00345196	0	0.00482887	0.000944193	0.00751463	0	0.000852587	0	0	0.00238366
Des_24:6+NH4_	0.00226299	0	0.00648705	0.0182001	0.00615522	0.00581745	0.0118556	0.0162565	0.0489954	0.0331431	0.011571	0.0143586	0	0.0239293	0.0146007	0.0121871	0.0287201	0.00103114	0.0242888	0	0.0160315	0	0.0190945	0.00825759	0.0133081	0.00457605	0.00535518	0.00618318	0.00812889	0.00980891	0.00412227	0.00448292	0.00554353	0.00327325	0.00445507	0.0030623	0.0112526
Des_24:5+NH4_	0.00652923	0.00221529	0	0.0123948	0	0.00331424	0	0	0.00102191	0	0.000969465	0.00424427	0.0137683	0.00450082	0.00106585	0.0158235	0.0165133	0.0100696	0.0249733	0	0.010062	0.00627686	0.0125108	0	0	0.00462051	0.00519347	0.00279833	0.00434203	0.0149172	0.00286268	0	0.000911108	0	0.0065792	0	0
Des_24:4+NH4_	0	0	0	0.00128108	0.00375871	0	0	0.02602	0.00853437	0.0123951	0	0	0.00927602	0	0.00106585	0	0.00821522	0.00773059	0.00410027	0	0	0.00316359	0	0.00395363	0	0.00457605	0.0116834	0	0.00528549	0	0.00495396	0	0	0.00258494	0.000889345	0.00541976	0.0045401
Des_24:3+NH4_	0.00508824	0.00262306	0	0.00128108	0.00674676	0	0	0.00679388	0.00766141	0.00581076	0.0100166	0.000820807	0	0.00662794	0.00631377	0	0	0.00795631	0.0321297	0.0152621	0.00565279	0.0131818	0.00571956	0.00410073	0	0.0044119	0.0105616	0	0.00434203	0.00290714	0.000944193	0	0.00765131	0.00471348	0	0.0030623	0.00689917
Des_24:2+NH4_	0.0034019	0	0	0.00195951	0.00199929	0.00111	0	0	0	0	0.000862169	0.000716489	0	0	0.00631377	0	0	0.00134313	0	0	0	0.00663974	0	0.00395363	0.00480256	0	0	0.0040296	0	0.000958857	0	0	0	0	0.00388281	0.00541976	0
Des_24:1+NH4_	0.00312733	0.0059501	0.00436503	0	0.00339681	0.00331424	0.00596139	0	0	0	0.00726819	0.00910649	0.0059007	0	0	0.0175572	0	0.00610818	0.0117989	0	0.00284162	0	0.00178922	0	0	0.0044119	0.0102007	0.0046432	0	0	0	0	0.0010331	0.00107961	0.00476719	0.00101003	0.00238366
Des_24:0+NH4_	0	0.00483835	0	0	0	0.00677618	0	0	0	0.00679169	0	0.00615369	0.000778854	0	0.00106585	0.00789959	0.00581387	0	0	0.00604248	0.00364305	0	0	0.00431152	0	0	0	0	0.00232056	0.000962871	0	0	0.00451043	0	0.00629158	0	0.00260687
TOTAL	363.233	501.722	453.096	567.758	564.356	583.865	497.796	1114.53	1274.39	1284.47	1006.21	886.101	850.885	933.64	1369.08	997.127	1096.8	990.596	2147.67	878.98	1015.74	969.742	949.959	776.226	709.759	784.318	889.06	610.039	687.101	689.551	684.865	661.437	681.567	653.955	560.643	633.146	639.85

## Sheet: COQ10
Condition	susceptible	susceptible	susceptible	susceptible	susceptible	susceptible	susceptible	susceptible	susceptible	susceptible	susceptible	susceptible	susceptible	susceptible	susceptible	susceptible	resilient	resilient	resilient	resilient	resilient	resilient	resilient	resilient	resilient	resilient	resilient	resilient	resilient	resilient	control	control	control	control	control	control	control
Intervention	imipramine	imipramine	imipramine	imipramine	imipramine	imipramine	imipramine	imipramine	saline	saline	saline	saline	saline	saline	saline	saline	imipramine	imipramine	imipramine	imipramine	imipramine	imipramine	imipramine	saline	saline	saline	saline	saline	saline	saline	saline	saline	saline	saline	saline	saline	saline
Unrandomized	30	31	32	35	33	34	29	28	14	13	15	12	16	17	19	18	50	56	54	55	53	52	51	42	36	37	38	40	39	41	2	6	1	7	3	5	4
Randomized	2	9	23	30	33	47	50	55	4	7	19	25	26	41	43	54	5	13	17	20	37	42	44	12	18	28	31	40	46	48	6	8	14	36	45	51	56
CoQ10_NH4	0.0348118	0.0194323	0.216824	0.068604	0.0562663	0.0346278	0.0384381	0.0468852	0.0424936	0.0528552	0.0334695	0.188923	0.0850111	0.048277	0.043696	0.0516702	0.0240789	0.0977192	0.0831819	0.0581388	0.0612207	0.0278574	0.0361228	0.079412	0.0445635	0.230312	0.0692835	0.053692	0.0251175	0.0474154	0.0506404	0.0225443	0.0883794	0.0702837	0.0725404	0.0671074	0.0361506
CoQ10H2_NH4	0	0.00598308	0.0318973	0.0171359	0.0167643	0	0.00428058	0.0075493	0.00641116	0	0.0188205	0.021481	0.00647906	0.00596755	0.0176773	0.00369032	0.00785347	0	0.0100322	0.0274252	0.0236444	0	0.00125065	0.0115099	0.00472988	0	0.00464043	0.0139032	0.0108032	0.00998711	0.00382505	0.00320679	0.00833317	0.0174869	0.0110169	0.0101483	0.00116508
CoQ9_NH4	0.0929925	0.12528	0.200633	0.288381	0.194514	0.179411	0.169885	0.241775	0.0701627	0.143775	0.14298	0.243506	0.322772	0.162141	0.150162	0.141968	0.164151	0.249181	0.239623	0.175503	0.262049	0.162567	0.163167	0.065378	0.272598	0.359205	0.16129	0.214768	0.234964	0.153271	0.16645	0.123389	0.214305	0.175915	0.239576	0.104515	0.172908
CoQ9H2_NH4	0.00314729	0.0269229	0.0270056	0.0501287	0.0126454	0.00631411	0.0105162	0.0191261	0.0114721	0.0212727	0.0325888	0.0309473	0.0839249	0.0326876	0.0332294	0.0112212	0.0271346	0.0153327	0.0201175	0.0115552	0.0359572	0.0237233	0.0302249	0	0.0254601	0.0358382	0.0491145	0.00858996	0.0230472	0.0346223	0.0216399	0.00806557	0.0226258	0.0323772	0.0334841	0.007098	0.0308027
TOTAL	0.130952	0.177618	0.47636	0.424249	0.28019	0.220353	0.22312	0.315335	0.13054	0.217903	0.227858	0.484858	0.498187	0.249073	0.244765	0.208549	0.223218	0.362233	0.352955	0.272622	0.382871	0.214148	0.230765	0.1563	0.347352	0.625355	0.284328	0.290953	0.293932	0.245296	0.242555	0.157206	0.333644	0.296063	0.356618	0.188869	0.241027
	#DIV/0!	#DIV/0!	#DIV/0!	#DIV/0!	#DIV/0!	#DIV/0!	#DIV/0!	#DIV/0!	#DIV/0!	#DIV/0!	#DIV/0!	#DIV/0!	#DIV/0!	#DIV/0!	#DIV/0!	#DIV/0!	#DIV/0!	#DIV/0!	#DIV/0!	#DIV/0!	#DIV/0!	#DIV/0!	#DIV/0!	#DIV/0!	#DIV/0!	#DIV/0!	#DIV/0!	#DIV/0!	#DIV/0!	#DIV/0!	#DIV/0!	#DIV/0!	#DIV/0!	#DIV/0!	#DIV/0!	#DIV/0!	#DIV/0!

## Sheet: DAG
Condition	susceptible	susceptible	resilient	control	susceptible	control	susceptible	resilient	resilient	control	resilient	resilient	susceptible	resilient	susceptible	susceptible	susceptible	resilient	susceptible	resilient	susceptible	control	resilient	resilient	susceptible	resilient	susceptible	resilient	control	resilient	susceptible	resilient	susceptible	control	susceptible	susceptible	control
Intervention	imipramine	saline	imipramine	saline	saline	saline	imipramine	saline	imipramine	saline	imipramine	saline	saline	imipramine	imipramine	saline	saline	saline	imipramine	saline	imipramine	saline	imipramine	saline	saline	imipramine	saline	imipramine	saline	saline	imipramine	saline	imipramine	saline	saline	imipramine	saline
Unrandomized	30	14	50	2	13	6	31	42	56	1	54	36	15	55	32	12	16	37	35	38	33	7	53	40	17	52	19	51	3	39	34	41	29	5	18	28	4
Randomized	2	4	5	6	7	8	9	12	13	14	17	18	19	20	23	25	26	28	30	31	33	36	37	40	41	42	43	44	45	46	47	48	50	51	54	55	56
DAG_28:2+NH4_	0	0	0.0183114	0.0123322	0.0130321	0.0126826	0.00132353	0	0.00847113	0.00673307	0	0.0281016	0.0146193	0.0129338	0.0161515	0.0127403	0.00641767	0.00623313	0.0259439	0.0258162	0.0518097	0.0150953	0.0166253	0.0125591	0.0286975	0	0.0139516	0.00600386	0.00769736	0	0	0.00771689	0.00728904	0.0255779	0.0226372	0	0.0134495
DAG_28:1+NH4_	0.013376	0	0.000353519	0.00327333	0	0	0.00288106	0.027841	0.00513424	0.00905224	0.00822127	0.00399544	0.00752136	0.0129338	0.0313203	0.00358968	0.0632672	0.011469	0.0496016	0.016726	0.0225277	0.018767	0	0.0338302	0.0047602	0.00106481	0.0139516	0.0246724	0.00473956	0.0153589	0.0258912	0.0302773	0.0206807	0	0.0195617	0.0143442	0.0140949
DAG_28:0+NH4_	0.323823	0.366699	0.292777	0.23303	0.270778	0.291343	0.128307	0.261893	0.260056	0.140641	0.212641	0.226224	0.0704527	0.151055	0.19504	0.105718	0.165928	0.101171	0.23507	0.268041	0.165704	0.279905	0.178124	0.173495	0.360302	0.183633	0.23043	0.142694	0.327131	0.180588	0.149752	0.228074	0.276555	0.210729	0.289531	0.28654	0.166645
DAG_30:2+NH4_	0.00719768	0.0470063	0.0422015	0.0123322	0.0108901	0.0105581	0.0115305	0.133024	0.0337776	0.0348597	0.00334481	0.0479155	0.0269455	0.0339927	0.0260858	0.0199323	0.0160332	0.00612007	0.00971026	0.037819	0.0708479	0.00422943	0.035655	0.0143756	0.00401614	0.048916	0.0150615	0.058659	0.10366	0.0595378	0.0286279	0.0716849	0.0669037	0.0248871	0.0573159	0.0289213	0.062437
DAG_30:1+NH4_	0.0843057	0.0705027	0.115057	0.0800107	0.063226	0.0246118	0.099386	0.349136	0.101297	0.0338882	0.0857033	0.118578	0.11325	0.0326381	0.112463	0.0759588	0.0522868	0.116191	0.105301	0.119494	0.320075	0.204048	0.246467	0.188799	0.140429	0.0965906	0.215254	0.177099	0.203482	0.172799	0.14553	0.193757	0.377155	0.158461	0.261317	0.143966	0.0942026
DAG_30:0+NH4_	0.134837	0.102143	0.0775907	0.172752	0.0582664	0.129588	0.138381	0.699807	0.28437	0.203082	0.1399	0.348016	0.250698	0.135629	0.191392	0.110981	0.204802	0.113391	0.282805	0.377195	0.435383	0.244629	0.308247	0.50052	0.340694	0.237971	0.25689	0.284146	0.187358	0.22764	0.149063	0.261284	0.41823	0.171511	0.258758	0.298188	0.281916
DAG_32:4+NH4_	0.00425045	0.00414856	0.0339012	0.0137025	0.0368668	0.0106701	0.0475645	0.106694	0.0556653	0	0.01654	0.0185276	0.0299499	0.0129338	0.0153758	0.0285852	0.0421717	0.00611305	0.0175223	0.0119296	0.00279394	0.0521216	0.0137224	0.0432951	0.0386604	0.00822631	0.0325537	0.0182318	0.05921	0.0153541	0.0291335	0.0445124	0.018287	0.0317095	0.0539138	0.0245772	0.0628182
DAG_32:3+NH4_	0.067349	0.02051	0.0726481	0.00465682	0.0833987	0.07716	0.0534019	0.110425	0.0612454	0.0201203	0.0133632	0.081281	0.0148778	0.0430722	0.0472666	0.047734	0.0553214	0.0463506	0.01742	0.0352849	0.0075133	0.063543	0.0624887	0.0444905	0.0254459	0.0377223	0.0640309	0.0588376	0.113	0.0420981	0.0539075	0.067267	0.0444304	0.057155	0.0304229	0.0510002	0.035711
DAG_32:2+NH4_	0.13466	0.166368	0.130501	0.0916119	0.176101	0.141342	0.245267	0.556307	0.320821	0.105886	0.145929	0.208075	0.137312	0.227424	0.314456	0.26921	0.182399	0.0963241	0.219361	0.249223	0.192099	0.21352	0.142534	0.0843226	0.320675	0.169773	0.280347	0.261802	0.38835	0.344832	0.134526	0.191283	0.419281	0.233053	0.320858	0.215179	0.258863
DAG_32:1+NH4_	0.449191	0.508102	0.414772	0.443785	0.469763	0.479361	0.528445	0.988186	0.603858	0.400412	0.408421	0.512803	0.589809	0.781494	0.624246	0.495892	0.764516	0.522954	0.758443	0.740746	0.735088	0.707991	0.855699	0.744287	1.09728	0.586382	0.627293	0.687541	0.865	0.616222	0.543907	0.886052	1.21891	0.860398	1.12796	0.782216	0.648339
DAG_32:0+NH4_	0.852068	0.825335	0.883618	0.657275	0.936807	0.914089	1.00987	2.05337	1.88919	1.16839	0.744275	1.23603	1.14818	1.48985	0.950171	1.17422	1.01352	0.866925	0.962485	1.11529	1.10808	1.26776	1.33429	1.2743	1.863	0.720258	1.44463	1.31991	1.2974	1.44619	0.837382	1.45807	1.31084	1.09633	1.20466	1.26345	1.07532
DAG_34:4+NH4_	0.12754	0.0710187	0.0543039	0.038026	0.064608	0.0860322	0.0898326	0.0724764	0.0888628	0.0371982	0.0454754	0.031059	0.0511841	0.103178	0.0221273	0.0497764	0.0219936	0.0729403	0.0723197	0.171936	0.0725677	0.0594308	0.0326462	0.0871957	0.10546	0.0681223	0.0758784	0.0597243	0.140232	0.0335427	0.0598244	0.0638631	0.0787097	0.0673451	0.0797046	0.0216631	0.0558567
DAG_34:3+NH4_	0.784321	0.693295	0.611017	0.5256	0.775944	0.882897	0.82196	0.659182	0.886828	0.47414	0.668266	0.872945	0.516232	1.06697	1.00238	0.81863	0.892647	0.873506	0.706099	0.83276	0.706903	0.667042	0.95306	1.03255	1.0523	0.738622	1.0555	0.774139	1.00061	0.485659	0.697435	1.00212	0.834283	0.80028	0.750945	0.820989	0.531379
DAG_34:2+NH4_	2.60509	2.64161	3.069	1.44673	3.87433	2.86393	4.02869	1.81406	5.00314	2.16468	3.20016	3.68133	2.27692	4.67648	3.08764	4.82749	3.96488	3.2452	2.48334	3.24955	3.10048	2.7257	3.61249	3.97868	4.65134	2.90801	3.46117	2.80554	3.72491	2.16215	3.3323	3.14418	3.8801	3.61769	2.704	3.43265	2.00797
DAG_34:1+NH4_	1.41625	1.53041	1.57356	1.05572	1.882	1.41151	2.11748	1.8713	2.30101	1.1072	1.65064	1.86875	1.50435	2.27411	1.50215	2.48835	1.76846	1.74982	1.45643	1.46545	1.96024	1.46858	2.05766	1.97383	2.04993	1.72902	1.6689	1.64018	1.59402	1.36256	1.9751	1.82617	2.09528	1.85526	1.77873	1.86289	1.34617
DAG_34:0+NH4_	0.808707	0.66057	0.635722	0.90051	0.725858	0.791799	0.644529	2.66733	1.00624	0.80563	0.756253	0.790756	0.89798	0.810157	1.03832	0.865952	0.757689	0.704657	1.26968	1.22785	0.982943	1.08969	1.28943	1.22384	0.928342	0.889983	1.2311	0.85941	1.35302	1.51542	1.05235	1.07387	1.06118	1.27549	1.021	0.972131	0.946227
DAG_36:6+NH4	0.0723319	0.0314184	0.0109004	0.022175	0.0289129	0.0728397	0.0249814	0.0772142	0.0122728	0.00910081	0.0322551	0.0180398	0.0483875	0.0465009	0.0209723	0.0412788	0.0260296	0.0367711	0.023052	0.0521055	0.0355066	0.00749181	0.0655994	0.0376201	0.0132526	0.0161542	0.0921437	0.00347651	0.00393523	0.0451108	0.0478052	0.0994156	0.00836465	0.0230619	0.0577849	0.0402559	0.0458714
DAG_36:5+NH4_	0.204974	0.187121	0.397564	0.155728	0.356945	0.220548	0.365782	0.105023	0.571875	0.13084	0.169522	0.289486	0.36518	0.332544	0.311789	0.570817	0.372045	0.22132	0.274532	0.365526	0.0931578	0.23533	0.251678	0.371656	0.30923	0.227015	0.340777	0.367575	0.328314	0.19544	0.300462	0.411557	0.296367	0.4579	0.350143	0.523582	0.276199
DAG_36:4+NH4_	2.30995	1.98286	2.60362	1.66196	2.78047	2.3296	2.52564	1.20264	4.2167	1.44903	2.25468	3.09856	1.79194	3.05453	2.91485	4.66754	3.10734	2.18217	1.83074	3.16668	2.20348	2.32186	2.74745	2.531	3.09457	2.65316	3.51998	2.45075	2.74421	1.84078	3.07211	2.8864	3.07312	2.7108	2.23691	2.62955	1.79697
DAG_36:3+NH4_	3.53686	3.20289	3.97199	2.78624	4.7121	3.7644	4.91736	2.3406	5.01651	2.75079	4.19346	4.80288	2.68332	5.1396	3.58188	6.4036	5.07841	4.09195	2.75294	4.45077	3.72331	2.68777	4.89008	5.61154	5.03843	3.73905	4.93403	3.77327	5.01219	2.62745	5.1223	4.65405	5.12583	4.30791	3.79406	4.15012	2.79461
DAG_36:2+NH4_	2.40177	1.94556	2.11756	1.7256	3.25868	2.57871	2.98558	1.89624	2.75695	2.01177	2.67834	2.97188	1.97297	3.5791	2.06173	3.25079	3.01162	2.37042	1.74998	2.14371	2.19049	1.89178	2.8491	2.82743	3.67356	2.26983	2.24467	1.98613	2.87335	1.6639	2.58541	2.76655	2.36499	2.86458	2.01873	2.69144	1.72363
DAG_36:1+NH4_	4.76677	3.86798	5.11014	9.48964	9.57392	8.1047	8.42294	36.9872	11.2602	11.4118	9.05765	8.41233	10.9319	9.70521	14.3945	8.00167	8.77437	11.3524	22.6481	13.4627	19.7166	19.7866	20.9088	19.5304	12.3401	14.5652	13.4031	9.16388	14.4891	13.2003	12.8998	12.6973	11.7315	16.4043	9.30956	11.7604	11.4607
DAG_36:0+NH4_	1.48368	1.14758	0.752434	1.16101	0.958285	1.16551	0.92061	5.85725	1.72565	0.930262	0.885036	1.32121	1.7157	1.31274	1.8682	1.26954	1.42109	0.990914	2.25329	2.52951	1.55823	1.79104	2.41301	1.54854	1.2884	1.43145	1.89286	1.13224	2.10097	1.95347	2.31493	1.62081	1.40545	2.13355	1.43643	1.42821	1.47515
DAG_38:7+NH4	0.106435	0.0902138	0.0697619	0.0633658	0.0942985	0.102222	0.106595	0.175788	0.189181	0.115078	0.123921	0.0722562	0.0530189	0.162453	0.0847797	0.177098	0.0638414	0.155399	0.120519	0.217287	0.0841834	0.0790248	0.144856	0.126428	0.129912	0.176802	0.117045	0.118552	0.160829	0.062913	0.0657904	0.151096	0.154295	0.154815	0.0863636	0.172224	0.0330779
DAG_38:6+NH4_	0.541631	0.444689	0.591365	0.438357	0.709963	0.575241	0.692566	0.131724	0.872003	0.410859	0.480482	0.8368	0.510773	0.684055	0.43167	0.727284	0.629527	0.477014	0.349725	0.486042	0.434289	0.522283	0.720711	0.478822	0.526866	0.576945	0.704677	0.498152	0.462299	0.453105	0.662744	0.616364	0.722119	0.635358	0.50661	0.609519	0.522305
DAG_38:5+NH4_	0.484798	0.315914	0.374134	0.433765	0.489113	0.542621	0.470236	0.201718	0.399645	0.44453	0.350585	0.496669	0.272543	0.453994	0.401877	0.450915	0.490929	0.274848	0.222406	0.248569	0.305034	0.282639	0.375581	0.373956	0.395348	0.253726	0.361183	0.329935	0.328409	0.339855	0.410932	0.408289	0.304638	0.286851	0.35755	0.411498	0.302638
DAG_38:4+NH4_	0.176463	0.224636	0.130633	0.0698891	0.147855	0.126422	0.131675	0.193606	0.173703	0.128013	0.0936448	0.224907	0.0629459	0.112589	0.0511365	0.0593721	0.167592	0.238115	0.0888466	0.074303	0.0755269	0.0950634	0.150021	0.22134	0.099942	0.136836	0.0982041	0.0905097	0.123055	0.103132	0.100442	0.0852976	0.0914144	0.0880981	0.182419	0.118241	0.059144
DAG_38:3+NH4_	8.20731	9.09334	8.22037	18.7295	18.6166	17.3545	17.2062	73.8753	33.6993	24.6351	20.9141	20.5044	22.2753	19.9964	31.6729	21.9644	23.4437	18.6944	56.4625	52.054	51.3038	45.8667	52.8712	34.4801	25.6077	36.9962	36.9436	20.1926	29.5169	30.4485	26.0027	34.9047	31.0432	30.3596	22.6868	24.0092	22.5628
DAG_38:2+NH4_	0.189437	0.198381	0.197376	0.15038	0.240309	0.241019	0.235256	0.672392	0.167716	0.27313	0.23499	0.172055	0.197632	0.271529	0.345459	0.321627	0.24497	0.202441	0.414093	0.372792	0.46762	0.200313	0.467696	0.437993	0.260261	0.256888	0.284758	0.207735	0.350303	0.293091	0.442426	0.290886	0.305099	0.357748	0.205255	0.270819	0.233298
DAG_38:1+NH4_	13.3223	11.8645	13.9967	34.1806	24.9693	29.54	23.298	160.232	57.1831	41.9358	32.2726	29.0133	40.3174	32.3808	61.9119	32.7581	36.8444	36.4269	94.8811	65.8116	62.9454	68.3692	87.2704	58.0687	46.4089	57.8371	55.1566	31.201	51.0017	57.4671	47.191	52.981	46.3471	57.698	38.4578	43.5105	37.2914
DAG_40:10+NH4_	0	0	0.00494201	0	0.0123043	0.000793167	0.0115305	0	0.0166668	0	0.0111858	0	0.00141484	0	0	0	0.0127888	0	0.0175223	0	0	0	0.00637428	0.0166577	0	0	0	0.00566663	0	0.00767097	0	0.014768	0	0.0232532	0	0.0143442	0.00584202
DAG_40:9+NH4_	0.151381	0.0584583	0.110032	0.0322907	0.0548784	0.111349	0.104165	0.13516	0.10592	0.013611	0.0770056	0.1009	0.0399151	0.0852463	0.15241	0.131633	0.108769	0.0462291	0.154374	0.152249	0.0843778	0.165337	0.0786956	0.164959	0.0984009	0.0959867	0.102618	0.0638487	0.0567076	0.0235437	0.0707534	0.104169	0.0798629	0.0575745	0.0556339	0.0469516	0.0932477
DAG_40:8+NH4_	1.7965	1.17309	1.55119	1.26658	1.41007	1.37129	1.15109	1.3808	1.99901	1.35212	1.53866	2.00085	1.16467	1.45966	1.62211	2.80572	1.6314	1.63682	1.13006	2.14309	1.73596	1.7719	1.75125	1.73031	1.95958	1.93877	1.92302	1.63909	2.07295	1.19097	1.714	2.01466	1.98943	1.94094	1.62581	1.80468	1.53706
DAG_40:7+NH4_	0.892966	0.840573	1.02403	0.682564	0.922424	0.838887	1.21344	0.88875	1.11721	0.972873	0.963323	1.01947	0.562764	0.942824	0.957719	1.51335	1.0513	1.1817	0.793154	1.30927	0.675015	0.751974	0.988089	1.31641	1.01617	1.05461	0.972004	0.866046	1.22883	0.695448	1.17094	1.12193	1.04546	1.38084	0.89427	1.12283	0.95904
DAG_40:6+NH4_	0.438708	0.34808	0.486897	0.443232	0.655541	0.571784	0.628732	0.56946	0.887698	0.749405	0.48505	0.476189	0.362832	0.568587	0.718106	0.798769	0.617858	0.531223	0.653617	0.918383	0.64688	0.533021	0.622256	0.611492	0.67384	0.548186	0.663023	0.58905	0.625594	0.690528	0.696383	0.78205	0.749143	0.640597	0.436625	0.784218	0.423926
DAG_40:5+NH4_	25.8902	27.6521	34.9193	72.5646	64.7917	64.0435	50.3505	217.837	116.623	89.2135	70.9742	69.7432	65.1458	72.0858	114.508	70.6608	79.3731	73.8493	192.104	178.075	159.591	178.118	188.325	128.256	114.12	148.869	129.396	80.8314	105.889	107.574	101.67	106.06	104.264	109.538	84.4062	80.8452	89.8553
DAG_40:4+NH4_	47.47	38.3239	82.1923	162.565	145.41	136.091	111.274	617.422	312.327	236.746	168.149	179.913	174.817	147.878	260.159	178.771	196.213	178.826	453.805	415.479	347.972	387.692	505.183	270.736	242.487	294.646	312.34	184.16	241.066	290.471	256.44	270.689	249.286	264.894	209.644	181.783	198.952
DAG_40:3+NH4_	10.2675	10.1186	11.1416	26.7035	21.6926	24.8819	19.7561	101.204	44.3914	36.6448	22.0686	22.3927	22.8266	24.1452	43.493	24.5031	26.7146	20.2533	63.4906	58.8055	55.366	56.2607	62.0366	48.7193	34.0655	40.6025	42.4931	28.979	39.4187	43.6323	34.8368	36.0554	37.283	39.1176	30.0176	29.1403	34.1338
DAG_40:2+NH4_	0.327291	0.353916	0.346451	0.966466	0.804501	0.940764	0.703448	4.27259	1.76639	1.40069	0.746621	0.949047	0.949206	0.858082	1.71554	0.791361	1.11009	0.807849	2.36372	1.90027	2.06133	1.72022	1.86656	1.74504	1.25479	1.21977	1.39253	1.15867	1.51208	1.46745	1.16114	1.12255	1.30688	1.41019	1.17768	1.16194	1.01566
DAG_40:1+NH4_	0.239168	0.199515	0.202466	0.610378	0.35555	0.335546	0.370354	1.50186	0.721368	0.592632	0.39087	0.499856	0.482455	0.447698	1.00925	0.524713	0.595282	0.36247	1.00796	0.817834	0.724769	0.736146	1.1598	0.911614	0.684987	0.779326	0.704522	0.497765	0.762687	0.599716	0.496152	0.819508	0.326381	0.564974	0.399776	0.599149	0.413929
DAG_40:0+NH4_	0.194437	0.335439	0.167903	0.660322	0.332716	0.483033	0.386118	1.15015	0.892321	0.452915	0.344817	0.377397	0.468275	0.491372	0.697497	0.344494	0.460532	0.57674	0.862562	0.738864	0.604653	0.418576	0.723625	1.01616	0.501394	0.417527	0.527326	0.470488	0.667482	0.584211	0.461449	0.625766	0.443088	0.44098	0.388331	0.598371	0.369621
DAG_42:11+NH4_	0.0609997	0.0450644	0.026331	0.0233963	0.0223417	0.0705381	0.0334585	0.068439	0.0333336	0.0115328	0.0123615	0.0655208	0.0130602	0.0493983	0.00163597	0.0297273	0.0240293	0.0197151	0.105724	0.0166413	0.034508	0.0357122	0.0377187	0.0166577	0.0521462	0.0073711	0.0621552	0.0804819	0.0136985	0.0173625	0.0312094	0.0221996	0.0332818	0.0668594	0.0265391	0.0877408	0.0687408
DAG_42:10+NH4_	0.107745	0.142738	0.0585274	0.114268	0.0483946	0.0800896	0.0445256	0.0323225	0.081924	0.0621414	0.101687	0.102337	0.182382	0.0488178	0.098387	0.0615126	0.0830789	0.127205	0.0519575	0.0867398	0.0928218	0.127597	0.0878307	0.198237	0.060934	0.0715762	0.0920369	0.0697156	0.0689235	0.0118237	0.0750542	0.160222	0.10465	0.0418566	0.0877749	0.0821913	0.0774553
DAG_42:9+NH4_	0.0213018	0.0512089	0.021788	0.0352813	0.0468227	0.0347702	0.0114904	0.00562658	0.103684	0.0453898	0.04375	0.0492692	0.0692749	0.0243937	0.0137948	0.0744342	0.000724982	0.0285175	0.0340924	0.0281302	0.0686192	0.0225029	0.0748843	0.0425909	0.0176848	0.0132938	0.0458785	0.0574621	0.0102536	0.0420655	0.065253	0.0298828	0.0356836	0.0408541	0.083657	0.0230718	0.0161128
DAG_42:8+NH4_	0.0705839	0.00424437	0.0260364	0.0516136	0	0.0234725	0.0119777	0.0415925	0.0189216	0.0343512	0.0131916	0.0299761	0.0124472	0.00372391	0.0172963	0.039579	0.0450392	0.0298573	0.0476553	0.0151724	0.0184711	0.0267898	0.0400757	0.0272031	0.059902	0.00754147	0.0223333	0.0383701	0	0.00880289	0.0416851	0.0128405	0.0119456	0.0285903	0.0462731	0.0078242	0.0298441
DAG_42:7+NH4_	0.0888612	0.164511	0.161397	0.295404	0.20348	0.270197	0.213307	0.781167	0.470719	0.217644	0.326287	0.307816	0.217747	0.247309	0.386848	0.278029	0.35653	0.286798	0.465106	0.448699	0.380634	0.597102	0.624344	0.255825	0.214748	0.430883	0.403174	0.248413	0.489331	0.242806	0.238308	0.445316	0.303403	0.304656	0.227078	0.197067	0.337784
DAG_42:6+NH4_	34.8269	32.8905	43.6617	101.246	81.1972	87.6194	71.2062	344.43	168.996	145.311	97.1581	104.284	86.8146	98.7173	164.541	105.532	107.079	87.3695	259.45	252.611	201.814	252.938	271.634	165.728	127.334	185.57	170.435	111.186	138.037	166.444	141.577	155.002	157.885	147.656	121.631	113.981	110.7
DAG_42:5+NH4_	4.29344	5.46104	4.42974	11.5464	9.71946	10.4579	8.3911	39.2187	19.0698	15.2812	9.96041	11.0869	8.38884	12.1416	17.898	11.0843	11.4471	7.20301	28.0182	23.6988	20.4709	23.7542	24.2482	17.819	13.7142	16.9822	16.3789	11.7006	14.5498	16.8521	14.0823	15.0821	14.5427	15.2716	13.2372	12.7789	11.6866
DAG_42:4+NH4_	1.09893	1.71222	1.41984	2.7145	3.07268	2.50521	3.22123	16.0041	7.14545	4.01211	2.59533	2.98613	2.83653	4.11017	7.19972	2.72396	3.31008	1.96116	9.60956	6.81846	7.86274	7.54744	8.48436	5.81751	4.92611	5.43585	4.32157	2.68876	4.15581	4.54885	5.79344	3.55302	5.40547	3.85073	3.74565	2.91524	3.55829
DAG_42:3+NH4_	0.0517832	0.0607924	0.102596	0.30036	0.172095	0.121083	0.166289	0.89642	0.474733	0.231296	0.0926435	0.146883	0.188521	0.28674	0.534965	0.288689	0.221138	0.180558	0.542339	0.361485	0.268272	0.319449	0.454535	0.220655	0.338312	0.368657	0.389232	0.280743	0.386166	0.346146	0.34217	0.347589	0.274679	0.246625	0.249476	0.227334	0.246935
DAG_42:2+NH4_	0.0878001	0.122178	0.135225	0.297151	0.194129	0.207829	0.199027	0.982743	0.329036	0.319529	0.251279	0.263453	0.181008	0.218699	0.451444	0.31423	0.302429	0.220331	0.530683	0.417055	0.411757	0.438861	0.531877	0.581246	0.340898	0.462436	0.452449	0.234538	0.235063	0.508838	0.299065	0.466412	0.279943	0.247452	0.351329	0.351055	0.267307
DAG_42:1+NH4_	0.0291954	0.016497	0.0425441	0.143595	0.154219	0.0791531	0.0901605	0.204632	0.269264	0.130229	0.106837	0.158458	0.219066	0.152312	0.165791	0.145566	0.158746	0.145378	0.10487	0.304909	0.110196	0.131302	0.170266	0.091815	0.13729	0.0897013	0.107449	0.103352	0.120939	0.0918183	0.127859	0.150048	0.134169	0.111659	0.155996	0.106121	0.062787
DAG_42:0+NH4_	0.0339769	0.0209108	0.03396	0.153479	0.0512739	0.096521	0.0877043	0.256924	0.22804	0.106545	0.0762647	0.0924687	0.119211	0.0677473	0.0790479	0.0698257	0.0525959	0.0662672	0.135479	0.196512	0.188875	0.170698	0.135583	0.149178	0.0998112	0.218101	0.105216	0.0557742	0.139601	0.116406	0.15344	0.144843	0.0670496	0.0830107	0.0885872	0.0930041	0.1028
TOTAL	174.057	162.4	228.837	460.175	407.703	406.082	341.899	1645.61	809.224	627.249	458.328	479.355	456.913	454.128	745.65	493.546	524.617	461.964	1208.22	1100.72	956.256	1067.5	1256.53	784.228	656.356	829.39	814.11	506.7	672.371	755.543	671.978	719.95	690.953	716.927	560.644	531.295	543.094
	#DIV/0!	#DIV/0!	#DIV/0!	#DIV/0!	#DIV/0!	#DIV/0!	#DIV/0!	#DIV/0!	#DIV/0!	#DIV/0!	#DIV/0!	#DIV/0!	#DIV/0!	#DIV/0!	#DIV/0!	#DIV/0!	#DIV/0!	#DIV/0!	#DIV/0!	#DIV/0!	#DIV/0!	#DIV/0!	#DIV/0!	#DIV/0!	#DIV/0!	#DIV/0!	#DIV/0!	#DIV/0!	#DIV/0!	#DIV/0!	#DIV/0!	#DIV/0!	#DIV/0!	#DIV/0!	#DIV/0!	#DIV/0!	#DIV/0!

## Sheet: FFA
Condition	susceptible	susceptible	resilient	control	susceptible	control	susceptible	resilient	resilient	control	resilient	resilient	susceptible	resilient	susceptible	susceptible	susceptible	resilient	susceptible	resilient	susceptible	control	resilient	resilient	susceptible	resilient	susceptible	resilient	control	resilient	susceptible	resilient	susceptible	control	susceptible	susceptible	control
Intervention	imipramine	saline	imipramine	saline	saline	saline	imipramine	saline	imipramine	saline	imipramine	saline	saline	imipramine	imipramine	saline	saline	saline	imipramine	saline	imipramine	saline	imipramine	saline	saline	imipramine	saline	imipramine	saline	saline	imipramine	saline	imipramine	saline	saline	imipramine	saline
Unrandomized	30	14	50	2	13	6	31	42	56	1	54	36	15	55	32	12	16	37	35	38	33	7	53	40	17	52	19	51	3	39	34	41	29	5	18	28	4
Randomized	2	4	5	6	7	8	9	12	13	14	17	18	19	20	23	25	26	28	30	31	33	36	37	40	41	42	43	44	45	46	47	48	50	51	54	55	56
FFA_14:0_	28.0619	28.9076	23.0064	17.3119	18.842	20.7287	20.6595	19.9152	17.7422	17.874	19.0634	19.5103	15.9741	17.8092	18.1411	13.1566	15.9377	17.8441	16.9198	16.2978	15.4074	17.1686	13.923	17.7859	14.625	15.5393	14.0375	13.5343	16.0639	12.781	14.6162	13.378	14.4089	11.4476	12.7165	12.6777	13.0827
FFA_14:1_	1.52028	1.54864	1.27796	0.797949	0.98619	1.10475	0.978908	1.1546	1.00791	0.864915	1.02631	1.17117	0.703879	0.929155	1.21135	0.804438	0.694545	0.990419	0.878407	0.569876	0.913948	0.982197	0.891648	1.04291	0.777656	0.787252	0.643333	0.76472	0.821431	0.772158	0.696487	0.671286	0.690351	0.647007	0.621135	0.769565	0.580068
FFA_16:0_	432.166	419.079	422.306	391.678	401.488	388.4	406.103	402.835	395.954	390.922	396.804	427.275	402.819	405.491	405.857	380.636	401.13	397.089	390.335	402.451	381.58	351.612	357.465	421.141	443.109	400.665	397.66	392.919	419.806	390.683	402.542	409.816	403.281	425.205	401.738	408.196	421.293
FFA_16:1_	185.171	154.513	130.695	119.797	123.54	127.846	129.825	136.249	108.822	98.7661	115.815	109.841	107.789	115.206	124.741	81.5291	112.572	132.318	120.725	123.189	126.388	107.265	114.196	108.579	133.842	110.355	106.962	107.575	127.117	96.7614	100.208	126.568	107.277	117.012	93.6629	120.85	119.964
FFA_18:0_	442.725	465.468	475.369	475.522	464.772	479.318	475.105	413.099	413.035	429.617	389.541	444.663	417.397	411.397	427.679	411.816	415.528	418.326	414.485	418.452	395.982	380.838	379.707	463.646	468.297	429.152	434.852	417.819	429.253	423.063	423.351	431.446	419.459	435.188	421.863	430.064	435.904
FFA_18:1_	379.909	372.335	347.753	323.247	317.823	330.54	333.553	323.294	318.944	309.281	327.75	326.041	311.86	327.538	329.772	290.836	333.119	333.657	313.644	346.346	312.9	291.709	296.614	361.043	390.865	311.294	324.594	321.885	343.87	312.556	328.452	358.656	335.229	341.622	316.182	343.462	340.269
FFA_18:2_	338.577	337.532	307.727	309.845	326.648	324.975	311.75	304.093	308.055	290.635	309.486	327.042	299.2	300.202	319.006	292.721	310.268	311.673	290.408	327.3	304.321	275.221	286.833	321.559	364.911	318.491	309.328	310.325	334.924	310.823	306.218	335.681	318.113	326.043	305.331	326.44	321.864
FFA_18:3_	82.2558	94.2655	65.0337	53.0271	52.996	48.5379	68.9622	48.7964	58.1079	38.1804	57.4904	57.0149	44.2012	59.6291	57.4404	47.2664	54.8721	63.7569	45.5535	57.2918	47.3814	33.4132	45.4989	35.3886	65.0073	37.0909	40.7837	39.079	45.5942	39.3896	45.232	56.5238	56.3314	44.2322	42.3777	55.7323	45.2606
FFA_20:0_	80.3228	82.139	83.5786	57.7215	65.4307	60.3373	61.0018	59.8648	59.1311	60.0267	53.0837	51.5204	64.914	52.6881	54.0792	43.566	49.9563	48.8382	66.5387	74.0892	58.0894	60.8108	54.9533	59.7401	64.2439	58.6322	61.0171	50.7112	55.9702	54.8784	48.1087	52.4538	55.0932	58.5767	49.8338	56.2137	56.4953
FFA_20:1_	53.3393	60.847	43.7353	40.8868	49.5128	50.76	51.6757	43.6943	41.4084	41.1313	38.1485	36.0664	39.8787	36.8865	52.0414	30.9223	40.7253	39.8978	49.0611	60.7761	49.049	41.7115	42.3815	35.3518	53.1197	40.3601	41.8551	44.7512	53.5291	37.338	38.1085	39.1321	49.2267	48.0507	43.5561	39.6461	49.2997
FFA_20:2_	27.8328	29.485	24.9771	16.534	19.8885	23.4826	19.3689	21.9952	16.5479	17.7475	16.3883	16.0594	17.8108	16.0132	19.375	13.5968	15.3524	17.8088	18.2681	26.9028	19.931	18.0549	19.401	15.3391	22.803	17.0511	18.3562	18.4286	20.114	15.8946	16.4034	19.2743	19.0949	19.6916	16.3951	18.9456	20.0382
FFA_20:3_	34.4057	39.4777	33.0525	24.1576	29.9992	29.0754	28.8956	25.1591	24.2664	24.421	21.4431	19.8374	24.8115	22.9989	26.0222	17.6026	22.0448	21.5618	23.3001	33.3341	28.542	20.8658	22.8806	33.9988	45.1552	23.4004	24.0086	22.9182	22.5076	19.7654	22.8713	28.7304	24.2876	25.5819	22.5676	22.8664	24.6051
FFA_20:4_	80.6358	97.7419	97.347	67.255	73.6313	75.7886	73.4553	71.9306	70.6507	70.4876	66.3455	66.8632	70.084	66.0731	68.5088	50.1146	64.39	53.8045	70.9231	79.6866	73.5173	70.7205	62.3142	317.993	348.177	68.7272	69.139	69.525	66.7592	63.7756	65.3619	73.9422	69.9914	69.2333	66.0401	64.9018	67.8199
FFA_20:5_	84.8479	89.0791	94.9794	65.3558	70.5464	67.0771	68.3729	65.9745	67.2144	68.5846	61.9532	63.9816	68.9445	63.6079	75.8086	53.4343	61.0757	57.1468	75.0242	80.6635	73.5583	70.8111	62.7656	17.2982	16.0158	68.3162	62.2425	60.3125	68.5885	60.3855	66.7035	70.2018	71.2563	68.5341	59.8461	67.0192	69.05
FFA_22:0_	8.03825	8.56712	7.4448	5.58476	7.0119	5.27169	5.68723	5.25032	6.8116	6.38988	5.86724	5.77478	4.50773	6.02074	6.26617	5.99567	5.96627	4.65383	6.93395	8.59696	5.93171	6.12881	6.72284	7.25153	8.64175	6.61957	7.69647	6.43986	7.36523	5.64447	6.02074	6.14723	6.94968	6.71232	5.54302	7.29864	6.50247
FFA_22:1_	6.79122	7.9937	6.43804	3.98155	7.79618	5.73481	7.50823	5.74192	5.35864	4.65109	4.50322	4.73938	5.18021	5.26874	7.11033	3.99858	5.05942	4.42013	7.82361	9.61373	6.8165	8.03259	6.35997	4.58528	8.22342	6.09947	5.75449	5.5348	6.63651	5.62755	5.75689	4.20373	6.76516	6.93476	6.20597	6.27108	5.99024
FFA_22:2_	4.92003	4.94817	4.02477	2.15629	2.92507	2.41692	2.58442	2.57896	1.93026	2.13686	2.73894	2.65724	2.6945	2.43791	2.90788	2.1057	2.51393	2.40915	3.00367	3.20246	2.28744	2.11276	1.7306	2.15863	3.02874	2.30729	2.16844	2.17179	2.34805	2.04687	2.23136	1.86347	2.54346	2.34456	2.35816	2.52391	2.34508
FFA_22:3_	2.74893	2.3836	2.24147	1.39184	2.18395	1.47881	1.79284	2.01983	1.51518	1.1058	1.45813	1.46712	1.5655	1.4077	1.79783	1.11455	1.54269	1.61719	1.36225	1.84541	1.7715	1.35301	1.56816	1.25694	2.38871	1.24763	1.79656	1.59284	1.90613	1.47298	1.49188	1.28692	1.5525	1.66203	1.49097	1.50031	1.49734
FFA_22:4_	8.46224	8.98602	8.59733	4.89835	7.04789	5.52572	5.78999	6.46408	4.68185	5.37026	4.92602	4.79174	6.17042	4.52351	5.13408	4.34365	4.55657	4.91016	5.8615	7.22546	6.05649	5.12693	5.46438	4.81364	7.48826	5.68957	5.03286	5.1605	5.08677	4.63617	4.6903	6.23	5.23052	5.42771	4.54142	5.26944	5.43882
FFA_22:5_	25.3833	27.5582	24.9537	17.748	21.0097	21.1555	19.3903	18.8162	18.7085	19.3154	17.7477	20.3103	15.22	19.2983	21.3679	13.3332	17.1916	16.8558	18.8834	25.6338	22.2948	18.7183	19.6088	21.4039	25.4598	22.5341	19.6556	18.1392	22.4217	14.6425	17.0288	23.5453	20.0143	22.2229	14.3698	20.305	20.6578
FFA_22:6_	42.9853	49.8203	46.7199	34.7438	34.8527	37.2734	33.8589	40.1518	32.6988	36.0547	30.8691	37.8412	31.7646	31.2865	41.8615	30.3882	29.373	34.1391	35.7902	47.344	41.0888	41.5072	41.173	36.2114	44.2156	39.05	37.213	34.842	40.4702	33.0138	35.173	44.0751	39.0929	38.775	32.7533	38.8263	37.474
FFA_24:0_	10.6454	9.51546	10.8164	6.5001	7.99753	7.35309	10.9091	8.60167	9.87899	9.85591	7.73223	8.52379	10.1548	8.99575	10.2097	7.98957	7.37609	7.62692	14.6325	16.7459	13.5884	14	13.8324	14.8197	18.8304	14.9125	14.5185	13.0618	14.7773	12.6613	12.587	12.4073	13.9101	14.8443	15.5024	13.2835	12.7141
FFA_24:1_	3.57309	3.85745	3.86105	2.19636	3.54943	2.82474	3.29733	3.02075	2.93647	2.5651	2.28946	2.10256	2.30563	2.28349	3.57687	2.06368	2.56869	2.36903	3.72417	4.91818	4.0548	3.35256	3.00627	2.78605	3.77444	2.97316	3.43371	2.65728	3.90968	3.22346	3.02657	2.49586	3.25855	3.962	3.73873	3.394	3.30928
FFA_26:0_	3.88104	3.72137	4.17614	2.51167	3.1669	2.72637	2.85412	3.0086	3.13481	3.40629	2.6037	3.65931	3.486	2.9174	3.17578	2.81347	2.66757	2.74958	5.69089	5.70197	5.14998	5.31877	5.06038	4.86037	7.07051	4.84038	5.40779	4.60911	5.23373	5.06398	4.4014	4.41262	4.78299	4.93384	6.06316	4.98524	4.70879
FFA_26:1_	0.866531	0.971232	0.831045	0.311822	0.513297	0.473843	0.517393	0.476121	0.388929	0.416281	0.38257	0.309185	0.422551	0.504549	0.611161	0.294004	0.327071	0.362537	0.698419	0.755381	0.490726	0.396778	0.328032	0.470115	0.584348	0.493706	0.480055	0.371914	0.367551	0.556497	0.402217	0.338966	0.43076	0.456251	0.462076	0.380056	0.446595
TOTAL	2370.07	2400.74	2270.94	2045.16	2114.16	2120.21	2143.9	2034.19	1988.93	1949.81	1955.46	2059.06	1969.86	1981.41	2083.7	1802.44	1976.81	1996.83	2000.47	2178.93	1997.09	1847.23	1864.68	2310.52	2560.65	2006.63	2008.64	1965.13	2115.44	1927.46	1971.68	2123.48	2048.27	2099.34	1945.76	2071.82	2086.61
	#DIV/0!	#DIV/0!	#DIV/0!	#DIV/0!	#DIV/0!	#DIV/0!	#DIV/0!	#DIV/0!	#DIV/0!	#DIV/0!	#DIV/0!	#DIV/0!	#DIV/0!	#DIV/0!	#DIV/0!	#DIV/0!	#DIV/0!	#DIV/0!	#DIV/0!	#DIV/0!	#DIV/0!	#DIV/0!	#DIV/0!	#DIV/0!	#DIV/0!	#DIV/0!	#DIV/0!	#DIV/0!	#DIV/0!	#DIV/0!	#DIV/0!	#DIV/0!	#DIV/0!	#DIV/0!	#DIV/0!	#DIV/0!	#DIV/0!

## Sheet: GLYCOLIPID
Condition	susceptible	susceptible	resilient	control	susceptible	control	susceptible	resilient	resilient	control	resilient	resilient	susceptible	resilient	susceptible	susceptible	susceptible	resilient	susceptible	resilient	susceptible	control	resilient	resilient	susceptible	resilient	susceptible	resilient	control	resilient	susceptible	resilient	susceptible	control	susceptible	susceptible	control
Intervention	imipramine	saline	imipramine	saline	saline	saline	imipramine	saline	imipramine	saline	imipramine	saline	saline	imipramine	imipramine	saline	saline	saline	imipramine	saline	imipramine	saline	imipramine	saline	saline	imipramine	saline	imipramine	saline	saline	imipramine	saline	imipramine	saline	saline	imipramine	saline
Unrandomized	30	14	50	2	13	6	31	42	56	1	54	36	15	55	32	12	16	37	35	38	33	7	53	40	17	52	19	51	3	39	34	41	29	5	18	28	4
Randomized	2	4	5	6	7	8	9	12	13	14	17	18	19	20	23	25	26	28	30	31	33	36	37	40	41	42	43	44	45	46	47	48	50	51	54	55	56
d18:0/12:0-MonoHex	0	0	0	0	0	0.00150999	0	0	0	0	0	0	0	0	0	0	0.00206824	0	0	0	0	0	0	0	0.00785565	0	0	0	0.00808324	0	0.00721609	0	0	0	0	0	0
d18:0/14:1-MonoHex	0	0	0	0	0	0.00450534	0	0	0	0	0	0	0	0.00732557	0	0	0	0	0	0	0.00908178	0.0098954	0.00579322	0	0	0.000203063	0	0	0	0	0	0.00721827	0	0	0	0	0
d18:0/14:0-MonoHex	0	0.00472906	0.00856655	0.00960888	0.012045	0.00596395	0	0	0	0.0053171	0.0132327	0.00656748	0	0.00560011	0	0	0.00998984	0.00878126	0.00353162	0.0183811	0.0104975	0	0.0047002	0.000633546	0	0.00879159	0	0.00528789	0.0145737	0.00635759	0	0.0143598	0.00503288	0.00922324	0.00777468	0.00709401	0
d18:0/16:1-MonoHex	0.00464485	0.00551065	0.00382578	0.0108998	0.0015408	0.00596395	0.0124122	0	0	0.00576737	0	0	0.0100137	0.0089169	0.00662145	0.0352847	0.00807419	0	0	0	0	0.0069209	0.0117621	0	0.0261855	0.00639871	0.00688807	0	0.0121497	0.0271662	0.0156916	0.0130637	0.00139994	0.01001	0.0104535	0	0.00161807
d18:0/16:0-MonoHex	0	0.0082217	0.00108107	0.00545676	0	0.0114824	0	0	0.00214382	0.0110228	0	0.012023	0.0170299	0	0	0.00579484	0.015267	0	0	0.00889545	0	0	0.0047002	0	0.00785565	0.0010428	0	0.00656615	0	0.00890069	0.00612362	0.00721827	0	0.0197739	0.00698746	0.00487037	0
d18:0/18:3-MonoHex	0.0108959	0	0.00454395	0.0151949	0.018345	0.00466406	0.00437516	0.0122971	0.0143331	0.0127737	0.00363153	0.00175187	0.00701617	0.0140873	0	0.00490976	0.00206824	0.0150712	0	0.0262194	0.0199881	0.00750686	0.00954294	0.00065326	0.0249215	0.0324086	0.0224131	0	0	0.00431153	0.00466811	0.00688832	0.0217603	0.0117714	0.0153238	0.0148419	0.021296
d18:0/18:2-MonoHex	0	0	0	0	0.00472484	0	0	0	0.0043594	0	0	0	0	0	0.0156175	0	0	0	0	0.00574265	0	0	0	0	0.00810153	0	0	0.00127826	0	0	0	0	0	0.00746188	0	0	0
d18:0/18:1-MonoHex	0	0.00551065	0	0	0	0	0	0.00893758	0	0	0	0	0	0	0	0	0	0	0.00987667	0	0	0.0069209	0	0.0105163	0	0	0	0.0012482	0	0	0	0	0	0	0	0	0
d18:0/18:0-MonoHex	0	0.00551065	0	0	0	0	0	0	0	0.0053171	0.00155637	0.00234835	0	0	0	0	0	0.0036969	0	0	0.00908178	0	0.0114439	0	0	0	0.0213963	0	0	0	0	0	0	0	0	0	0
d18:0/20:5-MonoHex	0.0360642	0.00800791	0.0174661	0.00566447	0.0472277	0.0286509	0.0249257	0.0760416	0.0251354	0.0262947	0.0173014	0.0102136	0.00917141	0.0259805	0.0302294	0.0330882	0.0353869	0.0273653	0.0115992	0.0683537	0.0148682	0.045761	0.0600813	0.0216245	0.0168082	0.0497123	0.021076	0.0432043	0.0785504	0.0213328	0.00397447	0.034058	0.0387665	0.0448049	0.0919878	0.0358985	0.0350372
d18:0/20:4-MonoHex	0.0038365	0.00151429	0.00360714	0.0186064	0	0.0162144	0.00437516	0	0.010127	0.008159	0.00155637	0.00356238	0	0.00184611	0	0.00820931	0	0	0	0.00315279	0.0157727	0.00340876	0	0	0	0.00831777	0.000538527	0	0.00181803	0.0074918	0.00200062	0.00889615	0.0153548	0.01001	0.0084739	0.00145025	0.00365489
d18:0/20:3-MonoHex	0	0	0	0	0.00152967	0.00145861	0	0	0	0.0124066	0	0	0	0	0	0	0	0.00428008	0.00335876	0	0	0.0069209	0	0	0	0	0.015663	0	0.00653592	0	0	0	0	0	0.00628995	0.00573926	0
d18:0/20:2-MonoHex	0	0	0	0	0	0	0	0	0	0	0	0	0	0	0	0.00675242	0	0	0	0	0.00447306	0	0	0	0	0.00639871	0	0	0	0	0	0.00584546	0	0.00849457	0	0.0106096	0
d18:0/20:1-MonoHex	0	0	0	0	0.00472484	0.00150999	0	0	0	0	0	0.00234835	0	0	0	0	0	0	0	0	0	0	0	0	0	0	0	0.0100107	0	0	0.00721609	0	0	0.00176136	0.00164978	0	0.00161807
d18:0/20:0-MonoHex	0	0	0	0	0	0	0	0	0	0	0	0	0	0	0	0	0	0	0	0	0	0	0	0	0	0	0	0	0	0	0	0.00162597	0	0	0	0	0
d18:0/22:6-MonoHex	0	0	0	0	0	0	0	0	0.0059955	0	0	0.00356238	0	0	0	0	0	0	0	0	0	0	0	0.0108435	0	0	0	0	0	0	0	0.00162597	0	0	0	0	0
d18:0/22:5-MonoHex	0	0.00151429	0.00360714	0	0	0	0.00141646	0	0	0.00472407	0	0	0.00491218	0.007009	0	0	0.00534348	0	0	0	0.00447306	0	0	0	0	0	0	0	0	0	0	0	0	0	0	0	0
d18:0/22:4-MonoHex	0	0	0.00274471	0	0	0	0.00470791	0	0	0	0	0	0.00241567	0	0	0	0	0	0.0132354	0	0	0	0	0.0111498	0.00785565	0.000501099	0	0	0	0.00635759	0	0	0	0	0	0.00135474	0
d18:0/22:3-MonoHex	0	0	0	0	0	0	0	0	0	0	0	0	0.00701617	0	0	0	0	0	0	0.00881723	0	0	0	0	0	0	0.00672392	0	0	0	0	0	0	0	0	0.00573926	0
d18:0/22:2-MonoHex	0	0.00752064	0	0	0	0	0	0	0	0.00343493	0	0	0	0	0	0	0	0	0	0	0	0	0	0	0	0	0	0	0	0	0	0	0	0	0	0	0
d18:0/22:1-MonoHex	0	0.00472906	0	0.0101281	0	0.00342817	0.00589935	0	0.00805782	0	0	0.00833768	0.00250879	0	0	0.00490976	0.00465678	0.00797698	0	0	0	0	0	0.000633546	0.000191781	0.0147165	0.00021823	0	0	0	0	0.00162597	0.00581944	0	0.00698917	0.00280499	0.00732247
d18:0/22:0-MonoHex	0.00466968	0.00670741	0	0	0	0.00342817	0.00152419	0	0	0	0.00675192	0	0.00701617	0.0036025	0	0	0.0124594	0.00762855	0.00987667	0	0	0.0098954	0	0	0	0.000359276	0.00893905	0.00653609	0.00524634	0	0	0.00200783	0	0.00236285	0	0	0
d18:0/24:1-MonoHex	0.0038365	0	0.00410934	0.00415211	0.00362134	0.00956428	0.00152419	0.00893758	0.00419367	0.00801484	0.00751744	0.00410022	0.00241567	0.00184611	0	0	0.00640448	0	0.00335876	0	0.00447306	0.0040981	0.00579322	0	0.00829931	0.00655492	0.00915728	0.00528789	0.00653592	0.0107737	0	0	0.0183743	0	0	0	0.00743515
d18:0/24:0-MonoHex	0.0038365	0.00151429	0.00360714	0.00545676	0.0015408	0	0	0	0	0.0070063	0	0	0	0	0.00706239	0.00882449	0	0	0	0	0	0	0.0198938	0	0	0	0	0.00528789	0	0	0	0.00631091	0.00593076	0	0.0163081	0	0
d18:0/26:1-MonoHex	0.0071409	0	0.00108107	0	0.00475921	0	0	0	0	0	0	0	0	0	0	0	0	0	0	0	0	0	0	0	0	0	0	0	0	0	0.00847549	0	0	0	0	0	0
d18:0/26:0-MonoHex	0	0	0	0	0	0	0	0.0079019	0	0	0	0	0	0.00516289	0	0	0	0	0	0	0	0	0	0	0	0	0	0	0	0	0	0	0	0	0	0	0
d18:1/12:0-MonoHex	0.00422653	0	0.0107561	0.00459827	0.00876967	0.00393028	0.00504403	0.0220988	0	0.0130688	0.00432726	0	0.00675575	0.00847176	0.0132794	0	0	0.00508436	0.00939325	0.00670638	0.0242553	0.00753543	0	0.0241604	0.00879522	0	0.00765513	0	0.00299302	0.016513	0.00226742	0	0	0	0.0132791	0.00573926	0
d18:1/14:1-MonoHex	0.00466968	0.0268073	0.00449492	0.0152252	0.00743819	0.0144427	0.0096794	0.0319972	0.00626615	0.0124066	0.0157545	0.0144205	0.0209905	0.00711217	0.00951761	0.00735211	0.0130999	0.0142542	0.0297139	0.0287943	0.0152272	0.0158396	0	0.0220003	0.000843967	0.00696683	0	0.00707681	0.0193234	0.0326587	0.00785675	0.00533545	0.00252131	0.01001	0.00417253	0.0301984	0.0131813
d18:1/14:0-MonoHex	0.00914456	0	0.00410934	0	0.00401046	0.0127889	0.00470791	0.0177977	0.00576757	0	0.00675192	0	0.00675575	0	0.00407898	0.00432758	0	0.00600161	0.00602008	0	0	0	0	0	0	0	0.0163896	0.00541526	0	0	0.00656482	0	0	0	0	0	0
d18:1/16:1-MonoHex	0.0246951	0.00501435	0.00410934	0.01924	0.00472484	0.0300196	0.0120292	0.0507798	0.0257526	0.00449763	0.0542244	0.0206586	0.032678	0.0175074	0.0288104	0.00432758	0.0123598	0.011904	0	0.0204767	0.0433405	0.0109017	0.0117621	0.0133997	0.0155904	0.00706529	0.0096395	0.00170157	0.00242008	0.0131277	0.00847549	0.00267274	0	0.00746188	0.0216657	0.021466	0.0246235
d18:1/16:0-MonoHex	0.217255	0.264569	0.211856	0.27833	0.283973	0.232813	0.144733	0.317676	0.258434	0.280387	0.262467	0.304016	0.260995	0.237695	0.2044	0.185369	0.244128	0.265059	0.257131	0.235862	0.255703	0.187051	0.367257	0.419639	0.250573	0.276565	0.238774	0.254968	0.34451	0.471412	0.304185	0.297997	0.280931	0.296163	0.301124	0.189888	0.346219
d18:1/18:3-MonoHex	0.0077175	0.00670741	0.00307208	0.00562639	0.0151863	0.00466406	0	0	0	0.00238163	0.00194961	0.00910842	0.00314267	0.00220017	0	0	0.00578413	0.0173478	0	0.0106558	0	0.0168163	0.0117621	0	0	0	0.0088015	0.00409581	0.00242008	0.00338528	0.00226742	0.00216443	0	0.0177635	0.00487197	0	0.0119931
d18:1/18:2-MonoHex	0.0114734	0	0.00667921	0.0139915	0.00398149	0.00565325	0	0	0	0	0.0162533	0.00420906	0	0.00711217	0	0.00977695	0.00259082	0.009816	0	0.00598837	0	0.00355461	0.0109424	0	0.0160784	0	0	0	0.0169033	0	0.00847549	0	0.02017	0	0.0126316	0	0.00685486
d18:1/18:1-MonoHex	0	0	0	0.0154075	0	0.00565325	0.0010768	0.0330469	0.00268549	0	0.00737692	0.00533449	0	0	0.0159115	0.00562015	0.00640448	0	0.00987667	0	0	0	0	0.0116459	0	0.00630025	0	0	0.00737797	0.00235405	0.00847549	0.00216443	0.00593076	0	0	0	0.018848
d18:1/18:0-MonoHex	0.0236761	0.0552091	0.00857027	0.0534242	0.0297437	0.036258	0.00661066	0.014163	0.00384248	0.0149785	0.0127858	0.0232526	0.025646	0.0236023	0.00825184	0.0263927	0.038551	0.0344606	0.0384589	0.0562539	0.0158673	0.030025	0.0389303	0.0105163	0.0362775	0.0356418	0.0163634	0.0112713	0.0225502	0.019222	0.0297623	0.00772307	0.0287112	0.0209088	0.0542297	0.0128332	0.00271133
d18:1/20:5-MonoHex	0	0.0150736	0	0.00679977	0.00518179	0	0.00470791	0	0.00268549	0.002116	0.0187515	0.0029417	0.00978177	0.00562142	0	0.00259562	0.00545951	0.0117978	0	0	0	0	0.0060411	0.0108435	0	0	0.000931214	0.00698946	0	0.0107737	0	0.0241472	0	0.0155	0.0178907	0.0109027	0.0228495
d18:1/20:4-MonoHex	0.00914456	0.0093175	0	0	0.00117133	0.0025873	0.00396723	0	0.00602794	0	0.00435261	0.00489936	0.0245808	0.0109697	0	0.00371387	0.0284401	0	0	0.0116595	0.0103951	0	0	0.0106767	0.00797686	0.0236743	0.00672392	0.0123384	0.00299302	0.0158367	0.00721609	0.0150945	0.0182711	0	0.00197641	0.00193051	0.0154837
d18:1/20:3-MonoHex	0	0.00196396	0.00303964	0	0.00592208	0	0.00908307	0	0	0.00449763	0.00194961	0.00970745	0.00706072	0	0.00417287	0.00675242	0	0	0.00602008	0.0127666	0.00522372	0.00569171	0	0.0105163	0	0	0.00672392	0.0112184	0.00770195	0.00834491	0.00656482	0.00658847	0.00593076	0.00314533	0.00698917	0.00193051	0.00862883
d18:1/20:2-MonoHex	0	0.00772004	0.00088778	0.0105429	0.00401046	0.00225675	0	0.00787779	0.00835097	0.0179925	0	0.00656748	0.00701617	0.00231256	0	0.00259562	0.00640448	0.00428008	0	0.0039494	0	0	0	0	0.00797686	0.00639871	0.0096395	0.0123384	0.010695	0	0	0.00658847	0.00845207	0	0	0.0118831	0.00215392
d18:1/20:1-MonoHex	0.00565358	0	0	0	0	0	0.0120619	0.00787779	0	0.0053171	0	0	0	0.00722455	0.00407898	0.0219117	0	0.00553592	0.00632989	0.0056509	0	0	0.00548898	0	0	0	0.00672392	0.00575736	0	0	0	0	0	0	0	0.00754264	0.00215392
d18:1/20:0-MonoHex	0.0600276	0.049183	0.0275179	0.039972	0.044019	0.06446	0.0437612	0.0451371	0.0306914	0.0813387	0.0445994	0.037856	0.0564048	0.0568623	0.0443834	0.0463994	0.0330065	0.0659192	0.00602008	0.0301738	0.030795	0.0876519	0.0469192	0.0505798	0.0499986	0.032844	0.0536029	0.034768	0.0446023	0.0815319	0.0434215	0.05848	0.0539321	0.0411806	0.0833374	0.0165093	0.099786
d18:1/22:6-MonoHex	0.00159328	0	0.00307208	0.0137832	0.00472484	0.0135226	0.00368683	0	0.00835097	0	0.00302431	0.00970745	0	0.00330887	0	0.00371387	0.0124777	0.0149004	0.0201042	0	0	0.0069209	0	0	0.0157116	0.00355489	0.00893905	0.00170157	0	0.0199618	0.00847549	0.0138415	0	0	0.00197641	0.00193051	0.00668359
d18:1/22:5-MonoHex	0	0.00501435	0	0	0.00589616	0	0.0011587	0.0299766	0.00268549	0.002116	0.00977622	0.00803933	0.00701617	0	0.0156175	0.00302453	0.0065757	0	0.0105373	0	0.0168629	0.0126126	0	0.0106767	0.00785565	0.00706529	0.0275817	0.00170157	0.00737797	0.00834491	0.00558933	0	0.0126179	0	0	0.00794724	0.0390996
d18:1/22:4-MonoHex	0	0	0.00088778	0.00467135	0.00799196	0.0133639	0.0010768	0.0485536	0	0	0.0106295	0.0029417	0	0.0169219	0	0.00371387	0.00370701	0.00782744	0	0.0116595	0.00466445	0	0.00490131	0.00112961	0.0235673	0.00639871	0.015663	0.00166155	0.0054131	0.0131277	0	0.0138415	0.00593076	0.01001	0	0.00373388	0
d18:1/22:3-MonoHex	0.0110735	0	0.00360714	0	0.00472484	0.0129659	0	0.0220988	0	0.002116	0	0.00533449	0.00701617	0.00220017	0.0196965	0.00579484	0.00370701	0.00428008	0	0.0173104	0.00908178	0	0.00548898	0	0	0.01449	0	0.0110453	0.00952532	0.00580289	0	0.0106705	0	0.00314533	0.0280116	0.00444543	0.0253896
d18:1/22:2-MonoHex	0.0164606	0.00196396	0.00303964	0.0114711	0.0169925	0.0150178	0.00396723	0.0299766	0.0172038	0.0163399	0.00714217	0.0120501	0.00701617	0.0169587	0.024929	0.00579484	0.0162728	0.0122642	0	0	0	0.0126126	0.0294711	0.021198	0.019431	0.0165076	0	0.00397033	0.010371	0.0107737	0.0235483	0.0150945	0.00186355	0.0196938	0.0124027	0.0110076	0.00862883
d18:1/22:1-MonoHex	0.0545369	0.0217624	0.0403557	0.0146657	0.0660286	0.0326398	0.0675285	0.0756252	0.0256005	0.0930826	0.0376185	0.0408859	0.0545605	0.0454988	0.0389456	0.0164072	0.0409178	0.0591044	0.0440269	0.0493104	0.0401226	0.0185324	0.0289179	0.0401275	0.0439669	0.0363839	0.0679523	0.0293216	0.0934995	0.0573004	0.0892567	0.0555674	0.0308688	0.0335913	0.0226279	0.0261328	0.078278
d18:1/22:0-MonoHex	0.237454	0.524653	0.261244	0.423978	0.486416	0.425067	0.325893	0.181194	0.375019	0.574044	0.412599	0.50143	0.291833	0.436425	0.433847	0.379605	0.423959	0.447932	0.440204	0.330191	0.505057	0.391384	0.536839	0.43817	0.54306	0.437264	0.478403	0.434904	0.627748	0.605296	0.428894	0.423025	0.646121	0.389022	0.633824	0.381758	0.68567
d18:1/24:1-MonoHex	0.290456	0.39585	0.302755	0.392323	0.375621	0.32256	0.318196	0.238207	0.324543	0.401937	0.421768	0.366266	0.378793	0.356867	0.340991	0.297647	0.37143	0.319998	0.289668	0.429516	0.315287	0.441685	0.555573	0.360527	0.438489	0.429827	0.411451	0.357044	0.397538	0.547668	0.317692	0.50488	0.415043	0.171221	0.426023	0.394008	0.506723
d18:1/24:0-MonoHex	0.192756	0.273143	0.20226	0.278231	0.28238	0.239527	0.232277	0.175374	0.22768	0.392377	0.297662	0.312372	0.270747	0.274486	0.258963	0.336423	0.294849	0.277562	0.25505	0.389842	0.310171	0.244494	0.41343	0.394314	0.405605	0.385705	0.264807	0.312685	0.42865	0.49029	0.231479	0.319464	0.365637	0.261966	0.393059	0.312115	0.299329
d18:1/26:1-MonoHex	0.00724687	0.00501435	0.00447417	0	0.00876967	0.00450534	0	0.00989845	0	0	0	0.00313997	0.00701617	0.00220017	0.0132794	0.00432758	0.00286869	0.00702316	0	0	0.0163743	0	0	0.0142021	0.00166232	0.00831777	0.000700456	0.00409581	0.00770195	0	0	0.00216443	0	0.00577971	0	0.00637594	0.00486524
d18:1/26:0-MonoHex	0.00349098	0	0.00714898	0	0.00472484	0.00885857	0.0011587	0	0.00576757	0.0169042	0	0.00219452	0.00449662	0.0078216	0	0	0.00949114	0	0.00442394	0	0	0	0.0060411	0.0105163	0.00810153	0	0.00672392	0	0.0179712	0.0237583	0.00266315	0.00688832	0.0121459	0	0.0122619	0.0133916	0
d18:2/12:0-MonoHex	0.0102321	0.0122626	0.00360714	0.00545676	0.00757844	0.00466406	0	0.0220988	0	0.00526456	0	0	0.000694955	0	0.000936776	0	0.0121315	0	0.00977907	0	0.0214969	0.00912183	0.0102395	0.014466	0.0144154	0.00831777	0.0139719	0.00528789	0.0172273	0	0.0258301	0.000936882	0.00109136	0	0.000950599	0	0.00825733
d18:2/14:1-MonoHex	0.0777085	0.116002	0.0607028	0.131217	0.118066	0.155326	0.11155	0.608622	0.187696	0.197887	0.137675	0.138779	0.157268	0.10316	0.194975	0.0982163	0.150389	0.0974221	0.472378	0.4181	0.444555	0.457197	0.461136	0.257744	0.268623	0.320165	0.253136	0.213614	0.242044	0.222118	0.319281	0.244001	0.237241	0.200251	0.126795	0.212259	0.303153
d18:2/14:0-MonoHex	0.013701	0.000731627	0.012526	0.0147082	0.00232729	0.020744	0.0120064	0.0340508	0.00632733	0.00988743	0.00435261	0.0179344	0.0163294	0	0.0390914	0.0135213	0.0357043	0.0385321	0.0136302	0.0588361	0.071969	0.0253006	0.0543992	0.0526495	0.0442436	0.0328004	0.0184476	0.0123159	0.0121381	0.0383966	0.0237498	0.0210043	0.0157892	0.0257331	0.0349254	0.0161704	0.0304182
d18:2/16:1-MonoHex	0.000509357	0.000627858	0	0.0028213	0.00757844	0	0.00936729	0.0134349	0.0253894	0	0.0162022	0.00603053	0	0.0100749	0	0.00573758	0.0205231	0	0.00977907	0.0189674	0.0103951	0.00822591	0.027445	0.0183877	0.0137356	0.011468	0	0	0.00129554	0.0174791	0.00847549	0.00752863	0.0147909	0	0.0141346	0.00671498	0.0134146
d18:2/16:0-MonoHex	0.00112603	0.012151	0.0199259	0.0287379	0.00703532	0.00678611	0.0131757	0.0632247	0.0145828	0.027922	0.0122038	0.0201751	0.013963	0.0119666	0	0	0.0126632	0.00594076	0	0.0025933	0.0183012	0	0.00954294	0.0105163	0	0.021329	0.0121282	0.0114397	0.0375118	0.0103098	0.0234915	0	0.00802409	0	0.00698917	0.0118831	0
d18:2/18:3-MonoHex	0	0	0	0	0	0.00228076	0	0	0.0145828	0.00467739	0.0110378	0.00485095	0.00701617	0	0.0212485	0.00873944	0.0178523	0.00428008	0	0	0	0	0.00212254	0.0145787	0.00810153	0.025634	0	0.00613447	0.0101628	0.0074918	0.00788688	0	0.00109136	0.00957907	0	0.00614386	0
d18:2/18:2-MonoHex	0.0045944	0.000731627	0.00410934	0.00875242	0.00287437	0	0	0	0.0059955	0.0115088	0	0	0	0	0	0.00579484	0	0	0	0	0.00908178	0	0	0	0	0	0	0.00541526	0.00952532	0	0	0	0	0.0110249	0	0.00549217	0.00117361
d18:2/18:1-MonoHex	0	0.00670741	0.00176392	0.00545676	0	0	0	0	0	0.0053171	0.00675192	0	0.000721745	0	0.00066978	0	0	0	0	0	0	0	0	0	0	0	0	0	0	0	0	0	0	0	0	0.00549217	0.00862883
d18:2/18:0-MonoHex	0	0	0.00410934	0.00467135	0	0	0.00437516	0	0	0	0	0	0.00668899	0	0.00066978	0.0213375	0	0	0	0	0	0	0	0.0105163	0.00587995	0	0	0	0	0	0	0	0	0	0	0.00651986	0.0269888
d18:2/20:5-MonoHex	0	0.000731627	0	0	0.00287437	0	0.00264241	0.00126445	0	0	0.0043096	0.000503991	0	0.00516289	0.00910651	0.00573758	0.000658821	0	0.000966273	0	0	0.0098954	0	0.00373517	0	0	0	0	0	0	0	0	0	0.0174719	0	0	0
d18:2/20:4-MonoHex	0.00565358	0	0	0.00228432	0.00287437	0	0	0	0	0	0	0	0	0	0	0	0	0	0	0	0.00231208	0	0	0.00811637	0	0	0	0	0	0	0	0.00659175	0	0	0	0	0
d18:2/20:3-MonoHex	0	0.000627858	0.00410934	0.0026684	0	0	0	0	0.0117631	0.0053171	0.00435261	0.00489936	0	0.00564298	0	0	0.00578413	0.00428008	0	0	0	0	0.0083076	0.0105163	0.00606399	0.00622585	0	0	0.00104754	0	0	0.000936882	0	0	0	0	0
d18:2/20:2-MonoHex	0	0	0	0.00495273	0.00231048	0.00220315	0	0	0.00571058	0.00522436	0.00675192	0.000503991	0	0	0	0	0	0.00428008	0.00987667	0	0.00904945	0	0	0	0	0	0	0	0	0	0	0.00813982	0.0136094	0	0.00628995	0	0.000932331
d18:2/20:1-MonoHex	0	0	0	0	0	0	0	0	0	0.00113391	0	0	0	0	0	0.00675242	0	0	0	0	0	0	0	0	0	0.00220411	0	0	0.00737035	0.00101896	0	0.00850603	0	0	0	0.00549217	0
d18:2/20:0-MonoHex	0	0	0	0	0.00232729	0.00657276	0	0	0.000616749	0.00467739	0.000694561	0	0.00694684	0	0	0	0.000595006	0.00428008	0	0.0188802	0	0.0254307	0.0220016	0	0	0	0	0.0102423	0	0.0182655	0	0.00813982	0.0218625	0.00746188	0.0225212	0.00627277	0.0148171
d18:2/22:6-MonoHex	0	0.00670741	0.000448236	0.0026684	0.0028536	0	0.00651464	0	0	0	0	0	0	0.00541728	0	0	0	0	0.00977907	0.000907017	0	0	0	0.00811637	0	0	0.00672392	0	0	0	0	0	0	0.01001	0	0	0
d18:2/22:5-MonoHex	0	0	0	0	0	0	0	0	0	0.00526456	0	0	0.00668899	0.00486346	0.00901653	0	0	0	0	0	0	0	0	0	0	0	0	0	0.00737035	0	0	0	0	0	0	0.00651986	0
d18:2/22:4-MonoHex	0.00565358	0	0	0	0.00472484	0.0028169	0	0	0.000593303	0	0.0066852	0	0	0	0	0.000596108	0	0	0	0.0025933	0	0.0201003	0	0	0.00785565	0	0.00893905	0	0	0	0	0	0	0	0	0	0.00862883
d18:2/22:3-MonoHex	0	0	0.00217856	0.00827806	0.00232729	0	0.00470791	0	0	0.0053171	0	0	0	0	0.000936776	0	0	0	0	0.0101501	0	0	0	0	0.00587995	0	0	0.00518211	0	0	0	0	0.00593076	0	0	0.00587935	0
d18:2/22:2-MonoHex	0	0.00733527	0.00860067	0	0.00232729	0.0028169	0	0.0122919	0.0174144	0.00048596	0.000694561	0.000503991	0.000721745	0.00640213	0.00910651	0	0	0.000523022	0	0.0116595	0.00790613	0	0.0193844	0.0108435	0	0.00639871	0.00893905	0	0	0.0103098	0	0.00813982	0.00109136	0.00101489	0	0	0
d18:2/22:1-MonoHex	0	0.0133067	0.00176392	0.0121903	0	0.00466406	0.00470791	0	0.000593303	0	0	0.00557495	0.00668899	0	0.0100433	0	0.0213483	0.0142247	0	0	0	0	0	0	0.0139196	0	0.0117568	0.00518211	0.00129554	0	0	0.00850603	0.00767863	0	0.00601915	0.00587935	0
d18:2/22:0-MonoHex	0.0274951	0.0619946	0.0272866	0.0300284	0.0153912	0.0385483	0.026034	0.0244623	0.0190814	0.0428607	0.051271	0.0223509	0.0243318	0.0452129	0.0171341	0.0609274	0.0212391	0.0149216	0.029049	0.0508891	0.0290215	0.0399296	0.0355577	0.0221229	0.0291373	0.0342634	0.0529638	0.0394482	0.0513214	0.0482179	0.0551803	0.0932006	0.0463171	0.0483252	0.0477901	0.0331862	0.0352804
d18:2/24:1-MonoHex	0.0170117	0.0412325	0.0213063	0.0164776	0.0288544	0.0350861	0.0211938	0.0144437	0.03231	0.0130197	0.000447747	0.0102543	0.0153892	0.0271307	0.00968631	0.00807661	0.0405453	0.0214845	0.0336608	0.00963712	0.0579995	0.0168403	0.062972	0.0297817	0.0464052	0.0194081	0.0433612	0.035444	0.00234309	0.0201474	0.043161	0.0545088	0.05104	0.0208802	0.046769	0.0271101	0.0501287
d18:2/24:0-MonoHex	0.0216686	0.0419563	0.0251711	0.0129494	0.0168136	0.0103418	0.0264234	0.0515638	0.028386	0.0115088	0.0162022	0.0114184	0.00668899	0.0566742	0.0221853	0.00880652	0.0384275	0.0196637	0.0422179	0.00955134	0.0322602	0.0190172	0.0346289	0.015474	0.06366	0.0186421	0.0356937	0.0121589	0.0164856	0.0285753	0.0492281	0.0451155	0.0273953	0.027051	0.0610531	0.0342185	0.0324762
d18:2/26:1-MonoHex	0	0	0	0	0	0.0028169	0	0	0.00571058	0.00472407	0.0043096	0.000675589	0	0.005694	0	0.00573758	0.00572697	0	0	0.00881723	0.0110694	0.00220093	0.00261613	0	0.00810153	0	0.00669088	0	0.00737035	0	0.00115275	0	0.00593076	0.00714062	0	0.00587935	0
d18:2/26:0-MonoHex	0	0.000731627	0.0062879	0	0.00516409	0.00722638	0.00230221	0	0.00593625	0.00048596	0.00675192	0.00707147	0	0	0	0.00668569	0.00572697	0.000440287	0	0	0	0	0	0	0	0	0	0	0	0	0	0.00850603	0.00593076	0	0.0018061	0	0
d18:0/12:0-DiHex	0	0	0	0	0	0	0	0	0	0.0053171	0	0	0	0.003754	0	0	0	0	0.00682995	0	0	0	0	0	0.000488071	0	0	0	0	0	0	0	0	0.00849457	0	0.00521372	0
d18:0/14:1-DiHex	0	0	0	0	0.00475921	0	0.00332911	0	0	0	0	0	0	0.00357157	0.00651101	0.00675242	0	0	0.00718144	0	0	0.00487379	0	0	0.00785565	0.00831777	0	0	0.00952532	0	0	0.00688832	0	0	0	0.00521372	0
d18:0/14:0-DiHex	0	0	0	0	0	0	0	0	0	0	0	0.00656748	0	0	0	0	0	0	0	0	0	0	0	0	0	0	0	0	0	0	0	0	0	0	0.00628995	0.00573926	0
d18:0/16:1-DiHex	0	0	0.00108107	0.00882346	0	0.00617406	0	0	0	0	0.00155637	0.00234835	0	0	0.0110465	0	0	0.00153044	0	0	0	0	0.0047002	0	0.00810153	0.000501099	0	0	0.00952532	0	0	0	0	0	0	0.00145025	0
d18:0/16:0-DiHex	0.0027158	0	0	0	0	0	0	0	0.00576757	0	0	0.00234835	0.00943184	0	0	0.00207207	0	0.0036969	0	0.00315279	0	0.0103297	0	0	0	0.00639871	0	0	0.00808324	0	0	0	0	0	0	0	0
d18:0/18:3-DiHex	0	0	0	0	0	0	0	0	0	0	0.00907381	0.00234835	0.00491218	0.00175639	0.00651101	0.00448655	0.00420571	0.00153044	0.016767	0	0.00511992	0	0	0	0	0.00655492	0.00672392	0	0	0.0107737	0.00719235	0.00721827	0	0	0	0	0
d18:0/18:2-DiHex	0.00931453	0.00327885	0.00116781	0.0061837	0.00516214	0.00145861	0.00437516	0.0239702	0.00576757	0.00533618	0.0114553	0.00356238	0	0.00875934	0.0103186	0	0	0.00690239	0	0.00881723	0.0377412	0	0	0.0108435	0.0159572	0	0	0	0	0	0.00721609	0	0	0.00633219	0	0.00145025	0
d18:0/18:1-DiHex	0	0.0110345	0.0150576	0.00873575	0.0035952	0.00790876	0.0109777	0	0	0.00730106	0	0.0194617	0.00675575	0.0154926	0.00473423	0.0109659	0	0.00921021	0.0159365	0	0.015515	0	0.0175553	0.0213598	0	0	0.00021823	0	0	0	0.00170334	0.00688832	0.00593076	0	0	0.00573926	0
d18:0/18:0-DiHex	0	0	0.00468821	0.00176663	0	0	0.00152419	0	0	0	0	0	0	0	0.00473423	0	0	0	0.00718144	0	0	0	0	0	0.000197784	0	0	0.00528789	0	0.00926023	0	0.00162597	0	0.00236285	0	0	0.00732247
d18:0/20:5-DiHex	0	0	0	0	0	0	0.00795746	0	0	0	0	0	0	0.00175639	0	0	0	0	0	0	0	0	0	0	0	0	0	0	0	0	0	0	0	0	0.00148473	0	0
d18:0/20:4-DiHex	0	0.00151429	0	0	0.00472484	0	0	0	0	0.00386613	0	0.00408771	0.00250879	0	0	0	0.00206824	0	0.00987667	0	0	0	0	0	0	0.000156213	0	0	0	0	0	0	0	0	0	0.00487037	0
d18:0/20:3-DiHex	0.00565358	0	0.00728866	0.0161953	0.00472484	0.0115908	0.00332911	0.0387859	0	0.016322	0.00155637	0.00846175	0.00241567	0.0158008	0.0208138	0.00675242	0.00206824	0.008792	0.00353162	0	0	0	0	0.00217753	0.0247297	0.00831777	0	0	0.00995038	0.0251386	0.00200062	0	0.00593076	0	0	0.00759411	0
d18:0/20:2-DiHex	0.0038365	0	0.00610104	0.0101281	0.00628888	0.0029686	0.00855521	0	0	0.00801484	0.00738461	0.00489936	0.00241567	0.00848356	0.00473423	0.00675242	0	0.0115416	0	0	0	0	0	0.000264724	0	0.0194081	0	0	0.00808324	0	0	0	0	0	0	0.00521372	0
d18:0/20:1-DiHex	0	0	0	0.00415211	0.00362134	0	0.00589935	0	0.0059955	0	0	0	0.00701617	0	0.00651101	0	0	0.00428008	0.00682995	0	0	0	0	0	0.000197784	0	0	0	0	0	0	0	0	0	0	0	0.00161807
d18:0/20:0-DiHex	0	0	0.00410934	0	0.00515101	0	0	0	0	0	0	0	0	0	0.00232815	0	0	0	0	0	0	0	0	0	0.000473258	0.00831777	0	0	0	0	0	0	0	0	0	0	0
d18:0/22:6-DiHex	0	0	0.00274471	0	0	0	0	0	0	0	0	0	0	0	0	0	0.00420571	0	0	0	0	0	0	0.00147827	0	0	0	0.00127826	0.00808324	0	0	0	0	0.01001	0	0	0
d18:0/22:5-DiHex	0	0	0	0.00829379	0	0	0.00141646	0	0	0	0	0	0	0.00184611	0.00232815	0	0	0	0	0.00315279	0.00537762	0.0069209	0	0	0	0	0	0	0.00224843	0	0	0	0	0.00176136	0	0	0
d18:0/22:4-DiHex	0.0255635	0.036671	0.0309112	0.0159068	0.0131136	0.014311	0.0178965	0.175373	0.00420614	0.012656	0.00832327	0.0137988	0.0200428	0.0135687	0.054663	0.052058	0.00741172	0.0118635	0.0246969	0.0702565	0.0975464	0.0231572	0.0164623	0.0728074	0.0887224	0.00727865	0.0837905	0.0111744	0.0400542	0.0482858	0.048808	0.0282126	0.0389002	0.0303862	0.0259418	0.0139935	0.0783369
d18:0/22:3-DiHex	0	0.00176456	0.00108107	0	0	0	0.00437516	0.022833	0.0105797	0	0.0125704	0.00891583	0.0150252	0	0.0146909	0.00698183	0	0	0.0306387	0.00889545	0.0148682	0.0139935	0.0156673	0.0111082	0.0083289	0.00639871	0.0233046	0.0082705	0.0317457	0.00176842	0.0144084	0.0170203	0	0.00962315	0	0.00759411	0.0141773
d18:0/22:2-DiHex	0	0	0.00108107	0	0.00362134	0.00342817	0	0.0079019	0	0	0	0	0	0	0	0	0	0	0.00335876	0	0	0	0	0	0	0	0	0	0	0.0025431	0	0	0	0	0.00533769	0.00135474	0
d18:0/22:1-DiHex	0.00347042	0.00670741	0	0	0	0	0.00332911	0	0	0	0	0	0	0	0	0.00241447	0	0	0.00939325	0.00690397	0	0	0.00954294	0	0.00849109	0	0.00021823	0.0057656	0	0	0.0101788	0	0.00326653	0.00236285	0	0	0
d18:0/22:0-DiHex	0.00122848	0.00353334	0	0	0	0.00150999	0.00332911	0.0220988	0	0.00190125	0	0.00408771	0	0.00516289	0.00232815	0.0125473	0.00578413	0.00428008	0.0132354	0.00881723	0.00908178	0	0	0	0.000191781	0.0130005	0	0	0	0	0.00200062	0	0.00139994	0	0.00346437	0	0.0102469
d18:0/24:1-DiHex	0	0.00353334	0	0	0	0	0	0.00439524	0	0	0	0	0	0	0	0	0	0	0	0	0	0	0	0	0	0	0	0	0	0	0	0	0	0	0	0	0
d18:0/24:0-DiHex	0	0	0	0	0	0	0	0	0	0	0	0	0	0.00357157	0	0	0	0	0	0	0	0	0	0	0	0	0	0	0	0	0	0	0	0	0	0	0
d18:0/26:1-DiHex	0	0	0	0	0	0	0	0	0	0	0	0	0	0	0	0	0	0	0	0	0	0	0	0	0	0	0	0	0	0	0	0	0	0	0	0	0
d18:0/26:0-DiHex	0	0	0	0	0	0	0	0	0	0	0	0	0	0	0	0	0	0.00153044	0	0	0	0	0	0	0	0	0	0	0	0	0	0	0	0	0	0	0.00732247
d18:1/12:0-DiHex	0.0088962	0.00501435	0.00360714	0.00459827	0.00117133	0	0.00251254	0	0.00983797	0	0	0.00219452	0.0233872	0.0143593	0.0123473	0	0	0.0131413	0.00420741	0.0123573	0.00466445	0	0.0122544	0	0.0159572	0.00639871	0.00662045	0.00170157	0.00242008	0	0.00721609	0	0	0.0180913	0.0163081	0	0.00668359
d18:1/14:1-DiHex	0.00466968	0.00772004	0.00804887	0.00582105	0.00475921	0.00466406	0.00476363	0.014163	0	0.00790533	0	0.00489936	0.0138165	0.00220017	0	0.0162611	0.0107982	0	0.00939325	0.0039494	0.00908178	0	0	0.00112961	0.00773477	0.00153307	0.00950195	0	0	0.0074918	0	0.0180671	0	0	0.00487197	0.00444543	0.0107827
d18:1/14:0-DiHex	0	0.00501435	0	0	0	0.00110884	0	0.014163	0.00576757	0	0	0	0.00302602	0	0	0.00432758	0.00286869	0.00227738	0.0236939	0.00598837	0.0302726	0	0.00548898	0	0	0.00831777	0	0	0.010122	0.00580289	0.00226742	0.00216443	0	0.0123547	0	0.00614386	0
d18:1/16:1-DiHex	0	0	0	0	0.00398149	0	0.0010768	0	0	0	0	0	0.00432971	0	0.00583631	0	0.0124497	0	0.0230456	0	0	0	0	0	0.000818352	0.0147006	0.0088015	0	0	0	0	0.00850603	0	0.0132243	0	0.00193051	0.0115488
d18:1/16:0-DiHex	0.00450098	0.0210192	0.020684	0.0111005	0.0192227	0.0130997	0.0138955	0.00550577	0.0187266	0.0516641	0.0437756	0.0214058	0.031714	0.0297117	0.016513	0.0289026	0.016365	0.0427942	0.0377186	0.0339118	0.0370581	0.0098954	0.0103903	0.01145	0.027969	0.0157968	0.0088015	0.019585	0.0352882	0.00580289	0.00847549	0.0170609	0.00252131	0.028287	0.025139	0.00193051	0.0296916
d18:1/18:3-DiHex	0.0319498	0.022359	0.0165638	0.0172191	0.0336279	0	0.0542047	0.0220988	0.0148789	0.0155205	0.0189986	0.0561062	0.0140769	0.0105334	0.0132794	0.0232916	0.0273899	0.0423988	0.027253	0.0176479	0.00908178	0.0209067	0.0547989	0	0.0553455	0.015583	0.024361	0.0320773	0.0125183	0.0319674	0.0331698	0.0282965	0.0397573	0.0443517	0.0394716	0.0153426	0.0154837
d18:1/18:2-DiHex	0.00701325	0.00575608	0	0.0082198	0.0268337	0.0129659	0.0140546	0.0122919	0.0025834	0.012043	0.0258552	0.0107765	0.02026	0.0208162	0.034434	0.0202737	0.0170246	0.0176434	0.00987667	0.0461857	0.00908178	0.0118588	0	0.0221607	0.0361113	0.030073	0.0570837	0.0166737	0.00895868	0.0214726	0.00558933	0.0368439	0.00438486	0.0256997	0.0144581	0.0262248	0.025883
d18:1/18:1-DiHex	0.0192331	0.0586765	0.0181587	0.0105429	0.025682	0.0211611	0.0263478	0.00989845	0.00835097	0.0391904	0.0132506	0.0178605	0.00302602	0.0158172	0	0.030948	0.0275337	0.00736174	0.0366462	0.0390968	0.021598	0	0.0755582	0.00109552	0.0116135	0.0346968	0.0365469	0.0134814	0.0559253	0.021576	0.027324	0.045834	0.0291486	0.0232925	0.0327591	0.03622	0.0121644
d18:1/18:0-DiHex	0.00986189	0.0110106	0	0.0120723	0.00116287	0.00692082	0.00437516	0.040973	0.0156055	0.002116	0.0131212	0.0188159	0.0138165	0.0142469	0.00417287	0.00302453	0.0130999	0.00428008	0.01235	0.0126948	0.00533899	0	0.039518	0.01145	0.0271914	0.00985085	0.0155254	0.0107032	0	0.0216508	0	0.00216443	0.00621518	0.00314533	0	0.00987775	0.00903776
d18:1/20:5-DiHex	0.0244117	0.0363477	0.0126039	0.0220021	0.00989816	0.0096085	0.00964705	0	0.0146171	0.0271979	0.0234897	0.0218916	0.0144886	0.0179183	0.0129256	0.0647148	0.0234155	0.0158822	0.0140468	0.00993777	0.0386032	0.0183095	0.0169254	0.0509235	0.00869961	0.0302863	0.0272607	0.0314507	0.0136676	0.0266104	0.0121467	0.0267357	0.0371551	0.01001	0.0300833	0.0282543	0
d18:1/20:4-DiHex	0.0123872	0.0120232	0.0193264	0.0326467	0.0339239	0.0234704	0.0178728	0	0.0285384	0.0209741	0.0318776	0.0317092	0.0232861	0.0229518	0.0264497	0.0459206	0.0311444	0.0110308	0.0290656	0.0360654	0.0515049	0.0149777	0.0289179	0.0363101	0.0108891	0.0162496	0	0.028463	0.028594	0.0518533	0.0301581	0.0498384	0.0225749	0.0174719	0.0292754	0.0333617	0.0322983
d18:1/20:3-DiHex	0.0352133	0.04215	0.0249804	0.0107362	0.0232718	0.043401	0.0489428	0.100987	0.0402243	0.0416421	0.0321537	0.0597725	0.0347486	0.0354869	0.0446255	0.0645631	0.0329251	0.0191144	0.0246464	0.0713298	0.0850415	0.0155578	0.0715042	0.0127414	0.0264683	0.0321087	0.0236409	0.0349659	0.0246458	0.016513	0.0411384	0.0288308	0.061952	0	0.0554774	0.015195	0.024475
d18:1/20:2-DiHex	0	0.034753	0.0103641	0.0218058	0.0162576	0.0149436	0.0260151	0.0487718	0.0156055	0.0190569	0.0168489	0.039557	0.0073329	0.0124968	0.0348451	0.00977695	0.0197935	0.0128525	0.0107538	0.042011	0.0572918	0.0284303	0.0128065	0.0249122	0.00855312	0.000866494	0.0221716	0.00409581	0.0222257	0.0107737	0.0137809	0.0122238	0.0351928	0.00314533	0.0298721	0.0313822	0.0153124
d18:1/20:1-DiHex	0.0133529	0.00964311	0.00753456	0	0	0.0166621	0.0150054	0.00787779	0.00576757	0.0158143	0.0196384	0.012226	0.0112524	0.0116198	0.0120229	0.00259562	0.00578413	0.00274308	0.0294974	0.0148056	0.00533899	0.0268391	0.0128065	0.0256676	0.00773477	0.0173741	0.00163167	0	0	0.019577	0.00948351	0.0253339	0.00802409	0	0.0247941	0.0133916	0.00956619
d18:1/20:0-DiHex	0.00192899	0.00697831	0	0.00467135	0.0058877	0.00466406	0.00470791	0.00787779	0.0059955	0	0.00627687	0.0144085	0.00675575	0.00231256	0.00651101	0.00675242	0	0.0103983	0.0157231	0.00881723	0.00466445	0.0265078	0	0	0	0.00696683	0.0096395	0	0	0.00235405	0	0.0151221	0.00438486	0.00314533	0.00417253	0	0.0156924
d18:1/22:6-DiHex	0.00819195	0.0294609	0.0215972	0.0128107	0.0463713	0.0144427	0.0397155	0.0220407	0.0154595	0.0358533	0.00194961	0.0178605	0.0494449	0.0255041	0.0029164	0.0427805	0.0399991	0	0.00442394	0.0507786	0.0248159	0	0.0484243	0.0354285	0.0113066	0.00918427	0.000931214	0.0221324	0.010695	0.00549279	0.0435608	0.0317713	0.00434828	0.0132416	0.0342287	0	0.0121644
d18:1/22:5-DiHex	0.0122522	0.0202774	0.0195255	0.0246114	0.0118182	0.0119917	0.00437516	0.0295672	0.0335194	0.0135084	0.0369147	0.0384427	0.0478551	0.0284771	0.00583631	0.0290864	0.0319827	0.0125977	0.0316769	0	0.0380439	0.0392713	0.0109424	0.0213598	0.0367584	0.00357717	0	0.0259185	0	0.025122	0.0296554	0.0528825	0.0120982	0.00775342	0.0373871	0.0575086	0.00530953
d18:1/22:4-DiHex	0.00422653	0.00533996	0	0.0011497	0.00799196	0	0.00368683	0.0220988	0.0059955	0.00302763	0.00194961	0.0029417	0.00763929	0.00491199	0.00651101	0.01108	0	0.00736174	0.00863136	0	0	0	0.0221524	0	0.00882083	0.00202182	0	0.00409581	0.00838574	0	0.00266315	0.0124494	0.0130458	0.00775342	0	0.0262188	0.00862883
d18:1/22:3-DiHex	0.0077175	0	0	0.00545676	0	0	0	0	0.0059955	0.0191546	0	0.00489936	0.00675575	0.00954566	0	0.00259562	0.00578413	0.00227738	0	0	0	0.00569171	0.0150319	0	0	0.00793178	0	0.00336311	0.00770195	0	0.00656482	0.0122238	0.00186355	0.0333668	0	0	0.00685486
d18:1/22:2-DiHex	0.00565358	0.0107704	0.00392742	0.00545676	0.00116287	0.0123909	0.00470791	0.014163	0.0059955	0	0.00435261	0.0233635	0.00763929	0.00220017	0	0.00579484	0	0	0.0102275	0.0056509	0.0150609	0	0.00676543	0	0.00810153	0	0	0	0	0	0.00621401	0	0	0.00548998	0	0.00573926	0
d18:1/22:1-DiHex	0	0	0.00500923	0.00459827	0.00117133	0	0.00470791	0	0	0	0.00278956	0	0.00314267	0	0	0	0	0.00428008	0	0	0.0137462	0.0104755	0.0103903	0.00109552	0	0	0.0088015	0.00707681	0	0.00235405	0.0111386	0	0.00593076	0	0.0113679	0.00180338	0
d18:1/22:0-DiHex	0.00541997	0.00196396	0.00447417	0.00393642	0.00514436	0	0.0245058	0.00550577	0.00268549	0	0.00867987	0.0159127	0.0137719	0.0151961	0.00699538	0	0.00640448	0.00227738	0	0.00670638	0	0.0230893	0.00548898	0.0103544	0.00894549	0.00639871	0.000931214	0.00951107	0.0131151	0.00580289	0.00847549	0.00216443	0.0157707	0.00980653	0.00826636	0.0180696	0.00486524
d18:1/24:1-DiHex	0.00422653	0.00501435	0.00303964	0	0.00518179	0.0186096	0.00955344	0.00787779	0.00576757	0.0071057	0.00278956	0	0	0.00314807	0.0149428	0.00259562	0	0.0141324	0	0.0116595	0	0	0	0.0213598	0.000818352	0.00630025	0.0239151	0.00166155	0	0.00580289	0.0121541	0.0128249	0	0.00234465	0.0124817	0.00444543	0.00215392
d18:1/24:0-DiHex	0.00422653	0	0.00699949	0	0	0	0.00839474	0	0.00868099	0	0	0.00489936	0	0.00231256	0	0.00839045	0	0.00702316	0	0.00881723	0.00908178	0.0069209	0.00548898	0.024538	0.000818352	0.0165076	0.00950195	0.00409581	0	0.0074918	0	0.0106705	0	0.00234465	0	0.00573926	0.00685486
d18:1/26:1-DiHex	0	0	0	0.00459827	0	0	0.00437516	0.00550577	0	0	0	0	0	0	0	0	0.00640448	0	0	0	0.0103951	0.0069209	0	0	0	0	0	0	0	0	0	0	0	0	0	0.00444543	0
d18:1/26:0-DiHex	0	0	0	0	0.00398149	0	0	0	0	0.00472407	0	0	0.00701617	0	0	0	0	0	0	0	0.0103951	0	0.0060411	0	0	0	0	0	0	0	0	0	0	0	0	0	0
d18:2/12:0-DiHex	0	0	0.00410934	0	0	0	0	0	0	0	0	0	0	0	0	0.0124805	0	0	0.00987667	0	0	0	0	0	0	0.00478943	0	0	0	0	0	0	0	0	0	0	0
d18:2/14:1-DiHex	0	0	0	0.0026684	0.00287437	0.00748096	0	0	0	0	0	0	0	0.00516289	0	0	0	0	0	0	0.0110694	0	0.0102395	0	0	0	0	0	0	0	0	0	0.00567542	0	0.000855498	0	0
d18:2/14:0-DiHex	0	0	0	0	0	0.00220315	0.00437516	0	0	0.00467739	0.000694561	0	0	0.00511188	0	0.00675242	0	0.00423779	0	0	0	0	0	0	0.00587995	0	0	0.00528789	0	0	0	0	0	0	0	0.00587935	0
d18:2/16:1-DiHex	0	0.00575608	0.000448236	0.00774109	0.00472484	0.00466406	0.00908307	0.0144437	0	0.0053171	0.00535434	0	0	0.00566819	0.000936776	0.00639095	0.000595006	0.00472037	0.000966273	0.00881723	0	0	0	0	0.00785565	0.00286515	0	0	0.00129554	0	0.0165861	0.00659175	0	0	0	0	0
d18:2/16:0-DiHex	0	0	0	0.0100014	0	0.00742144	0	0	0.0120715	0.0135602	0.00737976	0.0114318	0.0146848	0.011514	0.0430128	0.0154333	0.0115111	0.00423779	0	0.0142528	0.00992609	0	0.0220016	0.026483	0.0183298	0.023618	0	0.000719208	0.00104754	0.00851077	0.0174609	0	0	0.0127558	0.0215884	0.00587935	0.0181701
d18:2/18:3-DiHex	0.0045944	0.000731627	0.00360714	0	0	0	0	0	0	0	0.000694561	0	0	0.00511188	0	0.00573758	0.00637914	0	0	0	0	0	0	0.00811637	0.00858592	0	0.00307915	0	0.00129554	0.0103098	0	0	0.000806644	0.01001	0	0.011636	0
d18:2/18:2-DiHex	0.000616678	0	0	0.00545676	0.00231048	0.00272104	0.00284338	0.0121704	0.000593303	0.00526456	0.00435261	0.00485095	0	0	0.00910651	0.00668569	0.0120682	0.00508436	0.00939325	0	0.00790613	0	0.0083076	0	0	0	0	0.00506023	0.00302293	0.0074918	0.00721609	0.00850603	0	0	0.0129782	0.000835629	0.00862883
d18:2/18:1-DiHex	0.0178614	0.0156506	0.000448236	0.0101281	0.00520166	0.00228076	0.00986095	0.0220988	0	0.00048596	0.0100557	0.00724307	0.0163294	0.0100749	0	0.0125473	0.0341671	0.00932215	0	0	0	0	0	0	0	0.0160845	0.00669088	0.00674363	0.0171975	0.0074918	0.00935031	0.0134801	0	0.0167197	0.014628	0	0
d18:2/18:0-DiHex	0	0	0.00946254	0	0.00518485	0	0.00663455	0	0	0	0.0066852	0	0.00675575	0.000531101	0.00910651	0.000596108	0	0.00927191	0.00987667	0	0	0	0.00261613	0.0108435	0	0	0.00231613	0	0.00899749	0	0	0	0	0	0.00696975	0.00587935	0
d18:2/20:5-DiHex	0.000616678	0	0.00410934	0	0	0	0.0117255	0	0.0174736	0	0	0	0	0	0	0	0.0063412	0.000523022	0	0.0087301	0.00231208	0	0	0	0.00810153	0	0	0	0	0.00716926	0.00811059	0	0.00767863	0.00136147	0.00628995	0	0
d18:2/20:4-DiHex	0.000616678	0.000627858	0	0.0028213	0.00948405	0	0	0.00227327	0.00571058	0.00526456	0	0.00557495	0.00766859	0.00511188	0	0	0.000658821	0.000440287	0.00977907	0.00350032	0.00231208	0	0.00954294	0	0	0	0.00307915	0	0	0.0074918	0	0	0.0141607	0.0251382	0.00601915	0	0
d18:2/20:3-DiHex	0.00617912	0.0122626	0.00666989	0.00557998	0.00472484	0.0135755	0.0125109	0	0.00630388	0.00629749	0.00114231	0.00650258	0.00694684	0	0.00910651	0.00579484	0	0.00476081	0.00977907	0.000907017	0.0103951	0.0114347	0.0535451	0.00362244	0.0189036	0.00478943	0.00307915	0.00528789	0	0.00101896	0.00690542	0.00868554	0.00593076	0	0.0156059	0.0132523	0.00862883
d18:2/20:2-DiHex	0.0106662	0	0.00217856	0.007967	0.0123584	0	0	0	0.0123206	0.0053171	0.00435261	0.00489936	0	0	0	0.00734852	0.0063858	0	0	0.0291875	0.00904945	0.0246286	0.0220016	0	0	0	0.0156299	0.00541526	0.00952532	0	0.00721609	0.0258812	0	0	0	0.0185431	0
d18:2/20:1-DiHex	0.000616678	0	0	0	0	0	0.00499213	0	0	0	0	0	0	0.00486346	0	0.00579484	0	0	0	0	0.0181312	0.00153934	0	0.0105163	0	0	0.00904004	0	0.00737035	0	0	0	0	0	0	0	0
d18:2/20:0-DiHex	0.00556244	0	0	0	0	0	0	0	0	0	0	0.00656748	0	0	0.00651101	0	0	0	0	0	0	0	0	0	0	0.00286515	0.00503285	0	0	0	0	0.0166458	0	0	0.00628995	0.000780599	0
d18:2/22:6-DiHex	0.000509357	0	0.00410934	0.00228432	0.0075992	0	0	0	0.00630388	0.00580306	0	0.00650258	0.0085684	0.00511188	0.00644667	0	0	0.00983723	0.0103164	0	0.0308384	0.0185098	0	0.00373517	0.00587995	0.00286515	0.0170511	0.00579676	0.00737035	0	0.00690542	0.0078252	0.00593076	0.01001	0	0.00697949	0.00862883
d18:2/22:5-DiHex	0.0117254	0.00795877	0	0.00749264	0	0	0	0	0	0.00586407	0.00675192	0.00650258	0	0	0.00651101	0	0	0	0.00939325	0.000907017	0.00908178	0	0	0	0.00785565	0	0.00307915	0.00528789	0	0	0	0.00659175	0.00802409	0	0	0	0.00655973
d18:2/22:4-DiHex	0.0101568	0	0.00404309	0	0	0.0028169	0	0	0	0	0	0	0	0	0	0	0	0	0	0	0	0	0	0	0	0.00831777	0	0	0	0.00716926	0	0.000936882	0	0	0	0	0
d18:2/22:3-DiHex	0.00466968	0	0.00176392	0	0	0	0	0	0	0.000546964	0.00675192	0	0	0	0	0	0	0.00428008	0	0	0	0	0	0	0	0	0	0	0	0	0	0	0	0	0.00601915	0	0
d18:2/22:2-DiHex	0	0.00566329	0	0	0	0.0028169	0.00213949	0	0	0.00467739	0	0.00485095	0	0	0	0.00573758	0.00572697	0	0	0	0.00201997	0	0	0	0	0	0	0	0.00104754	0	0	0	0	0	0	0.000835629	0.00825733
d18:2/22:1-DiHex	0	0	0	0	0	0	0	0	0.000593303	0	0	0	0	0.000505291	0.00066978	0	0	0	0	0	0.00904945	0.0069209	0	0	0	0	0	0	0	0	0.00811059	0.0166458	0	0.00957907	0	0	0
d18:2/22:0-DiHex	0	0	0.000448236	0	0.00231048	0.00670849	0	0	0.00636087	0.00580306	0	0.00724307	0	0.00516289	0.00968631	0.00162076	0	0	0	0	0	0	0.00495259	0.00811637	0	0	0	0	0	0.00716926	0	0.00269945	0	0.0174719	0.00698917	0	0
d18:2/24:1-DiHex	0	0.0114194	0	0.00495273	0	0.00553794	0	0	0.0059955	0.00048596	0.000447747	0	0.000694955	0	0.00066978	0.000596108	0	0	0	0	0.00231208	0	0	0.00362244	0	0	0.00672392	0.000736531	0.00129554	0	0	0.00813982	0.00567542	0	0.000855498	0.0186944	0.00825733
d18:2/24:0-DiHex	0.0045944	0	0	0.00733975	0	0.00220315	0.00470791	0.0218804	0.00138437	0.000546964	0.0066852	0.0151727	0.0204609	0	0.0156175	0.000596108	0.0120682	0.00503412	0.0186937	0	0	0.00602498	0.00261613	0	0	0.00478943	0	0.00541526	0	0.0107737	0.00811059	0.00688832	0	0.00136147	0.000950599	0	0
d18:2/26:1-DiHex	0.000509357	0	0	0.00329566	0	0	0	0	0	0	0	0	0	0	0	0	0	0	0	0	0	0	0	0	0.00810153	0	0	0	0.00129554	0	0	0	0	0	0	0	0
d18:2/26:0-DiHex	0	0	0	0	0	0	0	0	0	0	0	0	0	0	0	0	0	0	0	0	0	0	0.00954294	0.00811637	0	0	0	0	0	0	0	0	0	0	0	0	0
d18:0/12:0-TriHex	0	0	0	0	0	0	0	0	0.0101719	0	0	0	0	0	0.00232815	0	0	0	0	0.00881723	0	0.00340876	0	0.000264724	0	0	0	0	0	0	0	0	0	0	0	0	0
d18:0/14:1-TriHex	0	0	0	0	0	0	0	0	0	0	0	0	0	0	0	0	0	0	0	0.00574265	0.0103951	0.0147692	0	0	0	0	0	0	0	0	0	0	0.0158883	0	0	0	0
d18:0/14:0-TriHex	0.00565358	0	0	0	0	0.00799905	0	0	0	0	0	0	0	0	0	0	0	0.0031121	0.00939325	0	0	0	0	0	0	0	0	0	0	0	0.00847549	0	0	0	0	0	0
d18:0/16:1-TriHex	0	0	0	0	0	0	0	0	0	0	0	0	0	0	0	0	0	0	0.00335876	0.00574265	0	0	0	0	0	0	0	0	0	0	0	0	0	0	0	0	0
d18:0/16:0-TriHex	0	0	0	0	0	0	0	0	0	0	0	0	0	0	0	0	0	0	0	0	0	0	0	0	0.00785565	0	0.000538527	0.00448734	0	0	0	0	0	0	0	0	0
d18:0/18:3-TriHex	0	0	0	0	0	0	0	0	0	0	0	0	0	0	0	0	0	0	0	0	0	0	0	0	0	0	0.000538527	0	0	0	0	0	0	0	0	0	0
d18:0/18:2-TriHex	0	0.00176456	0	0.00467135	0	0	0	0	0	0	0	0	0	0	0	0	0.00229006	0	0.00335876	0	0	0	0	0	0	0	0	0	0	0	0	0	0	0	0	0	0
d18:0/18:1-TriHex	0	0	0	0	0	0	0	0	0	0	0.00155637	0	0	0	0	0	0	0	0	0	0	0	0	0	0	0	0	0	0	0	0	0	0	0	0	0	0
d18:0/18:0-TriHex	0	0	0	0	0	0	0	0	0	0	0	0	0	0	0	0	0	0	0	0	0	0	0	0	0	0	0	0	0	0	0	0	0	0	0	0	0
d18:0/20:5-TriHex	0	0	0	0	0	0	0	0	0	0	0	0	0	0	0	0	0	0	0	0	0	0	0	0	0	0	0	0	0	0	0	0	0	0	0	0	0
d18:0/20:4-TriHex	0	0	0	0.00355448	0	0	0	0	0	0	0	0	0	0	0	0	0	0	0	0	0	0	0	0	0	0	0	0	0	0	0	0	0	0	0	0	0
d18:0/20:3-TriHex	0	0	0	0	0	0.00150999	0	0	0	0	0	0	0	0	0	0	0	0	0	0	0	0	0	0	0	0	0	0	0	0	0	0	0	0	0	0	0
d18:0/20:2-TriHex	0	0.00176456	0	0	0	0	0	0	0	0	0	0	0	0	0	0	0	0	0	0	0	0	0	0	0	0	0	0	0	0	0	0	0	0	0	0	0
d18:0/20:1-TriHex	0	0	0	0	0	0	0	0	0	0	0	0	0	0	0	0	0	0	0	0	0	0	0	0	0	0	0	0	0	0	0	0	0	0	0	0	0
d18:0/20:0-TriHex	0	0.00670741	0	0	0	0	0	0	0	0	0	0	0	0	0	0	0	0	0	0	0	0	0	0	0	0	0	0	0	0	0	0	0.00189407	0	0	0	0
d18:0/22:6-TriHex	0	0	0	0	0	0	0	0	0	0	0	0	0	0	0	0	0	0	0	0	0	0	0	0	0	0	0	0	0	0	0	0	0	0	0	0	0
d18:0/22:5-TriHex	0	0	0	0	0	0	0	0	0	0	0.00155637	0	0	0	0	0	0	0	0	0	0.00908178	0	0	0.00065326	0.000488071	0	0.00672392	0	0	0	0	0	0	0	0	0	0
d18:0/22:4-TriHex	0	0	0	0	0	0	0	0	0	0	0	0	0	0	0	0	0	0	0	0	0	0	0	0	0	0	0	0	0	0	0	0	0	0	0	0	0
d18:0/22:3-TriHex	0	0	0	0	0	0	0	0	0	0	0	0	0	0.00357157	0	0	0	0	0	0	0	0	0	0	0	0	0	0	0	0	0	0	0	0	0	0	0
d18:0/22:2-TriHex	0	0	0	0	0	0	0	0	0	0	0	0	0	0	0	0	0	0	0	0	0	0	0	0.0105163	0	0	0	0	0	0	0	0	0	0	0	0	0
d18:0/22:1-TriHex	0	0	0	0	0	0	0	0	0	0	0	0	0	0	0	0	0	0	0	0	0	0	0	0	0.000191781	0	0	0	0	0	0	0	0	0	0	0	0
d18:0/22:0-TriHex	0	0	0	0	0	0	0	0	0	0	0	0	0	0	0	0	0	0	0	0	0	0	0	0	0	0	0	0	0	0	0	0	0	0	0	0	0
d18:0/24:1-TriHex	0	0	0	0	0	0	0	0	0	0	0	0	0	0	0	0	0	0	0	0	0	0	0	0	0	0.00831777	0	0	0	0	0	0	0	0	0	0	0
d18:0/24:0-TriHex	0	0	0	0	0.0015408	0	0	0	0	0	0	0	0	0	0	0	0	0	0	0	0	0	0	0.0108435	0	0	0	0	0	0.00176842	0	0	0	0	0	0	0
d18:0/26:1-TriHex	0	0	0	0	0	0	0	0	0	0	0	0	0	0	0	0	0	0	0	0	0	0	0	0	0	0	0	0	0	0	0	0	0	0	0	0	0
d18:0/26:0-TriHex	0	0	0	0	0	0	0	0	0	0	0	0	0	0	0	0	0	0	0	0	0	0	0	0	0	0	0	0	0	0	0	0	0	0	0	0	0
d18:1/12:0-TriHex	0	0	0	0.0011497	0	0	0.00908307	0	0	0.0053171	0.00194961	0	0	0	0	0	0	0.00227738	0	0	0	0	0	0.0105163	0	0	0.00672392	0	0	0	0	0	0.00252131	0	0	0.00573926	0
d18:1/14:1-TriHex	0.00466968	0	0.00307208	0	0	0	0	0	0	0	0	0.0029417	0.00432971	0.0114613	0	0	0.00578413	0	0	0	0	0.00398081	0	0	0	0.000866494	0	0	0	0	0.00226742	0	0	0	0	0.00180338	0.00900877
d18:1/14:0-TriHex	0	0.00228855	0	0	0.00398149	0	0	0	0	0.00302763	0	0	0.00701617	0.00747545	0	0	0	0	0	0	0	0	0	0	0	0	0	0	0.010122	0.00834491	0	0	0.00186355	0.00234465	0	0.00475882	0
d18:1/16:1-TriHex	0.00724687	0	0.0014021	0	0	0	0	0	0	0	0	0	0	0	0.00651101	0	0	0	0	0	0	0	0	0	0	0	0.000931214	0	0	0.0074918	0	0	0	0	0	0	0
d18:1/16:0-TriHex	0	0.00626711	0.0014021	0.00545676	0.00117133	0.00996742	0	0	0.0025834	0.00540926	0.00278956	0.00219452	0.00302602	0	0.01059	0	0.00410459	0.00191713	0	0	0	0	0.00676543	0.0213598	0.00785565	0.0147165	0.0133444	0	0.00737797	0	0	0.0111788	0.00252131	0	0.00698917	0.00193051	0
d18:1/18:3-TriHex	0	0.00575608	0	0	0	0	0.0010768	0.00550577	0	0.002116	0	0	0	0	0	0	0.00286869	0	0	0	0	0	0	0	0	0	0	0	0	0	0	0	0	0	0	0	0.00486524
d18:1/18:2-TriHex	0	0	0	0.00545676	0.00475921	0.00466406	0	0	0	0	0	0	0	0	0.00875271	0.00675242	0.00370701	0	0	0	0	0.00569171	0	0.0108435	0	0.00831777	0	0.00419447	0.00838574	0	0.00621401	0	0.00897861	0.00577971	0	0	0.00862883
d18:1/18:1-TriHex	0.00565358	0	0	0.00313368	0.00398149	0	0.0011587	0	0.0117631	0	0	0.00803933	0.00302602	0	0	0	0	0.00274308	0.00442394	0	0	0	0	0.0105163	0.00773477	0	0	0	0	0	0	0	0.00621518	0.00775342	0	0	0
d18:1/18:0-TriHex	0	0	0	0	0.00475921	0.00450534	0	0	0	0	0	0	0	0	0.00407898	0	0	0.00274308	0	0	0	0	0	0	0	0	0	0.00528789	0	0.00834491	0	0.00267274	0.00593076	0.00577971	0.00698917	0	0
d18:1/20:5-TriHex	0.00159328	0	0	0	0	0	0	0	0.0025834	0	0	0	0	0	0	0	0	0	0.00939325	0.0039494	0	0	0	0	0	0	0	0.00541526	0	0	0	0	0	0	0	0.0118831	0
d18:1/20:4-TriHex	0	0	0	0.00459827	0	0	0	0	0	0	0	0	0	0	0.00910651	0	0.00259082	0	0	0	0	0	0	0	0	0	0	0.00419447	0.00770195	0	0	0	0	0	0.00698917	0	0
d18:1/20:3-TriHex	0	0.0110106	0	0.00459827	0	0	0	0	0	0.0053171	0	0	0	0.00231256	0	0	0.00259082	0	0	0	0	0.00569171	0.0117621	0	0	0	0	0.00170157	0	0	0	0	0	0	0	0	0
d18:1/20:2-TriHex	0	0.00501435	0	0	0	0.00450534	0.00368683	0	0.00268549	0.00238163	0	0	0	0	0	0	0.00259082	0	0	0	0	0.0098954	0	0	0.00785565	0	0	0	0	0	0	0	0	0	0	0	0
d18:1/20:1-TriHex	0	0.00575608	0	0.00527942	0	0.00450534	0.0186392	0	0	0	0.00194961	0	0	0	0	0	0	0.00553592	0	0	0.0157341	0	0	0	0	0	0	0.00528789	0	0	0.00847549	0	0	0	0	0	0
d18:1/20:0-TriHex	0	0	0	0	0	0	0.00437516	0	0	0	0	0	0	0	0	0	0	0	0	0	0	0	0	0	0	0	0	0	0.00737797	0	0	0.0111788	0	0	0.00628995	0	0.00215392
d18:1/22:6-TriHex	0	0	0	0	0	0.00114791	0	0	0	0.002116	0	0	0	0	0	0	0	0	0	0	0	0	0	0	0	0	0	0	0	0	0	0.00688832	0	0	0.00628995	0.00180338	0
d18:1/22:5-TriHex	0	0	0	0	0	0.00393028	0	0	0	0	0.00278956	0	0	0.00770852	0	0	0	0	0	0	0	0	0	0.0103544	0	0	0	0.00419447	0	0	0	0	0.00186355	0	0	0	0
d18:1/22:4-TriHex	0	0	0	0	0	0	0	0	0	0	0	0	0	0	0	0	0	0	0	0	0	0	0	0	0	0	0	0	0	0	0	0	0.00802409	0	0	0	0
d18:1/22:3-TriHex	0	0	0	0	0	0	0	0	0	0	0	0	0	0	0.00651101	0	0	0	0	0	0	0	0.0060411	0	0	0.000866494	0.00672392	0.00528789	0	0	0	0	0	0	0	0	0
d18:1/22:2-TriHex	0	0.00501435	0.00303964	0	0	0	0	0	0.0025834	0	0	0	0	0	0	0	0	0.00428008	0	0	0	0	0	0	0	0	0.0088015	0	0	0	0.00558933	0	0	0	0	0	0
d18:1/22:1-TriHex	0	0	0.0014021	0.00545676	0	0	0	0	0	0	0	0	0	0	0.00583631	0	0	0	0	0	0	0	0	0	0	0	0	0.00541526	0	0	0.00721609	0	0	0	0.00219612	0	0
d18:1/22:0-TriHex	0	0	0.00714898	0	0	0	0	0	0	0	0	0	0.0113459	0	0	0	0	0	0	0.0116595	0	0	0	0.0103544	0	0	0.000700456	0	0	0.0107737	0	0.00533545	0	0	0	0	0
d18:1/24:1-TriHex	0	0	0.00410934	0	0	0	0	0	0	0	0	0.00489936	0	0.00220017	0	0.00994773	0	0	0	0	0	0	0.0117621	0	0	0	0	0	0	0	0	0	0.00621518	0	0	0	0.00668359
d18:1/24:0-TriHex	0	0	0	0.00527942	0	0	0	0	0.00576757	0.0100412	0	0	0	0	0	0.00866571	0	0	0	0	0	0.0098954	0	0	0	0	0	0	0	0	0	0	0	0	0.00219612	0.00614386	0.00685486
d18:1/26:1-TriHex	0	0	0	0	0	0	0	0	0	0	0	0	0	0	0	0	0	0	0.00939325	0	0	0	0	0	0	0.000866494	0	0	0	0	0.00847549	0	0	0	0	0	0
d18:1/26:0-TriHex	0	0	0.00360714	0	0	0	0	0	0	0.0087248	0	0	0	0	0	0.00302453	0	0	0	0	0	0.00569171	0	0.0108435	0	0	0	0	0	0.0074918	0	0	0.00186355	0	0.00197641	0	0
d18:2/12:0-TriHex	0	0	0	0	0	0	0	0.0121704	0.00571058	0.00472407	0	0.00489936	0	0.000505291	0	0.00643219	0	0	0	0	0	0	0	0	0	0	0	0	0	0	0	0	0	0.00101489	0	0	0.00117361
d18:2/14:1-TriHex	0.0112296	0.000731627	0	0	0	0	0	0	0	0	0	0	0	0	0	0	0	0	0	0	0	0	0	0	0	0	0	0	0	0	0	0	0.00593076	0	0	0	0
d18:2/14:0-TriHex	0	0	0	0.00228432	0.00231048	0.0028169	0	0	0	0.0053171	0	0	0	0	0	0	0	0	0	0	0	0	0	0	0	0	0	0	0	0	0	0	0	0	0	0	0.0180598
d18:2/16:1-TriHex	0	0	0	0.00329566	0.0028536	0	0	0	0.00576757	0	0.0043096	0	0.0134447	0	0	0.00573758	0	0.00503412	0	0	0	0.00861443	0	0	0.00810153	0	0	0	0	0	0.00690542	0	0	0	0	0	0
d18:2/16:0-TriHex	0.00556244	0	0.00410934	0	0	0	0	0	0	0	0	0	0	0	0	0	0	0	0	0	0	0	0	0	0	0	0	0	0	0	0	0.00688832	0	0	0	0	0
d18:2/18:3-TriHex	0	0	0.00360714	0	0	0	0	0	0	0	0	0	0	0	0.00651101	0	0	0	0	0	0.00231208	0	0	0	0	0	0	0	0	0	0	0.00850603	0	0.00746188	0	0	0
d18:2/18:2-TriHex	0	0	0.000448236	0	0	0	0	0	0	0	0	0	0	0	0	0	0	0	0	0	0.00904945	0	0	0	0	0	0	0	0	0	0	0	0	0	0	0	0
d18:2/18:1-TriHex	0	0	0	0	0	0	0.00213949	0	0	0	0	0	0	0	0.00901653	0	0	0	0.00939325	0	0	0	0	0	0.00810153	0	0	0	0	0	0	0	0	0	0	0	0
d18:2/18:0-TriHex	0.00556244	0	0	0	0	0	0	0	0	0	0	0	0	0	0	0	0	0	0	0	0	0	0.0102395	0	0	0	0	0	0	0	0	0	0	0	0	0	0
d18:2/20:5-TriHex	0	0	0	0	0	0	0	0	0	0	0	0	0	0	0	0	0	0	0	0	0	0	0	0	0.0139815	0	0	0	0	0	0.00115275	0	0	0	0	0	0
d18:2/20:4-TriHex	0	0	0	0	0	0	0	0	0	0	0	0	0.000694955	0	0	0	0	0	0	0	0	0	0	0	0	0	0	0	0	0	0	0	0.00767863	0	0	0	0
d18:2/20:3-TriHex	0	0	0.00404309	0	0.0028536	0	0	0	0	0	0	0	0	0	0	0	0	0.00508436	0	0	0	0	0	0	0	0	0	0	0	0	0	0	0	0	0	0	0
d18:2/20:2-TriHex	0	0	0	0	0	0	0.00284338	0	0	0	0	0	0	0	0	0	0	0	0	0	0	0	0	0	0	0.00478943	0	0	0	0.0251386	0	0	0	0	0	0	0
d18:2/20:1-TriHex	0	0	0	0	0	0	0	0	0	0	0	0	0	0	0	0.00579484	0	0	0	0	0	0	0	0	0	0	0	0	0	0	0	0	0	0	0	0	0
d18:2/20:0-TriHex	0	0	0	0	0	0.00228076	0	0	0	0	0	0	0	0	0	0	0	0	0	0	0	0	0	0	0	0	0	0	0	0	0	0.00813982	0	0	0	0	0
d18:2/22:6-TriHex	0	0	0	0	0	0	0	0	0	0	0	0	0	0	0	0	0	0	0	0	0	0	0	0	0	0	0	0	0.00911522	0	0	0	0.00593076	0	0	0	0
d18:2/22:5-TriHex	0	0	0	0	0	0	0	0	0	0	0	0	0	0	0	0	0	0	0	0	0	0	0	0	0	0	0	0	0	0	0	0	0	0	0	0	0
d18:2/22:4-TriHex	0	0	0	0	0	0	0	0	0	0	0.0066852	0.000503991	0	0	0	0	0	0	0	0	0	0	0	0	0	0	0	0	0	0	0	0	0	0	0	0	0
d18:2/22:3-TriHex	0	0	0	0	0	0	0	0	0	0	0	0	0	0.00511188	0	0	0	0	0	0	0	0	0	0	0	0	0	0	0	0	0	0	0	0	0	0	0
d18:2/22:2-TriHex	0	0	0	0	0	0	0	0	0	0	0	0	0	0	0	0	0	0	0	0	0	0.00602498	0	0	0	0	0	0	0	0	0	0	0	0	0	0	0
d18:2/22:1-TriHex	0	0.00575608	0	0.00545676	0	0	0	0	0	0	0	0	0	0	0	0	0	0	0	0	0.0184476	0	0	0	0	0	0	0	0	0	0.00847549	0	0	0	0	0	0
d18:2/22:0-TriHex	0	0	0	0	0	0.00228076	0	0	0.000616749	0	0	0	0	0	0	0	0	0	0	0	0	0.00153934	0.00954294	0	0	0	0	0	0	0.00716926	0	0	0	0	0	0	0
d18:2/24:1-TriHex	0	0	0	0	0	0	0	0	0	0	0	0	0	0	0	0.00675242	0	0	0	0	0	0	0	0	0	0	0	0	0	0.00716926	0	0	0	0	0	0	0
d18:2/24:0-TriHex	0	0	0	0	0	0	0	0	0	0	0	0	0	0	0	0	0	0	0.00987667	0	0	0	0	0	0	0	0	0	0	0	0	0	0	0	0	0	0
d18:2/26:1-TriHex	0	0	0	0	0	0	0.00284338	0	0	0	0	0	0	0	0	0	0	0	0	0	0	0	0	0	0	0	0	0	0	0	0	0	0	0	0	0	0
d18:2/26:0-TriHex	0	0	0	0	0	0	0	0	0	0	0	0	0.000721745	0	0	0	0	0	0	0	0	0	0	0	0	0	0	0	0	0	0	0	0	0	0	0	0
TOTAL	1.85681	2.59103	1.73262	2.42341	2.44502	2.29479	2.05702	3.0962	2.22265	2.93224	2.43557	2.62533	2.39478	2.40773	2.48753	2.43071	2.55286	2.31893	2.78393	3.06853	3.30139	2.69709	3.70093	3.04071	3.18171	2.87033	2.77971	2.36669	3.14069	3.52408	2.71984	3.13907	2.98933	2.30838	3.19953	2.50154	3.35147

## Sheet: PA
Condition	susceptible	susceptible	resilient	control	susceptible	control	susceptible	resilient	resilient	control	resilient	resilient	susceptible	resilient	susceptible	susceptible	susceptible	resilient	susceptible	resilient	susceptible	control	resilient	resilient	susceptible	resilient	susceptible	resilient	control	resilient	susceptible	resilient	susceptible	control	susceptible	susceptible	control
Intervention	imipramine	saline	imipramine	saline	saline	saline	imipramine	saline	imipramine	saline	imipramine	saline	saline	imipramine	imipramine	saline	saline	saline	imipramine	saline	imipramine	saline	imipramine	saline	saline	imipramine	saline	imipramine	saline	saline	imipramine	saline	imipramine	saline	saline	imipramine	saline
Unrandomized	30	14	50	2	13	6	31	42	56	1	54	36	15	55	32	12	16	37	35	38	33	7	53	40	17	52	19	51	3	39	34	41	29	5	18	28	4
Randomized	2	4	5	6	7	8	9	12	13	14	17	18	19	20	23	25	26	28	30	31	33	36	37	40	41	42	43	44	45	46	47	48	50	51	54	55	56
LPA_10:0_	0	0	0.143222	0.0555219	0	0	0.0406891	0	0.0267196	0.0141505	0.102743	0.0126122	0.101296	0.0664148	0.169956	0.0539049	0.0590865	0	0.0414905	0.0408996	0.0297408	0.0506082	0.0499836	0.0125339	0	0	0.0230269	0	0	0.0246207	0	0	0.0182535	0.0466156	0.0485473	0.0382872	0
LPA_12:0_	0.0463953	0	0.0386063	0.0969388	0.0784252	0.0381506	0.0212228	0.0681037	0.22755	0	0	0.0998034	0.101296	0.017515	0.0376682	0	0.1218	0.0582179	0.0346472	0.0664625	0.0192585	0.00506304	0.0216358	0.0245493	0	0.00637571	0.0440488	0.0375208	0.0207533	0.0246207	0.034358	0.00125208	0.0525411	0.0707502	0.0303878	0.0266631	0.000714813
LPA_14:0_	0.277454	0.0710173	0.268976	0.0819741	0.0216511	0.221743	0	0.0647049	0.142219	0.154126	0.130823	0.0153351	0.665083	0.0784718	0.157058	0.284649	0.0442455	0.170367	0.432055	0.154331	0.316121	0.14519	0.183722	0.155165	0.0497854	0.17304	0.124323	0.127614	0.25431	0.0432249	0.139748	0.0646689	0.023662	0.144506	0.0456472	0.140925	0.122968
LPA_16:0_	3.85824	1.09567	4.86542	1.06083	0.875119	2.16129	0.641988	1.32034	2.8803	1.58937	1.61474	0.907191	5.45825	2.06415	1.69708	1.33339	1.35139	1.59097	4.64893	3.13397	4.60514	3.26123	2.542	1.80333	0.566716	2.20095	1.10546	0.944973	2.42204	1.08403	1.36173	1.53851	1.53785	2.8411	1.79354	1.80897	1.57807
LPA_16:1_	0.538364	0.0522333	0.423904	0.134492	0.0785392	0.10847	0.0915968	0.187507	0.46181	0.0983542	0.0375398	0.0463992	0.435349	0.13374	0.107261	0.0473781	0.149673	0.106485	0.401157	0.205749	0.327779	0.227325	0.279435	0.0884483	0.0171626	0.323566	0.100698	0.0733882	0.184043	0.0644005	0.123456	0.173908	0.146767	0.262728	0.141328	0.123289	0.0769122
LPA_18:0_	3.14552	0.927021	3.99218	0.926518	0.701582	1.42149	0.953186	1.01675	1.77748	1.48155	0.930514	0.626699	5.75852	1.80699	1.3706	1.09908	1.24166	1.15281	4.0969	2.69414	3.16257	2.67543	2.08143	1.49561	0.498172	1.76995	1.2304	0.564246	1.51049	0.797706	0.953439	0.805401	1.15503	1.97395	1.62242	1.06718	1.19666
LPA_18:1_	1.38731	0.362118	1.18357	0.273798	0.468584	0.715655	0.24439	0.573813	0.921956	0.309711	0.483371	0.525351	2.07718	0.572634	0.734247	0.596308	0.280011	0.758227	1.05124	1.18537	1.63291	0.564556	0.966347	0.43697	0.223799	0.801686	0.444938	0.309544	0.71679	0.216217	0.538875	0.627885	0.501568	0.947569	0.658593	0.637809	0.467654
LPA_18:2_	1.73211	0.603665	1.83895	0.173211	0.548421	1.1442	0.24149	0.529492	1.0775	0.644265	0.413768	0.4944	2.76607	0.782014	0.64432	0.498926	0.595909	0.621862	1.73805	1.31694	1.36264	1.19109	1.04962	0.48658	0.132859	0.635121	0.516329	0.455182	0.55124	0.416858	0.631045	0.568927	0.814782	0.949576	0.751782	0.672473	0.469135
LPA_18:3_	0.320906	0.0450713	0.151146	0.0532898	0.194708	0.0946432	0.146879	0.0958338	0.176033	0.0131868	0.0633201	0.0520314	0.382165	0.0597367	0.14396	0.0478597	0.0794332	0.187252	0.16742	0.0897419	0.13241	0.12601	0.19119	0.118499	0.0293699	0.119764	0.0580635	0.0354681	0.123596	0.0238679	0.0386125	0.064708	0.051589	0.0464909	0.0385839	0.121302	0.0765579
LPA_20:0_	0	0	0.0696039	0	0	0	0.0724682	0	0	0.0686722	0.0646244	0.0664066	0.0225521	0.0418062	0	0	0	0.0512815	0.261434	0.0975155	0.0456405	0.112586	0.0438593	0.0225057	0.0182521	0.00362552	0.00533615	0.0399095	0.0334561	0.00566989	0.0736225	0.0690383	0.0207408	0.0322866	0.019926	0.0627896	0.0185962
LPA_20:1_	0.0417818	0	0	0.0440839	0.0474704	0.00539355	0.0406891	0.040333	0	0.0451909	0	0	0.0430131	0.0213957	0	0	0.0590865	0.0279487	0.0353903	0.00776146	0.0125404	0.0286623	0.0674604	0.0209093	0	0.0073034	0.0234866	0.0189043	0.0429597	0.0305954	0.0449292	0.04387	0.00565436	0.0241801	0.0232968	0.045866	0
LPA_20:2_	0	0.0522333	0.0407605	0.0440839	0.0111201	0.0402794	0	0	0	0	0	0.00935528	0.00676013	0.0356383	0.127453	0.0403881	0.0683728	0.00858281	0.0414905	0.0283377	0.0298434	0.0451591	0	0.0128847	0.0126093	0.0459298	0	0.0266589	0.02311	0.0147582	0.0249782	0.0613079	0.0231929	0	0.0200733	0.00884179	0.0353173
LPA_20:3_	0	0.0545732	0.0527096	0	0.00494392	0.100667	0.0045684	0	0	0	0	0.0992089	0	0	0.0624236	0	0.0849887	0	0.102346	0	0	0	0	0.0440893	0.0175788	0	0.0210219	0.0225125	0.0377984	0	0	0.0187929	0.017234	0.00708242	0.0172024	0.0263598	0.0178815
LPA_20:4_	0.147917	0.0461671	0.162555	0.0745769	0.0990348	0.0868124	0.0436602	0	0.123715	0.099802	0.045211	0	0.231382	0.0236833	0.100734	0.0518486	0.15415	0.0996651	0.0764163	0.138936	0.137214	0.176431	0.0235492	0.189679	0.191796	0.0803013	0.0934757	0.0695247	0.0867275	0.060775	0.0931421	0.0760781	0.00638644	0.0573226	0.0723328	0.0184099	0.0682716
LPA_20:5_	0.130073	0.140923	0.1895	0.0900645	0.121517	0.121902	0.0577446	0.0815551	0.223216	0.0873654	0.0457133	0.179747	0.110369	0.190133	0	0.149595	0.057126	0.0546103	0.127561	0.234922	0.125928	0.133207	0.0467377	0.0805453	0.0502315	0.161829	0.0344241	0.0355423	0.125817	0.0397798	0.0368236	0.110663	0.0525023	0.0723359	0.082664	0.0494789	0.0425339
LPA_22:0_	0.721839	0.728544	1.1393	1.58814	0.912082	1.42672	1.13818	2.31282	1.91473	1.11695	1.82513	1.54728	1.21414	1.0558	0.945294	2.18048	2.48636	1.48709	0.512076	0.750474	0.671946	0.843167	1.13022	0.731499	0.504135	0.622882	1.18555	0.606531	1.12342	0.968672	1.38211	0.896354	0.529256	0.994585	0.919405	0.605659	0.902303
LPA_22:1_	0.052088	0.0472983	0	0.0345852	0.0241907	0.0688165	0.0565131	0.0815551	0.0772482	0.0342835	0.190073	0.095988	0.0648976	0.114829	0.0408352	0.0428901	0.146609	0.0494373	0.0375602	0.0291092	0.0195379	0.0269281	0.0424843	0.037235	0.0291969	0.0431678	0.0461139	0.00281253	0.0642748	0.00512653	0.0291362	0.0493554	0.0628834	0.133479	0.0521567	0.0477436	0.00317905
LPA_22:2_	0.16778	0.107375	0.26536	0.346615	0.293881	0.336827	0.367142	0.392564	0.279681	0.347349	0.448802	0.364149	0.284183	0.280651	0.26239	0.364669	0.734554	0.540833	0.066586	0.173148	0.21767	0.183067	0.362489	0.283682	0.220221	0.123117	0.352397	0.0534785	0.32495	0.131007	0.369011	0.276539	0.184267	0.356435	0.267435	0.104297	0.181453
LPA_22:3_	0.0160474	0.0114214	0.0132974	0.05015	0.0344096	0.0751924	0	0.0531018	0	0	0.0313575	0.0128208	0	0	0	0	0.0371956	0.0355577	0	0.0172206	0.00349338	0.0303706	0.0170496	0	0.020577	0	0.0431077	0.0165444	0.0375934	0	0.0699229	0.0408552	0	0.0579534	0	0	0.00226812
LPA_22:4_	0	0.0446295	0	0.0416964	0	0.00523819	0.00535207	0	0	0.024869	0	0.0292175	0	0.0718178	0.0265575	0.0117011	0	0	0.030097	0.00769241	0.0211981	0.0158412	0.0457019	0.0147255	0	0.0370558	0.0325994	0	0.0543768	0	0	0	0.0115764	0.0150062	0.0429749	0	0.0113878
LPA_22:5_	0.00755933	0	0.0653912	0.0429966	0.0810231	0.0664575	0.0724682	0.161099	0	0	0.0415674	0.0595253	0	0.0545837	0.0762103	0.0473781	0.0382575	0.0479415	0	0.0406662	0	0	0	0	0	0.0433332	0.0661094	0.0597116	0.0455379	0.0467342	0.0533286	0.0230428	0.0015956	0.00202508	0.00198973	0.0193598	0.0216137
LPA_22:6_	0.111669	0.0372937	0.165175	0.0520287	0.0944563	0.0709263	0.0640896	0.0815551	0.0741855	0.084479	0.126167	0.0402781	0.154158	0.0418062	0.0392162	0.094242	0.164597	0	0.10447	0.122222	0.173493	0.102082	0.0884831	0.0841141	0.00831477	0.0830579	0.0248565	0.057171	0.112075	0.0246207	0.0622358	0.0482755	0.0847211	0.0667869	0.06123	0.0747726	0.0352248
LPA_24:0_	0.0214136	0.0446295	0	0	0	0	0	0	0	0	0	0.0338751	0.0047986	0.0418062	0	0	0	0.00394717	0.0898311	0.0311467	0.0165975	0	0.0163929	0	0.00875751	0	0	0	0	0.00664938	0.0149245	0	0	0	0	0	0.0166236
LPA_24:1_	0	0.0522333	0	0.0732628	0	0.0914627	0.124313	0	0.163901	0.0274411	0.0143525	0.0874466	0.0932586	0	0.0810312	0.112468	0.0204015	0.0910172	0.0294363	0.0399373	0.0483259	0.0213803	0.0216358	0.0276644	0.0198641	0.0226034	0.0210219	0.0189135	0.0401628	0	0.0580706	0.0135337	0.00906335	0	0.0521583	0.0169487	0.0424103
LPA_26:0_	0	0	0	0.0614251	0.00536303	0	0	0	0	0.0155307	0	0	0	0	0	0.0294515	0	0	0	0	0	0	0	0	0	0	0	0	0.016143	0	0	0	0	0	0.030318	0	0
LPA_26:1_	0.0372811	0	0	0.0546963	0	0	0	0.0723843	0	0	0	0.0597163	0	0	0	0.0959553	0.0507022	0.0484695	0	0	0	0	0.0189019	0.0196878	0.040217	0	0.0156454	0	0	0.0458366	0.00133908	0	0	0	0	0	0
LPA_p16:0	0	0	0.0553729	0	0	0	0	0	0	0	0	0	0	0	0	0	0	0	0	0	0	0	0	0	0	0	0	0	0	0	0	0	0	0	0	0	0
LPA_p18:0	0	0	0	0	0.0187438	0.0595073	0	0	0	0	0.0134954	0	0.0430131	0.0266838	0	0	0.0590865	0	0	0.0197072	0	0.0171147	0	0	0	0	0	0.0225125	0	0	0	0	0	0	0	0	0.00147544
LPA_p20:0	0	0	0	0	0	0	0	0	0	0	0	0	0	0	0	0.0201322	0	0	0	0	0	0	0	0	0	0	0	0	0	0	0.0275089	0.00855254	0.0206774	0	0	0	0
PA_10:0/14:0	0.857674	0.943682	0.62512	0.445107	0.632822	0.803333	0.508129	0.642092	0.297255	0.391445	0.416926	0.600838	0.870796	0.565505	0.722437	0.469476	0.427065	0.390726	0.767197	0.376809	0.380831	0.508459	0.269377	0.247876	0.294767	0.386895	0.197912	0.25562	0.308562	0.28002	0.343447	0.216993	0.157085	0.499352	0.326382	0.2978	0.214014
PA_12:0/14:0	0.418482	0.149066	0.130895	0.226089	0.448977	0.298615	0.365224	0.280239	0.201147	0.168315	0.31595	0.12808	0.525214	0.0690611	0.338681	0.140433	0.293378	0.245116	0.224137	0.0975846	0.1363	0.246572	0.232115	0.175606	0.249578	0.125717	0.176259	0.0842988	0.119295	0.0821611	0.0798822	0.074172	0.114321	0.171435	0.122709	0.11669	0.259819
PA_14:0/14:0	0.601896	0.681214	0.313739	0.456064	0.55139	0.329222	0.48587	0.739209	0.431097	0.309744	0.29594	0.390455	0.516513	0.545581	0.533841	0.331756	0.46317	0.56104	0.501197	0.426744	0.398495	0.316495	0.393739	0.321821	0.277188	0.198356	0.294735	0.321291	0.389003	0.332832	0.344809	0.249658	0.26281	0.509213	0.261872	0.25643	0.336883
PA_14:0/16:1	0.509419	0.40173	0.183518	0.520959	0.340351	0.564337	0.423395	0.693278	0.412225	0.375786	0.561666	0.140102	0.577907	0.273727	0.65393	0.269935	0.622004	0.512264	0.316807	0.26252	0.234879	0.138894	0.324126	0.207368	0.218655	0.205147	0.327462	0.0868421	0.242407	0.105373	0.248235	0.0893182	0.125003	0.224563	0.188341	0.213513	0.191532
PA_14:0/18:0	2.11946	1.69302	2.38447	1.50272	2.32391	2.68272	1.50241	1.52449	1.26887	1.74631	1.32336	1.98418	2.82504	1.37219	2.58908	2.02325	2.01754	1.1749	1.81897	1.62137	1.24004	1.23327	1.07845	1.31119	1.55334	0.828695	1.02533	0.622947	0.827282	0.945557	0.961093	0.669067	0.818966	1.17991	0.885634	0.698101	0.750823
PA_14:0/18:1	0.918916	0.80034	0.855341	0.690404	0.807373	0.991578	0.691454	0.755486	0.848106	0.663087	0.995019	0.708582	1.01591	0.640653	1.20649	0.928752	0.957197	0.950907	0.58454	0.642888	0.364498	0.607764	0.473361	0.594854	0.774838	0.445775	0.320236	0.367303	0.646105	0.283585	0.316502	0.331072	0.373822	0.583303	0.402164	0.337258	0.282316
PA_14:0/18:2	1.26994	1.25937	1.38352	1.24986	1.67872	1.31888	1.09139	1.539	1.15717	1.58641	1.06637	1.4574	2.13479	1.13414	2.07829	0.953653	1.47485	1.24277	0.968754	0.958722	0.754707	0.773464	0.739926	0.828469	0.875251	0.60716	0.489091	0.663191	0.811967	0.539567	0.449822	0.615657	0.45127	0.697504	0.587108	0.603139	0.683445
PA_14:0/18:3	0.328368	0.217407	0.350902	0.454779	0.267356	0.506326	0.326183	0.377575	0.378882	1.06547	0.336775	0.21975	0.247542	0.543541	0.630187	0.293605	0.336049	0.637691	0.332143	0.23565	0.19653	0.279767	0.162291	0.268176	0.339402	0.109824	0.211729	0.233721	0.264772	0.0688063	0.216939	0.175382	0.19053	0.22391	0.158117	0.246632	0.0593614
PA_14:0/20:0	0.334205	0.308378	0.399035	0.129695	0.239084	0.297354	0.14767	0.332659	0.258035	0.0992039	0.313438	0.367772	0.235174	0.274914	0.285361	0.551738	0.462182	0.459686	0.28992	0.125441	0.20346	0.23695	0.0628206	0.167129	0.160959	0.180498	0.143185	0.249268	0.167495	0.196951	0.127815	0.0816349	0.122887	0.14789	0.114134	0.159131	0.158395
PA_14:0/20:1	0.297031	0.338954	0.322891	0.237005	0.403913	0.284058	0.218081	0.213619	0.39887	0.252595	0.35767	0.0840666	0.355443	0.122438	0.241643	0.283636	0.126159	0.395551	0.256328	0.154899	0.277179	0.202873	0.190004	0.126846	0.205173	0.142501	0.196756	0.0948546	0.305852	0.256476	0.141397	0.199697	0.0630456	0.11136	0.12534	0.0815851	0.104068
PA_14:0/20:2	0.306933	0.153105	0.218628	0.158226	0.103678	0.0251897	0.113029	0	0	0.211334	0.206547	0.208182	0.165569	0.206787	0.113416	0.253318	0.418495	0.313093	0.253374	0.234319	0.164923	0.190195	0.0545611	0.14349	0.0350658	0.0713197	0.10532	0.060491	0.0894589	0.0110016	0.00461662	0.0637025	0.0767175	0.0681766	0.0987624	0.0954518	0.0708963
PA_14:0/20:3	0.119571	0.193586	0.278737	0.102045	0.247523	0.222692	0.206903	0.202545	0.536751	0.153163	0.28171	0.157989	0.410218	0.244228	0.251688	0.114725	0.240352	0.23289	0.201997	0.325187	0.129281	0.249295	0.117355	0.202761	0.138332	0.148302	0.132178	0.14445	0.136723	0.104581	0.0797331	0.0384031	0.103479	0.0841964	0.0962375	0.0446918	0.144656
PA_14:0/20:4	3.8963	2.67075	4.55346	2.70993	2.62714	3.34718	2.08282	1.44204	3.5906	2.48755	3.34706	2.79581	5.07244	3.51495	3.64228	2.41264	4.19375	2.64201	3.72677	3.02453	2.2551	1.96377	1.31677	2.12757	2.58081	2.39351	1.81387	1.84636	1.43183	1.76586	1.56509	1.81482	1.51884	1.43402	1.41839	1.52935	1.76091
PA_14:0/22:0	0.206014	0.383302	0.126859	0.213244	0.325236	0.229743	0.275095	0.449503	0.201506	0.077168	0.167207	0.319632	0.427094	0.349921	0.397475	0.416359	0.184234	0.20172	0.281743	0.169879	0.107976	0.1202	0.155547	0.224367	0.186137	0.142716	0.151253	0.170478	0.1313	0.114294	0.119132	0.182561	0.156727	0.155122	0.0988458	0.187426	0.0297514
PA_14:0/22:1	0.235181	0.0791116	0.216242	0.0440839	0.103869	0.222558	0.100564	0.06662	0.100189	0.101778	0.199868	0.0924274	0.114485	0.175917	0.210897	0.0539049	0.126501	0.129187	0.0852528	0.117178	0.0852117	0.0764455	0.0309829	0.0748044	0.0753824	0.0238048	0.0781056	0.0447309	0.0810929	0.030794	0.161852	0.0358776	0.0593323	0.05847	0.0923134	0.0772178	0.0680165
PA_16:0/16:0	3.81272	2.27912	3.53212	2.41912	2.13447	2.26522	2.1118	2.50125	1.6152	1.83922	1.9273	2.83611	3.03762	2.26743	3.83203	1.58236	1.84346	2.04245	2.30876	2.16708	1.89712	1.80667	1.08906	1.67696	1.70682	0.968917	1.07175	0.980228	1.20712	1.19647	1.63232	0.987134	0.920868	1.93976	1.00511	0.837636	1.04367
PA_16:0/16:1	3.5803	2.87966	3.27802	2.36617	3.40545	3.29484	2.52043	4.63155	4.63143	2.34242	3.53201	3.57564	4.49078	1.98064	3.65075	3.0407	2.74688	3.59696	3.27144	2.56269	1.75736	1.86546	1.48264	1.39606	1.62919	1.16588	1.31174	1.25023	1.54828	1.41024	1.27207	1.1415	0.930041	1.26791	1.6021	0.993686	1.20595
PA_16:0/18:0	5.10543	4.39891	3.84185	2.95811	3.7628	3.94185	3.17449	3.64584	3.14456	2.36863	3.44863	3.0338	5.11987	3.70668	5.57567	3.23927	3.03066	3.73868	3.38995	2.51974	2.20242	2.50047	1.66255	2.62846	2.40924	1.88394	1.79055	1.35918	1.87203	1.84848	1.85581	1.52923	1.38288	2.48113	1.73239	1.63987	1.35323
PA_16:0/18:1	2.93741	2.33052	2.55801	1.87217	2.93924	1.98015	1.99512	2.64681	2.59681	1.85361	2.19693	3.027	2.47075	1.61229	3.18945	2.48328	1.77229	2.16371	2.24742	1.70385	1.51606	1.60061	1.48512	1.42871	1.3454	1.12797	1.20922	0.830846	1.0339	1.1155	1.01019	0.888468	0.831622	1.23787	0.80229	0.941713	1.04794
PA_16:0/18:2	3.37982	3.12549	2.83244	2.3538	2.99304	3.47866	2.42952	1.89494	2.63562	3.22093	2.21975	2.38285	3.21294	2.31676	3.0569	2.94326	2.94033	3.50481	3.44915	2.25437	2.14049	2.17386	1.67964	1.80885	2.39447	1.72397	1.66198	1.37031	1.57954	1.51156	1.66771	1.38809	1.51509	1.73127	1.29755	1.26453	1.164
PA_16:0/18:3	5.52927	3.42519	3.81914	3.94785	4.46974	4.83958	2.69643	2.48129	1.98632	18.6673	2.55557	3.41118	4.27711	3.90515	3.8745	3.49024	2.98906	2.94758	5.46423	3.06767	2.76318	3.87728	3.36592	2.22035	2.21385	2.05897	2.3509	1.50529	2.20633	2.14325	2.13087	1.58563	1.61553	1.88275	2.4686	1.53134	1.31369
PA_16:0/20:0	3.43877	2.76052	2.07347	2.38443	2.53669	2.71487	2.77354	3.45328	2.44992	2.15984	2.53985	3.44561	2.89095	2.91194	3.37322	4.3424	3.58466	3.94357	2.52433	1.80489	1.77372	1.60716	1.3855	1.90719	1.92724	1.58117	1.80019	1.56394	1.68387	1.9922	1.8974	2.08877	1.4043	2.24399	1.90958	1.56991	1.38848
PA_16:0/20:1	5.22909	3.20555	3.21995	2.79995	4.9677	3.94295	3.5054	4.20117	4.04487	4.06418	4.47119	3.66901	3.35047	3.74911	3.8599	3.53201	4.12688	2.71084	4.33759	4.56192	3.45804	3.71019	3.09665	3.10282	3.52705	2.50451	3.34204	2.06581	2.12009	2.31277	2.11136	2.12726	1.92293	2.26094	1.27619	1.40067	1.77654
PA_16:0/20:2	3.0722	2.39395	3.29865	1.91266	2.77923	2.32781	2.37891	2.01441	2.1361	1.99355	2.21984	2.57469	2.42793	2.07602	2.96031	2.56656	1.99105	2.47572	2.67215	2.12532	1.44056	1.64357	1.30818	1.43611	1.67843	1.3204	1.05709	0.944419	1.09699	0.722131	0.941176	0.889753	0.85869	1.09298	0.933774	1.00762	1.06751
PA_16:0/20:3	2.08401	1.51134	1.99586	1.15822	1.67846	1.69495	1.50114	1.29302	0.927504	1.3797	1.12872	1.45078	1.69031	1.45033	2.0387	1.33495	1.39919	0.610159	1.66363	1.44716	1.2393	1.39929	0.955491	0.945945	1.27911	0.746322	0.824845	0.733406	0.954442	0.701469	0.686073	0.666021	0.709219	0.968211	0.571766	0.639588	0.665337
PA_16:0/20:4	5.22051	4.14167	6.55175	4.08138	5.51778	5.47846	3.90475	2.63148	4.48455	4.55325	5.66908	5.52577	6.05815	5.17789	6.23728	3.74536	5.30393	3.9991	6.34792	5.0468	3.80258	3.57161	3.01323	3.2962	4.51391	4.16079	2.57841	2.43446	2.64391	2.84173	2.68852	3.0035	2.63367	2.95457	1.92448	3.35494	2.65864
PA_16:0/20:5	3.87636	2.6323	3.0771	1.78549	2.90082	3.01193	2.16346	2.08705	2.94295	2.45372	2.67648	2.35795	3.05196	2.95574	3.63268	2.5166	3.04263	2.21792	2.6911	1.8018	1.84157	1.9433	1.47715	1.97113	2.15591	1.82653	1.46058	1.21969	0.937801	1.49611	1.10494	1.65407	1.51235	1.4143	0.934117	1.32977	0.982713
PA_16:0/22:0	3.26685	2.15764	2.62481	1.9415	2.49129	2.69962	3.53357	2.29556	3.94619	3.00689	2.29893	2.29769	2.4387	2.40127	2.84372	3.21039	3.21153	2.361	1.9962	1.88345	1.65107	1.95959	1.68297	2.11864	1.73489	1.39127	1.07509	0.94574	1.26132	1.24913	1.22216	1.00928	1.00571	0.819934	1.06091	0.839559	0.895301
PA_16:0/22:1	1.68632	1.55359	2.14808	1.48363	1.29525	1.89155	1.62146	1.09162	1.65058	1.72339	0.853858	1.90194	2.46594	1.4267	2.68519	1.14249	1.47818	0.942736	2.39668	1.15698	1.05066	1.23776	0.93352	0.989623	0.931241	0.818578	0.653827	0.743746	1.13365	0.631646	0.570305	0.59812	0.859463	0.629757	0.622293	0.645028	0.610526
PA_16:0/22:2	2.76769	2.55081	3.49561	1.81138	2.12483	2.10337	2.84361	1.91664	1.40585	2.11554	2.09322	1.70268	1.86349	2.03021	3.12326	1.99624	2.98592	1.95659	2.69998	1.33603	1.34864	1.40616	1.53373	1.71314	1.40699	1.42735	1.41754	0.973328	1.30178	1.39539	1.43517	0.9795	1.34735	0.932482	0.842139	0.80645	0.916932
PA_16:0/22:3	2.29326	1.48397	1.98249	1.34907	1.23613	1.42213	1.19298	0.803131	0.883876	1.21738	1.01286	1.44918	2.00529	1.49816	2.31172	0.982771	1.02829	1.56602	1.86054	1.38955	1.15346	1.28739	0.971999	1.17205	1.1385	1.07081	0.780549	0.730875	0.683362	0.441347	0.660498	0.482132	0.733254	0.66828	0.720872	0.866108	0.553503
PA_16:0/22:4	2.60568	2.34512	2.53845	1.48414	2.35738	2.43067	1.89429	1.9872	1.62156	2.80886	2.2688	1.6617	2.63811	2.3091	3.00013	2.0417	2.28202	1.88232	2.64069	1.8241	2.35423	2.17607	1.4929	1.50959	1.80558	1.40845	1.22852	1.102	1.02572	1.20246	0.923171	1.22966	1.11552	1.52699	0.921259	1.43039	1.15083
PA_16:0/22:5	4.816	6.7789	6.68038	3.2449	6.14284	8.08874	8.39657	1.9325	10.0799	9.16032	6.54429	9.51031	15.6516	10.6082	12.49	9.53628	11.3966	4.77771	8.67308	4.23828	9.10819	13.3097	6.19196	4.72252	12.178	4.38816	6.88252	7.19701	6.57707	5.20899	2.75746	5.21469	7.31339	6.82218	1.73988	4.77916	5.99969
PA_16:0/22:6	4.82015	3.40449	4.23078	3.06349	4.16359	3.59629	4.32563	3.12995	4.73761	4.19073	3.68441	4.98194	4.8559	4.18445	6.22079	4.57607	5.39143	4.99273	4.54559	3.20236	2.60285	3.29254	2.46639	3.04565	3.7002	2.83002	2.0529	2.34135	3.0125	2.13627	2.00794	2.33706	2.68005	2.98881	1.85403	2.60016	2.41874
PA_18:0/18:0	4.34585	3.84341	4.67942	3.94087	4.938	5.43933	3.73962	3.37521	2.93006	4.08258	3.62986	3.59471	5.77626	3.17111	5.96198	5.43664	4.03167	3.9766	4.63765	2.90863	3.05695	2.50578	2.20431	2.79735	3.35902	2.00648	2.36999	2.04323	2.67277	2.02733	2.2521	2.57919	2.12063	2.74609	2.09883	1.49641	2.41885
PA_18:0/18:1	3.00498	2.52191	2.70407	2.02259	2.6196	2.95138	1.85692	2.00235	2.71992	2.62499	2.50812	2.72559	2.75964	2.35213	2.8868	2.091	2.27533	2.27334	2.52158	1.77403	1.56833	1.66032	1.54042	1.69345	2.02011	1.45696	1.35503	0.958228	1.15209	1.38686	1.06524	1.08222	1.1641	1.13203	1.12686	1.01893	1.07
PA_18:0/18:2	3.76638	3.47014	3.66577	2.9174	3.37018	3.97112	2.64607	2.27441	2.84658	3.02294	2.75556	2.87868	3.79819	2.8652	3.43678	2.88965	3.63254	2.80651	4.1322	2.99774	2.72578	2.49342	2.26534	2.36497	2.44721	1.52172	1.7395	1.45113	1.70592	2.18513	1.8569	1.71474	1.9323	2.43146	1.54295	1.41653	1.70503
PA_18:1/18:1	0.859416	0.437471	0.40541	0.319229	0.451722	0.70998	0.466156	0.552519	0.471655	0.367537	0.460007	0.641873	0.596081	0.609551	0.431558	0.529244	0.551385	0.647695	0.690351	0.52442	0.318897	0.324678	0.363555	0.352488	0.442922	0.18536	0.199657	0.287424	0.354271	0.295833	0.239445	0.489516	0.20441	0.123496	0.213991	0.314629	0.22605
PA_18:0/18:3	4.9613	3.46086	3.66468	4.12909	4.87317	4.597	2.42808	2.22677	2.57094	18.2426	3.04863	3.64627	4.91465	3.87133	5.25321	3.48025	3.35217	3.09609	4.57395	2.83043	2.61464	3.87809	3.33923	1.86963	2.4448	2.15318	2.68464	1.80126	2.29597	1.91625	2.60009	1.77763	2.07431	2.37067	2.35182	1.60608	1.43471
PA_18:0/20:0	2.27616	1.84577	2.49617	2.02012	1.89979	2.26139	2.07783	1.67313	2.08914	1.62491	2.05031	2.92467	2.154	2.20768	2.55345	3.93115	3.48785	2.71528	2.39696	1.32645	1.058	1.20755	0.942223	1.72548	1.9088	1.3293	1.31206	0.927251	1.18367	1.37223	1.38375	1.14686	1.23972	1.41868	1.50433	1.24187	1.42837
PA_18:0/20:1	5.39331	4.67217	4.21569	4.14152	5.86062	3.34066	3.804	2.50143	3.40703	4.90349	3.35565	4.7007	5.66539	3.23856	4.25735	4.16367	4.16503	3.82692	5.56529	4.24288	3.65417	5.22386	3.72618	3.56221	3.43346	2.71155	3.37932	1.99176	2.35953	2.5136	2.74533	1.56028	2.59478	3.04592	1.90346	2.09944	1.58042
PA_18:0/20:2	2.97337	3.381	2.75571	2.23274	2.97934	3.19314	2.35347	2.07965	1.68118	2.45402	2.24006	2.45094	2.87725	1.94366	2.87988	2.3351	2.47636	2.15953	3.06775	1.96167	1.76864	1.89581	1.60494	1.61451	1.3369	1.50046	1.21723	0.777408	1.05487	0.906823	1.08422	0.685699	0.594987	0.828036	0.80263	0.687613	0.977751
PA_18:0/20:3	1.78649	1.1376	1.64621	1.09881	1.69913	1.30888	1.06007	0.86278	1.05095	1.29859	0.894674	1.58054	1.70656	0.856173	1.19239	1.18095	0.997983	0.672411	1.20679	0.954286	1.00098	1.02867	0.955028	0.842953	0.932939	0.724834	0.571178	0.371655	0.460493	0.633809	0.522384	0.506598	0.536988	0.680099	0.57801	0.672239	0.511873
PA_18:0/20:4	5.02577	3.72807	5.07221	3.66123	4.89744	4.8207	3.83529	3.45955	4.63758	4.35474	4.68591	4.10877	5.87132	3.77085	5.95308	2.63164	3.78464	3.27697	5.40916	4.54317	3.34077	3.62103	2.66009	3.58562	3.97652	3.35554	2.90198	2.42191	2.72547	3.00911	2.74183	2.27424	2.2123	2.88357	1.66161	2.80884	2.67299
PA_18:0/20:5	2.29696	2.13162	1.87005	1.54848	2.12448	1.63878	1.37648	1.40916	1.94809	1.32326	1.92406	1.94966	2.96174	1.37741	2.39079	1.55884	2.09415	1.92378	1.63334	1.82952	1.11145	1.21565	1.01065	1.1916	1.17156	1.17958	1.00756	0.891358	0.91551	1.00462	0.944613	0.850741	0.831512	1.06374	0.730782	1.08235	0.855924
PA_18:0/22:0	1.61607	2.03861	1.85261	0.983616	2.06328	2.408	2.1653	2.00469	1.33431	1.25301	1.97979	1.33134	1.90378	2.11275	1.37885	1.81221	1.36869	1.56049	1.8276	1.0629	0.919133	0.912809	0.948373	1.22589	1.29725	1.13698	0.709631	0.388884	0.72967	0.546512	0.790845	0.709967	0.846133	0.65836	0.686475	0.469583	0.6321
PA_18:0/22:1	1.54627	1.07943	1.90114	1.34068	0.898745	1.28519	1.06593	1.10888	1.00078	0.893876	0.959715	1.26666	1.83877	0.93962	1.78755	0.961719	1.35907	1.32978	1.98291	1.0365	1.1002	1.09947	0.611933	1.0283	0.788248	0.80528	0.70928	0.461967	0.788214	0.756209	0.695066	0.511909	0.64919	0.693906	0.514178	0.498698	0.500777
PA_18:0/22:2	1.89069	1.08786	2.62619	1.47808	1.06111	2.14236	1.60249	1.53934	1.18363	1.38498	1.64739	1.18763	1.84485	0.791136	2.34128	1.48141	1.93173	1.7725	2.12914	1.35682	1.17199	1.2856	1.13511	1.30521	1.06635	0.792893	0.817293	0.550643	1.13079	0.831891	0.991325	0.504661	0.68526	0.732568	0.57894	0.607455	0.6527
PA_18:0/22:3	1.71023	0.797256	1.67247	0.961013	1.30415	1.73375	0.908402	1.17582	0.777598	1.23774	1.44676	1.15854	1.98591	1.07903	1.43459	0.902048	1.42374	1.29522	1.77313	1.02796	0.835205	1.22406	0.825132	0.713927	0.963295	1.00357	0.804702	0.714468	0.635709	0.674585	0.635082	0.496773	0.78606	0.948858	0.62471	0.522931	0.608942
PA_18:0/22:4	1.24737	1.94009	1.6914	0.792238	1.53849	1.16763	0.961206	0.974036	0.945974	1.72379	1.19925	1.08601	1.44796	0.774889	2.33154	0.855158	1.39212	1.25133	1.28417	1.06118	0.871387	0.973959	0.921992	0.756542	0.920781	0.810781	0.853935	0.460172	0.712932	0.673995	0.894746	0.731939	0.523926	0.713772	0.560479	0.649345	0.703305
PA_18:0/22:5	2.03353	1.09178	0.989991	1.2265	1.27926	1.9261	1.45032	0.757024	1.56826	1.1656	1.58733	1.17651	1.49615	1.16744	1.76924	1.05745	1.37425	1.07841	1.68456	1.02391	1.03802	1.00846	0.886542	0.941352	0.864237	0.794199	0.769736	0.593435	0.808572	0.745512	0.650778	0.649981	0.722932	0.989719	0.437649	0.600451	0.618825
PA_18:0/22:6	4.58495	3.81345	4.05396	3.27176	4.87562	4.65727	3.13867	3.14787	3.80674	4.43583	3.80576	5.07176	3.99933	3.93437	6.05401	3.92808	4.3716	4.03326	4.37379	3.73836	2.91626	2.70483	2.7007	2.59902	2.73317	2.9658	2.71748	2.00857	2.51512	2.26575	2.43947	2.19868	2.5234	2.45307	1.62975	2.06926	2.13198
PA_18:1/18:3	0.981636	1.02375	0.726939	1.36191	1.5523	1.46191	0.935566	0.882818	0.590852	4.79576	0.513735	1.10919	1.32997	1.11753	1.34549	1.22184	1.09212	1.1719	1.07889	0.838513	0.730806	0.815017	0.86023	0.519213	0.674628	0.49577	0.598579	0.6243	0.419523	0.522207	0.69141	0.49452	0.558665	0.643081	0.716632	0.221806	0.437267
PA_18:1/20:2	1.95707	1.35649	1.2527	0.852303	1.39535	1.20857	1.1518	1.14785	1.2877	1.62643	1.20543	1.6768	1.65707	1.04593	1.50338	1.80947	1.24052	1.52966	1.18292	1.11401	1.07414	1.23357	0.95883	0.853128	0.99142	0.66156	0.714675	0.713637	0.537107	0.550157	0.725464	0.68782	0.380493	0.837734	0.594991	0.751239	0.474116
PA_18:1/20:4	2.74338	1.57591	2.31479	1.44158	2.12272	2.07577	1.32362	0.667179	1.0799	1.21923	1.43883	1.64644	2.51333	2.05292	2.73151	1.41186	2.22087	1.6914	2.09295	1.88053	1.2502	1.33405	0.747388	1.09473	1.58577	0.98703	0.763497	0.888905	0.675129	0.836825	0.863452	0.817056	0.865818	1.40375	0.798504	1.35749	1.0566
PA_18:1/22:0	0.978172	0.842083	0.342848	0.662439	0.560104	0.706645	0.435858	0.490165	0.555337	0.690277	0.606216	0.629052	0.620324	0.663641	0.838037	0.804972	0.872636	0.848354	0.552813	0.445616	0.436939	0.385134	0.422757	0.508391	0.75936	0.376464	0.280255	0.209662	0.482246	0.213783	0.465614	0.52401	0.345446	0.398958	0.338947	0.371324	0.253389
PA_18:2/22:0	1.50445	1.27813	1.16382	0.966318	1.36431	1.19558	0.92843	1.38112	1.35403	1.32872	1.21072	1.16435	1.33807	1.25246	2.12187	1.08621	1.30811	1.31113	1.32746	0.8378	0.865759	1.07243	0.724947	0.697126	0.600534	0.615771	0.793397	0.44276	0.629489	0.540559	0.653559	0.634825	0.446745	0.858711	0.53787	0.643744	0.595736
PA_20:0/20:0	0.0439078	0.0927418	0.0138932	0.077302	0.0397577	0	0.104553	0.0815551	0.142219	0.10418	0.0558849	0.0402781	0	0.0866759	0.245327	0.0901254	0.19914	0.145795	0.0834446	0.0646802	0.0131639	0	0.00740388	0.0319401	0.00283707	0.0445345	0.0470939	0.036753	0.0471759	0.0716908	0.00800455	0.00531684	0.00434697	0.042821	0.0285547	0.0359247	0.019079
PA_20:0/20:1	0.165789	0.120996	0.100974	0.0720514	0.129943	0.223538	0	0.0815551	0.0652357	0.207802	0.0508452	0.067706	0.0642851	0.0797363	0.162533	0.179933	0.240894	0.0270075	0.175492	0.159897	0.142249	0.0292007	0.0301764	0.0418923	0.138366	0.126033	0.0273807	0.0235131	0.105658	0.02395	0.113122	0.019285	0.0763147	0.0458172	0.0387976	0.0215548	0.063989
PA_20:0/20:2	0.148418	0.258301	0.155794	0.0440839	0.175007	0.0520875	0.184782	0.150807	0.0855933	0.0981402	0.089727	0.107071	0.144045	0.117965	0.14411	0.183178	0.233889	0	0.0558064	0.0537454	0.0502855	0.0468015	0.09369	0.0696991	0.00472845	0.101674	0.0376398	0.0265557	0.0946153	0.0391581	0.0323116	0.0587874	0.0504806	0.0409054	0.0435936	0.0475776	0.0757829
PA_20:0/20:3	0.144642	0.0428673	0.136499	0.0478528	0.0435618	0.0799658	0.083542	0.0374093	0.201647	0.150786	0.147128	0.0614328	0.0719973	0.23113	0.20588	0.161684	0.187567	0.0787009	0.180272	0.0672864	0.10087	0.0731165	0.0368878	0.186833	0.0680321	0.117914	0.00852661	0.14362	0.0948902	0.0439003	0.0511382	0	0.0566136	0.0449087	0.134674	0.129816	0.0509311
PA_20:0/20:4	1.88257	1.08673	1.41934	1.33201	1.74636	1.68916	1.38008	1.05722	1.46904	1.21973	0.955637	1.35986	1.30867	1.05023	2.04366	1.19274	1.09268	1.00541	1.43795	1.25786	1.26283	1.16769	0.869912	1.45326	1.30827	1.07761	0.935168	0.845487	0.716198	0.871813	0.67284	0.646333	0.869297	1.29702	0.661941	0.834806	0.766764
PA_20:0/20:5	0.252569	0.387712	0.508671	0.335307	0.549914	0.391947	0.614039	0.73884	0.35821	0.420922	0.538787	0.665478	0.615393	0.730212	0.844706	0.443475	0.213994	0.50026	0.491429	0.37189	0.38598	0.396263	0.347182	0.297966	0.375662	0.274711	0.301299	0.248019	0.379779	0.271149	0.245735	0.375544	0.267811	0.46515	0.188473	0.3117	0.350609
PA_20:0/22:0	0.0629201	0.0564907	0.0527096	0	0.0266914	0	0.0476903	0.135925	0.0464518	0.0855173	0	0	0.0431451	0	0.131641	0.0539049	0.161851	0.0479415	0.0190317	0.0742691	0.0192585	0.0539388	0.0453638	0.00245924	0.048775	0.00198515	0.0278836	0	0.0271023	0.0189233	0.0228453	0.0455603	0	0.0066664	0	0.0170894	0
PA_20:0/22:1	0.0627282	0.00425745	0	0.020254	0.0220448	0.137199	0.019977	0	0	0.0451909	0.0190669	0.00347266	0.0267343	0.0226201	0.0737419	0	0	0.0260979	0.139251	0.014287	0	0.00606408	0.0158383	0.0297455	0	0.0269527	0.0388697	0	0	0.0481426	0	0.00315964	0.0386549	0.0317103	0.00542072	0.00325109	0
PA_20:0/22:2	0.0627282	0.00425745	0	0.0292216	0.0546433	0	0.0778599	0	0	0.0609167	0.0226281	0.0273042	0	0	0.0245556	0.0731693	0.0262037	0.0766011	0	0.0311467	0.0192585	0.0189781	0.0221928	0.0309289	0.0241302	0.0026573	0	0.0225125	0.0242937	0.0195202	0.0399226	0.0258893	0.0551398	0	0.0722651	0	0.0445252
PA_20:0/22:3	0.00598398	0.0413943	0.0553729	0	0.0337452	0	0.0109693	0	0	0.0451962	0.0831348	0	0.10284	0.022758	0	0.0824764	0.0321649	0	0.122664	0.0951072	0.0151763	0.0907863	0	0	0.003191	0.0238048	0.0030451	0	0	0.0238679	0.00215323	0	0.0508562	0	0	0.018864	0.0201746
PA_20:1/22:0	0.0401412	0.0490456	0.0527096	0.00558723	0.14239	0.057481	0	0.18819	0	0.0576286	0.0212735	0.0519704	0.0752018	0	0.137999	0.0551957	0	0.0434557	0.0627247	0.0154036	0.0708994	0.0364921	0.051686	0.0513468	0.026514	0.0913335	0.0450495	0	0.0877654	0.0278982	0	0	0	0.0526522	0.0196618	0.0198432	0.00586677
PA_20:2/22:0	0.116272	0.0851465	0.0584442	0.0881968	0.0272169	0.120921	0.0768148	0	0	0	0.0383226	0.0566848	0.11265	0.0410423	0.0110713	0.213046	0.16167	0.103794	0.0458231	0.0622933	0.0385171	0.0427867	0	0.0741485	0.020799	0.0119586	0.0371134	0	0.045651	0.000325383	0.0393485	0.0466829	0	0.0414438	0	0	0.0254462
PA_20:3/22:0	0.104547	0.0446295	0.0531865	0.0481946	0.0470551	0.0943165	0.0764169	0.0397777	0	0.0856474	0.0618415	0.08068	0.0582828	0.0900676	0.159605	0.124391	0.159514	0.105082	0.00684612	0.0384947	0.0688925	0.0731831	0.0305662	0.0920402	0.0217317	0.0228702	0.0257516	0.019399	0.0293126	0.0493571	0.055374	0	0.078853	0.0906522	0.136143	0.0277218	0.00681243
PA_20:5/22:0	0.211645	0.43887	0.161831	0.246587	0.257387	0.309374	0.192121	0.219088	0.1924	0.248132	0.231195	0.242382	0.359643	0.167965	0.266428	0.112213	0.209547	0.193949	0.21313	0.112286	0.187856	0.0994133	0.0855973	0.176739	0.0486922	0.130824	0.10868	0.0701115	0.104966	0.169947	0.207362	0.0930178	0.0999936	0.292624	0.152862	0.0884831	0.140104
PA_22:0/22:0	0	0.0446295	0	0	0.0185165	0	0	0	0	0.0811512	0	0	0	0	0	0	0	0.0546103	0	0	0	0.000544654	0	0	0	0.0173203	0	0.0225125	0	0	0	0	0	0.0565762	0	0	0.0241109
PA_22:0/22:1	0.0178833	0	0.0207415	0.0345852	0.018881	0	0	0	0	0.0074567	0	0.0320509	0	0	0	0	0	0.102552	0.02377	0.0281962	0	0.0184813	0.000620928	0.0442584	0	0	0	0	0.0401473	0	0	0.0213921	0.0231929	0.0266621	0	0.000343913	0
PA_22:0/22:2	0.0417818	0	0	0	0.0479815	0	0	0	0	0.0451909	0.0459329	0.0469242	0	0	0	0.0377007	0	0.0546103	0.0348234	0.0247847	0.0234602	0.000544654	0	0	0	0.0200943	0	0.0225125	0.0200736	0.0246207	0.0216465	0	0	0.0262431	0.00030595	0	0.0241109
PA_22:0/22:3	0.0119117	0	0	0.0881678	0.0734974	0	0.01711	0	0.0853314	0	0.0313575	0	0	0.0332669	0.0358945	0.0645364	0.00974954	0	0	0.0172206	0.0192585	0	0.0231711	0	0.020799	0	0.0659736	0.0404852	0	0.00257499	0.0477118	0.0252908	0	0.000346823	0.0268622	0	0.0265093
PA_22:0/22:4	0.0627282	0	0	0	0	0.126883	0.0476981	0	0	0.126532	0	0	0	0.0348127	0.137604	0.0334464	0.00974954	0.0479415	0.0483366	0.0138302	0.0836866	0.0530409	0.0216358	0.0615602	0.0353552	0.0412003	0.0230269	0.0423796	0.0759108	0.0606242	0.076543	0.0585518	0.0308646	0.0743451	0.0238085	0.0260228	0.0746419
PA_p16:0/18:0	2.77014	2.76796	2.01236	2.41743	2.87571	2.38909	2.33654	2.25458	1.80911	1.90165	2.31856	2.48845	3.14544	2.08247	2.96901	3.78443	3.3775	2.79096	3.16494	2.02021	1.92116	1.79865	1.94608	1.80052	1.91472	1.85212	1.58135	1.52952	1.73371	1.36713	1.81269	1.39136	1.38582	1.62413	1.93403	1.14241	1.08615
PA_p16:0/18:1	0.625921	0.839177	0.728653	0.4725	1.10834	0.910703	0.43511	0.625593	0.796779	0.367776	0.772609	0.686008	0.733987	0.710504	0.962087	0.88555	0.506797	0.797852	0.608512	0.709246	0.608453	0.379655	0.44099	0.363922	0.397241	0.545233	0.409817	0.27299	0.283011	0.290023	0.389524	0.357446	0.461221	0.677183	0.228438	0.275079	0.277981
PA_p16:0/18:2	1.25722	1.29659	1.37541	0.925816	1.33411	1.51699	1.45326	0.793722	0.968469	0.544693	1.1693	1.35347	1.50621	1.16926	1.67255	1.88893	2.03187	2.00075	1.36409	1.46126	1.10496	0.746966	0.984988	0.747387	1.37786	0.938248	0.788709	0.72072	0.993095	0.656257	1.07898	0.849998	0.816526	0.867325	0.909965	0.530505	0.679126
PA_p16:0/20:4	0.187475	0.159084	0.23469	0.107853	0.0513091	0.585756	0.228232	0.289769	0.314274	0.152411	0.230433	0.443554	0.246261	0.224109	0.445437	0.268523	0.147211	0.261652	0.355342	0.114665	0.161744	0.128026	0.0863117	0.478615	0.47405	0.182001	0.215191	0.102723	0.168406	0.100498	0.11676	0.144889	0.0806256	0.140333	0.183052	0.134832	0.12472
PA_p18:0/14:0	0.17816	0.265159	0.313776	0.129403	0.353545	0.248281	0.139514	0.140169	0.116175	0.183192	0.21756	0.0548367	0.343985	0.165653	0.22244	0.137665	0.286508	0.179032	0.157374	0.236773	0.242123	0.115898	0.104417	0.14091	0.145443	0.133959	0.138316	0.09503	0.143113	0.109424	0.112392	0.0904795	0.0825981	0.173615	0.0773133	0.0254714	0.10655
PA_p18:0/16:0	2.09935	1.79761	2.17996	1.28335	2.17161	1.84963	2.00237	1.44548	1.3984	1.62211	2.28253	2.30832	2.19743	2.42587	2.41282	1.80258	1.86242	1.92703	2.44933	1.76313	1.6011	1.37088	0.948019	1.04657	1.39413	1.19209	1.05638	0.786241	1.38044	0.674329	1.05172	1.16439	0.747301	1.34198	0.602866	0.850453	0.677833
PA_p18:0/18:0	1.9958	1.45294	2.03562	0.847823	1.78134	1.47618	1.66787	1.2961	1.11344	1.28135	1.56119	1.75957	2.3008	1.7072	2.15949	1.64584	1.78216	1.30182	2.06198	0.993491	1.20066	1.21772	0.987609	1.06074	1.15598	0.792792	0.837273	0.683947	0.710828	0.59674	0.71361	0.595522	0.525652	1.15283	0.595044	0.614292	0.536116
PA_p18:0/18:1	0.944775	0.63186	0.551541	0.565899	0.744258	0.830942	0.5835	0.390199	0.277448	0.405851	0.635318	0.661494	0.486457	0.826282	1.04149	0.391429	0.766219	0.612717	0.428594	0.696472	0.4556	0.367084	0.409202	0.408297	0.610054	0.525272	0.351403	0.341286	0.412052	0.355733	0.303747	0.374858	0.216205	0.276114	0.378577	0.201702	0.490621
PA_p18:0/18:2	0.499585	1.10274	0.555148	0.527895	0.997611	0.863024	0.604637	0.875286	0.853667	0.484811	0.632127	0.663072	1.15458	0.69333	0.964727	0.913145	0.758896	0.867739	0.745638	0.900113	0.703591	0.493242	0.709726	0.548603	0.450585	0.360222	0.420796	0.319874	0.401301	0.377476	0.398046	0.666557	0.41631	0.560204	0.289581	0.442006	0.398421
PA_p18:0/20:0	0.00398579	0	0	0.0292216	0.0470551	0	0.0847364	0.0374093	0	0.0500093	0.0862863	0.0402781	0.0584617	0.0453782	0.0339816	0.0539049	0.0262037	0.0479415	0.0416179	0.128777	0.0414482	0.0453345	0.0290397	0.0748644	0.0599217	0	0.0183064	0.014988	0.0546923	0	0.0276481	0.00596364	0	0	0.0747202	0.0206318	0.0670992
PA_p18:0/20:1	0	0.0958855	0	0	0.0470551	0.0550359	0.0437562	0.040333	0	0	0.0481596	0.0707422	0.0220134	0.0252379	0.211571	0.0404122	0.0883227	0	0.0729351	0.0218528	0.00833237	0	0	0.0209093	0.00966674	0.0464224	0.0230269	0	0	0.0303333	0.0228453	0	0.0176853	0.0241801	0.0196618	0.0436387	0.0702959
PA_p18:0/20:2	0.111418	0	0	0	0	0	0.00939749	0	0	0	0	0	0.125016	0	0.00800026	0	0.0101317	0	0	0	0.019444	0	0.0273586	0	0	0	0	0	0.023444	0.014261	0	0.0360413	0	0	0	0	0.0109519
PA_p18:0/20:4	0.168261	0.104322	0.380234	0.146552	0.0995818	0.0728358	0.108703	0.074239	0.19012	0.115444	0.0951175	0.0869203	0.297429	0.130565	0.196252	0.121514	0.0600506	0.158738	0.194195	0.0818757	0.0143144	0.149413	0.0520576	0.203073	0.387591	0.0679613	0.129768	0.0591062	0.0261058	0.0716883	0.0536518	0.0647082	0.0318307	0.060233	0.137592	0.0531195	0.129886
PA_p18:0/20:5	0.176343	0.0675349	0.0963167	0.15824	0.103178	0.0799469	0.198379	0.0774123	0.0100277	0.10786	0.135039	0.0623653	0.0582828	0.0898787	0.106337	0.148149	0.0582521	0.102932	0.135237	0.0565163	0.109505	0.167048	0.0684347	0.139325	0.164681	0.0232409	0.0295492	0.0355423	0.0743904	0.0409783	0.0964814	0.0764882	0.087214	0.0262431	0	0.115771	0.0509371
PA_p18:0/22:0	0	0.0999977	0	0	0.0187438	0.0520875	0.0406891	0	0	0.0506321	0	0	0.00961693	0	0.112097	0.0175009	0	0	0	0.0247847	0.00348048	0.00131747	0	0	0	0	0.0220875	0.0189043	0	0	0.00132463	0	0	0	0	0	0.00059075
PA_p18:0/22:5	0.0331916	0	0.067107	0.077816	0.0128529	0.0142275	0	0	0	0.0532243	0.0481596	0.105825	0	0	0.0624236	0.0539049	0.018059	0.109221	0.0175846	0.0372769	0	0.0583886	0.0216358	0	0.0600335	0	0.0436125	0.0242497	0	0	0.0228453	0	0	0.055281	0	0.0233728	0.0470599
PA_p18:0/22:6	0.198532	0.160672	0.215686	0.138867	0.148591	0.0428451	0.0406891	0.0724982	0	0.0853633	0.090971	0.227479	0.15354	0.295999	0.0624236	0.00905373	0.152234	0.182321	0.139604	0.123795	0.100772	0.135698	0.0828827	0.0756669	0.0834939	0.0895166	0.0210219	0.0586866	0.0958358	0.0602752	0.0320639	0.066569	0.0836228	0.0468779	0.025785	0.0431096	0.0240642
TOTAL	168.876	132.31	158.548	112.681	146.792	152.261	122.553	111.867	130.883	163.617	128.02	139.478	186.389	132.679	179.779	137.827	148.649	129.916	162.119	118.684	111.37	117.983	93.1029	95.9005	107.853	86.1725	82.9158	67.7441	83.1235	73.673	75.7009	71.1594	72.7137	90.8346	65.514	68.4476	68.7629

## Sheet: PC
Condition	susceptible	susceptible	resilient	control	susceptible	control	susceptible	resilient	resilient	control	resilient	resilient	susceptible	resilient	susceptible	susceptible	susceptible	resilient	susceptible	resilient	susceptible	control	resilient	resilient	susceptible	resilient	susceptible	resilient	control	resilient	susceptible	resilient	susceptible	control	susceptible	susceptible	control
Intervention	imipramine	saline	imipramine	saline	saline	saline	imipramine	saline	imipramine	saline	imipramine	saline	saline	imipramine	imipramine	saline	saline	saline	imipramine	saline	imipramine	saline	imipramine	saline	saline	imipramine	saline	imipramine	saline	saline	imipramine	saline	imipramine	saline	saline	imipramine	saline
Unrandomized	30	14	50	2	13	6	31	42	56	1	54	36	15	55	32	12	16	37	35	38	33	7	53	40	17	52	19	51	3	39	34	41	29	5	18	28	4
Randomized	2	4	5	6	7	8	9	12	13	14	17	18	19	20	23	25	26	28	30	31	33	36	37	40	41	42	43	44	45	46	47	48	50	51	54	55	56
LPC_10:0_	1.80803	0.879986	1.17232	0.904501	0.993854	1.01156	1.39633	1.83091	1.05433	1.32668	1.68086	1.46777	1.52253	0.864242	1.24308	1.46525	1.05391	1.28841	2.90756	2.7084	1.97621	1.78461	3.18434	3.462	3.78376	3.43623	4.20633	2.75317	3.52906	2.72112	3.70671	2.39374	2.76011	2.81015	2.48358	1.98617	2.80345
LPC_12:0_	0.162902	0.095395	0.108038	0.0845677	0.110053	0.0999046	0.165476	0.133447	0.0814231	0.100044	0.151897	0.176198	0.0660252	0.0900213	0.0982235	0.0989324	0.120311	0.141593	0.201033	0.160123	0.103126	0.132235	0.15125	0.329817	0.261097	0.251477	0.329584	0.187097	0.344519	0.25584	0.281107	0.186143	0.196775	0.202421	0.20618	0.138194	0.263755
LPC_14:0_	0.970093	0.911052	0.678679	0.858339	0.797297	0.86978	0.822964	1.02664	0.797505	0.864042	0.727317	0.972726	0.91103	0.763952	0.973749	0.842158	0.850981	0.842737	0.874507	0.902934	0.82442	0.990502	0.914005	0.970462	1.06818	0.878589	0.907392	0.792988	0.914049	0.862557	0.978602	0.985862	0.924473	1.11861	1.02188	0.927905	1.28933
LPC_14:1_	2.22415	2.39462	2.30472	2.30916	2.1426	2.12054	2.16032	2.35907	2.09996	2.29724	2.15355	2.5865	2.23027	2.0975	2.58385	2.48309	2.2108	2.12865	2.05564	2.1442	2.04044	2.05331	2.02096	2.04289	1.95478	2.15823	1.97648	2.04445	1.91075	1.82156	1.95769	1.96062	2.05558	2.05559	1.91602	1.88721	1.94534
LPC_16:0_	204.799	211.489	200.496	202.474	238.434	229.949	233.085	210.874	230.854	229.121	204.311	235.173	204.689	219.017	248.124	223.594	206.863	179.635	241.618	232.024	207.028	204.302	248.393	257.645	243.379	253.835	211.093	215.56	262.096	264.366	238.36	269.116	242.711	257.804	258.689	257.281	276.906
LPC_16:1_	5.83163	5.47938	4.26727	5.40672	5.6951	6.4365	5.6091	5.51939	4.83788	6.42948	4.62889	5.46987	5.73138	5.14341	5.01837	4.21749	5.2245	5.97185	4.81721	5.11328	4.94852	5.08663	6.26437	6.18308	5.64347	4.50725	4.74434	5.24413	6.16789	4.68531	5.22817	5.98107	5.31476	6.78719	5.53876	5.58098	7.88291
LPC_18:0_	85.1616	97.4582	82.2786	90.1674	100.008	95.0457	89.7742	75.5623	96.5509	94.9058	88.2019	95.6858	80.2753	90.1515	98.2891	76.8751	86.263	70.3109	88.7612	93.628	88.4409	84.0639	110.133	110.422	95.7838	97.4934	95.1988	94.0133	107.073	113.243	102.521	108.876	104.351	93.6595	111.904	107.078	111.777
LPC_18:1_	50.5583	41.6893	38.7512	43.8309	54.144	53.6799	50.1794	50.5057	39.9203	47.8802	38.6395	45.53	46.0473	43.3661	45.973	38.3069	44.0824	48.4879	40.6746	42.8172	41.3558	41.1862	56.0793	55.5907	44.7405	44.4855	40.5938	43.6479	51.4848	45.8321	47.1238	59.1692	48.1656	60.3308	48.1558	49.8235	65.9977
LPC_18:2_	154.142	131.522	133.38	128.987	173.804	176.569	157.788	152.69	151.107	144.694	130.192	148.098	175.951	142.976	186.454	135.198	155.512	164.802	155.618	169.653	161.284	144.872	190.077	166.666	169.799	169.42	150.235	144.348	165.05	158.878	175.196	186.928	176.772	200.072	175.161	176.426	203.199
LPC_18:3_	2.93753	2.48201	2.27147	2.10326	2.74758	2.62154	2.91637	2.79444	2.15276	2.0327	2.06914	3.27643	2.84946	2.16692	2.50858	2.29427	2.15249	2.82651	2.3088	2.37952	2.47836	1.96054	3.14249	2.52951	2.20686	2.51326	2.06779	1.86994	2.60883	2.15789	2.76533	3.05809	2.54311	3.04875	2.5696	2.54247	3.33143
LPC_20:0_	2.07792	3.0131	2.13772	2.14881	3.00919	2.95689	2.8296	1.81464	3.01537	3.05775	2.45147	3.11437	2.19264	2.71583	2.69611	2.75353	2.21104	2.39373	2.65621	2.66764	2.32503	2.39774	2.62204	3.09626	2.84046	2.68544	2.6915	2.6492	2.98201	3.15557	2.6688	2.58621	3.58191	2.91757	3.23893	3.27403	3.48953
LPC_20:1_	1.47748	1.91119	1.56211	1.87368	2.08415	2.21496	1.77775	1.47849	1.66232	1.89568	1.61085	1.74303	1.37356	1.47076	1.79683	1.41258	1.6192	1.73608	1.57317	1.59722	1.59378	1.62119	1.86289	1.92616	1.81251	1.73158	1.53055	1.74675	1.74195	1.99582	1.6675	1.63154	1.76109	1.87227	2.0071	1.85383	2.26722
LPC_20:2_	1.87485	1.82988	1.83076	1.91294	2.21597	2.28476	2.04942	2.05356	1.9598	2.40056	1.69581	1.97413	2.06563	1.95563	1.7254	1.77163	1.81181	2.09804	1.71465	1.83761	2.09727	2.03924	2.07166	2.42263	1.99637	1.89652	1.85274	2.02699	2.05381	2.41133	1.96585	1.9731	2.00084	2.29959	1.95812	1.93585	2.46845
LPC_20:3_	10.6505	8.88487	7.63809	10.0807	12.467	12.0251	10.9911	9.93784	8.35565	11.0805	8.85869	9.57661	10.6042	9.81138	9.50324	8.82351	8.91228	10.7268	8.37685	8.82815	9.84241	8.46163	11.7674	11.2644	9.76435	9.91665	8.80623	9.74549	9.93298	9.48033	11.3449	11.2875	9.44853	11.9248	10.1036	10.6168	14.1456
LPC_20:4_	26.0885	24.0444	21.086	27.5716	33.4612	31.7723	27.8135	33.3677	20.4527	30.49	23.0688	26.1219	33.0465	22.3404	25.8025	20.4266	25.0241	27.9406	19.781	23.9044	27.2332	22.8351	29.9798	27.9863	23.6294	25.6031	24.9861	25.5306	27.6838	27.0154	31.059	32.6949	25.1255	33.7591	28.884	28.0781	37.9342
LPC_20:5_	6.01798	5.29434	4.98771	5.84175	6.93457	6.72723	6.66114	5.35689	4.38576	5.43918	4.79807	5.52864	5.51237	5.50615	5.68266	4.79781	5.51282	5.87239	5.07153	5.12624	6.07585	5.63146	6.84967	7.08463	6.20157	5.46601	5.11977	5.38433	5.61966	5.12866	6.25421	6.83528	5.41902	8.88281	5.97696	5.54929	8.78249
LPC_22:0_	3.5025	2.70529	2.32428	2.90178	3.24086	3.07737	2.6189	5.80896	4.91984	3.92989	3.0846	4.19607	2.51104	2.70873	2.74594	2.60964	2.74089	2.34836	2.79564	1.99842	1.99621	1.85996	2.41248	2.62167	2.82074	2.27714	2.39723	1.95365	2.80326	2.53925	1.97201	2.04213	2.07891	2.36412	1.72622	1.69878	2.2054
LPC_22:1_	0.890514	0.836412	0.655375	0.749765	0.824303	0.832754	0.919284	1.6983	0.837951	0.976647	0.75183	0.828673	0.798648	0.71413	1.00337	0.744749	0.765295	0.845604	0.94842	0.749347	0.843138	0.77965	1.15952	0.867843	0.884428	0.958344	0.708319	0.73493	0.924649	1.00593	0.856764	0.918217	0.955367	0.966126	0.928971	0.9987	0.970786
LPC_22:2_	0.146728	0.131058	0.119969	0.088554	0.16046	0.0957881	0.137022	0.14678	0.148494	0.128707	0.118477	0.14329	0.169558	0.101246	0.134204	0.0959999	0.144482	0.116859	0.105228	0.103025	0.116187	0.188511	0.189148	0.13033	0.118961	0.116812	0.174457	0.131611	0.138797	0.186242	0.111964	0.1464	0.181628	0.141909	0.121997	0.109348	0.186664
LPC_22:3_	0.162789	0.141682	0.135729	0.131053	0.171555	0.151568	0.168433	0.124935	0.185323	0.189722	0.132826	0.18947	0.207127	0.127106	0.136377	0.156482	0.225926	0.176416	0.172749	0.151324	0.140758	0.136069	0.130087	0.176523	0.156422	0.149668	0.148352	0.1424	0.160126	0.173652	0.162944	0.189293	0.185859	0.175169	0.200709	0.197675	0.180775
LPC_22:4_	0.611608	0.611519	0.541416	0.739866	0.76649	0.670738	0.641396	0.906956	0.738583	0.70609	0.734194	0.737286	0.735145	0.744238	0.627504	0.53281	0.655016	0.56995	0.633222	0.685373	0.710011	0.600413	0.791231	1.03696	0.875519	0.691753	0.643323	0.546245	0.736123	0.675413	0.679354	0.798768	0.513683	0.727023	0.620494	0.503203	0.789504
LPC_22:5_	5.09146	5.03553	3.9141	4.86299	6.31392	5.35506	5.45275	5.25275	4.41982	5.95092	4.59389	5.19605	4.72841	5.27794	5.0546	4.7151	4.75525	4.85217	5.43434	4.30469	4.87075	4.42753	6.64601	6.0709	4.79982	5.56423	4.75744	4.94602	5.77828	5.2119	5.98803	6.41362	4.81654	6.76601	5.25529	5.88958	7.18812
LPC_22:6_	34.1966	32.0982	26.6696	31.23	37.8823	39.5176	37.908	36.8879	29.708	36.3195	31.4776	35.1177	37.7395	33.9817	35.9243	31.4854	32.1833	32.5996	29.3883	31.9698	31.6275	29.3634	44.2811	39.6001	31.5404	34.7159	32.3502	30.9018	35.2981	35.8248	40.0007	47.2448	36.6569	39.1603	38.2361	36.7922	50.0973
LPC_24:0_	1.68811	1.92934	1.49399	1.93361	1.94218	1.67486	1.67256	2.61738	3.24126	2.20487	1.95602	2.57999	1.56089	1.66771	1.86851	1.73245	1.73326	1.46321	1.53969	1.29605	1.34736	1.08172	1.4709	1.61236	1.9352	1.53195	1.74667	1.42009	1.54664	1.85749	1.43434	1.31035	1.28863	1.31094	1.22005	1.43706	1.36263
LPC_24:1_	1.07198	1.07297	0.698839	1.03689	1.04803	1.04102	0.926881	2.06065	1.46636	1.26861	1.17516	1.73822	0.930366	1.03214	1.2625	1.07013	1.12217	0.961239	0.801013	0.653156	0.644634	0.550596	0.619853	0.829306	1.12876	0.663014	0.713904	0.751565	0.826358	0.845541	0.630627	0.636763	0.580368	0.653632	0.555077	0.602407	0.712299
LPC_26:0_	3.23458	3.38625	2.20443	3.82349	3.28141	2.86686	2.98172	6.73981	5.35626	3.75107	4.09649	5.35791	2.77694	3.22768	3.65734	3.10847	3.1232	2.89022	2.37412	1.95836	1.94818	1.46506	2.02804	2.26217	3.55765	1.918	2.22748	2.14524	2.55417	2.43041	1.85165	1.56152	1.70724	1.8287	1.5638	1.58937	1.78826
LPC_26:1_	0.89761	0.910352	0.553767	0.934706	0.853589	0.759059	0.718349	1.36656	1.20701	1.14136	1.01125	1.14934	0.930369	0.758819	0.966378	0.940729	0.909804	0.978524	0.686537	0.660698	0.714686	0.488668	0.644197	0.801954	1.18361	0.721106	0.681996	0.547566	0.797535	0.581716	0.60482	0.549847	0.569503	0.652449	0.581983	0.559665	0.533988
LPC_O-14:0_	0.0699382	0.0322023	0.0467637	0.0249432	0.0378927	0.0602684	0.0417977	0.0453016	0.0316047	0.0673278	0.0437028	0.0379365	0.0425658	0.0451802	0.0572878	0.0368623	0.027553	0.0205428	0.0424372	0.0430802	0.0290491	0.047167	0.0778081	0.0646408	0.0661363	0.0840875	0.0478998	0.0525927	0.0789482	0.0896777	0.040659	0.0515857	0.0599455	0.0384592	0.0627812	0.0644618	0.0740659
LPC_O-14:1_	0.55319	0.223231	0.378339	0.255305	0.223846	0.338121	0.414552	0.496081	0.217562	0.365449	0.377012	0.257091	0.610004	0.226014	0.356153	0.398472	0.367975	0.33213	0.619132	0.582126	0.524303	0.428588	0.713084	0.583117	0.717869	0.501644	0.543155	0.45143	0.734854	0.543081	0.586881	0.537507	0.645165	0.625789	0.677527	0.485297	0.623057
LPC_O-16:0_	1.41337	1.29913	1.0961	1.07501	1.0932	1.31993	1.30808	1.48514	1.43443	1.23296	1.17032	1.24013	1.19234	1.06017	1.38241	1.08808	1.12157	1.1009	1.31559	1.31407	1.02408	1.33209	1.50821	1.51949	1.44248	1.4066	1.0529	1.2894	1.4759	1.51733	1.2941	1.29454	1.42015	1.45764	1.5593	1.47228	1.63446
LPC_O-16:1_	0.0429345	0.0966829	0.0508918	0.104923	0.0552391	0.0942389	0.0787631	0.0888269	0.0688657	0.0766898	0.0684488	0.0813442	0.109359	0.0594351	0.0301602	0.0829493	0.0823221	0.0727288	0.0464781	0.0758898	0.0704293	0.0631796	0.0888994	0.0753197	0.0922001	0.112762	0.0693804	0.0708551	0.0682802	0.0903412	0.0691927	0.0622047	0.0900333	0.0955579	0.132968	0.0530571	0.101636
LPC_O-18:1_	0.919139	0.893297	0.830996	0.943006	0.904174	0.951377	0.914752	0.850684	0.869363	0.926204	0.741097	0.796044	0.785958	0.805956	0.805433	0.655288	0.854336	0.886182	0.968589	0.940725	0.875963	0.772406	1.00362	0.995703	1.01168	0.87994	0.712831	0.803921	0.937959	1.01617	0.798394	1.16133	0.93978	1.01539	0.871693	0.890185	1.14023
LPC_O-20:0_	1.61327	2.04191	1.80747	1.77554	2.21509	1.92432	1.96281	1.67713	1.85447	1.79795	1.78903	1.93213	1.56847	1.88996	1.77355	1.558	1.64965	1.6009	2.07547	1.61671	1.63448	1.8855	1.97697	2.02942	2.11392	1.96456	1.98818	2.03297	1.82392	2.2473	2.13835	2.04701	2.1626	2.02277	2.28526	2.12331	2.28456
LPC_O-20:1_	0.486088	0.534212	0.382568	0.579596	0.571443	0.523309	0.632682	0.541924	0.439401	0.400109	0.496067	0.609125	0.443619	0.421687	0.566031	0.471913	0.484199	0.431093	0.548766	0.832665	0.614373	0.568249	1.04486	0.579661	0.467226	0.529574	1.10889	0.729348	0.666974	0.634808	0.652384	0.826336	0.816944	0.718521	0.578629	0.808271	0.809624
LPC_O-22:0_	3.32714	1.73902	2.62839	1.48152	2.06666	1.4517	1.48191	3.97296	3.6556	2.90734	2.54545	3.2065	2.51776	1.4701	1.55318	1.71776	2.01533	1.84141	2.02848	1.48104	1.39342	1.1862	1.68486	1.89473	1.80716	1.71151	2.17379	1.69427	2.22055	1.55412	1.81547	1.31278	1.11415	1.51781	1.34113	1.27147	1.28087
LPC_O-22:1_	0.0844894	0.134109	0.0321982	0.0724898	0.0764921	0.0736115	0.0693238	0.106052	0.0963346	0.124742	0.112039	0.0896233	0.063211	0.0684514	0.0642987	0.0815394	0.0919965	0.0791799	0.0641976	0.0744269	0.0648968	0.0792635	0.0611032	0.0667227	0.1209	0.085514	0.0895871	0.0876266	0.0628494	0.050949	0.071407	0.0677395	0.0833221	0.0776995	0.0498793	0.0641904	0.0824896
PC_24:0_	2.90344	2.66069	2.17964	2.60718	3.08238	1.88901	1.60547	2.77836	4.14022	3.472	2.69516	3.32297	2.4487	2.51949	1.74964	2.0847	2.41434	2.10615	1.71	1.35718	1.70491	1.33011	1.61172	1.4751	1.90935	1.45542	1.50135	1.72001	1.90291	1.6663	1.26014	1.13478	1.16704	1.45213	1.10769	1.18305	1.32344
PC_24:1_	18.5667	16.7861	14.641	14.1288	14.0895	11.2678	8.85944	15.6511	23.0393	16.7236	17.0355	21.0153	14.6624	14.6861	10.1036	13.1127	14.4649	15.4308	11.2345	9.17996	14.2637	11.222	10.6062	10.4202	12.7289	10.7912	9.81629	12.1852	12.6444	10.4173	8.64196	7.85355	8.9583	10.251	8.34663	8.11827	8.71391
PC_26:0_	20.6219	15.0158	17.1102	13.4343	18.5321	13.2548	11.9066	15.3012	26.3449	18.0344	17.9755	19.3479	14.2126	14.5037	11.166	13.6106	15.4891	14.3233	11.9075	9.12278	12.1257	8.91392	11.4717	10.52	13.9228	11.9926	10.9783	11.6193	13.7614	10.6138	9.17688	8.76314	8.6992	11.4651	8.69279	8.86599	9.34013
PC_26:1_	48.7352	48.7165	53.8769	42.7871	41.8886	43.6825	36.2917	27.3136	38.1601	40.1796	40.3146	39.1121	38.6796	39.2364	33.7382	37.291	37.2631	39.7617	27.6065	28.6875	31.0848	31.1764	30.1879	23.866	28.1679	31.1124	30.5795	33.3906	29.1264	26.4294	29.7305	27.3571	29.774	29.7711	32.5653	29.7326	30.479
PC_28:0_	11.9414	10.2638	11.1782	8.19073	10.3232	8.94301	7.74324	9.29444	14.2984	10.8372	10.3816	11.5071	8.52122	8.32544	6.38164	7.78764	9.32148	8.4721	6.4128	5.06985	7.22393	5.47351	6.39985	5.96989	8.43217	6.5394	6.4603	7.58311	6.73893	6.65758	5.44094	5.31364	5.603	6.10607	5.95504	5.86776	6.03035
PC_28:1_	109.227	113.973	127.344	96.4094	90.4721	97.9869	89.432	55.1298	79.7391	89.0185	90.3391	90.6629	85.367	88.8437	77.5395	86.1789	85.5492	94.0608	57.8372	65.55	75.8208	73.9697	72.8218	60.5647	68.2988	73.5155	71.8835	82.0419	65.6944	69.5118	70.085	69.3589	74.6873	64.9896	80.5435	75.0922	74.0742
PC_30:0_	6.4042	6.62675	6.58566	4.79293	5.14346	5.25194	6.21551	3.59808	8.40994	6.61348	5.59843	6.73507	6.60405	7.74191	5.18981	7.26279	6.44251	5.34984	3.62479	3.3232	5.55007	6.14884	4.85246	4.10097	7.84465	3.87866	4.94462	6.46489	5.25091	4.63935	4.03414	4.90869	5.58087	4.29528	4.3232	4.87898	5.49331
PC_30:1_	17.5697	19.4862	18.1887	17.1588	17.3011	15.1068	13.1603	10.4854	15.7509	17.4372	14.8007	18.1412	13.6067	16.6186	13.8505	13.6373	14.5409	13.0451	10.6366	10.7537	11.9597	10.9945	13.9195	11.2133	14.5721	13.8366	13.351	13.9177	12.5263	14.3462	12.8969	13.4839	12.8064	11.8897	14.9528	13.9056	13.7043
PC_30:2_	3.25533	3.91708	3.64687	3.14929	3.20438	3.36469	2.76854	1.89663	3.39431	3.7756	3.30328	3.48398	2.21922	3.21226	2.6861	2.95316	2.56954	2.43381	2.03532	2.11489	2.74783	2.1621	2.67642	2.18529	2.77486	2.50121	2.44027	2.56968	2.69913	2.60282	2.65999	2.39483	2.5984	2.42482	3.35818	2.64732	2.83451
PC_30:3_	0.628342	0.57307	0.38838	0.53059	0.417676	0.371239	0.380278	0.44065	0.640791	0.701444	0.628381	0.575285	0.466069	0.605251	0.422367	0.501476	0.496846	0.422166	0.27513	0.315271	0.474604	0.327785	0.375011	0.337879	0.611326	0.374776	0.374	0.353747	0.360492	0.32723	0.344626	0.293626	0.339351	0.40428	0.328747	0.262371	0.36926
PC_32:0_	34.822	42.7462	40.6044	25.5619	33.1864	37.762	47.2252	15.7335	47.2864	42.1365	32.0961	44.5929	40.5913	52.4178	33.2225	43.8737	40.3874	32.0612	21.9628	23.0269	35.244	43.1628	34.1489	26.5012	58.6805	29.7703	35.2239	48.6817	36.2839	34.6798	23.0576	35.73	41.3581	32.9749	29.2138	36.1887	40.536
PC_32:1_	25.2754	25.727	27.2662	20.168	25.1132	25.6898	27.9655	22.2887	26.4997	26.537	21.7687	24.9915	24.8416	28.4848	22.1242	26.4556	26.4872	21.6462	17.5666	17.7285	24.5718	24.7164	24.8008	17.9037	31.5533	19.8617	22.3889	27.2272	22.7757	20.6741	17.8607	22.1231	24.6519	21.744	20.5937	21.2507	26.1687
PC_32:2_	5.03143	4.32457	5.02969	3.85345	4.32994	4.61436	4.22311	2.28539	3.94761	4.56953	3.75991	4.63922	3.5709	4.02615	3.1402	3.8037	3.74346	3.90625	2.0786	2.80848	3.33032	2.75378	3.4222	2.99273	4.11358	3.1828	3.34994	3.80342	3.69885	2.8557	3.24405	3.19904	3.54548	3.69205	3.38445	3.39171	4.43277
PC_32:3_	1.54984	1.3694	1.3692	1.15206	1.28875	1.12747	1.12353	0.61753	1.19095	1.29	1.25634	1.25001	1.00306	1.12889	0.887863	1.13232	1.08098	1.14268	0.629299	0.578814	0.812994	0.699585	0.768199	0.719946	1.04212	0.904966	0.856078	1.06672	0.870829	0.789988	0.930867	0.805237	0.984803	0.908777	0.998009	1.0209	1.11805
PC_32:4_	0.932483	0.693377	0.915263	0.679947	0.713619	0.666411	0.614878	0.452889	0.656792	0.74949	0.673054	0.704569	0.683407	0.617175	0.487093	0.57899	0.588989	0.668691	0.41069	0.413583	0.546092	0.390639	0.500824	0.46694	0.698381	0.528414	0.50517	0.628384	0.57456	0.401727	0.489441	0.459587	0.477326	0.552659	0.604438	0.558111	0.49189
PC_34:0_	39.0321	32.4107	33.3156	29.1128	40.6098	30.4609	32.0345	13.0476	25.7368	34.193	32.4667	30.5483	22.9523	35.0586	24.5397	30.5372	30.9796	28.7396	17.9191	21.3103	22.5914	21.5943	31.4629	25.6042	25.8502	27.1412	25.4198	28.4534	28.1487	23.8383	25.7942	26.9781	28.3582	29.2521	28.6715	34.4561	32.8126
PC_34:1_	254.287	224.449	227.965	223.241	261.633	232.691	245.148	127.542	210.664	245.437	227.474	214.521	185.205	241.393	195.521	225.776	230.335	217.673	171.328	187.86	185.814	180.801	215.041	209.166	204.494	209.495	190.122	201.967	235.427	193.636	202.557	210.959	206.911	229.518	214.486	246.275	255.126
PC_34:2_	371.783	349.567	362.556	347.535	393.351	377.716	375.357	271.802	388.226	354.515	362.274	334.287	320.783	375.511	341.762	390.019	356.791	324.224	303.17	334.815	351.823	325.72	368.923	332.561	360.613	348.407	357.294	358.837	366.081	344.462	359.753	350.404	370.584	364.364	379.159	387.887	396.213
PC_34:3_	36.2284	27.5318	29.2847	30.3622	35.3992	35.6904	31.9392	14.3915	25.258	35.48	28.6834	27.3382	23.1857	29.0004	21.3512	27.9187	29.6965	27.2649	16.3297	21.1801	25.1748	20.4047	25.8495	22.1611	24.9026	23.6402	23.3789	24.841	26.1332	20.2839	24.695	25.3011	26.2294	29.192	25.0221	28.9668	34.6518
PC_34:4_	1.70029	1.47912	1.52781	1.35329	1.67362	1.52449	1.40682	0.63035	1.28872	1.89537	1.33861	1.4599	1.30478	1.49446	0.910534	1.21942	1.39782	1.3068	0.653825	0.875077	1.126	0.895342	1.14457	1.06061	1.20889	1.06738	0.988606	1.32156	1.23042	0.966131	1.17403	0.96351	1.2496	1.29909	1.34191	1.21419	1.5862
PC_34:5_	0.845372	0.719157	0.845192	0.938888	0.928206	0.745895	0.697866	0.547023	0.893902	0.820445	0.841024	0.88302	0.618535	0.774828	0.549412	0.683708	0.731382	0.684858	0.419224	0.414913	0.550841	0.508802	0.57271	0.432635	0.664856	0.541561	0.502261	0.638713	0.531325	0.660641	0.483099	0.475899	0.556838	0.547609	0.653568	0.590756	0.668431
PC_34:6_	1.48542	1.40443	1.43886	1.26983	1.33686	1.1196	1.24589	0.750672	1.64031	1.3424	1.33795	1.3253	1.15305	1.42815	1.02766	1.15919	1.18697	1.0856	0.686852	0.731457	1.01915	0.863815	0.995483	0.836026	1.04581	0.862535	0.963778	1.11764	1.03142	0.958683	0.826464	0.932102	1.01967	0.849529	0.974317	1.06382	1.13724
PC_36:0_/PC_O-38:7_	12.1195	13.283	11.9587	10.8329	13.4702	12.3214	12.0457	4.76981	10.9089	12.32	11.5001	10.7581	9.66084	12.7027	8.24893	10.6136	10.7496	9.91194	7.04122	8.0384	8.40313	7.97092	9.88335	8.58438	9.88792	10.1683	9.92552	10.4664	9.76931	9.88987	9.95185	9.06779	11.0367	9.30127	11.7958	12.2822	11.8951
PC_36:1_	101.486	94.8662	104.107	89.1038	105.997	102.345	102.799	46.5693	88.8601	104.94	95.5707	96.6269	79.7701	100.695	76.2624	85.9887	92.9498	85.9308	61.297	66.2117	76.0933	70.1698	82.4648	75.9648	86.9377	91.3422	86.5138	87.1483	86.332	82.582	88.7739	80.2326	96.3814	82.6559	98.1483	98.5267	103.374
PC_36:2_	273.011	234.932	285.9	264.585	290.362	286.239	275.199	185.416	270.046	272.537	253.666	258.979	249.035	280.156	233.972	247.487	265.394	234.763	197.068	234.416	246.685	228.047	248.374	239.368	269.834	247.131	254.155	257.496	236.096	249.865	251.233	243.79	258.436	243.951	291.246	273.044	275.532
PC_36:3_	156.83	132.418	153.919	147.286	162.791	156.075	150.689	87.3959	135.852	156.524	140.207	135.682	129.393	144.469	108.576	134.342	142.799	130.902	94.4812	100.828	121.027	117.021	121.255	117.902	137.526	120.421	126.165	139.752	137.12	123.298	133.996	118.673	134.403	137.189	144.966	138.768	161.676
PC_36:4_	158.347	138.97	158.774	152.535	181.063	162.414	158.775	93.0478	135.57	165.668	149.205	142.193	139.605	154.898	121.004	140.269	151.468	129.786	98.1451	121.268	132.219	122.107	135.728	124.148	140.885	131.481	142.095	134.676	134.676	131.236	138.915	132.271	145.266	149.964	152.355	142.193	157.918
PC_36:5_	36.4868	33.0125	42.0327	37.0086	46.7584	40.6461	41.9882	16.2801	31.8852	40.1677	37.0946	33.6706	27.3273	41.1659	28.4904	33.2603	35.2932	34.9042	19.1014	25.2943	30.5247	28.1938	32.5833	27.7218	35.1826	29.741	33.2198	30.7724	33.9549	26.4767	33.8954	28.0548	31.7156	40.2712	32.9089	34.2899	43.8228
PC_36:6_	1.82045	2.06777	2.3244	1.87648	2.1345	1.93581	2.16717	0.734292	1.57384	2.33065	1.81108	1.87617	1.36018	1.69616	1.23453	1.42779	1.5971	1.66932	0.88525	1.14834	1.30195	1.29863	1.4048	1.28218	1.48406	1.17335	1.48321	1.5034	1.53672	1.23747	1.21504	1.33343	1.49306	1.64572	1.39141	1.58169	1.94788
PC_36:7_	5.35459	4.98398	5.92626	4.43105	6.45172	5.0822	5.25966	1.2637	3.9668	4.4619	5.17431	4.29529	2.87933	4.65442	2.47905	3.60077	4.52796	4.07497	1.98341	2.31667	2.50751	2.62011	2.93608	2.8179	3.96294	3.21082	2.99187	4.01261	3.4694	3.40162	3.58074	3.37849	3.67585	3.32514	3.90697	4.39702	4.16421
PC_38:0_/PC_O-40:7_	7.04374	7.47078	7.44741	6.84078	7.36767	7.45862	6.96713	5.25373	6.30664	8.10933	6.55772	6.95289	5.43337	7.19934	6.13152	6.0979	6.61525	6.04673	5.07025	5.17294	5.18159	5.74456	7.27132	5.30425	5.66627	6.93463	6.25306	6.66949	6.19787	6.1248	6.13553	6.14858	6.91967	6.61508	7.79967	7.25691	6.91234
PC_38:1_	18.7443	18.7477	18.3265	17.2792	18.9937	15.9153	16.961	12.5073	17.5619	18.736	16.611	17.2373	11.9686	19.181	15.9818	16.5222	15.0439	14.5753	14.6313	15.365	14.612	14.7452	19.0373	13.1847	16.4857	17.4566	15.625	14.832	15.6594	17.291	15.9522	15.7435	17.6396	15.3559	18.2613	19.1662	18.3789
PC_38:2_	35.1397	40.6827	38.7101	38.6533	38.9628	37.9959	34.5584	16.6509	31.5795	41.6792	34.6858	35.4696	24.1926	37.9412	27.8003	29.4397	31.6805	31.1028	20.7451	23.7202	26.5601	23.521	31.5768	24.6512	30.256	29.7729	30.4487	33.9705	29.6137	33.8736	32.3623	29.0575	32.8234	29.722	34.7845	34.5541	37.4581
PC_38:3_	52.7629	59.4236	59.0691	56.32	65.2024	63.5369	57.2648	23.6348	50.4844	71.6452	59.4599	56.4954	43.601	62.5553	40.0433	50.5515	56.2157	50.0292	29.131	38.1418	43.4845	34.207	50.019	43.6643	47.2693	50.6412	50.2454	57.1431	48.2463	51.7013	53.141	48.5029	49.1504	47.7754	56.4303	54.8602	64.6656
PC_38:4_	93.6928	96.6959	100.706	104.756	115.993	110.273	97.0185	48.0394	83.4299	127.093	98.3179	95.6196	83.3293	98.7191	68.159	87.6068	93.9186	76.5377	52.689	64.8869	77.9253	68.8452	84.2293	77.3013	81.9659	81.7213	92.0743	83.6764	90.8947	87.4982	91.8072	85.9803	84.0662	81.6698	96.1559	87.8695	105.79
PC_38:5_	80.2492	89.8735	86.3807	91.9062	101.133	90.2499	86.6607	41.3047	71.4646	104.109	84.677	81.9395	70.164	89.4168	62.5036	73.7598	79.2235	73.7986	51.027	52.2616	63.9819	57.4096	74.8916	63.692	71.9824	71.5817	76.8148	78.8638	78.9498	66.4587	78.4404	72.0558	71.3504	78.9821	79.4899	82.416	97.4404
PC_38:6_	174.404	169.788	158.699	164.731	186.293	177.734	166.29	105.435	161.174	186.215	165.005	168.74	141.293	170.816	140.08	164.923	156.787	147.96	113.457	135.855	142.257	128.257	166.607	154.575	146.557	156.523	156.078	153.092	162.405	148.611	156.091	149.686	155.582	153.75	155.462	169.589	188.537
PC_38:7_/PC_O-38:0_	9.48021	10.3146	9.51911	9.66941	9.05463	9.7566	8.24243	4.17017	7.44413	11.8829	7.8784	8.35378	6.70122	8.18091	6.38125	6.97688	7.7491	7.66966	4.44698	5.11772	6.6245	5.47513	6.97336	6.08528	7.72221	5.98051	6.78625	7.26519	7.80596	6.03171	6.64924	6.85887	7.07913	8.1061	7.9049	8.35651	10.5525
PC_38:8_/PC_O-38:1_	6.84888	6.74787	6.91746	5.95483	6.26063	5.85371	5.49096	2.86996	5.47931	6.28434	5.82329	5.53878	4.29231	5.91147	4.66065	5.09119	4.77254	4.72766	3.53888	3.50303	3.71542	3.95255	4.24511	4.36271	5.13939	4.72698	5.27806	5.13417	4.88804	4.93962	4.36962	4.5363	5.49616	4.41634	5.59612	5.53195	6.17452
PC_40:0_/PC_O-42:7_	1.94842	1.98643	1.60313	1.60631	2.15604	1.75866	1.85017	1.33517	1.77011	2.17897	1.6368	1.72953	1.47664	1.63448	1.66826	1.52403	1.64311	1.43988	1.36352	1.4042	1.47967	1.2716	1.50731	1.26966	1.59273	1.62468	1.82089	1.43576	1.49838	1.46765	1.50931	1.38064	1.88482	1.43553	1.89119	1.72756	1.93411
PC_40:1_	3.9917	3.97011	3.85504	3.37308	3.94623	3.73054	3.75597	4.70696	3.60941	3.83211	3.36799	3.49156	3.20249	3.88058	3.95062	3.39824	3.60978	3.15967	3.71975	3.31299	3.33332	3.14565	4.16875	2.89952	3.90876	4.01557	4.33442	3.41474	3.26993	3.40452	3.82094	2.86452	3.61054	3.62968	4.14494	3.80957	4.08333
PC_40:10_/PC_O-40:3_	2.41263	2.18822	2.33043	2.24853	2.47901	2.59828	2.55829	1.1257	1.94885	2.35699	2.24255	2.33114	1.65654	2.24708	1.81646	1.73311	2.26545	1.8605	1.28698	1.49013	1.6051	1.33073	2.11968	1.42468	1.90113	1.93561	2.34352	2.2876	2.02282	2.0081	2.17308	1.73485	2.23356	1.63353	2.05223	2.20838	2.98064
PC_40:2_	2.8014	2.63844	2.52824	2.63426	2.72744	2.48707	2.39949	2.35241	2.22685	2.58686	2.22112	2.34498	2.29216	2.47924	2.00441	2.30931	2.25071	2.42916	1.67563	1.69249	1.85297	1.89016	2.37304	1.83586	2.40039	2.10878	2.3686	2.34519	2.31451	1.92926	2.50174	1.91257	2.26937	2.11433	2.63913	2.38779	2.5653
PC_40:3_	3.47792	3.8195	3.26321	3.5358	3.72751	3.87975	3.35794	2.76996	3.21266	4.40941	3.43797	3.51299	2.62125	3.6292	3.26101	2.9632	3.07657	3.05247	2.25531	2.72277	3.12949	2.77627	3.34537	2.77055	3.59587	2.90438	3.49607	2.98535	3.04151	3.10359	3.36446	2.58396	3.57707	3.02022	3.55679	3.18638	3.83606
PC_40:4_	6.00672	6.96467	6.72941	6.3817	7.59309	6.48184	6.24959	2.68423	5.63214	7.86158	6.51887	6.86321	4.89101	6.75293	4.5898	5.79581	5.86244	5.55387	3.8608	4.39887	5.0533	4.78368	5.61837	4.40256	5.63922	5.45696	5.52993	5.98209	6.01257	5.18949	5.57224	5.08766	6.06166	5.51717	6.59972	6.13304	7.6383
PC_40:5_	21.0251	23.8386	18.9948	23.0689	24.9647	20.4647	19.8819	8.06012	18.9161	25.9359	21.339	20.3405	13.9568	23.2918	15.1832	17.6953	17.837	16.3686	11.0955	13.0984	14.5704	14.4143	18.1236	16.0929	17.5558	17.9806	16.3975	19.0233	18.107	17.4946	19.2894	18.7878	18.6741	17.6824	20.5774	21.1905	22.2788
PC_40:6_	70.8779	80.5874	66.7365	69.0163	79.569	73.1013	70.2611	32.8153	68.4979	83.5747	75.8366	73.6403	49.9512	78.5459	59.4403	63.4725	66.3757	54.9717	37.1979	48.8976	51.1349	46.656	71.8122	65.3667	55.3613	67.2545	65.1465	61.7137	64.7333	62.3441	67.9205	69.0033	65.4949	58.2817	69.8065	68.3408	75.4059
PC_40:7_/PC_O-40:0_	26.6954	26.5345	25.2182	26.7956	24.9887	29.4611	23.9967	13.3568	20.4277	33.1976	23.8514	24.5237	18.6532	22.9102	18.1915	21.7039	22.2793	20.6718	12.2073	14.3611	18.3099	17.6339	18.2932	18.9659	19.4383	17.9144	19.7028	23.1419	20.2723	20.1147	21.4941	19.1303	19.0676	21.3876	24.5436	20.11	29.8284
PC_40:8_/PC_O-40:1_	9.25659	9.69166	8.27961	10.3212	7.82597	9.72308	8.29377	4.47713	8.63839	11.1533	8.4697	9.86236	5.79894	8.45207	6.7256	7.53514	8.08655	7.32406	4.35624	5.19557	5.93596	5.92809	5.9165	5.3531	6.33409	5.72978	6.20669	7.08895	8.06793	7.12412	6.59914	6.58168	7.29047	7.86731	8.22877	7.08015	10.3085
PC_40:9_/PC_O-40:2_	2.59743	2.14301	2.2049	2.28443	2.4228	2.19252	2.10691	1.13489	2.28706	2.80874	2.16461	2.15156	1.46043	2.79104	1.66047	1.70406	1.94872	1.78827	1.12776	1.3461	1.15242	1.23886	1.61581	1.36014	1.72658	1.66419	1.51403	1.97222	1.8608	1.58567	1.72985	1.55927	1.864	1.78172	1.97344	1.94136	2.21541
PC_42:0_/PC_O-44:7_	0.48995	0.415967	0.405399	0.420484	0.401753	0.444512	0.35894	0.316035	0.401758	0.506976	0.399041	0.454317	0.327585	0.416193	0.343053	0.390807	0.381007	0.373901	0.250295	0.248037	0.304273	0.275351	0.347655	0.275296	0.355813	0.400963	0.373764	0.373135	0.33195	0.336331	0.381272	0.358457	0.362932	0.337833	0.381658	0.361953	0.448988
PC_42:1_	0.621791	0.728919	0.678092	0.659856	0.609198	0.565607	0.585576	0.28974	0.547503	0.666185	0.624604	0.620923	0.492242	0.64105	0.536388	0.505568	0.508748	0.483726	0.31799	0.411764	0.412569	0.354218	0.538632	0.338841	0.54978	0.562827	0.461559	0.626325	0.433648	0.408643	0.537734	0.435445	0.564707	0.484957	0.556415	0.50988	0.630281
PC_42:10_/PC_O-42:3_	4.21831	4.21821	3.52063	4.53811	4.41712	3.83659	3.31927	2.58243	5.53843	5.45038	3.55665	5.06728	2.45612	4.72495	2.94552	3.42785	3.1979	2.83554	1.78175	1.84331	2.44805	2.18639	2.80207	2.47351	2.59421	2.55184	2.62009	2.91085	3.02847	2.63723	2.41468	2.37958	2.95208	2.47786	3.03352	3.07285	3.28916
PC_42:11_	1.3169	1.32806	1.21865	1.38857	1.2637	1.43709	1.20932	0.662898	1.15667	1.38405	1.05087	1.22562	0.936363	1.38556	0.968288	1.08979	1.11285	0.9889	0.785745	0.845388	0.838725	0.882971	1.11081	0.952001	1.00607	0.980336	0.990672	1.18698	1.06802	1.13386	1.11991	1.1689	1.14505	1.03142	1.28817	1.26754	1.31869
PC_42:2_	1.06861	1.06683	1.18068	0.935402	1.07729	0.993551	1.02476	0.730302	0.989625	1.1445	0.991798	1.02762	0.836687	1.12312	0.88005	0.8554	0.953718	0.856491	0.711354	0.826877	0.907909	0.819709	0.976455	0.804243	1.02708	1.00418	0.94944	0.942986	0.952878	1.01835	1.01038	0.801705	0.993112	0.903469	1.09119	1.07131	1.06206
PC_42:3_	1.20272	1.32741	1.26991	1.16504	1.37899	1.13336	1.09087	1.22799	1.0871	1.59709	1.16207	1.15252	1.03944	1.25981	1.06358	1.06018	1.06549	1.00817	0.717123	0.850185	0.863483	0.955807	1.11819	0.942054	1.05921	1.08906	1.20372	1.11526	1.18237	1.08758	1.02331	0.931852	1.06239	1.01491	1.14238	1.15856	1.38726
PC_42:4_	1.2006	1.21902	1.16154	1.06862	1.32902	1.19301	1.10575	1.15856	1.02173	1.29262	1.06239	1.14895	0.804863	1.21626	1.03678	0.929179	1.09745	0.98301	0.804697	0.778315	0.962722	0.94124	1.144	0.887206	1.14783	0.991455	1.13784	1.05963	0.989189	0.996042	1.06685	0.923539	1.00547	1.01797	1.02769	1.21503	1.24096
PC_42:5_	2.76193	3.32825	2.53514	2.66324	3.17677	2.83617	2.68677	2.29553	2.34124	3.39597	2.56755	3.15081	1.8459	3.06771	2.41121	2.78243	2.65917	2.78921	2.1671	2.21667	2.46472	2.21009	2.89304	2.09116	2.56962	2.62662	2.83064	2.66749	2.84093	2.79502	2.68104	2.27652	2.84463	2.57789	3.05684	3.09895	3.33161
PC_42:6_	3.80439	4.59893	3.77299	3.70395	4.2955	3.72736	4.10303	1.74901	3.71845	4.40694	3.94952	4.49818	2.13747	4.43561	3.19841	3.74578	3.51108	3.37238	2.38212	2.69381	3.02408	3.20923	3.45211	2.73936	2.9877	3.43051	3.03614	3.32056	3.52644	3.2731	3.45268	3.23195	3.65754	3.25757	3.74879	3.84504	4.33838
PC_42:7_/PC_O-42:0_	2.9739	3.12745	2.53258	2.85417	3.11054	2.7872	2.72835	1.43934	3.1372	3.33189	2.85482	3.07697	1.71496	2.88117	1.98164	2.19049	2.78112	2.47963	1.32463	1.57355	1.93185	1.73568	2.00791	1.67496	2.175	2.21815	2.04233	2.50976	2.12186	2.27032	2.30035	2.4227	2.25169	2.06532	2.36625	2.35183	2.87561
PC_42:8_/PC_O-42:1_	1.92006	2.0616	1.62337	2.62174	1.85292	2.06705	1.46257	1.52279	2.04035	2.77391	2.19765	2.26973	1.22617	1.94637	1.34547	1.43619	1.53693	1.58342	0.798755	0.897095	1.0735	0.902281	1.20779	1.20713	1.29309	1.23074	1.26119	1.48213	1.43333	1.22736	1.27258	1.28108	1.3642	1.30958	1.48516	1.43351	1.69239
PC_42:9_/PC_O-42:2_	1.97919	1.98852	1.58264	2.18401	1.94288	1.84155	1.59448	1.09222	2.04324	2.36586	1.92153	2.2043	1.18931	2.03345	1.28495	1.54417	1.52971	1.38069	0.941061	1.0188	1.21091	1.14212	1.36923	1.26789	1.38717	1.14735	1.46746	1.46616	1.32041	1.25873	1.38459	1.32406	1.33621	1.31432	1.61773	1.56412	1.75449
PC_44:0_	0.484895	0.555278	0.388046	0.594592	0.598911	0.442599	0.406542	0.269709	0.556771	0.545182	0.484473	0.623351	0.289603	0.575139	0.432957	0.39082	0.346406	0.349577	0.199315	0.17452	0.220411	0.200184	0.294313	0.237782	0.274868	0.266367	0.282287	0.37732	0.308436	0.224979	0.338041	0.30377	0.299294	0.330642	0.346557	0.340763	0.345692
PC_44:1_	0.413339	0.352135	0.326059	0.256976	0.273563	0.310402	0.332952	0.183882	0.303115	0.302946	0.317288	0.344996	0.252763	0.283069	0.286025	0.306257	0.220152	0.259038	0.213377	0.210742	0.292351	0.154102	0.297439	0.198412	0.279451	0.276897	0.292944	0.292358	0.264913	0.271358	0.28074	0.290601	0.229772	0.235276	0.301374	0.309112	0.283947
PC_44:10_/PC_O-44:3_	0.889664	1.07781	0.492393	1.16271	0.977656	0.80915	0.738406	0.818701	1.41133	1.18746	0.963014	1.04437	0.5403	1.09289	0.728098	0.625502	0.5705	0.65313	0.448194	0.348823	0.45381	0.445042	0.607561	0.417006	0.493402	0.521242	0.546443	0.464204	0.586362	0.578112	0.554726	0.406096	0.410887	0.505964	0.556377	0.53358	0.576113
PC_44:11_/PC_O-44:4_	0.809188	0.883657	0.619977	1.27	0.896989	0.956286	0.792983	0.893117	1.30531	1.01729	0.921638	0.958005	0.572891	0.999881	0.695294	0.680902	0.651919	0.71223	0.431206	0.393914	0.481239	0.508034	0.59551	0.423954	0.483521	0.503603	0.617623	0.61371	0.62233	0.509072	0.601915	0.463154	0.64842	0.660244	0.686758	0.509842	0.609337
PC_44:12_/PC_O-44:5_	0.933654	1.06552	0.725846	1.14383	0.973047	0.823312	0.794181	0.622916	1.05675	1.07288	0.873417	0.915911	0.632722	0.869651	0.690156	0.686499	0.608431	0.622926	0.414887	0.499503	0.507782	0.543436	0.677331	0.493161	0.593442	0.566115	0.680618	0.668885	0.587765	0.554194	0.58655	0.531149	0.699302	0.603052	0.802574	0.585264	0.814556
PC_44:2_	0.705301	0.786512	0.77487	0.651696	0.676971	0.610329	0.629581	0.304845	0.597383	0.577932	0.678505	0.666891	0.610415	0.665909	0.467821	0.640345	0.575534	0.631705	0.46977	0.521964	0.508941	0.45985	0.507031	0.41313	0.525501	0.476566	0.535362	0.708274	0.555519	0.493126	0.562543	0.503997	0.522369	0.487094	0.695687	0.623873	0.628996
PC_44:3_	0.267795	0.281354	0.335812	0.2953	0.316937	0.292762	0.355367	0.19599	0.304847	0.274999	0.309739	0.297799	0.218025	0.348681	0.230518	0.285962	0.237735	0.264877	0.181434	0.195363	0.226657	0.227548	0.306654	0.169486	0.240742	0.209603	0.243925	0.306005	0.306519	0.242586	0.28898	0.222794	0.274241	0.234196	0.294065	0.321169	0.349219
PC_44:4_	0.514158	0.610202	0.569845	0.507341	0.566917	0.531092	0.435641	0.43209	0.525403	0.637345	0.50473	0.539858	0.437731	0.607729	0.388865	0.427661	0.534399	0.430541	0.330223	0.353921	0.432433	0.359365	0.527817	0.423975	0.542804	0.419706	0.456532	0.543342	0.416182	0.44425	0.451548	0.424278	0.451289	0.575595	0.55967	0.531958	0.64075
PC_44:5_	0.728911	0.870434	0.683909	0.686425	0.906795	0.713836	0.637968	0.642844	0.693784	0.813368	0.775206	0.708095	0.574293	0.770147	0.657989	0.630669	0.654608	0.572268	0.426243	0.66559	0.656833	0.471759	0.70982	0.577612	0.621469	0.777334	0.746583	0.630899	0.721356	0.662773	0.654789	0.58713	0.723626	0.620291	0.685401	0.732422	0.834626
PC_44:6_	0.452862	0.575493	0.501376	0.509256	0.566321	0.498079	0.507327	0.368765	0.48725	0.578674	0.558683	0.553235	0.33298	0.510027	0.424494	0.461643	0.483966	0.438884	0.29724	0.352623	0.355677	0.346859	0.414057	0.345106	0.444458	0.403045	0.395972	0.463668	0.40017	0.431855	0.388518	0.428944	0.466206	0.450165	0.447825	0.393325	0.500232
PC_44:7_/PC_O-44:0_	0.390141	0.421718	0.375498	0.426354	0.419004	0.399634	0.461751	0.237184	0.444333	0.488672	0.408118	0.384618	0.317535	0.492318	0.340965	0.362217	0.367598	0.403371	0.264345	0.225772	0.329777	0.304328	0.309525	0.226893	0.365959	0.281359	0.304014	0.350998	0.296256	0.33725	0.341561	0.348499	0.384727	0.329531	0.29597	0.424868	0.395254
PC_44:8_/PC_O-44:1_	0.43556	0.314963	0.418544	0.344078	0.309066	0.261186	0.277227	0.251224	0.361897	0.346328	0.359368	0.408199	0.284007	0.312063	0.328441	0.310291	0.344004	0.292345	0.244066	0.338437	0.25448	0.238466	0.311154	0.260227	0.341207	0.272867	0.329416	0.307768	0.29229	0.299241	0.336421	0.23051	0.30076	0.339655	0.357955	0.278883	0.339761
PC_44:9_/PC_O-44:2_	0.441591	0.527149	0.323941	0.433642	0.422649	0.315811	0.331958	0.314761	0.472614	0.481407	0.399056	0.516863	0.265205	0.492796	0.299557	0.365044	0.283442	0.320992	0.215846	0.268742	0.265212	0.244493	0.375779	0.274689	0.307443	0.428388	0.349454	0.397616	0.33223	0.377265	0.482962	0.299518	0.366051	0.440358	0.451125	0.307185	0.369706
PC_O-28:0_	1.96627	1.76827	1.8338	1.61168	2.06449	1.47323	1.51562	1.39585	2.17005	1.88131	1.77242	1.90847	1.37972	1.45534	1.18128	1.39267	1.43627	1.46747	0.822137	0.829112	0.885434	0.829849	0.945949	0.996728	1.36898	0.988196	0.987236	1.15131	1.10984	1.04699	0.985446	0.867779	0.890125	0.889068	0.990871	0.874958	1.04293
PC_O-28:1_	2.2529	2.36143	2.50831	2.16795	2.05123	1.85916	1.76584	1.79278	2.23662	2.25861	2.26888	2.06692	1.78288	2.16078	1.65098	1.80496	1.94689	2.27823	1.31146	1.28415	1.46606	1.32832	1.45815	1.21104	1.60441	1.45091	1.37582	1.63304	1.50902	1.39286	1.54551	1.34747	1.23762	1.30538	1.52598	1.37403	1.48099
PC_O-28:2_	8.95778	9.01999	9.78748	7.71772	7.38902	7.89169	6.93006	4.64019	6.52006	7.4322	7.0361	7.32575	7.11283	7.67254	6.13678	7.24389	6.83931	7.2671	4.90009	5.4863	5.84394	5.80113	6.02034	4.87629	5.58073	5.5539	5.51337	6.50956	5.64451	5.50869	5.8525	5.00373	5.99026	5.33212	6.06351	6.01307	5.69371
PC_O-30:0_	1.55455	1.35393	1.38553	1.35229	1.38787	1.1671	1.07848	0.998146	1.99429	1.39809	1.32879	1.6173	1.09557	1.24657	1.06233	1.11128	1.21171	1.11513	0.713407	0.731773	0.831797	0.701828	0.892673	0.840333	1.28868	1.01573	0.902354	1.0941	1.03698	1.01756	0.7996	0.792805	0.890116	0.737375	0.985947	1.00218	0.958338
PC_O-30:1_	4.91516	5.14227	4.31307	4.71992	3.95599	4.01587	3.56476	4.0382	4.70092	4.43659	4.38254	4.94754	3.58402	4.46347	4.11216	4.0882	3.8324	3.73318	3.53005	3.64565	4.0061	2.98028	3.73687	3.07856	4.73644	3.85064	4.64166	4.17347	3.67406	3.80049	3.39655	3.93383	3.87516	2.99054	3.65386	3.55158	3.80361
PC_O-30:2_	1.12983	1.33412	0.753656	1.14383	1.06303	0.84366	1.27015	0.780135	1.01073	1.06381	0.960311	1.52059	0.5719	0.818219	1.07241	0.87927	0.812118	0.742422	0.494104	0.71318	0.46571	0.479818	0.502403	0.510248	0.903763	0.495924	0.96269	0.727328	0.667126	0.710565	0.579004	0.623538	0.678519	0.570153	0.476911	0.699361	0.719947
PC_O-32:0_	8.14127	7.6639	9.83741	6.31627	8.47451	6.90536	7.63638	2.08273	6.02003	6.90105	6.90321	6.99334	4.86076	6.85959	4.87712	6.90253	6.38259	6.02598	2.99193	3.48234	4.55808	4.23155	4.69226	4.186	6.37781	4.92178	4.63292	6.20875	4.80398	5.03047	4.98735	4.81978	5.48633	4.33252	5.56052	5.86168	6.20562
PC_O-32:1_	6.91532	6.81436	7.27213	5.96132	5.57553	5.52767	5.72462	3.62518	5.69344	5.782	5.63407	6.12797	5.04746	5.68801	4.73651	5.45759	5.60364	5.34767	3.4461	3.69122	4.6214	3.92734	4.89771	3.72753	5.29462	4.16027	4.07174	5.34257	4.34191	4.13333	4.41538	3.75212	4.4778	3.9865	4.96699	4.4867	4.47076
PC_O-32:2_	1.47688	1.30855	1.35379	1.20505	1.26406	1.17235	1.06217	0.777764	1.3117	1.25791	1.23607	1.28004	0.98732	1.18408	1.02857	1.0307	1.16813	0.898567	0.911087	0.712771	1.01588	0.764053	0.999669	0.864528	1.25034	0.962777	0.942274	0.992796	0.988813	0.891706	0.838438	0.808045	1.00527	0.892428	0.999119	0.889734	0.936771
PC_O-34:0_	2.94726	2.85866	3.03156	2.39283	2.53099	2.49038	2.48884	1.2528	2.32298	2.56392	2.43303	2.69491	1.87872	2.50573	1.81699	2.29054	2.38957	2.08876	1.40215	1.55949	1.54201	1.6414	2.26132	1.63832	2.48049	2.01672	1.97398	2.54408	2.03154	1.9214	1.68326	1.92728	2.23895	1.93254	2.19836	2.33088	2.25144
PC_O-34:1_	9.13961	8.50223	8.80742	7.61491	8.96624	8.09632	7.71654	3.50239	7.02858	8.35002	7.81551	7.67094	5.79689	7.38842	5.80549	6.79637	7.07977	6.85473	4.59543	5.56253	5.21455	5.28271	6.85205	5.54749	6.81129	6.57899	6.09311	6.46336	5.82859	6.94215	6.35704	6.00549	6.45934	6.43917	7.12193	7.16175	7.71122
PC_O-34:2_	13.2021	11.748	13.1606	10.1218	10.9404	11.304	10.703	4.91768	10.4173	10.417	10.4228	10.1661	9.24193	11.0772	8.96911	10.5714	10.6541	9.34196	6.45696	7.43518	7.56239	7.07488	9.78416	7.42322	10.3191	8.63118	8.09206	9.40546	8.99827	9.23407	9.51056	7.30177	9.6816	9.02676	10.0551	10.9556	10.6077
PC_O-34:3_	3.67389	3.83288	4.2931	3.01982	3.23386	3.1011	3.16827	1.46261	3.08768	3.13268	2.93897	3.08086	2.77551	3.37645	2.59229	2.83405	3.15304	3.0789	1.93139	2.1583	2.94107	2.25025	2.77893	2.23265	2.7838	2.78102	2.29	2.8106	2.49371	2.5206	2.72619	2.71693	3.19594	2.63299	3.14929	3.13455	3.27154
PC_O-34:4_	1.23193	1.26519	1.30336	0.937711	1.14532	1.06615	0.977239	0.616371	1.09952	1.18333	1.02544	1.08822	0.952427	1.15439	0.765247	0.982798	1.06468	0.96803	0.743293	0.641198	0.935361	0.78989	0.824778	0.869666	1.09315	0.931073	0.808841	1.04729	0.897555	0.908703	0.871068	0.771881	0.801884	0.865241	0.946061	0.90143	0.898085
PC_O-36:0_	5.35459	4.98398	5.92626	4.43105	6.45172	5.0822	5.25966	1.2637	3.9668	4.4619	5.17431	4.29529	2.87933	4.65442	2.47905	3.60077	4.52796	4.07497	1.98341	2.31667	2.50751	2.62011	2.93608	2.8179	3.96294	3.21082	2.99187	4.01261	3.4694	3.40162	3.58074	3.37849	3.67585	3.32514	3.90697	4.39702	4.16421
PC_O-36:1_	11.1554	9.47771	10.6494	9.48483	11.1388	10.2931	10.146	3.99311	8.41385	9.6051	9.87191	9.10126	6.85525	9.29746	7.58379	7.92775	8.63835	8.59974	4.9793	6.03302	6.06246	5.95735	7.4457	6.92511	8.5606	7.65806	8.10615	8.35859	7.58558	7.06847	7.59923	7.81453	8.63303	8.07913	9.57166	9.1424	10.452
PC_O-36:2_	25.6371	21.4867	24.4469	20.0386	22.3596	24.0811	22.2829	10.446	21.3249	19.5011	19.6789	18.7921	17.4184	20.7851	16.5944	18.1672	20.8097	17.3266	13.2643	14.1859	15.2035	15.0388	17.5876	13.0679	20.0592	17.2271	16.1947	17.6721	15.8676	17.5066	16.4805	14.8167	19.1567	16.4513	20.4167	18.7481	20.1691
PC_O-36:3_	9.86828	10.2881	9.28778	9.75454	10.0409	9.462	8.51089	7.42754	10.3393	9.28766	8.3529	9.1023	7.04461	8.56821	6.89635	7.78145	8.03058	8.20441	5.06093	5.1963	6.61549	5.69575	6.64453	5.11582	6.70808	6.30719	6.51577	7.2136	6.62332	5.77737	6.43059	5.94966	6.73647	6.79525	6.77178	7.35953	7.81678
PC_O-36:4_	7.73883	8.82329	9.12156	7.18558	9.13175	8.23778	7.97734	3.27335	6.48325	7.6998	7.11859	6.98384	6.88608	8.58012	5.51321	5.93244	7.35765	6.1067	4.77496	5.47223	5.97241	5.06132	6.92468	4.86018	7.47092	6.86684	6.31849	7.04104	5.34863	6.42039	7.21244	6.2763	6.69985	5.95047	7.59182	6.85123	7.39787
PC_O-36:5_	4.20928	5.02003	5.24828	4.3401	4.95698	4.45056	4.47421	2.08238	4.12436	4.1497	4.03091	3.9301	3.87956	4.8594	3.21742	3.48526	4.02049	3.3683	2.92141	3.21692	4.03504	3.1385	3.35259	3.0934	4.45146	3.95119	3.65548	3.9523	3.43761	3.50466	3.97315	3.60737	3.58919	3.91065	4.33614	4.30797	4.20404
PC_O-36:6_	2.96224	3.28966	3.08154	2.53173	3.41326	2.62828	2.81523	1.15712	2.54499	2.84615	2.67831	2.57645	2.20811	2.95368	1.83776	2.47508	2.42428	2.3633	1.59702	1.61806	1.94727	1.94491	2.54361	1.93293	2.39538	2.59249	2.18728	2.4817	2.48138	2.03382	2.22893	2.42266	2.27398	2.16624	2.45381	2.66494	2.56176
PC_O-38:2_	14.2524	13.6661	16.1601	11.5475	15.6507	13.1789	14.2245	5.42559	12.0531	12.8465	12.5833	11.9456	9.39661	12.6743	9.25009	10.4773	12.4511	11.4862	8.32259	7.7187	8.84554	8.42882	9.79192	8.92893	12.8658	10.0586	11.3023	12.2992	9.97687	10.4941	10.9184	9.82638	11.3702	9.91333	14.5462	11.8611	13.1063
PC_O-38:3_	5.23006	5.20229	6.60862	5.17944	6.40788	5.99877	5.75749	2.36784	4.4513	6.2334	5.2139	5.22057	4.24048	4.81938	3.84472	4.61261	4.94077	4.4579	2.66811	3.31831	3.29427	3.78867	4.02676	4.01711	5.05791	3.8651	4.78184	5.3123	4.10806	4.34826	4.34391	4.68028	4.81889	3.93165	5.13174	4.72148	6.45258
PC_O-38:4_	7.7731	7.88894	7.79893	7.55111	8.78456	7.8408	8.00471	3.13676	6.28758	8.25767	6.52046	6.9154	6.80178	7.02211	5.14324	6.03153	7.25272	6.06677	4.13485	4.35627	5.37767	4.78089	6.47667	4.99199	6.37238	6.17627	6.78593	6.84756	5.93803	5.66214	6.30788	5.92141	6.40597	6.54099	7.45823	6.81161	7.71804
PC_O-38:5_	8.24999	9.85782	9.40184	8.15559	9.42694	8.62977	8.70413	4.34322	6.48836	9.12419	7.67903	8.09455	7.36199	8.96084	5.89502	7.24066	7.98583	6.89585	4.89311	5.48335	6.35597	5.95908	7.71326	5.98438	7.96108	7.40389	7.39928	8.10644	6.41063	6.95954	7.56037	7.05508	7.96696	7.69256	8.91276	8.01049	8.65921
PC_O-38:6_	7.73958	9.06274	8.36796	7.30426	7.93479	8.11719	8.02949	3.88821	6.9087	8.79938	7.05961	7.20631	6.02727	7.48382	6.20138	7.24906	6.8373	6.55469	4.51552	4.70109	5.95905	5.48869	6.97634	5.14838	7.12689	7.15179	6.79821	7.20369	6.00325	6.59454	6.87493	6.77775	7.63383	6.91968	7.75784	7.19127	7.23222
PC_O-40:4_	3.13116	3.59442	3.63448	3.48683	3.78514	3.55871	3.40591	1.65557	2.76939	3.64512	3.46055	3.62083	2.39028	3.30057	2.43586	2.64387	3.24523	2.98681	1.91123	2.2462	2.12291	2.18001	2.72701	2.20141	2.73483	2.74979	2.90861	3.1066	2.66118	3.01177	2.84073	2.69431	3.0984	2.56925	3.23722	2.90136	3.65409
PC_O-40:5_	4.43662	4.56198	4.2719	4.14168	4.36901	4.12844	4.00138	1.82781	3.56919	4.76181	3.57637	3.75334	3.15025	3.71818	3.52076	3.66961	3.59762	2.96458	2.29256	2.89638	2.84551	2.62536	3.53931	3.14645	3.53821	3.80149	4.04547	4.18057	3.9117	3.90577	3.66644	3.9934	3.89795	3.13997	4.68501	4.41246	4.7119
PC_O-40:6_	7.75493	7.86565	7.17058	7.09694	7.26083	7.58421	6.61362	3.56817	6.4736	8.30884	6.6528	7.49671	5.56529	7.12946	5.68622	6.70106	6.55986	5.87992	4.14193	5.04462	5.38227	5.1262	6.12598	5.4364	5.99622	6.0667	6.01953	6.83352	5.56276	6.05934	6.61031	6.0698	6.31186	5.70273	7.32305	6.88316	7.88828
PC_O-42:4_	1.3169	1.32806	1.21865	1.38857	1.2637	1.43709	1.20932	0.662898	1.15667	1.38405	1.05087	1.22562	0.936363	1.38556	0.968288	1.08979	1.11285	0.9889	0.785745	0.845388	0.838725	0.882971	1.11081	0.952001	1.00607	0.980336	0.990672	1.18698	1.06802	1.13386	1.11991	1.1689	1.14505	1.03142	1.28817	1.26754	1.31869
PC_O-42:5_	1.15515	1.28508	1.27221	1.16675	1.22286	1.13854	1.01007	0.625703	1.03566	1.2548	1.04285	1.18972	0.900675	1.10419	0.917164	1.06843	1.0056	0.952551	0.631169	0.876701	0.76874	0.772026	0.997915	0.874125	1.12446	0.999696	1.35692	1.20388	0.916847	1.23415	1.08551	1.07758	1.09021	0.999508	1.33493	1.15867	1.36915
PC_O-42:6_	2.55011	2.89781	2.75689	2.36258	2.83491	2.38366	2.34199	1.29674	2.34893	2.65974	2.74709	2.87148	2.12321	2.68532	1.88856	2.29088	2.60645	2.25256	1.39563	1.69994	1.75481	1.54967	1.89412	1.59436	2.1189	2.10954	2.09683	2.4565	1.91269	2.13237	2.08768	1.91861	2.22474	1.68665	2.68513	2.40026	2.42573
PC_O-44:6_	0.686338	0.615715	0.585007	0.4787	0.589049	0.566062	0.529813	0.307238	0.54442	0.595112	0.503997	0.610764	0.435238	0.578515	0.499252	0.432665	0.430768	0.433964	0.331337	0.363516	0.36628	0.340771	0.44875	0.366705	0.448698	0.395043	0.520788	0.479767	0.470785	0.373613	0.427553	0.395512	0.415117	0.346804	0.533315	0.478284	0.458156
	3234.26	3094.21	3165.9	3031.15	3457.31	3297.34	3186.38	2123.55	3027.59	3338.96	3014.14	3070.92	2748.04	3182.19	2737.44	2926.41	3002.08	2778.45	2294.89	2529.94	2686.63	2511.19	2991.78	2746.42	2949.56	2860.41	2817.43	2903.11	2965.84	2837.34	2912.87	2909.12	2970.05	2991.54	3124.19	3126.45	3427.02

## Sheet: PE
Condition	susceptible	susceptible	resilient	control	susceptible	control	susceptible	resilient	resilient	control	resilient	resilient	susceptible	resilient	susceptible	susceptible	susceptible	resilient	susceptible	resilient	susceptible	control	resilient	resilient	susceptible	resilient	susceptible	resilient	control	resilient	susceptible	resilient	susceptible	control	susceptible	susceptible	control
Intervention	imipramine	saline	imipramine	saline	saline	saline	imipramine	saline	imipramine	saline	imipramine	saline	saline	imipramine	imipramine	saline	saline	saline	imipramine	saline	imipramine	saline	imipramine	saline	saline	imipramine	saline	imipramine	saline	saline	imipramine	saline	imipramine	saline	saline	imipramine	saline
Unrandomized	30	14	50	2	13	6	31	42	56	1	54	36	15	55	32	12	16	37	35	38	33	7	53	40	17	52	19	51	3	39	34	41	29	5	18	28	4
Randomized	2	4	5	6	7	8	9	12	13	14	17	18	19	20	23	25	26	28	30	31	33	36	37	40	41	42	43	44	45	46	47	48	50	51	54	55	56
LPE_10:0_	0.0705784	0.149705	0.275046	0.403126	0.336535	0.278287	0.317433	0.765858	0.613518	0.204488	0.432314	0.249112	0.595964	0.386411	0.160196	0.156008	0.148255	0.18409	0.481316	0.153952	1.10561	0.168706	0.873236	0.89111	1.15614	0.536976	0.694888	0.197223	0.315753	0.286012	0.0714633	0.53545	0.15182	0.611099	0.332163	0.859607	0.483107
LPE_12:0_	0	0.037948	0	0	0.0674095	0.00170262	0.00590568	0	0	0	0	0	0	0	0.0202687	0	0	0.0225343	0.110672	0	0.117048	0.0551369	0.02462	0.100141	0	0	0	0.0337558	0.0678256	0	0	0	0.0344912	0	0	0	0
LPE_16:0_	2.61855	4.2643	3.93691	3.43085	3.08331	3.31682	3.8561	4.00588	3.07374	2.74225	4.43292	3.98201	4.45008	5.31791	3.64974	3.20438	4.69638	3.40086	5.44182	2.94866	3.97601	4.41379	3.81442	4.90402	3.91757	3.09166	4.60622	3.61594	4.08664	3.65247	4.19559	4.26977	3.01245	4.094	4.23241	4.84796	3.54553
LPE_16:1_	0.737933	1.0622	1.00161	0.810443	0.69065	0.880922	0.903531	1.42871	0.941461	1.25944	0.345033	1.14173	1.05328	1.03999	0.763389	0.389747	1.03026	0.73832	0.622133	1.24405	0.944892	0.685299	1.33209	1.2608	1.09532	1.42751	1.16964	1.43519	0.886356	0.58124	0.829884	0.852444	1.0894	0.875748	1.23495	1.1832	0.817614
LPE_18:0_	2.64575	3.43939	2.10259	2.9713	3.47326	2.65646	3.29584	3.50325	2.40014	2.33185	4.70343	2.96561	2.53157	3.55325	2.59075	2.75488	3.46723	1.98246	3.51528	2.61621	3.04436	2.77423	3.32608	3.99486	2.4722	2.36498	3.80987	2.90317	2.72614	3.55756	3.03086	3.27889	2.65665	3.73834	3.31664	3.39667	3.03927
LPE_18:1_	2.84267	2.00092	2.29946	2.34367	2.86716	2.95426	3.09075	3.35517	2.39246	2.03628	2.14675	2.29451	3.08096	2.43734	2.09711	2.87728	2.12775	2.3464	2.15449	2.0844	2.40409	1.797	2.6423	2.41993	4.03357	2.80575	2.44327	2.79418	2.73155	3.35325	2.56154	1.60365	1.82682	3.64902	2.92332	2.52181	2.37342
LPE_18:2_	8.8962	7.16066	9.49902	6.67513	12.0342	9.407	12.1209	11.5509	14.0098	6.64493	13.2848	11.2178	10.0762	16.6209	9.85047	11.2579	11.2261	9.7771	8.77471	8.19391	10.0711	8.51957	9.11839	12.1503	16.2643	11.3379	15.3123	10.8081	9.02744	10.0561	10.6494	10.4856	10.6202	11.3205	13.4065	12.9971	9.47592
LPE_18:3_	0.16774	0.405234	0.0186261	0.369429	0.601986	0.190556	0.61551	0.191338	0.812873	0.105232	0.792179	0.500335	0.57405	0.538687	0.000216305	0.313585	0.727992	0.366073	0.447726	0.463929	0.642423	0.225929	0.139909	0.35715	1.5201	0.376223	0.329782	0.53044	0.0186265	0.563465	0.305248	0.132092	0.280492	0.445521	0.373597	0.800316	0.261737
LPE_20:0_	0.0770526	0.258641	0	0	0.162177	0.0138657	0	0.094249	0	0.0938924	0	0.183298	0.00705014	0	0	0.0578212	0.0725487	0.0074249	0	0.0114114	0	0	0	0.123114	0	0.0735292	0	0	0.0684436	0	0.0186123	0.0484263	0.106137	0	0.210289	0	0.229574
LPE_20:1_	0.0115135	0	0.183732	0.189205	0.492629	0.131218	0.0691688	0.294096	0.209244	0.420403	0.0368312	0.121857	0.0709022	0.109408	0.115789	0.0253223	0.201686	0.0401557	0	0.164978	0.395766	0.0765955	0	0.129933	0.230962	0.0894498	0	0.310255	0.451218	0.10068	0.287218	0.00267237	0.122318	0	0.374671	0.128618	0.189704
LPE_20:2_	0.206663	0.0740295	0.162039	0.0217657	0.0339568	0.0480873	0.281231	0.151096	0.163811	0.109862	0.243974	0.228406	0.182431	0.218914	0.108379	0.107101	0.220455	0.192799	0.0554774	0.244806	0.106175	0	0.163813	0.129933	0.0616681	0.12468	0.0420152	0.149899	0.0775148	0.0758615	0.142704	0.0974953	0	0.241876	0.0691751	0.149524	0.122823
LPE_20:3_	0.549335	0.579331	0.990704	0.39098	0.774942	0.903412	1.2174	0.775141	0.927199	0.728744	1.41225	1.25576	0.812305	1.53241	0.577469	0.748154	0.417516	0.817605	0.823449	0.808615	0.607325	0.735981	0.925555	1.92722	0.964659	0.613905	1.14799	1.10466	0.592905	0.245722	0.910182	0.773861	0.538318	0.799542	0.698614	1.45711	0.846325
LPE_20:4_	4.71472	4.30287	5.60194	5.11055	7.29462	6.00813	8.46092	7.51038	6.56781	5.011	8.60453	6.81392	6.90557	9.68376	4.65339	5.39545	7.55989	4.85914	4.92889	5.32979	6.4324	4.31946	6.32162	11.0838	8.9907	6.87948	8.73469	7.9065	5.29503	8.28188	6.13	8.35701	4.71163	7.24723	7.15567	8.62991	7.05802
LPE_20:5_	1.07236	0.658753	0.75917	0.639209	0.771592	0.617	1.33129	1.24886	1.97303	1.329	1.6423	1.38484	1.25255	1.78343	1.44459	1.42469	1.32803	1.45268	1.24725	0.601263	0.913975	1.14745	0.973032	1.22766	1.0671	1.19754	1.3422	1.37351	1.59676	0.991635	1.05913	1.14558	0.797206	0.965958	1.35954	1.70399	0.867232
LPE_22:0_	0	0.0337754	0.0614334	0	0	0.0132063	0	0.0102401	0	0	0.0890454	0	0	0.0671148	0	0	0	0.0671886	0	0	0.0397211	0	0	0	0	0	0	0	0	0.0453397	0	0	0	0	0	0	0
LPE_22:1_	0	0	0	0	0	0.0454895	0.00633364	0	0.0163501	0	0	0	0.0221971	0	0	0.0713399	0	0	0	0	0	0	0.0106316	0.174742	0	0	0	0.0990351	0	0	0	0	0	0.0706831	0	0	0.0508458
LPE_22:2_	0.00892241	0.0100489	0	0	0	0.0186473	0.0752485	0	0.0428299	0.0193694	0	0.0749054	0	0.0484728	0	0	0.0994413	0	0.110672	0	0	0	0.00645494	0.105119	0	0	0.102671	0	0	0	0.0719983	0.0732277	0.00542675	0	0.00922579	0.0087668	0
LPE_22:3_	0.0412982	0.0242456	0.214983	0.0417709	0.0674095	0	0.0192634	0.0136097	0.149681	0	0.0565349	0	0.00892551	0.0671148	0.00727842	0	0	0	0	0.0449347	0	0.0446775	0	0.115903	0.154869	0.00110733	0.0918642	0	0.112207	0	0.239672	0.225265	0.142037	0	0.103548	0.0570475	0.0896545
LPE_22:4_	0.323527	0.155014	0.213386	0.135802	0.164749	0.0639166	0.0675025	0.191514	0	0.101407	0.108437	0.402773	0	0.0629296	0.115219	0.13975	0.188648	0.182956	0	0.0782218	0.10786	0.0311351	0.2325	0	0.338781	0.017661	0.102671	0.212276	0.128669	0.170381	0.0294721	0.120774	0	0.0778217	0.0842387	0.602208	0.0985954
LPE_22:5_	0.962101	0.837535	1.28189	1.12309	1.68282	1.44219	1.50429	1.35166	1.15732	0.94388	2.40505	2.6656	1.20474	1.82498	0.696581	1.6176	1.33395	1.04604	1.39023	0.986533	1.62861	0.932405	1.34164	1.69433	1.47764	1.57328	1.05271	1.38935	1.78745	0.85645	1.23997	1.45944	1.03702	1.72237	1.69671	1.69806	1.35547
LPE_22:6_	11.2702	11.7835	9.19287	8.11478	13.8006	9.7311	14.0005	12.1497	12.6527	11.1468	13.0911	14.0158	12.3829	19.0082	11.2025	11.5728	13.0422	9.45405	8.72989	10.945	14.4722	8.76453	11.3242	17.3053	15.3175	13.9194	14.4915	14.5204	13.1978	13.0492	10.1993	14.702	11.3371	11.2733	12.4395	15.0121	11.5132
LPE_24:0_	0	0	0	0	0	0.0454895	0.0178485	0	0	0	0	0.0183559	0	0	0	0	0	0.0159984	0	0	0	0.0225795	0	0	0	0.0647507	0	0	0	0	0	0	0	0	0	0.0658776	0
LPE_24:1_	0	0.0511779	0	0	0.0596789	0	0	0	0	0.0540266	0	0	0	0	0	0.0762104	0	0	0	0	0	0	0.0711402	0	0	0	0	0	0	0	0	0	0.0424669	0	0	0	0.0662733
LPE_26:0_	0	0	0	0	0	0	0	0	0	0	0	0	0	0	0	0	0	0	0	0	0	0	0	0	0	0	0	0	0	0	0	0	0	0	0	0	0
LPE_26:1_	0	0	0	0	0	0	0	0	0	0	0	0	0	0	0	0	0	0	0	0	0	0	0	0	0	0.0937815	0	0	0	0	0	0	0	0	0	0	0
LPE_O-14:0_	0	0	0	0	0	0	0	0	0	0	0	0	0	0.0294544	0	0	0	0	0	0	0	0	0	0	0	0.0120192	0	0	0	0	0	0	0.00824175	0	0	0	0
LPE_O-14:1_	0	0.0736301	0.0897563	0.13778	0.0842693	0.0172071	0.103403	0	0.0825277	0.0147546	0	0	0.0506672	0.129782	0	0	0	0.0459355	0	0	0	0.0777741	0.0460958	0.0117555	0.0193565	0	0.0267907	0	0	0.093109	0	0	0.0125174	0	0.0621098	0	0.127509
LPE_O-16:0_	0	0	0	0.0590487	0	0	0	0	0	0	0	0	0	0	0	0	0.0267992	0	0	0	0	0	0	0	0.0302986	0	0	0	0	0	0	0	0	0	0	0	0
LPE_O-16:1_	0	0	0.0360743	0	0	0.0453007	0.00231119	0	0	0	0.170814	0	0.0637974	0	0.0320281	0.0376207	0	0.0354316	0	0.021713	0	0	0	0	0	0	0	0	0	0	0	0.0397303	0.0609085	0.0415158	0	0	0.0612355
LPE_O-18:0_	0.0750786	0.00405308	0	0	0	0	0.0335748	0	0	0.0415728	0.0600381	0.0136212	0	0	0.0486872	0.0571887	0	0	0.0887185	0	0	0	0	0	0.0357147	0	0	0	0	0	0	0	0	0	0.00302558	0	0
LPE_O-18:1_	0	0	0	0	0	0	0	0	0	0	0.0922787	0	0	0	0	0	0	0	0	0	0	0	0	0	0	0	0.0916595	0	0	0	0	0	0	0	0.00342485	0	0
LPE_O-20:0_	0	0	0	0	0	0	0	0	0.0542055	0	0	0	0	0.0671148	0.0520243	0	0.0994413	0.125028	0	0.0678244	0	0.00828712	0	0.0983544	0	0	0	0.00333974	0	0	0.0719983	0.066286	0	0	0	0	0.0554306
LPE_O-20:1_	0	0	0	0	0.0318722	0	0	0	0	0	0.0161858	0.0161882	0	0	0	0	0	0	0	0	0	0	0.0119938	0.0162557	0	0	0.0838303	0.0841521	0	0	0	0.0732277	0.00559632	0	0	0	0.0662733
LPE_O-22:0_	0	0	0	0	0	0	0	0	0	0	0	0	0	0	0	0	0.0787707	0	0	0	0	0	0.0587927	0	0	0	0	0	0	0.175577	0	0	0	0	0	0	0
LPE_O-22:1_	0	0	0	0	0	0	0	0	0	0	0	0	0	0	0	0	0	0	0	0	0	0	0	0	0	0	0	0	0	0.088363	0	0	0	0	0.0991274	0	0
PE_24:0_	0	0	0	0	0	0	0.0179224	0	0	0.00841198	0.0220256	0	0	0	0.0033786	0	0	0.0040381	0	0	0	0	0	0	0	0.0323444	0	0.00584001	0	0	0	0	0	0	0	0	0
PE_24:1_	0	0	0.00712757	0	0	0	0	0	0	0	0	0.00847396	0	0	0.0170466	0	0	0	0	0	0	0	0.0447654	0	0	0	0	0	0	0.0194729	0	0	0	0	0	0	0
PE_26:0_	0	0.00083325	0	0	0	0.0131377	0	0	0	0	0	0	0	0	0	0	0	0	0	0	0	0	0	0	0	0	0	0	0	0	0	0	0	0.0430736	0	0.0129995	0
PE_26:1_	0.037214	0.016748	0.0480616	0.0256634	0.0162364	0	0	0.0311101	0	0.00270656	0.0349055	0	0.0249281	0.00492426	0	0.00391993	0.0422473	0.00865009	0.00679797	0	0.0442296	2.02082e-05	0.0235109	0	0	0	0	0	0.0192883	0.0143527	0.00262393	0.0152993	0.0183596	0.00230948	0.00194767	0	0.0174556
PE_28:0_	0.0159901	0	0	0.0110802	0	0	0	0	0.0292433	0	0	0	0	0	0	0.0184466	0	0	0	0	0	0	0	0	0.0105508	0	0	0	0	0	0	0	0	0	0	0	0
PE_28:1_	0.0301336	0.0266487	0.00125303	0	0	0	0	0	0	0.021706	0.0409515	0.0309187	0	0.015194	0	0	0	0	0	0.0184891	0.0189503	0.0053852	0	0.0222648	0.0235697	0.018775	0	0	0.0171435	0	0	0	0.0111597	0	0.0108085	0	0.00169465
PE_28:2_	0.190885	0.16861	0.178547	0.12377	0.179958	0.147878	0.160476	0.0105688	0.106131	0.0561667	0.201963	0.137833	0.147965	0.178601	0.0739044	0.133704	0.141972	0.154649	0.114515	0.0916568	0.0411107	0.135851	0.0941719	0.170337	0.0419327	0.139459	0.0553714	0.0273239	0.100023	0.240118	0.14964	0.216006	0.126904	0.0305654	0.120074	0.171404	0.149545
PE_30:0_	0	0.0109912	0.0144097	0.00735721	0	0	0	0	0	0	0.0596044	0	0.0200065	0.0194186	0	0	0	0	0	0	0	0	0	0.0157132	0.0176575	0	0.0160484	0	0	0.0218953	0	0	0	0	0	0	0
PE_30:1_	0.0381588	0.0153993	0.024944	0	0.0165286	0.0348626	0.0648504	0	0.0407001	0.0545181	0.0215145	0	0.00268456	0.0231728	0.0599	0.0281626	0.0622121	0.0267131	0.0319902	0	0.0342729	0.0546976	0.0013574	0	0.119193	0.0169106	0.0382874	0.0209604	0.0571452	0.0497947	0.0164253	0.00521979	0.0375058	0	0.0638137	0.0357002	0.0309854
PE_30:2_	0	0	0	0	0	0	0	0	0	0	0	0	0	0	0	0.0161246	0	0	0	0	0	0	0	0.0150681	0.00235304	0	0	0.0243707	0	0	0	0	0	0	0	0	0
PE_30:3_	0.00723564	0	0	0.00282528	0.0113456	0	0	0	0.0088241	0	0.00598183	0.0186743	0.0225837	0	0	0	0	0	0	0	0	0	0	0	0	0	0	0	0	0	0	0	0.0251377	0	0	0	0
PE_32:0_	0.0819622	0.0801936	0.0473412	0.036065	0.0347045	0.0535331	0.108475	0.00692645	0.0517745	0.0357541	0.0377931	0.0557878	0.0484931	0.0177447	0.117215	0.11965	0.0754961	0.0931999	0.0390927	0.0144551	0.0671276	0.0230055	0.00753377	0.0446775	0.0732606	0.0707201	0.0457086	0.0691203	0.0414133	0.051817	0.0824148	0.014981	0.0361061	0.00728729	0.0103152	0.0830839	0.0422755
PE_32:1_	1.58414	1.82875	1.85355	1.66458	1.70386	1.51004	1.77583	1.41495	1.39154	1.22543	1.7327	1.35468	1.05741	1.25158	1.38914	1.18457	1.56978	1.06189	1.38366	1.41542	1.57283	1.36075	1.63693	1.55907	1.35955	1.52232	1.27234	1.54031	1.55864	1.1851	1.63333	1.7914	1.03092	1.29667	1.43799	1.67856	1.54281
PE_32:3_	0	0	0	0	0	0.0139708	0	0	0.0176449	0.00515502	0	0.00755822	0	0	0.0183657	0.00746606	0.0317455	0	0	0.0134392	0	0.0196888	0	0.0101875	0	0.00610956	0.0187032	0.03022	0	0	0.00193779	0	0	0.0016579	0.0120521	0	0
PE_32:4_	0	0.00454801	0	0	0	0	0	0	0	0	0.0220256	0	0	0	0	0	0	0	0.0212119	0	0.00489378	0.010601	0.0126519	0	0.01612	0	0	0	0	0	0	0	0.00757843	0	0	0	0
PE_34:0_	0.0398122	0.00303585	0.0425597	0	0.048296	0.0845772	0.0428419	0.0332425	0.0357561	0.00599289	0.031878	0.0557733	0.113825	0.0689722	0.0385709	0.02333	0.0294412	0.0251441	0.028743	0.0131321	0.0493473	0.0270051	0.0849421	0.0100706	0	0.0949081	0.0492138	0.0578752	0.0141085	0.0480762	0.0900521	0.0137102	0.0296531	0.0869534	0.0422559	0.0108813	0.0302896
PE_34:1_	0.452922	0.374967	0.357612	0.234655	0.598367	0.343992	0.533466	0.342196	0.445108	0.191905	0.37801	0.375391	0.27051	0.436616	0.374591	0.350497	0.52663	0.32894	0.661018	0.485832	0.343012	0.194721	0.407454	0.227614	0.548256	0.474343	0.272595	0.271878	0.4588	0.266943	0.354666	0.389672	0.241006	0.289692	0.270566	0.343298	0.303005
PE_34:2_	1.15991	0.713759	1.27037	0.782983	1.29703	0.898791	1.21063	0.933158	1.17051	0.99552	1.51136	1.0588	0.938661	1.1643	1.03078	1.65985	1.31669	1.40295	1.25656	1.37632	1.04625	0.814109	1.37779	0.918748	1.362	1.4741	1.51383	1.02664	1.3923	1.53007	1.17169	0.725695	1.05467	1.32024	1.10614	1.5914	0.799233
PE_34:3_	0.112487	0.0247937	0.0792274	0.118834	0.0877521	0	0.0374891	0.0377676	0.0387824	0.0749102	0.108694	0.0905083	0.0850399	0.163963	0.0650643	0.0620454	0.0813163	0.0689233	0.107137	0	0.0444054	0.0506765	0.0860352	0.108236	0.0837439	0.0352706	0.0518984	0.131373	0.130517	0.0499893	0.0915481	0.0799476	0.0935098	0.0608798	0.0804018	0.0889433	0.0872047
PE_34:4_	0.0292465	0.00475266	0.0649306	0.0173316	0.0197894	0.0296131	0.0107188	0.0428979	0	0.0141892	0.0531484	0.0191986	0.00122247	0.0435134	0.0604157	0.0332034	0.0232068	0.0309613	0	0	0.0464677	0.0196888	0.00249131	0.0387497	0.0177379	0.0220238	0	0.015892	0.0191947	0.0277234	0.0281191	0.0303128	0.0256982	0	0.0709774	0.0770257	0.0201159
PE_34:5_	0.408616	0.428316	0.402037	0.364954	0.264659	0.340182	0.238358	0.384398	0.173212	0.356366	0.377282	0.233474	0.278717	0.231224	0.311666	0.246247	0.352684	0.429964	0.404851	0.459494	0.285225	0.350083	0.379677	0.200188	0.321922	0.2463	0.288876	0.261116	0.275779	0.281901	0.1895	0.456478	0.262488	0.313378	0.306357	0.222709	0.342118
PE_34:6_	0	0.0253508	0.0283678	0	0.0165286	0.0152617	0	0	0.013111	0.000763367	0	0	0	0	0.0125968	0.0207158	0	0.0161278	0	0	0	0.0196888	0	0.0211186	0	0	0	0	0.005672	0	0	0.0226099	0	0	0	0.00580598	0.0125876
PE_36:0	0.0487981	0.136202	0.061632	0.050629	0.0385267	0.0330578	0.0492657	0.0226214	0.0744172	0.0577999	0.0202031	0.0340774	0.0192223	0.0584704	0.0324821	0.0190016	0	0.0201344	0.0549621	0	0.0640032	0.0624794	0.0437673	0.0149677	0.041288	0.0480083	0.0491269	0.047697	0.0669856	0.0691221	0.0807087	0.036	0.0401584	0.0900381	0.0173451	0.0416904	0.0520858
PE_36:1_	0.358402	0.294561	0.35636	0.298744	0.510866	0.494105	0.487575	0.126963	0.332869	0.271659	0.410183	0.306842	0.284014	0.477591	0.448533	0.251111	0.378039	0.365527	0.465211	0.428205	0.185289	0.213607	0.354334	0.43483	0.509724	0.507336	0.453702	0.230225	0.227827	0.281404	0.40143	0.267587	0.333676	0.330877	0.299043	0.519553	0.249348
PE_36:2_	2.21086	1.23974	2.06326	2.16606	2.35119	1.75204	2.31938	1.32972	2.26515	1.70945	2.5115	1.80152	2.1293	2.56095	2.25394	2.67985	2.80514	1.98685	2.25076	2.26917	2.00559	1.31227	2.04143	1.82802	3.36599	2.35811	2.23368	1.76454	1.97452	1.67002	2.54762	1.46398	2.00447	2.19585	1.86637	2.26207	1.54394
PE_36:3_	0.8762	0.39444	0.644823	0.46655	0.755745	0.599318	0.83888	0.789319	0.807758	0.808306	1.02739	0.578872	0.687715	0.784841	0.721179	1.16728	0.781124	0.713855	0.958871	0.888233	0.522588	0.801127	0.763324	0.667887	1.24818	0.733318	1.21316	0.654551	0.817635	0.754606	0.706763	0.708413	0.862116	0.707883	0.822494	0.81106	0.64435
PE_36:4_	1.04148	0.688037	0.804343	0.761574	0.997991	0.814716	1.19985	0.593229	0.915243	0.844305	0.799089	0.91424	0.647875	0.918766	0.658618	1.27176	1.34472	0.792406	1.38051	0.98903	0.685674	0.913348	1.22525	1.09809	1.39241	0.91429	1.1464	0.787047	1.19681	0.705089	1.05349	0.987245	1.02834	0.855336	0.770079	0.862901	1.01379
PE_36:5_	0.29022	0.229909	0.350257	0.187539	0.177227	0.111298	0.285515	0.17903	0.222892	0.272258	0.298979	0.35347	0.236964	0.483692	0.244602	0.24934	0.314415	0.339833	0.383207	0.293721	0.317106	0.145483	0.262242	0.200624	0.267523	0.305703	0.409511	0.211084	0.171542	0.132056	0.30532	0.141459	0.379953	0.314091	0.245615	0.194266	0.272091
PE_36:6_	0.0434171	0.0464602	0.10804	0.0879248	0.0178338	0.00233838	0.0620506	0.0661238	0.0515566	0.0353308	0.0816984	0.0290203	0.0334682	0.0734693	0.0266622	0.0585566	0.0262474	0.0263127	0	0.0491968	0.086031	0.0459406	0.0721796	0.0433834	0.0380638	0.0585766	0.0439598	0.00067453	0.0124347	0.0146078	0.0526219	0.0606164	0.041623	0.0512386	0.0416274	0.0540557	0.0858726
PE_36:7_/PE_O-36:0_	0.0159489	0.0332518	0.0568614	5.03653e-05	0.000133398	0.021463	0.0124332	0	0.0206057	0.0130398	0.0371464	0.00965771	0.071482	0.014779	0.00959944	0.0591646	0.0339727	0.0089229	0.020433	0.0198916	0.0221605	0.0263525	0.0192598	0.00521029	0.0348794	0.0528174	0.00532146	0.0244731	0.002051	0.0137298	0.0362491	0	0.0451254	0.0452849	0.0372813	0.0108119	0.0165279
PE_38:0_/PE_O-40:7_	0.0185637	0.0271561	0.0048932	0.0184923	0	0.0442094	0.0249896	0	0.0550504	0.0194338	0.0325599	0.0186308	0.036935	0.00952049	0.0092101	0	0.0235505	0	0	0	0	0.012499	0	0.0361071	0.0399385	0.0639438	0.0187032	0.0358603	0.0162658	0.0797491	0	0.0235995	0.0184616	0.0347766	0.0112972	0.0162545	0.0691707
PE_38:1_	0.0543431	0.0469116	0.053971	0.081574	0.128834	0.0408998	0.0699761	0.0136419	0.0196807	0.0733628	0.0160947	0.123863	0.0384644	0.0750929	0.0546687	0.0775849	0.0176178	0.0383159	0.0665824	0	0.04348	0.112146	0.0153095	0.0172258	0.11622	0.0784957	0.100188	0.0700297	0.0454642	0.0520955	0.134167	0.0206729	0.0304267	0.0391137	0.0341701	0.0517042	0.0290776
PE_38:2_	0.137631	0.0955027	0.116515	0.131479	0.134436	0.122496	0.113265	0.0488426	0.125713	0.0756515	0.195598	0.136991	0.0589886	0.0440724	0.0578666	0.102264	0.168885	0.212775	0.083484	0.114208	0.0984795	0.0763868	0.112043	0.0895034	0.152848	0.0713372	0.23852	0.134437	0.152514	0.0599528	0.194204	0.0759407	0.0874316	0.202025	0.0495429	0.173027	0.180565
PE_38:3_	0.334767	0.264333	0.318442	0.603378	0.308772	0.298241	0.511256	0.287653	0.217393	0.361781	0.215953	0.309486	0.272695	0.41875	0.174598	0.474002	0.480577	0.322033	0.298329	0.371399	0.378892	0.240795	0.26602	0.393634	0.377354	0.417049	0.389393	0.530815	0.652121	0.451416	0.487789	0.293183	0.407034	0.351755	0.186569	0.730835	0.446267
PE_38:4_	1.62258	1.17665	1.08395	1.40243	1.76055	1.36684	1.88508	0.991313	1.49796	1.49415	1.40087	1.39479	0.960603	2.07801	1.63277	1.82669	1.42636	1.47185	1.35605	1.71357	1.21983	1.16944	1.90849	1.53246	1.8933	1.79023	2.00171	1.35598	1.91498	1.87433	1.7406	1.0468	1.46409	1.74877	1.01989	1.66578	1.43741
PE_38:5_	0.937882	0.745354	1.17652	0.950544	1.34683	0.822334	1.36235	1.00802	0.853295	1.10213	0.863056	0.974329	0.792088	1.15658	1.1655	1.45013	0.981486	1.00609	0.988308	1.10841	0.906401	0.931405	1.26639	1.09053	1.26072	1.46883	1.50414	1.15976	1.12956	1.00113	1.2209	0.91288	0.87347	1.12673	0.767069	1.40517	1.20677
PE_38:6_	2.02265	1.41969	1.81353	1.86323	1.9364	1.50587	2.4054	1.54188	1.65597	2.14892	2.62186	2.28989	1.78338	2.20551	1.96279	3.03927	2.50312	2.2749	2.25584	2.09088	1.59126	1.82921	2.47761	2.61004	2.53904	2.60142	3.16887	1.77753	2.63666	2.07546	2.11209	1.96197	2.21095	2.2266	1.44426	2.67001	1.66972
PE_38:7_/PE_O-38:0_	0.152726	0.0670178	0.100036	0.0879741	0.147762	0.150016	0.142645	0.0733555	0.115038	0.119404	0.0868155	0.0868636	0.0582956	0.0996054	0.200671	0.173152	0.0588897	0.0356894	0.167327	0.102121	0.0706885	0.0440369	0.158432	0.0763968	0.169925	0.215177	0.213503	0.133064	0.100791	0.028798	0.129531	0.117644	0.0767027	0	0.0496244	0.0970545	0.106896
PE_38:8_/PE_O-38:1_	0.0139969	0	0	0.0400639	0.0698047	0.0125034	0	0	0.0133736	0.0220617	0	0	0	0	0.0428534	0.0274045	0.0130329	0.00811015	0.0458234	0	0	0.00391303	0.03746	0	0.0141531	0.0409546	0.0503281	0	0.0144685	0	0.0181878	0	0	0	0.0131389	0.0137182	0.0334426
PE_40:0_/PE_O-42:7_	0.0276063	0	0	0.00891733	0.0106839	0.00927662	0.0225763	0.0170128	0	0	0	0	0.0158043	0	0	0	0	0	0	0	0.0221605	0.00475478	0	0.00996362	0	0.0565273	0.0363888	0.0106434	0.0108937	0	0.0209736	0	0.0183596	0	0	0.000304269	0
PE_40:1_	0	0	0.0403029	0.0118162	0	0.0250066	0	0	0	0	0	0	0.0235463	0	0	0	0.026461	0	0	0	0	0.00720048	0.0313076	0	0	0	0	0	0	0	0	0.0188892	0	0	0.0156843	0.0285205	0.0289769
PE_40:10_/PE_O-40:3_	0.0136063	0.0131729	0	0.0128008	0	0	0.0149487	0.0182358	0	0.0133548	0.047066	0.00594015	0	0.035637	0.00272558	0.0359213	0.0467572	0.0187552	0	0	0	0.0054795	0.0311237	0.0151651	0	0.0292162	0.00604052	0.0130171	0	0.0159502	0.0601961	0	0	0	0	0	0
PE_40:2_	0.0750382	0.0547164	0.0233498	0.0543699	0.0272794	0.0261436	0.0567002	0	0	0	0.03268	0.0138685	0	0	0.0160002	0	0.0350947	0.0206033	0.036693	0	0.023255	0.0276335	0.00455184	0.000411958	0.0561684	0.000854563	0.000420748	0.00625444	0.0633415	0.00448373	0.0314749	0.0332805	0.00866472	0	0.0229154	0.0296424	0.00823808
PE_40:3_	0.0885632	0	0.0800987	0.0216293	0.0304718	0.00990577	0.0886561	0.0358887	0.0379009	0.0205676	0.0831218	0.0482297	0.0189017	0.0160342	0.0386518	0.07179	0.039806	0.0147845	0.0352598	0	0.0610713	0.0135898	0.0319204	0.0893183	0.0799181	0.0140791	0.062293	0.0395692	0.0276581	0.0966447	0.0213573	0.0848654	0.0755271	0.00720806	0.0626399	0.0555386	0.0685009
PE_40:4_	0.136692	0.0763755	0.0959198	0.0808731	0.101828	0.119087	0.160663	0.089117	0.197182	0.137618	0.0879978	0.0789694	0.061859	0.147922	0.167466	0.164804	0.199275	0.12045	0.195836	0.288728	0.151459	0.100377	0.250926	0.167826	0.429528	0.192285	0.110751	0.144678	0.125435	0.12576	0.163323	0.109335	0.122093	0.119383	0.125041	0.136785	0.13411
PE_40:5_	0.303024	0.428161	0.393183	0.332161	0.41926	0.266078	0.509104	0.247308	0.263636	0.226441	0.390487	0.312069	0.210674	0.297264	0.250383	0.300363	0.310618	0.377213	0.414018	0.385005	0.322485	0.162322	0.246434	0.340781	0.273484	0.410459	0.345748	0.304294	0.37787	0.341886	0.397599	0.286579	0.320074	0.463575	0.257687	0.421373	0.433321
PE_40:6_	1.40469	0.813743	0.938382	0.934517	1.00896	1.02846	1.13835	0.66028	1.1171	1.17408	1.29965	1.06805	0.664079	0.993565	1.08929	1.46908	1.35528	0.99638	1.05754	1.10094	0.806156	0.967081	1.17695	1.04826	1.26178	1.46169	1.27738	0.804263	1.08132	1.088	1.10718	1.3837	1.08134	1.45722	1.04504	1.53309	0.82575
PE_40:7_/PE_O-40:0_	0.678949	0.441118	0.450688	0.381522	0.691901	0.64844	0.880586	0.408243	0.574188	0.576428	0.484865	0.680212	0.503295	0.562604	0.847385	0.853542	0.648803	0.554816	0.786108	0.891669	0.527589	0.687614	0.812704	0.74404	0.919532	0.923202	0.980516	0.57566	0.929774	0.752995	0.509072	0.613406	0.778147	0.553643	0.501434	0.677283	0.792201
PE_40:8_/PE_O-40:1_	0.11076	0.079818	0.206245	0.138705	0.13042	0.100389	0.109564	0.169799	0.131371	0.115892	0.107139	0.237656	0.125524	0.243011	0.117195	0.24355	0.123955	0.136822	0.216621	0.291435	0.221853	0.118532	0.284123	0.217202	0.150961	0.332978	0.282698	0.291408	0.227096	0.175253	0.255601	0.0803257	0.111447	0.148163	0.2377	0.213589	0.123042
PE_40:9_/PE_O-40:2_	0.0555712	0.0139324	0.0319832	0.0576851	0.0345471	0.083172	0.0126755	0.0727557	0.0757425	0.0525062	0.119843	0.0521451	0.071396	0.105145	0.0612192	0.104582	0.0298289	0.0799519	0.110422	0.129985	0.0144302	0.0792841	0.105526	0.105888	0.10257	0.125893	0.264248	0.0375947	0.0960821	0.0926859	0.0538109	0	0.126047	0.032339	0.0554742	0.142071	0.0522542
PE_42:0_/PE_O-44:7_	0.0277887	0.017811	0.0262961	0.0398128	0.0271115	0.0242757	0.0432423	0.0338419	0.0339721	0.032521	0.0700714	0.0405109	0.0265263	0.0717333	0.0178262	0.0807262	0.0156193	0.0330006	0.0319902	0	0.0361253	0	0	0.0764431	0.102193	0.0176411	0.0754622	0.0315034	0.0406462	0.0296102	0.0385059	0.0333018	0.0644736	0.0573348	0.0522075	0	0.0219342
PE_42:1_	0.0085068	0.00757022	0.00248325	0	0.0320682	0	0	0	0	0	0	0	0	0	0	0	0	0.00756437	0	0	0	0	0	0	0	0	0	0.00168289	0	0	0.0209736	0	0.0160739	0	0	0	0
PE_42:10_/PE_O-42:3_	0.141339	0.166211	0.0621551	0.0787744	0.133242	0.0556249	0.134236	0.0549562	0.11751	0.0563629	0.101504	0.0797528	0.0428381	0.0142215	0.111503	0.128437	0.0697419	0.11479	0.0314744	0.129009	0.0441807	0.0229826	0.0891719	0.0934609	0.19499	0.142287	0.200193	0.145442	0.0482557	0.0688473	0.0562913	0.106623	0.0637379	0.0320907	0.114603	0.078707	0.0882056
PE_42:11_/PE_O-42:4_	0.0827156	0.0706696	0.0742248	0.0558263	0.0652664	0.0484923	0.03465	0.00350532	0.0297154	0.0842235	0.118608	0.0101204	0.0461799	0.071043	0.063642	0.0505126	0.101778	0.105586	0.0987611	0.169384	0.0181596	0	0.0358158	0.0543498	0.0663433	0.0752817	0.0792814	0.0600467	0.0153202	0.0683823	0.0856661	0.0382104	0.0860253	0.026527	0.062593	0.0434076	0.0360481
PE_42:2_	0.0259037	0	0.0324786	0.0273918	0	0	0	0	0	0	0.0041511	0.00700183	0.0225837	0	0	0	0	0	0	0	0.0122859	0.00553927	0.00283325	0	0	0	0	0.0290007	0.0278604	0.0128298	0	0	0.0281703	0	0	0.0175485	0
PE_42:3_	0	0.00616804	0	0.0145611	0	0.0152617	0.0104644	0	0	0.00656482	0.0215145	0.0431135	0.0209564	0	0.0124149	0	0.0232068	0	0	0	0	0	0.0467537	0	0	0	0	0.0287927	0.0109951	0	0	0	0	0	0	0.0221762	0
PE_42:4_	0.0168044	0	0.0140581	0	0	0	0.0165895	0	0.0176449	0.00891187	0.031827	0.0087434	0.0225837	0.00952354	0.0124332	0.0226609	0	0	0.00667876	0	0	0.0187363	0.0355171	0.0117617	0	0.018775	0.0104164	0.00879691	0.0174195	0.0131824	0.035121	0	0	0	0.000391383	0	0.0108371
PE_42:5_	0.0418033	0.00932694	0.01876	0.0204207	0.0426756	0.0175202	0.00129691	0.0135041	0.04808	0.0368849	0.0367976	0.0116951	0.0560075	0	0.0522966	0.0523831	0	0.00590406	0.0442964	0.0235442	0	0.0477704	0.0141721	0.0222648	0.000512843	0.0475287	0.000466109	0.030337	0.0230014	0.0590335	0.0215766	0.0275486	0.0411337	0.00515618	0.0155681	0.00194576	0.0518599
PE_42:6_	0.0613046	0.0465772	0.015625	0.0433041	0.0287431	0.0734621	0.0543347	0	0.0666312	0.0843212	0	0.0312247	0.0175723	0.0559627	0.045163	0.0907804	0.1371	0.0341693	0.142301	0.0824409	0.0389887	0.0867914	0.104535	0.0761519	0.139023	0.0165764	0.0819976	0.0293493	0.0424015	0.082912	0.0507741	0.0578865	0.0199777	0.0391366	0.0170333	0.0602616	0.0745634
PE_42:7_/PE_O-42:0_	0.0251804	0.0421894	0.022798	0.0458996	0.021809	0.0996744	0.0888421	0.0228223	0.0353971	0.050234	0.0203825	0.122592	0	0.0747443	0.04701	0.0672818	0	0.0781667	0.122575	0.0287176	0	0.0947087	0.0443957	0.0132932	0.110572	0.0130489	0.0565963	0.0231658	0.0763331	0.0424749	0.0384909	0.0256777	0.0348158	0.0107886	0.0469115	0.0144029	0.0595003
PE_42:8_/PE_O-42:1_	0.0123187	0.0256833	0.0402694	0.0286619	0	0.0670402	0.0143448	0.0722334	0.00162387	0.0323902	0.0234944	0	0	0.0155202	0.0311227	0.0306477	0.0235505	0.0437622	0.0390927	0.0921053	0.033295	0.0477713	0.0337938	0.031982	0.0335504	0.0169442	0.0383903	0.0484002	0	0	0.018333	0	0	0.0373184	0.0317522	0.0153391	0.0597119
PE_42:9_/PE_O-42:2_	0.0488924	0.0360287	0.0493564	0.0401186	0.0458302	0.0416322	0.125141	0.0150522	0.0473302	0.0476741	0.0598659	0.0158276	0.0552843	0.10123	0.0999844	0.035528	0.0594915	0.0670845	0.0274029	0.168094	0.0129243	0.0365408	0.0483491	0.104096	0.073127	0.0898528	0.0836665	0.0125792	0.0483154	0.017938	0.0215766	0.0822596	0.0240064	0.0427847	0.0185523	0.0390115	0.0220578
PE_44:0_	0	0	0	0	0	0	0	0.0246622	0	0	0.0122209	0	0	0	0	0.00359324	0	0	0	0	0	0	0	0	0	0	0	0	0.000623732	0	0	0	0.0160739	0	0.00967434	0	0
PE_44:1_	0	0	0	0	0	0	0	0	0.0206057	0	0	0	0	0	0	0	0	0	0	0	0	0	0	0	0	0	0	0	0	0.00915412	0	0	0	0.00931791	0	0	0.0174556
PE_44:10_/PE_O-44:3_	0.0385825	0.0227847	0	0.0238561	0.00162508	0.0156047	0.0105221	0.0141915	0	0.0217414	0	0	0	0.0181234	0.0132661	0.0164359	0	0	0	0	0.0126817	0	0.00366347	0.0222648	0	0	0.00384415	0	0.0111495	0	0.035217	0.000351395	0	0.0120057	0	0	0.000311454
PE_44:11_/PE_O-44:4_	0.0285147	0.0394299	0.0428791	0.0259128	0.00447	0.0356106	0.0349268	0	0	0.0117113	0	0	0.0619151	0.0173958	0	0	0.0174212	0	0	0	0.0100472	0.030047	0.00328947	0.0117113	0.0248806	0.0438083	0	0	0.0100088	0.032174	0.030979	0.00123997	0.00989075	0	0.00100878	0.0379271	0
PE_44:12_/PE_O-44:5_	0	0.0116178	0	0	0.0623702	0.0309826	0	0	0.0048556	0	0.0904214	0.0101629	0.0265621	0.0566589	0.0581412	0.00497133	0.0254462	0.0302549	0.021275	0.0353318	0	0	0.0250191	0.0515825	0.0273017	0.0143503	0.0643598	0.0499805	0.0168703	0	0.0360575	0.033885	0	0.0295951	0.040186	0.0232254	0.0162644
PE_44:2_	0	0	0.00935516	0	0	0	0	0	0	0	0	0	0	0.016238	0	0	0	0	0	0	0	0	0.0101421	0	0	0.00912612	0	0	0	0	0	0	0	0	0	0	0
PE_44:3_	0	0	0.00157461	0	0	0	0	0	0	0	0.0205458	0	0	0	0	0	0	0	0	0	0	0	0	0.00323121	0	0	0.00330015	0.000486171	0	0.0206411	0	0	0	0	0.0155681	0	0
PE_44:4_	0	0	0	0	0	0	0	0	0	0	0	0.0492756	0	0	0	0.0122562	0	0.000137892	0	0	0	0	0	0	0	0	0	0	0	0.015258	0	0.0167133	0	0	0	0	0.027494
PE_44:5_	0.000754062	0	0.017661	0	0.0126383	0.00728856	0.0256403	0	0.0204368	0	0	0.0307545	0	0	0.0182151	0	0	0	0	0	0	0.047994	0.0122109	0	0.00247797	0.0725014	0.004234	0.0251436	0	0	0	0.0186474	0.0106881	0.0107466	0.0155681	0	0.0270774
PE_44:6_	0	0	0.0176024	0	0.00171492	0.0296131	0.0170044	0	0	0	0.0205658	0.0135194	0	0	0	0.017224	0.0402065	0	0	0	0.0411107	0	0.0357353	0	0.0235697	0	0	0	0.000542707	0	0.000663954	0	0	0	0	0.000514562	0
PE_44:7_/PE_O-44:0_	0.0484184	0.0183997	0.017661	0	0	0.0141239	0	0	0	0.00676951	0.0255824	0.00694787	0.0106227	0.0103106	0	0.0277972	0.00370037	0.00299056	0.00623341	0.0353318	0.00218669	0.0111766	0.0333403	0	0.0237318	0	0	0.0129007	0.0213353	0	0.0215766	0.0114177	0.00202673	0.0121365	0.0192355	0.0162545	0
PE_44:8_/PE_O-44:1_	0	0	0	0.0117024	0.0159043	0.0122655	0	0	0.0473228	0	0	0.0181862	0.0143143	0.0138937	0.0284219	0	0.0158514	0	0	0.0634524	0.0283554	0.026223	0	0	0	0	0.00743024	0.0241157	0.0149383	0	0	0.0179957	0.0300042	0	0	0	0
PE_44:9_/PE_O-44:2_	0.0096235	0	0.041209	0	0.0164493	0.0096592	0	0	0.013234	0.0192433	0.0260134	0.0033453	0	0.0268555	0	0.0138436	0	0.0219508	0	0	0.0351079	0.0168519	0.0335987	0.0239687	0	0	0.0215692	0.0086208	0	0	0	0.0525867	0	0.0184601	0	0.0108619	0.0165279
PE_O-28:0_	0	0.0151509	0	0	0	0	0	0	0	0	0	0.0157255	0	0	0	0	0	0	0	0	0	0	0	0	0	0.0111447	0	0	0	0	0	0	0	0	0	0	0
PE_O-28:1_	0	0	0	0	0	0	0	0	0	0	0	0	0	0	0	0	0	0	0	0	0	0	0.0234979	0.00236076	0	0	0	0	0	0	0	0	0	0	0	0	0
PE_O-28:2_	0	0	0	0	0	0	0	0	0	0	0	0	0	0	0	0	0	0	0	0	0	0	0	0	0	0	0	0	0	0	0	0	0	0	0	0	0.0165279
PE_O-30:0_	0	0.017811	0	0	0.0159762	0	0	0	0	0	0	0	0.0225837	0	0	0	0	0	0	0	0	0	0	0	0	0	0	0	0	0	0	0	0	0	0	0	0
PE_O-30:1_	0	0	0	0	0	0	0	0.0175513	0	0	0	0	0.0201698	0	0	0	0	0.0154403	0	0	0	0	0	0	0	0.00208775	0	0.0129007	0	0	0	0	0	0	0	0	0
PE_O-30:2_	0	0.0154409	0.00713715	0	0	0.00445592	0.0179224	0	0	0	0	0	0	0	0	0	0	0	0	0	0	0	0	0	0	0.018775	0	0.015892	0	0	0.0215766	0	0	0	0	0	0
PE_O-32:0_	0	0	0	0.032598	0.020628	0	0	0	0	0.0127367	0.00342982	0.0186743	0.0225837	0.0231728	0	0.0184466	0	0	0	0	0.011667	0	0	0	0	0	0	0.0129007	0	0.00772482	0.00816247	0.0084616	0	0	0	0	0.0064323
PE_O-32:1_	0.0168044	0.0154409	0.00804705	0	0.0232012	0.00296238	0.0179224	0.0246622	0.0206057	0.0173377	0	0.0186743	0.0116599	0.0540699	0	0	0.0131032	0	0.0259494	0	0.0151089	0.0145162	0	0	0.0415972	0	0.000918978	0	0	0	0	0.0283626	0.00788891	0.00618728	0	0	0
PE_O-32:2_	0.0112295	0	0	0	0.0288896	0.0116951	0.0272063	0.0602133	0.0150542	0.0116305	0	0	0	0.0211603	0	0	0.0211913	0	0	0	0	0.0157669	0	0.014357	0	0	0	0	0	0	0	0.0186474	0	0	0	0	0
PE_O-34:0_	0.0347272	0.0599021	0.0132193	0	0.0181545	0.0126196	0	0.0087274	0.0153365	0.0436482	0.0278777	0.0184772	0.0209564	0.0857732	0.0214771	0.0236438	0	0.00583224	0.0390927	0.0182135	0.0189503	0	0.0115081	0.00716948	0.00758966	0.0248207	0	0.0407708	0.0290967	0.0170455	0.017818	0	0.0625983	0.0163685	0.0320843	0.0161176	0
PE_O-34:1_	0.0943599	0.0359951	0.0965864	0.0325669	0.0655203	0.0108965	0.0785217	0.117327	0.0161243	0.0361174	0.0340708	0.0419654	0.0778166	0	0.0474448	0	0.138796	0.0740004	0.124083	0.0692313	0.0917295	0.0648198	0.106357	0.0748074	0.0874681	0.0193665	0.0725938	0.0184836	0.0446859	0.0364973	0.0739762	0.00500799	0.105414	0.0901561	0.0408901	0.0579544	0.106754
PE_O-34:2_	0.0914007	0.0996535	0.0983781	0.143305	0.129091	0.137016	0.0917593	0.0653641	0.048817	0.140583	0.108603	0.126493	0.102721	0.0945992	0.108599	0.0820119	0.0788016	0.113373	0.11947	0.11833	0.0637296	0.1057	0.224551	0.169606	0.165858	0.116824	0.163823	0.128801	0.11932	0.196141	0.106831	0.057575	0.110091	0.0514637	0.152738	0.228517	0.0692567
PE_O-34:3_	0.0390151	0.00575364	0.018824	0.0470432	0.0382198	0.0157376	0.0903986	0.060839	0.0308084	0.0540603	0.0734187	0.00090731	0.0493685	0.0203405	0.00121065	0.048583	0.111714	0.0159686	0.0543013	0.0353318	0.00149594	0.0581622	0.0581144	0.150556	0.0665231	0.0802987	0.0203329	0.067183	0.0351942	0.0550858	0.0145927	0.0584327	0.0623084	0.0713267	0.0237333	0.104509	0.0123674
PE_O-34:4_	0.0540185	0	0.0144097	0	0.0165286	0.00569808	0.0297514	0	0.0324666	0	0	0.017758	0	0	0	0.0163358	0	0	0.0308273	0.0365756	0	0.0343257	0.0213252	0.0194592	0.0205996	0.0164091	0.0352332	0	0.0330067	0	0.0309321	0.00512454	0.0120494	0	0.00427831	0.0223711	0
PE_O-36:1_	0.195843	0.237567	0.270746	0.123801	0.279313	0.203774	0.134445	0.192514	0.18199	0.141435	0.226054	0.246363	0.161028	0.173289	0.270866	0.169421	0.199705	0.122964	0.238939	0.371442	0.184081	0.131206	0.315939	0.199737	0.0911399	0.155562	0.123369	0.215211	0.1122	0.250456	0.283252	0.170647	0.248921	0.350754	0.142051	0.179694	0.20231
PE_O-36:2_	0.642277	0.42977	0.446811	0.527104	0.615725	0.575831	0.779423	0.428415	0.578601	0.454907	0.377533	0.549497	0.36268	0.691535	0.462137	0.464757	0.464466	0.548778	0.830817	0.503316	0.626144	0.411668	0.748455	0.516903	0.615885	0.54013	0.551302	0.512239	0.593273	0.662811	0.672276	0.621279	0.691363	0.741891	0.635322	0.676922	0.671342
PE_O-36:3_	0.237627	0.19046	0.173189	0.136916	0.234098	0.190191	0.25377	0.125459	0.179487	0.186899	0.210305	0.0678621	0.139227	0.202479	0.147201	0.14228	0.167877	0.195785	0.200218	0.288718	0.179395	0.250311	0.160282	0.291959	0.152001	0.0917186	0.170898	0.153395	0.159612	0.263384	0.198343	0.129187	0.202476	0.209222	0.232826	0.198181	0.172688
PE_O-36:4_	0.118085	0.114841	0.0546575	0.217328	0.173352	0.170477	0.162139	0.194941	0.257035	0.115661	0.153437	0.0879354	0.160676	0.0750824	0.150518	0.0570378	0.0608641	0.155956	0.321164	0.166819	0.095068	0.0985631	0.156846	0.05826	0.177348	0.073371	0.133176	0.13416	0.179555	0.179972	0.134078	0.067924	0.155543	0.258902	0.129012	0.166674	0.194146
PE_O-36:5_	0.216589	0.150682	0.152155	0.191197	0.306742	0.218792	0.261088	0.201857	0.331106	0.189591	0.330182	0.192428	0.166751	0.232753	0.269472	0.275139	0.250443	0.216819	0.223449	0.296944	0.262172	0.248356	0.342986	0.204104	0.286444	0.265734	0.300737	0.252739	0.118722	0.299579	0.275016	0.251935	0.208997	0.257501	0.123023	0.29583	0.193233
PE_O-36:6_	1.06806	1.24259	2.47657	1.32405	2.8748	1.63125	2.37618	0.105896	1.38351	1.5273	3.42939	2.12514	1.32483	2.12887	0.603773	2.45437	2.85517	2.47605	1.41088	1.73028	1.19782	0.716242	0.878693	1.02059	1.82234	1.10958	0.906332	1.51668	1.13687	1.37919	1.58177	1.60061	1.31985	1.26175	1.41164	1.54291	1.43543
PE_O-38:2_	0.437225	0.34874	0.382294	0.503309	0.593688	0.514791	0.608367	0.366259	0.240506	0.251358	0.380839	0.346073	0.408097	0.452809	0.481997	0.410393	0.257986	0.341215	0.389561	0.385361	0.233918	0.255925	0.547774	0.398517	0.269692	0.203434	0.590663	0.307189	0.264579	0.286268	0.586811	0.358858	0.350577	0.374813	0.342042	0.496749	0.320473
PE_O-38:3_	0.139933	0.180727	0.200402	0.198149	0.223313	0.216585	0.194174	0.173912	0.323248	0.0875525	0.146949	0.180386	0.176182	0.14403	0.203948	0.0836464	0.280453	0.105359	0.141932	0.276808	0.187584	0.132818	0.191448	0.143756	0.144375	0.255399	0.273065	0.108741	0.0671852	0.180934	0.206898	0.22295	0.24131	0.284491	0.164568	0.166577	0.172548
PE_O-38:4_	0.588778	0.534774	0.663028	0.577189	0.645989	0.585341	0.623575	0.670381	0.64289	0.410492	0.585166	0.82476	0.70525	0.594741	0.439588	0.680201	0.629526	0.489167	0.879173	0.671426	0.824843	0.757718	0.990409	0.792332	0.780483	0.687496	0.686671	0.522141	0.660377	0.669654	0.908819	0.719351	0.865207	0.721067	0.820886	0.8477	0.857059
PE_O-38:5_	0.448964	0.477061	0.594159	0.438709	0.57587	0.644078	0.694193	0.468129	0.497036	0.432107	0.545931	0.577809	0.444642	0.662525	0.63864	0.525906	0.651706	0.339968	0.451185	0.565104	0.554807	0.575054	0.944423	0.532603	0.635735	0.80276	0.414061	0.488965	0.531779	0.542807	0.780331	0.512272	0.532738	0.749843	0.694824	0.571419	0.847371
PE_O-38:6_	0.872422	0.798926	0.736354	0.808341	1.05356	1.06365	1.22429	0.758396	1.24862	0.79346	0.750877	0.701513	0.969284	1.04211	1.08897	1.20071	0.937933	0.803107	1.07325	0.917311	1.07188	0.665689	0.958473	0.713797	1.14667	1.06995	1.17053	1.20604	0.755209	0.943899	1.02181	1.05343	1.03044	1.1076	0.914666	1.0655	1.07092
PE_O-38:7_/PE_36:0_	0.197432	0.216328	0.190917	0.169045	0.420646	0.229218	0.21342	0.113729	0.317059	0.335425	0.270141	0.133617	0.216998	0.304264	0.268426	0.331788	0.246782	0.334126	0.199104	0.362704	0.240877	0.260908	0.355691	0.265037	0.3	0.182059	0.1752	0.230806	0.337567	0.353923	0.305378	0.294151	0.458493	0.280354	0.286964	0.286008	0.15907
PE_O-40:4_	0.652313	0.620746	0.52237	0.506077	0.771356	0.75345	0.766137	0.610843	0.643387	0.53033	1.00051	0.550534	0.678943	0.733875	0.591681	0.582044	0.579855	0.341203	0.837292	0.864505	0.677294	0.580153	0.684009	0.764015	0.799957	0.791279	0.604811	0.585871	0.575221	0.982668	0.725501	0.644778	0.588604	0.766177	0.682255	0.658641	0.581887
PE_O-40:5_	0.548719	0.835435	0.607025	0.53593	0.718477	0.732004	0.724171	0.503421	0.573524	0.451448	0.682795	0.699116	0.510205	0.837232	0.574058	0.690614	0.627295	0.60755	0.504556	0.695422	0.610742	0.687827	0.893014	0.646358	0.778964	0.883435	0.775293	0.65337	0.853768	0.730708	0.998783	0.766926	0.78175	0.799443	0.646303	0.728977	0.888431
PE_O-40:6_	1.25883	1.34787	1.28075	1.55306	1.98146	1.92524	1.74326	0.940085	1.45531	1.05438	1.25905	1.22243	1.16873	1.44154	1.3146	1.49269	1.44575	1.04605	1.63494	1.66213	1.36022	1.46992	1.72586	1.42544	1.63997	2.03803	1.82409	1.67175	1.46385	1.46609	2.05262	1.67329	1.67499	2.03871	1.62534	1.84066	1.76281
PE_O-42:5_	0.22249	0.308188	0.252969	0.32528	0.179174	0.258966	0.321488	0.240609	0.270279	0.189164	0.195793	0.319133	0.306854	0.135321	0.220459	0.155697	0.175867	0.292791	0.161468	0.260174	0.15184	0.128139	0.293171	0.238236	0.259727	0.285106	0.472537	0.240793	0.272568	0.207521	0.236582	0.401726	0.299623	0.289897	0.288507	0.284715	0.28811
PE_O-42:6_	0.564414	0.617961	0.764421	0.484421	0.647133	0.618972	0.726839	0.414238	0.427485	0.566303	0.515815	0.644488	0.54124	0.612186	0.570264	0.603128	0.40045	0.549051	0.650635	0.556575	0.830065	0.484231	0.683021	0.510559	0.492001	0.499553	0.685678	0.894562	0.679496	0.756144	0.612584	0.576085	0.635476	0.801851	0.647147	0.530563	0.788925
PE_O-44:6_	0.0729435	0.0538186	0.0311807	0.0897472	0.0929818	0.0673562	0.0356898	0.00532196	0.0598963	0.0719532	0.0791864	0.093055	0.114376	0.0340108	0.0447504	0.0613965	0.0601766	0.065692	0.0283818	0.0111066	0.0172775	0.0303344	0.0340365	0.0363557	0.021472	0.0202057	0.12084	0.0838634	0.060264	0.0407126	0.0363352	0.0848484	0.0377989	0.0529938	0.0363256	0.0528925	0.058376
TOTAL	63.9988	59.413	64.2782	57.0127	79.2649	64.223	83.1684	67.743	73.6986	58.74	84.1493	75.1768	67.4526	93.3789	63.1771	73.5883	77.7088	62.5574	67.7492	66.1155	70.7898	56.6723	72.8791	86.255	91.5079	76.8501	86.9096	74.7453	70.8398	72.9505	72.1013	73.6888	65.2772	75.6553	74.2595	86.6616	69.1041

[truncated: 5 more sheets: PG, PI, PS, SM, TAG]
