# Supplementary material for: Chronic stress and antidepressant treatment alter purine metabolism and beta oxidation within mouse brain and serum
Source: Sci Rep. 2020 Oct 22;10:18134. doi: 10.1038/s41598-020-75114-5 (PMC7582177; doi:10.1038/s41598-020-75114-5)
Supplement: Supplementary file 8 — Supplementary information 8. [file 41598_2020_75114_MOESM8_ESM.xlsx]

## Sheet: Fig 4 - vHipp metabolomics imip
Sample	Group	Treatment	1-Methyladenine	1-Methyladenosine	1-Methylhistamine	1-Methyl-Histidine	1-Methylnicotinamide	1-Phosphatydyl-myoinositol	2-aminoadipic acid	2-Aminobutyrate	2-aminoethylphosphonate	2-Aminooctanoic acid	2-dehydro-D-gluconate	2-Furoylglycine	2-Hydroxy-2-methylbutanedioic acid	2-hydroxybutyric acid	2-hydroxyglutarate	2-Isopropylmalic acid	2-ketohexanoic acid	2-keto-isovalerate	2-Methylbutyroylcarnitine	2-Methylglutaric acid	2-oxo-4-methylthiobutanoate	2-oxobutanoate	2-pyrrolidinone	3-dehydroxycarnitine	3-hydroxy-3-Methylglutarylcarnitine	3-hydroxybutyric acid	3-hydroxyisavalerylcarnitine	3-Indole-Acetic Acid	3-methyl-2-oxovaleric acid	3-Methylglutarylcarnitine	3-Methyl-Histidine	3-methylphenylacetic acid	3-phosphoglycerate	4-Aminobutanoic acid	4-hydroxyphenyllactic acid	4-Methylvaleric acid	4-oxoproline	4-Pyridoxic acid	5-amino-3-oxohexanoic acid	5-aminovaleric acid	5-Hydroxyindole-3-acetic acid	5-Hydroxymethyl-2-furoylcarnitine	5-hydroxytriptophan	5-methyltetrahydrofolate	5-oxoproline	6-ketodecanoylcarnitine	7,8-dihydrofolate
1	Control	saline	1.59431	1.59756	0.557054	1.05069	1.52104	-1.22946	-1.2331	-1.0939	0.735755	-0.293087	-0.187992	1.17792	-0.460115	0.512087	-1.18261	0.4236	0.291487	-1.69204	0.204619	-1.95134	-0.750944	0.622557	-0.763659	1.01304	0.499225	0.123119	0.861244	-2.82675	0.838163	0.521532	-0.302054	-0.754568	-1.83654	0.613073	-0.682158	-0.359438	-0.931162	0.844016	-0.784408	0.542353	0.859317	0.110597	-1.97122	-1.99235	0.444652	0.0772053	-0.935937
8	Control	saline	0.363086	0.545101	-0.117629	0.466703	0.918738	-0.378391	1.1136	0.865092	0.026635	-0.21986	1.00127	0.402599	-0.275734	-1.82857	-0.248061	0.878694	0.316889	0.0797963	0.468631	0.337735	0.60578	-0.661832	0.841873	0.80562	-0.0199852	0.566696	0.139493	-0.449604	-0.334604	0.27814	-0.604517	-1.18895	0.749725	0.243448	-1.03136	0.910479	0.754624	-0.496105	0.424336	0.284895	0.0170255	-3.15471	0.395189	0.847201	-0.325261	-0.736286	-0.0200268
14	Control	saline	-1.29941	-1.10502	-1.30217	-1.26112	-0.0602482	0.848982	-0.00912784	-1.73661	-0.491576	-1.75002	0.438235	-1.38521	1.26481	-0.897651	-0.57052	-1.0655	0.380237	0.0511998	-1.06311	-1.23701	1.04879	0.435744	-1.04889	-1.79802	0.208486	0.194675	-1.31813	-1.03567	-0.209846	0.277663	-0.586419	-0.42283	-0.428373	-0.976399	-0.505889	-0.273566	-0.633631	-0.625392	-0.370022	-0.736894	-0.76831	0.0567984	-2.1804	0.00265206	0.197468	0.774842	0.473252
3	Resilient	imipramine	-0.141326	-0.690304	0.0340434	-0.961387	-0.372266	1.04671	0.616095	-0.134778	-0.495266	-0.818366	0.514529	-0.765967	-0.568495	0.888715	-0.985225	-1.01132	0.962709	1.05095	-1.33436	-0.643658	1.74972	0.189618	1.04693	-1.01051	0.247705	-1.29292	-2.4583	0.743297	-0.0217024	-0.359518	0.90147	-0.581644	0.781157	0.333057	0.363215	-0.170975	-0.220935	-1.47382	0.0156523	-0.318307	-0.0302853	0.10149	-0.88126	-1.47489	0.796586	-0.797584	-0.886411
9	Resilient	imipramine	0.963531	1.12419	-2.62589	-0.603253	1.12901	-1.27517	-1.36947	0.136854	-1.59182	-0.10627	1.7987	-0.787559	-0.81896	0.0908943	-1.82359	-0.546351	-0.65871	0.519441	2.34543	-1.55952	-0.12148	1.22011	1.8741	-0.7046	0.296167	0.31217	-0.0290293	-0.177016	0.0181959	-1.95334	-1.59203	-0.538832	2.07354	0.094666	-0.624327	0.0772059	1.25624	-0.431001	1.85485	0.916082	-0.456873	0.646645	1.13208	-0.828906	-1.33495	0.0141158	-1.3297
21	Resilient	imipramine	0.484978	0.468107	0.64237	0.321101	0.168725	0.0241347	1.79515	1.02771	1.48184	1.84103	0.70015	0.511608	1.42616	-0.135745	1.60141	1.52699	0.859041	-1.33057	1.16792	1.31402	-1.00379	-0.0701084	-0.684769	1.65799	0.734867	0.370348	1.34932	0.0568086	-0.39452	0.438324	0.0535192	-0.566252	-0.866162	0.768331	-0.513312	-0.0159246	0.851639	-0.0935936	0.415678	-1.23814	2.19682	0.692155	0.436405	1.51747	0.00206411	0.961272	0.719235
7	Resilient	saline	1.39616	1.24243	0.753765	0.941596	1.28567	-0.444256	1.13106	0.177666	0.53475	-0.323664	0.0244978	1.18004	-0.465052	1.21881	0.32421	0.196497	0.474424	0.402018	0.376877	0.941944	-0.950581	0.437725	-0.609307	0.442427	0.408619	0.260187	0.690556	0.663423	0.275058	-0.459154	-0.276951	1.34532	-0.218682	2.04673	1.24773	1.01351	0.325034	2.18431	-0.380209	1.34699	1.23428	-3.1794	0.321455	0.407411	1.27112	-0.970151	0.251155
11	Resilient	saline	-1.34422	-0.946529	0.0431725	-0.445611	-0.341224	0.508915	-0.893505	-0.0185854	-0.634821	-0.0164507	0.618586	-0.299735	0.00455442	-0.273579	0.195063	0.373021	0.0691279	0.623248	0.445787	0.241776	0.518004	0.315272	0.571751	-0.483856	0.425016	-0.243612	-0.345638	0.885905	-0.606552	-0.0529898	-1.38546	-0.255043	-0.486093	-0.70712	-0.381054	0.438686	0.332255	-0.539977	0.0350958	-0.736894	-0.460109	0.507401	0.108967	0.868669	-0.281635	1.11992	0.0336041
16	Resilient	saline	1.55343	1.7	-2.57776	-0.798089	0.213479	-2.45604	-2.07741	-0.726519	-1.91594	-1.39686	-0.115972	-1.32138	-1.29983	0.292786	-1.4675	-2.96251	0.386118	0.443725	1.6774	0.412728	1.0134	1.41151	1.98857	-0.574441	-4.55298	1.0579	0.13222	-0.278562	-1.20713	-3.19235	-1.26025	1.87491	1.90259	0.414677	1.39813	1.54636	1.61879	0.8983	2.3187	2.79614	0.513043	0.691284	1.34792	-1.39223	-1.19578	-0.441415	-1.74269
6	Susceptible	imipramine	1.50194	1.05782	0.488949	-0.573594	1.85336	-1.67644	0.611338	2.20019	0.129587	0.276552	0.883769	-0.330581	-0.547219	-0.567384	-0.291166	-1.11735	0.344255	1.62542	0.982419	0.0666152	0.770778	-0.629636	1.17971	0.448108	-0.104418	0.797812	0.133796	0.388986	0.465094	2.05861	0.160933	-0.969876	1.13493	1.37768	1.60475	1.92344	1.16207	2.20358	0.798519	0.952608	0.767505	0.471497	0.759393	-0.57552	0.131367	-0.258066	-0.181062
15	Susceptible	imipramine	-0.604948	-0.855449	-0.230203	-1.73575	-1.47644	-0.0749333	0.488072	0.0941978	-1.8923	0.422405	-0.142904	-1.52293	-0.28016	-0.1414	0.276086	0.0442647	1.07248	-1.53927	-1.81004	0.738511	1.08886	0.12447	0.497234	-1.58413	0.426961	-0.486316	-1.55491	-0.228035	0.118253	0.810302	-0.623219	-0.172279	-0.295941	-0.832407	0.0469068	-0.953465	-0.00193051	0.360335	0.174885	0.207124	-0.784428	0.191245	-1.00292	-0.484871	-0.727181	-0.167361	-0.272095
20	Susceptible	imipramine	0.0711006	0.0191561	0.723883	-0.895601	0.515816	-1.27585	1.39965	0.129611	0.402518	1.6889	-1.68289	-1.02145	-0.907665	1.47119	0.58299	0.614281	0.547758	0.683496	-0.524516	-0.166008	-0.55842	0.0186752	-1.35711	0.479517	0.0621827	0.841107	0.35722	1.079	0.553318	0.0312924	0.504212	1.14545	-1.30404	-0.272945	1.43963	-1.73501	-0.611198	0.423534	-0.769075	0.0943674	0.155338	0.368259	-0.44335	0.358756	0.141028	-2.00812	0.694544
4	Susceptible	saline	1.33483	1.49123	1.97252	-0.0569938	2.09337	0.891235	0.950969	-0.134437	1.2887	1.2167	0.219276	0.059089	-0.041404	-1.59774	0.390325	0.784253	0.116827	-0.708016	0.501814	0.388946	-1.21602	0.357429	-0.431238	1.53284	0.636371	-0.477309	1.06554	1.44476	0.271441	-0.509397	-0.491403	-0.687934	0.000135551	1.98192	-0.690733	0.0265055	0.3642	0.543208	0.0157442	-0.727216	-0.347301	0.401221	0.847176	-0.185154	0.514045	-2.12535	-1.48191
12	Susceptible	saline	-1.35794	-0.910957	0.172795	-0.799267	-0.743995	1.45545	-0.126158	0.86849	-0.915557	-1.38313	1.44929	-1.10042	-0.603595	-1.23941	0.145752	1.08943	-2.29023	1.2721	-0.367873	1.24166	-0.523957	1.16522	1.41965	-1.31732	0.311876	0.516488	-1.49739	-0.595684	-3.70054	-0.881142	2.38953	-1.78505	1.48251	-0.122527	-0.190716	0.667243	1.31405	-2.21886	1.48624	-0.521867	-0.416067	0.216541	0.786926	-0.940227	3.45998	-0.428575	-1.69563
17	Susceptible	saline	-0.843421	-0.815128	-0.570888	-0.667918	-0.837653	0.686287	0.574469	-0.519331	0.254975	0.322368	-0.357078	-0.705221	-0.471091	-0.617542	-0.0376763	-0.61132	0.853839	0.103622	-0.768348	-0.69768	-1.65232	0.314869	-0.786716	0.00728424	0.137746	-1.17014	-0.441123	-0.156508	-0.336662	0.554555	-0.448593	-0.476031	-0.011491	-1.04795	-0.0514043	-0.233678	-0.64337	-0.539928	-0.236952	-0.75612	-2.15674	0.0745574	-0.194827	0.83016	-0.564696	0.95195	0.433058
[truncated: 284 more columns]
