# Supplementary material for: Chronic stress and antidepressant treatment alter purine metabolism and beta oxidation within mouse brain and serum
Source: Sci Rep. 2020 Oct 22;10:18134. doi: 10.1038/s41598-020-75114-5 (PMC7582177; doi:10.1038/s41598-020-75114-5)
Supplement: Supplementary file 9 — Supplementary information 9. [file 41598_2020_75114_MOESM9_ESM.xlsx]

## Sheet: Supp. Table 1a (Serum Metab.)
Metabolite	f.value	p.value	LOG10(p)	FDR	Fisher's LSD
VANILIN-4-SULFATE	52.417	1.48e-13	12.829	5.22e-11	Resilient - Control; Suseptible - Control
BENZOYLCARNITINE	49.164	4.71e-13	12.327	8.29e-11	Resilient - Control; Suseptible - Control
INDOLE-3-CARBOXYLIC ACID	30.04	1.37e-09	8.8639	1.61e-07	Resilient - Control; Suseptible - Control
HIPPURIC ACID	20.645	1.92e-07	6.7166	1.69e-05	Resilient - Control; Suseptible - Control
3-METHYLPHENYLACETIC ACID	16.603	2.18e-06	5.6617	0.00015343	Resilient - Control; Suseptible - Control
TETRADECANEDIOIC ACID	13.451	1.7e-05	4.7705	0.00099521	Resilient - Control; Suseptible - Control
INDOXYL SULFATE	12.749	2.74e-05	4.5628	0.0013761	Resilient - Control; Suseptible - Control
GLUCONO-D-LACTONE	11.249	7.82e-05	4.1066	0.0030655	Control - Resilient; Control - Suseptible
ACETYLPHOSPHATE	11.246	7.84e-05	4.1058	0.0030655	Resilient - Control; Suseptible - Control
HYDROXYISOCAPROIC ACID	10.995	9.38e-05	4.0277	0.0033027	Resilient - Control; Suseptible - Control
RIBOSE-PHOSPHATE	10.491	0.00013502	3.8696	0.0039678	Resilient - Control; Suseptible - Control
GLU-LEU	10.488	0.00013526	3.8688	0.0039678	Control - Resilient; Control - Suseptible
TAURODEOXYCHOLIC ACID	10.341	0.00015065	3.822	0.0040791	Suseptible - Control; Suseptible - Resilient
GLUCOSE-1-PHOSPHATE	9.4536	0.00029014	3.5374	0.0072267	Control - Resilient; Control - Suseptible
CMP	9.374	0.00030796	3.5115	0.0072267	Resilient - Control; Suseptible - Control
BILIRUBIN	8.8603	0.00045369	3.3432	0.0099812	Control - Resilient; Suseptible - Resilient
DIHYDROXY-ACETONE-PHOSPHATE	8.7143	0.00050705	3.295	0.010499	Resilient - Control; Suseptible - Control
FAD	8.3118	0.00069036	3.1609	0.0135	Suseptible - Control; Suseptible - Resilient
MALONIC ACID	8.1256	0.00079726	3.0984	0.014578	Control - Resilient; Control - Suseptible
INDOXYL	8.0764	0.00082828	3.0818	0.014578	Resilient - Control; Suseptible - Control
HYDROXYISOVALERIC ACID	7.8069	0.0010218	2.9906	0.017127	Resilient - Control; Suseptible - Control
2-AMINOOCTANOIC ACID	7.7364	0.0010797	2.9667	0.017276	Resilient - Control; Suseptible - Control
SUCCINATE	7.2533	0.0015807	2.8012	0.024192	Resilient - Control; Suseptible - Control
URIC ACID	6.9932	0.0019449	2.7111	0.028525	Resilient - Control; Suseptible - Control
2-OXOBUTANOATE	6.7653	0.0023352	2.6317	0.03288	Resilient - Control; Suseptible - Control
N-ACETYL-GLUTAMINE	6.377	0.0031983	2.4951	0.04179	Control - Resilient; Control - Suseptible
5-OXOPROLINE	6.3743	0.0032055	2.4941	0.04179	Control - Resilient
THIAMINE	6.0298	0.0042497	2.3716	0.053425	Control - Resilient; Control - Suseptible
GUANIDINEACETIC ACID	5.8094	0.0050978	2.2926	0.061877	Control - Resilient; Control - Suseptible
P-CRESOL SULFATE	5.6478	0.0058298	2.2343	0.068403	Resilient - Control; Resilient - Suseptible
INDOLE	5.513	0.0065232	2.1855	0.07407	Control - Resilient; Control - Suseptible
CYCLOHEXANOYLCARNITINE	5.3222	0.0076538	2.1161	0.08338	Resilient - Control; Suseptible - Control
MANDELOYLCARNITINE	5.2971	0.0078168	2.107	0.08338	Resilient - Control; Suseptible - Control
HYPOXANTHINE	5.0787	0.0093985	2.0269	0.097302	Control - Suseptible
1,5-ANHYDROHEXITOL	4.7591	0.012335	1.9089	0.12405	Resilient - Control
CARBAMOYL PHOSPHATE	4.7001	0.012973	1.8869	0.12685	Resilient - Control
CRESOL	4.499	0.01542	1.8119	0.14563	Resilient - Control; Resilient - Suseptible
HYDROXYBUTYRYLCARNITINE	4.4504	0.016079	1.7937	0.14563	Control - Resilient; Control - Suseptible
METHYLIMIDAZOLEACETIC ACID	4.4464	0.016135	1.7922	0.14563	Resilient - Control; Suseptible - Control
N-ALPHA-ACETYLARGININE	4.3762	0.017143	1.7659	0.15086	Control - Resilient; Control - Suseptible
XANTHINE	4.2729	0.018748	1.727	0.16096	Control - Suseptible
CHOLIC ACID	4.1981	0.020006	1.6988	0.16767	Suseptible - Control
P-AMINOBENZOATE	4.1665	0.020564	1.6869	0.16834	Control - Suseptible
N-ACETYL-GLUCOSAMINE-1-PHOSPHATE	4.0541	0.022683	1.6443	0.18146	Resilient - Control; Suseptible - Control
DIHYDROXYPHENYLALANINE	3.8729	0.026584	1.5754	0.20794	Control - Resilient; Control - Suseptible
GLYCOLIC ACID	3.8446	0.027254	1.5646	0.20855	Control - Suseptible; Resilient - Suseptible
1-METHYLHISTAMINE	3.761	0.029335	1.5326	0.21201	Control - Resilient; Suseptible - Resilient
PHENYLPYRUVATE	3.7334	0.030059	1.522	0.21201	Resilient - Control
DAMP	3.704	0.030849	1.5108	0.21201	Resilient - Control
HEXADECANEDIOIC ACID	3.7028	0.030882	1.5103	0.21201	Suseptible - Control
2-KETO-ISOVALERATE	3.6904	0.031221	1.5056	0.21201	Resilient - Control; Suseptible - Control
GLYCERYLPHOSPHORYLETHANOLAMINE	3.6868	0.03132	1.5042	0.21201	Control - Resilient; Suseptible - Resilient
OROTIDINE-5-PHOSPHATE	3.5319	0.035926	1.4446	0.2386	Resilient - Control; Suseptible - Control
3-HYDROXYBUTYRIC ACID	3.4952	0.037118	1.4304	0.24195	Control - Suseptible; Resilient - Suseptible
GLYCERATE	3.4463	0.038768	1.4115	0.24812	Control - Resilient
GLUTATHIONE DISULFIDE	3.3521	0.042164	1.3751	0.26503	Control - Resilient
QUINOLINATE	3.3193	0.043419	1.3623	0.26813	Resilient - Control
GLUTACONYLCARNITINE	3.2801	0.044968	1.3471	0.27254	Suseptible - Control
ISOBUTYRYL CARNITINE	3.2625	0.045682	1.3403	0.27254	Resilient - Control
ADENOSINE	3.2004	0.048298	1.3161	0.28335	Resilient - Control
LEUCINE	3.1733	0.049488	1.3055	0.28557	Control - Resilient; Control - Suseptible

## Sheet: Supp. Table 1b (Serum Lipids)
Lipid	f.value	p.value	-LOG10(p)	FDR	Fisher's LSD
LPC_20:0_	16.193	2.8218e-06	5.5495	0.0028049	Control - Resilient; Control - Suseptible; Resilient - Suseptible
PA_16:0/22:3	6.666	0.0025299	2.5969	0.81067	Control - Resilient; Control - Suseptible; Resilient - Suseptible
PI_18:1/20:4	6.5468	0.0027862	2.555	0.81067	Control - Resilient; Suseptible - Control; Suseptible - Resilient
PI_p18:0/20:2	5.9292	0.0046169	2.3357	0.81067	Resilient - Control; Suseptible - Control; Suseptible - Resilient
PA_20:2/22:0	5.8246	0.0050339	2.2981	0.81067	Resilient - Control; Suseptible - Control; Resilient - Suseptible
PI_18:1/18:3	5.3855	0.0072576	2.1392	0.81067	Control - Resilient; Suseptible - Control; Suseptible - Resilient
PI_16:1/20:3	5.2443	0.0081724	2.0877	0.81067	Resilient - Control; Suseptible - Control; Suseptible - Resilient
LPC_20:5_	5.143	0.0089012	2.0506	0.81067	Resilient - Control; Suseptible - Control; Suseptible - Resilient
LPC_20:4_	5.1	0.0092312	2.0347	0.81067	Control - Resilient; Suseptible - Control; Suseptible - Resilient
PI_p18:0/20:3	4.9877	0.010152	1.9934	0.81067	Resilient - Control; Suseptible - Control; Suseptible - Resilient
PE_38:6_	4.9799	0.01022	1.9906	0.81067	Resilient - Control; Control - Suseptible; Resilient - Suseptible
SM_d18:2/24:0	4.9711	0.010297	1.9873	0.81067	Control - Resilient; Control - Suseptible; Resilient - Suseptible
LPC_20:3_	4.8449	0.011463	1.9407	0.81067	Resilient - Control; Suseptible - Control; Suseptible - Resilient
LPC_18:1_	4.8093	0.011817	1.9275	0.81067	Control - Resilient; Suseptible - Control; Suseptible - Resilient
PA_p18:0/20:0	4.7543	0.012386	1.9071	0.81067	Resilient - Control; Suseptible - Control; Suseptible - Resilient
PI_p18:0/18:0	4.5958	0.014187	1.8481	0.81067	Resilient - Control; Suseptible - Control; Suseptible - Resilient
LPS_14:0	4.5085	0.015293	1.8155	0.81067	Resilient - Control; Suseptible - Control; Resilient - Suseptible
PG_16:1/20:1	4.4993	0.015416	1.812	0.81067	Resilient - Control; Suseptible - Control; Suseptible - Resilient
PA_14:0/22:0	4.469	0.015824	1.8007	0.81067	Resilient - Control; Control - Suseptible; Resilient - Suseptible
PI_16:0/22:5	4.4277	0.016398	1.7852	0.81067	Resilient - Control; Suseptible - Control; Suseptible - Resilient
CE_20:0	4.145	0.020953	1.6788	0.81067	Control - Resilient; Control - Suseptible; Suseptible - Resilient
PA_16:0/20:3	4.1193	0.021427	1.669	0.81067	Resilient - Control; Control - Suseptible; Resilient - Suseptible
LPC_O-22:1_	4.0611	0.022544	1.647	0.81067	Control - Resilient; Control - Suseptible; Suseptible - Resilient
PG_18:1/20:1	4.0486	0.022792	1.6422	0.81067	Control - Resilient; Suseptible - Control; Suseptible - Resilient
PG_18:2/18:3	4.042	0.022924	1.6397	0.81067	Control - Resilient; Control - Suseptible; Suseptible - Resilient
d18:1/24:1-MonoHex	3.9992	0.023797	1.6235	0.81067	Resilient - Control; Suseptible - Control; Suseptible - Resilient
PE_36:1_	3.9983	0.023817	1.6231	0.81067	Resilient - Control; Control - Suseptible; Resilient - Suseptible
LPC_18:2_	3.8999	0.025961	1.5857	0.81067	Control - Resilient; Suseptible - Control; Suseptible - Resilient
PG_18:0/20:0	3.8543	0.027022	1.5683	0.81067	Control - Resilient; Suseptible - Control; Suseptible - Resilient
TAG_52:8	3.8524	0.027067	1.5676	0.81067	Control - Resilient; Control - Suseptible; Resilient - Suseptible
PG_18:1/18:1	3.8496	0.027134	1.5665	0.81067	Resilient - Control; Suseptible - Control; Suseptible - Resilient
DAG_38:7	3.8162	0.027942	1.5537	0.81067	Control - Resilient; Control - Suseptible; Suseptible - Resilient
PC_44:6_	3.7918	0.02855	1.5444	0.81067	Control - Resilient; Control - Suseptible; Resilient - Suseptible
PA_16:0/20:0	3.7867	0.028677	1.5425	0.81067	Resilient - Control; Control - Suseptible; Resilient - Suseptible
PI_16:0/20:3	3.7671	0.029178	1.5349	0.81067	Control - Resilient; Suseptible - Control; Suseptible - Resilient
Cer_d18:1/24:1	3.7386	0.02992	1.524	0.81067	Resilient - Control; Suseptible - Control; Suseptible - Resilient
PG_p18:0/16:1	3.6795	0.031523	1.5014	0.81067	Control - Resilient; Control - Suseptible; Suseptible - Resilient
TAG_42:3	3.6415	0.032601	1.4868	0.81067	Control - Resilient; Control - Suseptible; Resilient - Suseptible
LPA_20:5_	3.6391	0.03267	1.4858	0.81067	Resilient - Control; Suseptible - Control; Resilient - Suseptible
PI__20:3/22:6	3.55	0.035353	1.4516	0.81067	Resilient - Control; Suseptible - Control; Suseptible - Resilient
Cer_d18:1/16:0	3.5436	0.035554	1.4491	0.81067	Resilient - Control; Suseptible - Control; Suseptible - Resilient
DAG_42:7	3.5415	0.035621	1.4483	0.81067	Control - Resilient; Control - Suseptible; Resilient - Suseptible
PI_18:1/18:2	3.5387	0.035709	1.4472	0.81067	Control - Resilient; Suseptible - Control; Suseptible - Resilient
LPE_20:3_	3.5057	0.036772	1.4345	0.81067	Resilient - Control; Suseptible - Control; Resilient - Suseptible
PI_16:0/20:4	3.4672	0.038055	1.4196	0.81067	Resilient - Control; Suseptible - Control; Suseptible - Resilient
PG_18:0/20:4	3.4193	0.039714	1.4011	0.81067	Control - Resilient; Control - Suseptible; Suseptible - Resilient
PI_18:1/20:3	3.4103	0.040032	1.3976	0.81067	Control - Resilient; Suseptible - Control; Suseptible - Resilient
SM_d18:1/16:1	3.372	0.041424	1.3827	0.81067	Resilient - Control; Suseptible - Control; Suseptible - Resilient
PG_22:1/22:6	3.3545	0.042074	1.376	0.81067	Control - Resilient; Control - Suseptible; Suseptible - Resilient
SM_d18:2/16:0	3.3498	0.042253	1.3741	0.81067	Control - Resilient; Control - Suseptible; Suseptible - Resilient
LPC_22:0_	3.3322	0.042922	1.3673	0.81067	Control - Resilient; Control - Suseptible; Resilient - Suseptible
LPG_16:1_	3.327	0.043121	1.3653	0.81067	Control - Resilient; Suseptible - Control; Suseptible - Resilient
LPC_22:5_	3.3058	0.043946	1.3571	0.81067	Control - Resilient; Suseptible - Control; Suseptible - Resilient
PA_14:0/22:1	3.3034	0.04404	1.3561	0.81067	Control - Resilient; Control - Suseptible; Resilient - Suseptible
PG_18:1/22:1	3.1997	0.048329	1.3158	0.86042	Control - Resilient; Suseptible - Control; Suseptible - Resilient
PG_p18:0/18:1	3.1653	0.049848	1.3024	0.86042	Control - Resilient; Control - Suseptible; Suseptible - Resilient
PA_p18:0/20:4	3.1641	0.049901	1.3019	0.86042	Resilient - Control; Suseptible - Control; Resilient - Suseptible
PA_18:1/22:0	3.1457	0.050732	1.2947	0.86042	Resilient - Control; Suseptible - Control; Resilient - Suseptible
LPA_20:3_	3.1203	0.051904	1.2848	0.86042	Resilient - Control; Suseptible - Control; Suseptible - Resilient
LPA_22:6_	3.1164	0.052086	1.2833	0.86042	Resilient - Control; Suseptible - Control; Resilient - Suseptible
PA_18:0/22:3	3.094	0.053145	1.2745	0.86042	Resilient - Control; Control - Suseptible; Resilient - Suseptible
PG_18:2/20:1	3.0565	0.054972	1.2599	0.86042	Control - Resilient; Suseptible - Control; Suseptible - Resilient
PI_18:0/20:0	3.0526	0.055167	1.2583	0.86042	Resilient - Control; Suseptible - Control; Suseptible - Resilient
PI_16:1/18:1	2.9982	0.057943	1.237	0.86042	Control - Resilient; Suseptible - Control; Suseptible - Resilient
PA_14:0/18:2	2.9573	0.060123	1.221	0.86042	Resilient - Control; Control - Suseptible; Resilient - Suseptible
CE_22:1	2.9428	0.060918	1.2153	0.86042	Control - Resilient; Control - Suseptible; Suseptible - Resilient
PE_38:0_/PE_O-40:7_	2.9378	0.061197	1.2133	0.86042	Control - Resilient; Control - Suseptible; Suseptible - Resilient
PI_18:2/20:3	2.9354	0.061328	1.2123	0.86042	Control - Resilient; Control - Suseptible; Suseptible - Resilient
PG_16:1/20:0	2.9331	0.061458	1.2114	0.86042	Control - Resilient; Suseptible - Control; Suseptible - Resilient
PI_16:1/16:1	2.8515	0.066173	1.1793	0.90659	Resilient - Control; Suseptible - Control; Suseptible - Resilient
PA_16:0/22:6	2.8448	0.066581	1.1767	0.90659	Resilient - Control; Control - Suseptible; Resilient - Suseptible
TAG_60:11	2.8187	0.068173	1.1664	0.91573	Resilient - Control; Suseptible - Control; Suseptible - Resilient
CE_16:1	2.7872	0.070152	1.154	0.92247	Resilient - Control; Suseptible - Control; Suseptible - Resilient
PS_20:1/20:2	2.7696	0.071285	1.147	0.92247	Resilient - Control; Suseptible - Control; Suseptible - Resilient
PA_16:0/20:1	2.7638	0.071661	1.1447	0.92247	Resilient - Control; Control - Suseptible; Resilient - Suseptible
PA_16:0/20:2	2.7193	0.074632	1.1271	0.92247	Control - Resilient; Control - Suseptible; Resilient - Suseptible
d18:0/20:5-MonoHex	2.7088	0.075349	1.1229	0.92247	Resilient - Control; Control - Suseptible; Resilient - Suseptible
TAG_58:5	2.6919	0.076519	1.1162	0.92247	Control - Resilient; Control - Suseptible; Resilient - Suseptible
LPG_18:1_	2.6814	0.077251	1.1121	0.92247	Control - Resilient; Suseptible - Control; Suseptible - Resilient
PE_34:2_	2.6683	0.078185	1.1069	0.92247	Control - Resilient; Control - Suseptible; Resilient - Suseptible
PA_18:0/22:0	2.65	0.079497	1.0996	0.92247	Resilient - Control; Suseptible - Control; Resilient - Suseptible
TAG_58:10	2.6437	0.079957	1.0971	0.92247	Control - Resilient; Control - Suseptible; Resilient - Suseptible
PI_18:2/22:2	2.6262	0.081252	1.0902	0.92247	Control - Resilient; Suseptible - Control; Suseptible - Resilient
LPS_18:3	2.6178	0.081875	1.0868	0.92247	Resilient - Control; Control - Suseptible; Resilient - Suseptible
PE_42:8_/PE_O-42:1_	2.6083	0.082587	1.0831	0.92247	Control - Resilient; Control - Suseptible; Suseptible - Resilient
LPC_16:1_	2.6082	0.082596	1.083	0.92247	Control - Resilient; Suseptible - Control; Suseptible - Resilient
PA_20:0/20:0	2.5537	0.086827	1.0613	0.95219	Control - Resilient; Control - Suseptible; Resilient - Suseptible
PG_18:1/22:0	2.548	0.087281	1.0591	0.95219	Resilient - Control; Suseptible - Control; Suseptible - Resilient
PE_O-36:4_	2.5285	0.088857	1.0513	0.95219	Control - Resilient; Control - Suseptible; Resilient - Suseptible
PA_16:0/16:1	2.5256	0.089088	1.0502	0.95219	Resilient - Control; Control - Suseptible; Resilient - Suseptible
LPA_22:4_	2.4714	0.093638	1.0285	0.96017	Resilient - Control; Control - Suseptible; Resilient - Suseptible
DAG_40:8	2.4598	0.094642	1.0239	0.96017	Control - Resilient; Control - Suseptible; Resilient - Suseptible
LPA_22:3_	2.4558	0.094984	1.0223	0.96017	Control - Resilient; Control - Suseptible; Resilient - Suseptible
PA_16:0/22:2	2.4415	0.096245	1.0166	0.96017	Control - Resilient; Control - Suseptible; Resilient - Suseptible
PA_16:0/18:2	2.438	0.096558	1.0152	0.96017	Resilient - Control; Control - Suseptible; Resilient - Suseptible
PG_20:1/20:3	2.4372	0.096626	1.0149	0.96017	Control - Resilient; Suseptible - Control; Suseptible - Resilient
PA_p18:0/20:2	2.4342	0.096896	1.0137	0.96017	Resilient - Control; Suseptible - Control; Resilient - Suseptible
PG_20:2/20:4	2.4267	0.097563	1.0107	0.96017	Control - Resilient; Control - Suseptible; Suseptible - Resilient

## Sheet: Supp. Table 1c (Ser. Med. Lipid
Lipid	f.value	p.value	-LOG10(p)	FDR	Fisher's LSD
5-iPF2a-VI	8.578	0.0010403	2.9828	0.1134	Control - Susceptible; Control – Resilient
12-oxoLTB4	7.4141	0.0022609	2.6457	0.12322	Susceptible - Control; Susceptible – Resilient
16-HETE	5.4782	0.0089938	2.0461	0.32678	Susceptible - Control; Susceptible – Resilient
4-HDHA	4.6813	0.016469	1.7833	0.44878	Control - Resilient; Susceptible – Resilient
TxB3	4.2234	0.023564	1.6278	0.50308	Susceptible - Control; Resilient – Control
8,9-diHETrE	3.8844	0.030884	1.5103	0.50308	Susceptible – Resilient
PGF1a	3.6781	0.03649	1.4378	0.50308	Control - Susceptible; Resilient – Susceptible
5,6-diHETE	3.6556	0.037164	1.4299	0.50308	Control – Resilient
15-keto-PGF2a	3.5194	0.041539	1.3815	0.50308	Susceptible – Resilient

## Sheet: Supp. Table 1d (Serum Protein)
	Control - Resilient		Control - Susceptible
Protein Name	p-value (FDR Corrected)	Log2 FC	p-value (FDR Corrected)	Log2 FC
C7	8.94e-09	0.49474	4.96e-10	0.570041
Hp	1.32e-05	-1.12921	3.04e-07	-1.42592
Apcs	5.71e-05	-1.36922	1.31e-06	-1.82383
Itih3	8.69e-05	-0.494562	6.4e-07	-0.677236
Hpx	0.000157265	-0.277454	8.14e-05	-0.305347
Lrg1	0.000360977	-0.366524	5.73e-06	-0.500099
Ica	0.00088373	0.162796	0.000595724	0.178272
Fn1	0.00094702	-0.20329	5.44e-06	-0.299895
Lifr	0.00185448	0.185118	3.06e-06	0.297304
Orm2	0.00262987	-0.98563	8.21e-06	-1.58216
Serpina3n	0.00748031	-0.286204	0.000108073	-0.435709
C3	0.00800086	-0.181552	9.41e-05	-0.281158
C4b	0.0107999	-0.226445	0.000177968	-0.348315
Ambp	0.0185757	-0.212793	0.00112769	-0.304198
Klkb1	0.0720965	0.0921963	0.000709004	0.17132
Trip11	0.591767	0.103036	0.000690198	0.438391
Mug1	0.733801	0.0467932	0.000373795	0.273183

## Sheet: Supp. Table 2a (vHipp Metab.)
Metabolite	f.value	p.value	-LOG10(p)	FDR	Fisher's LSD
ADP	104.64	0	4.66	0.01	Control - Resilient; Susceptible - Control; Susceptible - Resilient
Glutathione	37.55	0	3.39	0.05	Resilient - Control; Susceptible - Control; Susceptible - Resilient
Succinyladenosine	33.03	0	3.24	0.05	Control - Susceptible; Resilient - Susceptible
IDP	29.43	0	3.1	0.06	Control - Resilient; Susceptible - Control; Susceptible - Resilient
S1P	22.31	0	2.78	0.09	Control - Resilient; Susceptible - Resilient
Ribosylimidazoleacetic Acid	20.66	0	2.69	0.1	Control - Resilient; Control - Susceptible
3-methyl-histidine	17.02	0	2.47	0.12	Control - Resilient; Control - Susceptible; Resilient - Susceptible
Glycerol	16.8	0	2.46	0.12	Resilient - Control; Resilient - Susceptible
Lactose	15.62	0	2.38	0.13	Control - Resilient; Control - Susceptible; Resilient - Susceptible
S-adenosyl-L-methionine	14.3	0.01	2.28	0.13	Control - Resilient; Susceptible - Resilient
2-aminobutyrate	14.18	0.01	2.27	0.13	Control - Resilient; Susceptible - Control; Susceptible - Resilient
Phosphotyrosine	13.83	0.01	2.25	0.13	Control - Susceptible; Resilient - Susceptible
Quinolinate	12.79	0.01	2.16	0.15	Control - Resilient; Control - Susceptible
Cysteine-glycine	11.25	0.01	2.03	0.18	Resilient - Control; Susceptible - Control
Phosphate	10.99	0.01	2.01	0.18	Control - Susceptible; Resilient - Susceptible
Benzoic acid	9.97	0.01	1.91	0.22	Resilient - Control; Resilient - Susceptible
Xanthosine	9.28	0.01	1.84	0.24	Control - Susceptible; Resilient - Susceptible
N-acetyl-L-ornithine	8.06	0.02	1.7	0.27	Control - Resilient
3-methylmalonylcarnitine	7.84	0.02	1.67	0.27	Control - Susceptible
Myristic acid	7.65	0.02	1.65	0.27	Control - Susceptible; Resilient - Susceptible
Glucono-D-lactone	7.63	0.02	1.65	0.27	Control - Susceptible
Methylmalonylcarnitine	7.55	0.02	1.64	0.27	Control - Resilient; Control - Susceptible
GAR	7.46	0.02	1.63	0.27	Control - Resilient
Dodecenoylcarnitine	7.43	0.02	1.62	0.27	Control - Resilient; Control - Susceptible
Butyrylcarnitine	7.42	0.02	1.62	0.27	Susceptible - Resilient
Propionylcarnitine	7.17	0.03	1.59	0.27	Control - Susceptible; Resilient - Susceptible
CMPF	7.15	0.03	1.59	0.27	Control - Resilient; Control - Susceptible
Acetylphosphate	7	0.03	1.57	0.27	Control - Resilient; Control - Susceptible
Pyruvate	6.83	0.03	1.55	0.28	Control - Resilient; Control - Susceptible
Sucrose	6.36	0.03	1.48	0.31	Susceptible - Control; Susceptible - Resilient
GABA	6.26	0.03	1.47	0.31	Control - Susceptible
2-hydroxybutyric acid	6.01	0.04	1.43	0.32	Control - Resilient; Control - Susceptible
Ethanolamine	5.81	0.04	1.4	0.33	Control - Susceptible; Resilient - Susceptible
Glycerophosphocholine	5.66	0.04	1.38	0.33	Susceptible - Control; Susceptible - Resilient
Carnosine	5.62	0.04	1.38	0.33	Resilient - Susceptible
Dihydroxyphenylalanine	5.55	0.04	1.36	0.33	Control - Resilient
Ribose-phosphate	5.5	0.04	1.36	0.33	Control - Resilient
Proline betaine	5.36	0.05	1.34	0.34	Control - Resilient
Acetylcarnitine	5.2	0.05	1.31	0.34	Susceptible - Control; Susceptible - Resilient

## Sheet: Supp. Table 2b (NAc Metab.)
Metabolite	f.value	p.value	-LOG10(p)	FDR	Fisher's LSD
Benzoylcarnitine	36.93	0	4.88	0	Resilient - Control; Susceptible - Control
Cholesterol	10.59	0	2.56	0.18	Resilient - Control; Susceptible - Control
Hexanoylcarnitine	10.49	0	2.55	0.18	Control - Resilient; Control - Susceptible
Glutarylcarnitine	10.23	0	2.51	0.18	Resilient - Control; Resilient - Susceptible
Tetradecanedioic acid	10.18	0	2.5	0.18	Control - Resilient; Susceptible - Resilient
Fumarate	7.67	0.01	2.09	0.38	Control - Susceptible; Resilient - Susceptible
Biotin	6.82	0.01	1.93	0.38	Resilient - Control; Resilient - Susceptible
2-aminoadipic acid	6.77	0.01	1.92	0.38	Control - Susceptible; Resilient - Susceptible
1-methyl-histidine	6.65	0.01	1.89	0.38	Resilient - Control
Adenine	6.5	0.01	1.86	0.38	Resilient - Control; Susceptible - Control
2-aminobutyrate	5.99	0.02	1.76	0.42	Resilient - Control
Glycerophosphocholine	5.74	0.02	1.71	0.42	Resilient - Control; Susceptible - Control
Threonine	5.69	0.02	1.7	0.42	Control - Resilient; Control - Susceptible
Acetylcarnitine	5.63	0.02	1.68	0.42	Resilient - Control; Susceptible - Control
4-hydroxyphenyllactic acid	5.32	0.02	1.62	0.45	Resilient - Control; Resilient - Susceptible
Indoxyl sulfate	4.75	0.03	1.49	0.55	Resilient - Control; Susceptible - Control
Pantothenate	4.72	0.03	1.48	0.55	Resilient - Control
3-methylglutarylcarnitine	4.44	0.04	1.41	0.6	Resilient - Susceptible
Phosphatidylglycerol	3.99	0.05	1.3	0.71	Resilient - Control

## Sheet: Supp. Table 2c (PFC Metab.)
Metabolites	f.value	p.value	-LOG10(p)	FDR	Fisher's LSD
Benzoylcarnitine	20.84	0	4.05	0.02	Resilient - Control; Susceptible - Control
3-methyl-histidine	9.64	0	2.57	0.38	Resilient - Control; Susceptible - Control
NAD	8.68	0	2.39	0.38	Susceptible - Control; Susceptible - Resilient
Betaine	7.09	0.01	2.08	0.58	Control - Resilient; Control - Susceptible
Octanoylcarnitine	5.42	0.02	1.71	0.89	Resilient - Control
Cyclic-AMP	5.37	0.02	1.7	0.89	Resilient - Control; Susceptible - Control
Xanthurenic acid	4.21	0.04	1.41	0.89	Control - Resilient

## Sheet: Supp Table 3 (Untargeted Metab)
			Untargeted metabolomics
	vHipp				NAc
Compound	Control vs. Resilient (p-value)	Control vs. Susceptible (p-value)		Compound	Control vs. Resilient (p-value)	Control vs. Susceptible (p-value)
2-Furoic-acid	0.37119	0.027139		2-Furoic-acid	0.033548	0.209437
2-Phosphoglyceric-acid	0.035443	0.540447		3-Fucosyllactose	0.038158	0.355385
2-Pyrrolidinone	0.039778	0.137062		5-Methylcytidine	0.030543	0.100618
3-Methylglutaconic-acid	0.209591	0.041324		Ascorbic-acid	0.000294	0.305867
3-Methyluridine	0.07708	0.018253		Bisnorbiotin	0.014772	0.202853
4-Pyridoxic-acid	0.159571	0.021768		Carnosine	0.010517	0.071531
5-Methylcytidine	0.874202	0.011728		Cytidine	0.03846	0.302784
6-Keto-prostaglandin-F1a	0.005885	0.113385		Glycerol-3-phosphate	0.034849	0.120256
9-Hexadecenoylcarnitine	0.342504	0.025304		L-Acetylcarnitine	0.010691	0.102904
Acetylcholine	0.088388	0.047813		N-Acetylcystathionine	0.005939	0.491577
Ascorbic-acid	0.082606	0.039988		Ribonic-acid	0.020383	0.183222
Bisnorbiotin	0.965229	0.019448
Carnosine	0.407842	0.036283
Cyclic-GMP	0.516535	0.034936
Cystathionine-ketimine	0.171392	0.011484
Cysteineglutathione-disulfide	0.063687	0.006065
Cytidine	0.106546	0.048031
D-Glucose-6-phosphate	0.049993	0.011759
Glutathione	0.378385	0.004561
Glycerol-3-phosphate	0.788777	0.014357
Hypotaurine	0.350182	0.007232
L-Acetylcarnitine	0.723633	0.027715
L-Cystathionine	0.034933	0.260845
Linoleyl-carnitine	0.191339	0.016275
N-acetyltryptophan	0.035214	0.93894
N-Formyl-L-methionine	0.02836	0.023656
Ribonic-acid	0.780228	0.049572
Sedoheptulose-7-phosphate	0.216715	0.038381
Succinyladenosine	0.022155	0.595283
Thyroxine	0.031686	0.017334
Tiglylglycine	0.083518	0.029382
Uracil	0.092882	0.042118
Uridine	0.087034	0.039685
Xanthosine	0.098782	0.040292

## Sheet: Supp. Table 4a (vHipp Lipids)
Lipid	f.value	p.value	-LOG10(p)	FDR	Fisher's LSD
SM_d20:1/20:3	473.62	2.4937e-07	6.6032	0.0002576	Resilient - Control; Control - Susceptible; Resilient - Susceptible
PE_O-32:2_	254.6	1.5795e-06	5.8015	0.00081582	Control - Resilient; Susceptible - Control; Susceptible - Resilient
PE_40:1_	24.367	0.0013173	2.8803	0.45208	Control - Resilient; Control - Susceptible; Resilient - Susceptible
CL_18:2-18:2-18:1-22:5	21.892	0.0017506	2.7568	0.45208	Control - Resilient; Control - Susceptible; Susceptible - Resilient
MAG_16:1	18.047	0.0028961	2.5382	0.53253	Resilient - Control; Susceptible - Control; Susceptible - Resilient
TAG_54:7	17.59	0.0030931	2.5096	0.53253	Resilient - Control; Control - Susceptible; Resilient - Susceptible
PI_16:0/18:1	14.117	0.0053839	2.2689	0.79451	Control - Resilient; Control - Susceptible; Resilient - Susceptible
PS_16:0/18:1	13.229	0.0063165	2.1995	0.81562	Control - Resilient; Control - Susceptible; Susceptible - Resilient
CL_86:21	10.742	0.010404	1.9828	0.99256	Resilient - Control; Susceptible - Control; Resilient - Susceptible
PS_18:0/20:1	10.141	0.011898	1.9245	0.99256	Control - Resilient; Control - Susceptible; Susceptible - Resilient
CL_18:1-18:1-20:2	9.5291	0.013728	1.8624	0.99256	Resilient - Control; Control - Susceptible; Resilient - Susceptible
PS_16:0/20:4	9.4037	0.014148	1.8493	0.99256	Control - Resilient; Control - Susceptible; Susceptible - Resilient
CL_82:13	9.3954	0.014177	1.8484	0.99256	Control - Resilient; Susceptible - Control; Susceptible - Resilient
PI_16:0/20:3	9.2788	0.014585	1.8361	0.99256	Resilient - Control; Control - Susceptible; Resilient - Susceptible
DAG_42:7	8.166	0.019394	1.7123	0.99256	Resilient - Control; Susceptible - Control; Resilient - Susceptible
ST_N18:1	8.1084	0.019698	1.7056	0.99256	Control - Resilient; Susceptible - Control; Susceptible - Resilient
CL_66:3	8.0498	0.020013	1.6987	0.99256	Resilient - Control; Susceptible - Control; Resilient - Susceptible
MAG_18:1	8.0426	0.020051	1.6979	0.99256	Resilient - Control; Susceptible - Control; Resilient - Susceptible
CL_82:11	7.9184	0.020744	1.6831	0.99256	Resilient - Control; Susceptible - Control; Susceptible - Resilient
PS_14:0/22:4	7.3639	0.024254	1.6152	0.99256	Control - Resilient; Control - Susceptible; Susceptible - Resilient
PI_p18:0/18:0	7.3331	0.024472	1.6113	0.99256	Control - Resilient; Control - Susceptible; Resilient - Susceptible
LPS_12:0	7.1968	0.025466	1.594	0.99256	Control - Resilient; Susceptible - Control; Susceptible - Resilient
CL_18:2-18:1-22:6	7.0044	0.026964	1.5692	0.99256	Resilient - Control; Control - Susceptible; Resilient - Susceptible
PS_16:0/18:2	6.9571	0.02735	1.563	0.99256	Control - Resilient; Control - Susceptible; Resilient - Susceptible
SM_d18:2/18:2	6.8882	0.027926	1.554	0.99256	Resilient - Control; Control - Susceptible; Resilient - Susceptible
TAG_58:8	6.7617	0.029026	1.5372	0.99256	Control - Resilient; Control - Susceptible; Resilient - Susceptible
SM_d18:2/16:0	6.6481	0.030063	1.522	0.99256	Resilient - Control; Susceptible - Control; Susceptible - Resilient
DAG_42:8	6.584	0.030671	1.5133	0.99256	Resilient - Control; Control - Susceptible; Resilient - Susceptible
LPS_22:4	6.3139	0.033417	1.476	0.99256	Resilient - Control; Control - Susceptible; Resilient - Susceptible
TAG_58:7	6.22	0.034449	1.4628	0.99256	Control - Resilient; Susceptible - Control; Susceptible - Resilient
PS_18:0/18:1	5.9965	0.03708	1.4309	0.99256	Control - Resilient; Control - Susceptible; Resilient - Susceptible
MAG_22:4	5.9339	0.037866	1.4218	0.99256	Control - Resilient; Control - Susceptible; Resilient - Susceptible
CL_72:10	5.8353	0.039147	1.4073	0.99256	Control - Resilient; Susceptible - Control; Susceptible - Resilient
PS_18:2/20:1	5.5747	0.042826	1.3683	0.99256	Control - Resilient; Control - Susceptible; Resilient - Susceptible
PI_16:0/22:2	5.5492	0.043211	1.3644	0.99256	Control - Resilient; Control - Susceptible; Resilient - Susceptible
SM_d18:1/20:3	5.1976	0.049012	1.3097	0.99256	Control - Resilient; Control - Susceptible; Resilient - Susceptible
PA_18:0/20:1	5.1011	0.050784	1.2943	0.99256	Control - Resilient; Control - Susceptible; Susceptible - Resilient
PA_p18:0/22:0	5.0503	0.051752	1.2861	0.99256	Control - Resilient; Control - Susceptible; Susceptible - Resilient
CL_76:14	4.9111	0.054532	1.2633	0.99256	Resilient - Control; Susceptible - Control; Resilient - Susceptible
Cer_d18:2/18:0	4.8526	0.05576	1.2537	0.99256	Control - Resilient; Control - Susceptible; Resilient - Susceptible
ST_OH_N20:1	4.7035	0.05906	1.2287	0.99256	Control - Resilient; Susceptible - Control; Susceptible - Resilient
CL_80:17	4.6425	0.060486	1.2183	0.99256	Resilient - Control; Susceptible - Control; Resilient - Susceptible
TAG_52:3	4.6297	0.060791	1.2162	0.99256	Resilient - Control; Susceptible - Control; Susceptible - Resilient
DAG_40:2	4.53	0.063239	1.199	0.99256	Resilient - Control; Control - Susceptible; Resilient - Susceptible
PI_18:0/18:1	4.5057	0.063853	1.1948	0.99256	Control - Resilient; Control - Susceptible; Susceptible - Resilient
TAG_54:2	4.501	0.063973	1.194	0.99256	Control - Resilient; Susceptible - Control; Susceptible - Resilient
PE_42:2_	4.3473	0.068075	1.167	0.99256	Control - Resilient; Control - Susceptible; Resilient - Susceptible
CL_18:1-18:2-18:2-20:2	4.3102	0.069116	1.1604	0.99256	Control - Resilient; Susceptible - Control; Susceptible - Resilient
PE_O-40:6_	4.2558	0.070681	1.1507	0.99256	Control - Resilient; Control - Susceptible; Susceptible - Resilient
TAG_52:1	4.1753	0.073087	1.1362	0.99256	Control - Resilient; Susceptible - Control; Susceptible - Resilient
PA_14:0/18:2	4.1005	0.075421	1.1225	0.99256	Control - Resilient; Control - Susceptible; Resilient - Susceptible
DAG_40:6	4.0132	0.078273	1.1064	0.99256	Control - Resilient; Control - Susceptible; Resilient - Susceptible
TAG_46:1	3.9123	0.081751	1.0875	0.99256	Resilient - Control; Susceptible - Control; Susceptible - Resilient
PG_18:0/22:2	3.912	0.081761	1.0875	0.99256	Resilient - Control; Control - Susceptible; Resilient - Susceptible
PI_18:0/18:0	3.8808	0.08288	1.0816	0.99256	Control - Resilient; Control - Susceptible; Resilient - Susceptible
LPS_18:1	3.8656	0.083432	1.0787	0.99256	Resilient - Control; Control - Susceptible; Resilient - Susceptible
PS_18:2/20:0	3.8465	0.08413	1.075	0.99256	Control - Resilient; Control - Susceptible; Susceptible - Resilient
PE_30:0_	3.8272	0.084847	1.0714	0.99256	Control - Resilient; Control - Susceptible; Resilient - Susceptible
CL_18:2-18:2-18:2-20:3	3.7638	0.087254	1.0592	0.99256	Control - Resilient; Susceptible - Control; Susceptible - Resilient
TAG_44:0	3.7525	0.087695	1.057	0.99256	Control - Resilient; Susceptible - Control; Susceptible - Resilient
PS_16:1/18:1	3.7037	0.089621	1.0476	0.99256	Control - Resilient; Control - Susceptible; Susceptible - Resilient
CL_86:17	3.6949	0.089975	1.0459	0.99256	Resilient - Control; Susceptible - Control; Resilient - Susceptible
CL_80:7	3.6847	0.090389	1.0439	0.99256	Resilient - Control; Susceptible - Control; Resilient - Susceptible
CL_18:0-22:4,_18:1-20:3	3.6448	0.092029	1.0361	0.99256	Resilient - Control; Susceptible - Control; Resilient - Susceptible
SM_d18:2/18:0	3.63	0.092646	1.0332	0.99256	Resilient - Control; Susceptible - Control; Susceptible - Resilient
PG_18:1/20:0	3.6127	0.093373	1.0298	0.99256	Control - Resilient; Control - Susceptible; Resilient - Susceptible
DAG_38:5	3.6076	0.09359	1.0288	0.99256	Control - Resilient; Susceptible - Control; Susceptible - Resilient
CL_70:2	3.5965	0.094065	1.0266	0.99256	Resilient - Control; Susceptible - Control; Resilient - Susceptible
PG_16:1/18:1	3.5703	0.095195	1.0214	0.99256	Control - Resilient; Control - Susceptible; Susceptible - Resilient
PE_38:8_/PE_O-38:1_	3.5138	0.097691	1.0101	0.99256	Control - Resilient; Susceptible - Control; Susceptible - Resilient
PG_p16:0/22:6	3.5082	0.097947	1.009	0.99256	Control - Resilient; Control - Susceptible; Susceptible - Resilient

## Sheet: Supp. Table 4b (NAc Lipids)
Lipid	f.value	p.value	-LOG10(p)	FDR	Fisher's LSD
PE_44:9_/PE_O-44:2_	24.323	0.00014416	3.8412	0.11912	Control - Resilient; Control - Susceptible; Resilient - Susceptible
PS_18:2/20:1	20.963	0.00026492	3.5769	0.11912	Resilient - Control; Susceptible - Control; Resilient - Susceptible
PI_18:1/20:1	19.021	0.00039073	3.4081	0.11912	Resilient - Control; Susceptible - Control; Resilient - Susceptible
CL_84:12	18.397	0.00044571	3.3509	0.11912	Resilient - Control; Susceptible - Control; Susceptible - Resilient
PG_a18:0/20:4	12.648	0.0018253	2.7387	0.39026	Resilient - Control; Susceptible - Control; Resilient - Susceptible
PE_O-38:3_	11.576	0.0024972	2.6025	0.39762	Resilient - Control; Control - Susceptible; Resilient - Susceptible
PG_18:1/20:2	11.438	0.0026037	2.5844	0.39762	Resilient - Control; Susceptible - Control; Resilient - Susceptible
CL_80:11	9.5574	0.00478	2.3206	0.44317	Control - Resilient; Susceptible - Control; Susceptible - Resilient
PI_18:0/18:1	9.4317	0.0049918	2.3017	0.44317	Resilient - Control; Susceptible - Control; Resilient - Susceptible
PG_16:1/18:1	9.4266	0.0050008	2.301	0.44317	Resilient - Control; Susceptible - Control; Resilient - Susceptible
PG_18:1/18:2	9.0817	0.0056439	2.2484	0.44317	Resilient - Control; Susceptible - Control; Resilient - Susceptible
PC_O-30:0_	9.0627	0.0056822	2.2455	0.44317	Control - Resilient; Control - Susceptible; Resilient - Susceptible
DAG_36:1	8.8175	0.0062044	2.2073	0.44317	Resilient - Control; Control - Susceptible; Resilient - Susceptible
PS_16:1/20:1	8.7597	0.0063358	2.1982	0.44317	Resilient - Control; Susceptible - Control; Resilient - Susceptible
PG_20:1/20:5	8.5553	0.0068282	2.1657	0.44317	Resilient - Control; Susceptible - Control; Resilient - Susceptible
PE_O-34:1_	8.5338	0.0068825	2.1623	0.44317	Resilient - Control; Control - Susceptible; Resilient - Susceptible
PG_a16:0/20:4	8.3959	0.0072443	2.14	0.44317	Resilient - Control; Susceptible - Control; Resilient - Susceptible
PS_18:1/18:2	8.2695	0.0075959	2.1194	0.44317	Resilient - Control; Susceptible - Control; Resilient - Susceptible
PG_20:1/20:1	8.1735	0.0078767	2.1037	0.44317	Resilient - Control; Susceptible - Control; Resilient - Susceptible
PI_18:0/18:2	7.7544	0.0092587	2.0335	0.49488	Resilient - Control; Susceptible - Control; Resilient - Susceptible
CL_70:2	7.4238	0.010558	1.9764	0.53746	Control - Resilient; Control - Susceptible; Susceptible - Resilient
PS_16:1/18:1	7.2763	0.011208	1.9505	0.54458	Resilient - Control; Susceptible - Control; Resilient - Susceptible
PE_O-36:5_	6.9311	0.012926	1.8885	0.60076	Resilient - Control; Control - Susceptible; Resilient - Susceptible
SM_d20:1/18:1	6.736	0.014036	1.8528	0.62519	Resilient - Control; Susceptible - Control; Resilient - Susceptible
PG_18:1/20:1	6.501	0.01553	1.8088	0.66132	Resilient - Control; Susceptible - Control; Resilient - Susceptible
PG_p18:0/20:1	6.4206	0.016085	1.7936	0.66132	Resilient - Control; Susceptible - Control; Resilient - Susceptible
SM_d18:0/20:5	5.9743	0.019632	1.707	0.75578	Resilient - Control; Susceptible - Control; Resilient - Susceptible
PS_18:1/20:1	5.8973	0.020335	1.6918	0.75578	Resilient - Control; Susceptible - Control; Resilient - Susceptible
MAG_20:2	5.8387	0.020891	1.68	0.75578	Control - Resilient; Control - Susceptible; Resilient - Susceptible
PG_p20:0/14:0	5.8059	0.02121	1.6735	0.75578	Resilient - Control; Susceptible - Control; Susceptible - Resilient
CL_86:17	5.6884	0.022402	1.6497	0.7632	Control - Resilient; Susceptible - Control; Susceptible - Resilient
TAG_60:12	5.5921	0.023439	1.6301	0.7632	Resilient - Control; Control - Susceptible; Resilient - Susceptible
PG_20:1/22:1	5.5812	0.02356	1.6278	0.7632	Resilient - Control; Susceptible - Control; Resilient - Susceptible
PG_18:1/20:0	5.3127	0.026791	1.572	0.84234	Resilient - Control; Susceptible - Control; Resilient - Susceptible
PS_18:1/22:3	5.0263	0.030843	1.5108	0.88374	Resilient - Control; Susceptible - Control; Susceptible - Resilient
PG_16:1/18:2	5.0036	0.031193	1.5059	0.88374	Resilient - Control; Susceptible - Control; Resilient - Susceptible
PA_22:0/22:4	4.9409	0.032191	1.4923	0.88374	Control - Resilient; Control - Susceptible; Resilient - Susceptible
PG_16:0/22:1	4.9171	0.032578	1.4871	0.88374	Resilient - Control; Susceptible - Control; Susceptible - Resilient
PI_16:0/18:1	4.8877	0.033066	1.4806	0.88374	Resilient - Control; Susceptible - Control; Resilient - Susceptible
PG_18:0/18:1	4.8876	0.033068	1.4806	0.88374	Resilient - Control; Control - Susceptible; Resilient - Susceptible
CL_66:6	4.7568	0.035345	1.4517	0.89677	Control - Resilient; Control - Susceptible; Susceptible - Resilient
PG_20:1/22:6	4.6249	0.037833	1.4221	0.89677	Resilient - Control; Susceptible - Control; Resilient - Susceptible
PC_24:0_	4.6085	0.038156	1.4184	0.89677	Control - Resilient; Control - Susceptible; Susceptible - Resilient
PG_18:0/22:4	4.5563	0.039211	1.4066	0.89677	Resilient - Control; Susceptible - Control; Resilient - Susceptible
CL_84:16	4.5535	0.039269	1.406	0.89677	Resilient - Control; Susceptible - Control; Susceptible - Resilient
CL_18:2-18:2-20:3	4.5461	0.039421	1.4043	0.89677	Control - Resilient; Control - Susceptible; Susceptible - Resilient
PS_16:0/18:1	4.5457	0.039428	1.4042	0.89677	Resilient - Control; Susceptible - Control; Resilient - Susceptible
CL_76:8	4.2687	0.045683	1.3402	0.91767	Control - Resilient; Control - Susceptible; Susceptible - Resilient
PA_20:0/22:3	4.2177	0.04696	1.3283	0.91767	Control - Resilient; Control - Susceptible; Resilient - Susceptible
CL_86:15	4.217	0.04698	1.3281	0.91767	Control - Resilient; Susceptible - Control; Susceptible - Resilient
CL_18:2-18:1-18:1-18:0	4.2148	0.047034	1.3276	0.91767	Control - Resilient; Control - Susceptible; Susceptible - Resilient
PE_O-36:3_	4.142	0.048937	1.3104	0.91767	Resilient - Control; Control - Susceptible; Resilient - Susceptible
PG_20:1/20:4	4.1167	0.04962	1.3043	0.91767	Resilient - Control; Susceptible - Control; Resilient - Susceptible
PS_16:0/18:2	4.1147	0.049676	1.3039	0.91767	Resilient - Control; Susceptible - Control; Resilient - Susceptible
PE_O-34:2_	4.0627	0.051116	1.2914	0.91767	Resilient - Control; Susceptible - Control; Resilient - Susceptible
DAG_36:2	4.0538	0.051369	1.2893	0.91767	Resilient - Control; Susceptible - Control; Resilient - Susceptible
LPE_18:3_	4.0532	0.051385	1.2892	0.91767	Control - Resilient; Susceptible - Control; Susceptible - Resilient
PG_p16:0/20:4	4.0378	0.051825	1.2855	0.91767	Resilient - Control; Control - Susceptible; Resilient - Susceptible
PS_20:1/20:1	3.9069	0.055746	1.2538	0.91767	Resilient - Control; Control - Susceptible; Resilient - Susceptible
PS_14:0/18:1	3.8968	0.056064	1.2513	0.91767	Resilient - Control; Susceptible - Control; Resilient - Susceptible
PG_p18:0/22:4	3.8741	0.056784	1.2458	0.91767	Resilient - Control; Control - Susceptible; Resilient - Susceptible
PG_16:1/20:1	3.8677	0.05699	1.2442	0.91767	Resilient - Control; Susceptible - Control; Resilient - Susceptible
DAG_28:2	3.8638	0.057115	1.2433	0.91767	Resilient - Control; Susceptible - Control; Resilient - Susceptible
PI_16:1/18:1	3.8539	0.057434	1.2408	0.91767	Resilient - Control; Susceptible - Control; Resilient - Susceptible
PE_36:0	3.849	0.057596	1.2396	0.91767	Control - Resilient; Control - Susceptible; Resilient - Susceptible
PA_p16:0/18:0	3.8461	0.057689	1.2389	0.91767	Control - Resilient; Susceptible - Control; Susceptible - Resilient
PE_40:0_/PE_O-42:7_	3.7777	0.059972	1.222	0.91767	Resilient - Control; Susceptible - Control; Resilient - Susceptible
PS_16:0/20:4	3.7239	0.061843	1.2087	0.91767	Resilient - Control; Susceptible - Control; Resilient - Susceptible
PG_16:0/22:2	3.7207	0.061956	1.2079	0.91767	Resilient - Control; Susceptible - Control; Resilient - Susceptible
PG_p18:0/20:4	3.6902	0.063051	1.2003	0.91767	Resilient - Control; Control - Susceptible; Resilient - Susceptible
CL_18:2-18:2-20:2-22:6	3.6812	0.06338	1.198	0.91767	Control - Resilient; Control - Susceptible; Susceptible - Resilient
LPC_16:0_	3.6809	0.063391	1.198	0.91767	Control - Resilient; Control - Susceptible; Resilient - Susceptible
PG_18:1/18:1	3.6778	0.063503	1.1972	0.91767	Resilient - Control; Susceptible - Control; Resilient - Susceptible
LPE_22:6_	3.6759	0.063574	1.1967	0.91767	Control - Resilient; Control - Susceptible; Susceptible - Resilient
CL_86:19	3.5987	0.066479	1.1773	0.91767	Control - Resilient; Control - Susceptible; Susceptible - Resilient
PS_20:2/20:2	3.5493	0.068424	1.1648	0.91767	Resilient - Control; Susceptible - Control; Susceptible - Resilient
SM_d20:1/16:1	3.5392	0.068828	1.1622	0.91767	Resilient - Control; Susceptible - Control; Resilient - Susceptible
DAG_38:6	3.5174	0.069715	1.1567	0.91767	Control - Resilient; Control - Susceptible; Resilient - Susceptible
Cer_d18:1/22:0	3.5067	0.070153	1.154	0.91767	Resilient - Control; Control - Susceptible; Resilient - Susceptible
PI_16:0/18:2	3.4383	0.073044	1.1364	0.91767	Resilient - Control; Susceptible - Control; Resilient - Susceptible
CL_18:2-18:1-18:0	3.4065	0.074436	1.1282	0.91767	Control - Resilient; Control - Susceptible; Susceptible - Resilient
SM_d18:1/18:1	3.4038	0.074556	1.1275	0.91767	Resilient - Control; Susceptible - Control; Resilient - Susceptible
PA_18:1/20:4	3.402	0.074635	1.1271	0.91767	Resilient - Control; Control - Susceptible; Resilient - Susceptible
PE_O-38:2_	3.3618	0.076445	1.1167	0.91767	Resilient - Control; Control - Susceptible; Resilient - Susceptible
PG_p20:0/18:0	3.2988	0.07939	1.1002	0.91767	Resilient - Control; Susceptible - Control; Resilient - Susceptible
PA_16:0/16:1	3.2505	0.081741	1.0876	0.91767	Control - Resilient; Control - Susceptible; Resilient - Susceptible
PG_16:1/16:1	3.2239	0.083073	1.0805	0.91767	Resilient - Control; Control - Susceptible; Resilient - Susceptible
PA_p18:0/18:0	3.2213	0.083207	1.0798	0.91767	Control - Resilient; Control - Susceptible; Susceptible - Resilient
PG_18:0/20:4	3.221	0.08322	1.0798	0.91767	Resilient - Control; Susceptible - Control; Resilient - Susceptible
CL_72:13	3.2155	0.083497	1.0783	0.91767	Resilient - Control; Susceptible - Control; Susceptible - Resilient
PC_44:5_	3.1739	0.085646	1.0673	0.91767	Control - Resilient; Control - Susceptible; Resilient - Susceptible
TAG_60:3	3.1606	0.086345	1.0638	0.91767	Control - Resilient; Control - Susceptible; Resilient - Susceptible
TAG_48:6	3.1565	0.086564	1.0627	0.91767	Resilient - Control; Susceptible - Control; Resilient - Susceptible
ST_N14:0	3.1141	0.088849	1.0513	0.91767	Resilient - Control; Control - Susceptible; Resilient - Susceptible
CL_86:12	3.0947	0.089918	1.0462	0.91767	Resilient - Control; Susceptible - Control; Resilient - Susceptible
PG_20:1/22:0	3.0782	0.090838	1.0417	0.91767	Resilient - Control; Susceptible - Control; Resilient - Susceptible
CL_18:1-18:1-16:0-16:1	3.0732	0.091122	1.0404	0.91767	Control - Resilient; Control - Susceptible; Susceptible - Resilient
CL_76:13	3.0682	0.091404	1.039	0.91767	Control - Resilient; Control - Susceptible; Resilient - Susceptible
PS_18:1/18:3	3.0606	0.091836	1.037	0.91767	Resilient - Control; Susceptible - Control; Resilient - Susceptible
PA_14:0/20:1	3.0566	0.092064	1.0359	0.91767	Control - Resilient; Control - Susceptible; Resilient - Susceptible
PC_44:11_/PC_O-44:4_	3.0101	0.094765	1.0234	0.91767	Control - Resilient; Control - Susceptible; Resilient - Susceptible
CL_70:11	3.0091	0.094826	1.0231	0.91767	Control - Resilient; Susceptible - Control; Susceptible - Resilient
PG_p20:0/22:6	2.975	0.096871	1.0138	0.91767	Resilient - Control; Control - Susceptible; Resilient - Susceptible
LPE_16:1_	2.9626	0.097628	1.0104	0.91767	Control - Resilient; Control - Susceptible; Resilient - Susceptible
CL_78:4	2.9546	0.09812	1.0082	0.91767	Control - Resilient; Susceptible - Control; Susceptible - Resilient
CL_76:7	2.9364	0.09925	1.0033	0.91767	Control - Resilient; Susceptible - Control; Susceptible - Resilient

[truncated: 16 more sheets: Supp. Table 4c (PFC Lipids), Supp. Table 5a (vHipp Proteins), Supp. Table 5b (NAc Proteins), Supp. Table 5c (PFC Proteins), Supp. Table 5d (vHipp KEGG), Supp. Table 5e (NAc KEGG), Supp. Table 5f (PFC KEGG), Supp. Table 6a (Imi Serum Met), Supp. Table 6b (Imi Serum Lip), Supp. Table 6c (Imi Serum Prot), Supp. Table 7a (Imi vHipp Met), Supp. Table 7b (Imi NAc Met), Supp. Table 7c (Imi PFC Met), Supp Table 8a (serum IS), Supp. Table 8b (brain IS), Supp. Table 9 (Lipid ID ions)]
